# Supplementary material for: A salvage pathway maintains highly functional respiratory complex I
Source: Nat Commun. 2020 Apr 2;11:1643. doi: 10.1038/s41467-020-15467-7 (PMC7118099; doi:10.1038/s41467-020-15467-7)
Supplement: Supplementary file 4 — Supplementary Data 1 [file 41467_2020_15467_MOESM4_ESM.xlsx]

## Sheet: Suppl.Tab1
Supplementary Data 1: Turnover of subunits within protein complexes measured by pulsed SILAC complexome profiling from mitochondria of differentiated C2C12 mouse myotubes
									present abundance (light) after 6 hours SILAC
				Module	Subunit	kDa	12773.1	11096.6	9640.18	8374.91	7275.7	6320.76	5491.16	4770.45	4144.33	3600.38	3127.83	2717.3	2360.66	2050.82	1781.65	1547.81	1344.66	1168.17	1014.85	881.65	765.934	665.405	578.07	502.198	436.285	379.022	329.276	286.058	248.513	215.896	187.559	162.942	141.556	122.977	106.836	92.8138	80.632	70.049	60.8551	52.8679	45.9289	39.9008	34.6638
					Ndufv1		0	0	0	0	0	0.000121517	0.00192975	0.0019354	0.00653119	0.0110388	0.0165401	0.170322	0.766733	0.138048	0.609831	0.309387	1	0.0152897	0.157941	0.166012	0	0	0	0	0	0	0	0	0	0.00100012	0.00286505	0.000812619	0.02281	0.0028999	0	0	0	0	0.000779191	0.0085045	0.00410269	0	0
					Ndufv2		0	0	0	0	0	0	0.00129314	0.0016477	0.00488979	0.00840562	0.0156197	0.131885	0.548716	0.109648	0.488979	0.262242	1	0.00962569	0.135087	0.158235	0	0	0	0	0	0	0	0	0	0	0.00298049	0.00182332	0.0151487	0.00197083	0	0	0	0	0.00133743	0.00834939	0.00403611	0	0
					Ndufs1		0	0	0	0	3.49289e-05	3.53608e-05	0.00109788	0.00142158	0.00568242	0.012522	0.0190583	0.145571	0.570579	0.131795	0.443462	0.292751	1	0.0105388	0.109946	0.149578	0	0	0	0	0	0	0	0	0	0	0	0.000456013	0.0220291	0.00409451	0	0	0.00210518	0.00644919	0.00169529	0	0	0	0
					Ndufa2		0	0	0	0	0	0	0.00328901	0	0	0.0131516	0.0171428	0.106949	0.761185	0.151395	0.179904	0.344877	1	0	0.0507127	0.20965	0	0	0	0	0	0	0	0	0	0	0	0	0	0	0	0	0	0	0	0	0	0	0
					Ndufv3		0	0	0	0	0	0	0	0	0	0	0.00538693	0.279214	0.70376	0.16645	0.495896	0.29102	1	0	0.242258	0.153366	0	0	0	0	0	0	0	0	0	0	0	0	0	0	0	0	0	0	0	0	0	0	0
					Ndufs6		0	0	0	0	0	0	0	0	0.00095153	0.00469328	0.00763403	0.133737	0.464214	0.138334	0.543022	0.242638	1	0.00283413	0.149278	0.188673	0	0	0	0	0	0	0	0	0	0	0	0	0	0	0	0	0	0	0	0	0	0	0
					Ndufs4		0	0	0	0	0	0	0	0	0.00191076	0.00997505	0.0429854	0.163962	0.770917	0.209819	0.905195	0.349546	1	0.00869064	0.110857	0.201096	0	0	0	0	0	0	0	0	0	0	0	0	0	0	0	0	0	0	0	0	0	0	0
					Ndufa12		0	0	0	0	0	0	0.00176091	0.000130155	0.00535302	0.00844054	0.0157964	0.121105	0.57897	0.105944	0.526614	0.274276	1	0	0.0677655	0.0884169	0	0	0	0	0	0	0	0	0	0	0	0	0	0	0	0	0	0	0	0	0	0	0
					Ndufa7		0	0	0	0	0	0	0	0	0	0.00406994	0.00450988	0.053583	0.522616	0.0427864	0.406994	0.103672	1	0	0.0622419	0.104104	0	0	0	0	0	0	0	0	0	0	0	0	0	0	0	0	0	0	0	0	0	0	0
					Ndufa6		0	0	0	0	0	0	0	0.00104803	0.00584271	0.0127089	0.0191103	0.124938	0.346227	0.108084	0.293368	0.275439	1	0.0130698	0.165004	0.177944	0	0	0	0	0	0	0	0	0	0	0	0	0	0	0	0	0	0	0	0	0	0	0
					Ndufs2		0	0	0	0	0	0	0	0.000463557	0.00233157	0.0119342	0.0201722	0.150618	0.710894	0.178117	0.5573	0.375666	1	0.00975982	0.107713	0.158165	0.00297953	0	0	0	0	0	0	0	0	0	0	0	0	0	0	0	0	0	0	0	0	0	0
					Ndufs3		0	0	0	0	0	0.000484746	0.00150468	0.00210822	0.00635372	0.0102505	0.0191711	0.126546	0.578889	0.1096	0.423802	0.244568	1	0.0175191	0.114438	0.140112	0.0061865	0	0.000637329	0.000638034	0	0.00036588	0.000651461	0.000385034	0	0	0	0.000685034	0.00059574	0	0	0	0	0.00047486	0	0	0	0	0
					Ndufs7		0	0	0	0	0	0	0.00349491	0.00337418	0.0102225	0.0189943	0.0270721	0.144246	0.596485	0.16079	0.538039	0.309625	1	0.0254429	0.158969	0.159464	0.012289	0	0	0.00117945	0	0	0	0	0	0	0	0	0.00755126	0	0	0	0	0	0	0	0	0	0
					Ndufs8		0	0	0	0	0	0	0	0	0.00287597	0.0113573	0.0263777	0.122416	0.601447	0.160174	0.589914	0.201359	1	0.0139373	0.141427	0.159312	0	0	0	0	0	0	0	0	0	0	0	0	0	0	0	0	0	0	0	0	0	0	0
					Ndufa9		0	0.000117596	0.000103962	0	9.37884e-05	0.000390814	0.000804069	0.000763697	0.00346657	0.00928408	0.0152772	0.162803	0.614071	0.158946	0.568947	0.266075	1	0.0192511	0.161517	0.171788	0.00171318	0	0	0	0	0	0	0	0	0	0	0	0	0	0	0	0	0	0	0	0	0	0
					Ndufa5		0	0	0	0	0	0	0	0	0.00731223	0.00482726	0.0102767	0.138511	0.641051	0.12973	0.353311	0.370372	1	0.0101678	0.162327	0.149415	0	0	0	0	0	0	0	0	0	0	0	0	0	0	0	0	0	0	0	0	0	0	0
					Ndufab1		0	0	0	0	0	0	0	0	0	0.00314291	0.00602825	0.0580899	0.330315	0.0580099	0.263735	0.189001	1	0.00469713	0.0112543	0.0673442	0	0	0	0	0	0	0	0	0	0	0	0	0.0102689	0	0	0	0	0	0	0	0	0	0.00687605
					Mtnd1		0	0	0	0	0	0	0	0	0	0	0	0.119188	0.528708	0.136726	0.482388	0.252297	1	0	0.127046	0.172688	0	0	0	0	0	0	0	0	0	0	0	0	0	0	0	0	0	0	0	0	0	0	0
					Ndufa3		0	0	0	0	0	0	0	0	0	0	0	0.176969	1	0.169049	0.592036	0.231209	0.540698	0	0.303589	0.321747	0	0	0	0	0	0	0	0	0	0	0	0	0	0	0	0	0	0	0	0	0	0	0
					Ndufa8		0	0	0	0	0	0	0.000263432	0.000579453	0.00277405	0.0062555	0.0161191	0.127041	0.757406	0.128565	0.468398	0.280427	1	0.0156285	0.155076	0.158615	0.00348817	0	0	0	0	0	0	0	0	0	0	0	0	0	0	0	0	0	0	0	0	0	0
					Ndufa13		0	0	0	0	0	0	0	0.0014948	0.00206259	0.00286714	0.0128174	0.198367	0.765591	0.171767	0.539355	0.264141	1	0.0208469	0.174192	0.206299	0.0154088	0.00174399	0.00824345	0	0	0	0	0	0	0	0	0	0	0	0	0	0	0	0	0	0	0	0
					Ndufa1		0	0	0	0	0	0	0	0	0	0	0	0.18664	0.721765	0.178288	0.575425	0.29615	1	0	0	0.174517	0	0	0	0	0	0	0	0	0	0	0	0	0	0	0	0	0	0	0	0	0	0	0
					Mtnd2		0	0	0	0	0	0	0	0	0	0	0	0.620909	0	0.532627	0.916034	0.550956	0	0	1	0	0	0	0	0	0	0	0	0	0	0	0	0	0	0	0	0	0	0	0	0	0	0	0
					Mtnd3		0	0	0	0	0	0	0	0	0.0386798	0.0661069	0.105175	0	0	0	0	1	0	0	0	0.890827	0.0917275	0	0	0	0	0	0	0	0	0	0	0	0	0	0	0	0	0	0	0	0	0	0
					mtnd6
					Mtnd4L
					NDUFC1
					Ndufa10		0	0	0.000119988	0.000147963	0.000193139	0.00032699	0.000902168	0	0.00573241	0.0148478	0.0229644	0.203764	0.792765	0.121002	0.658439	0.283489	1	0.0253338	0.142063	0.205099	0.00325238	0	0.000491812	0	0	0	0	0	0	0	0	0	0	0	0	0	0	0	0	0	0.000818404	0.00253975	0.0013625
					Ndufa11		0	0	0	0	0	0	0	0	0.00401754	0.00632561	0.0152645	0.0949578	0.561791	0.115294	0.484784	0.231795	1	0.0158825	0.121866	0.133329	0	0	0	0	0	0	0	0	0	0	0	0	0	0	0	0	0	0	0	0	0	0	0
					Ndufc2		0	0	0	0	0	0	0	0	0.00357487	0.00710622	0.0142025	0.122865	0.654183	0.118057	0.483616	0.284785	1	0.0157133	0.0845168	0.110121	0.0173398	0	0	0	0	0	0	0	0	0	0	0	0	0	0	0	0	0	0	0	0	0	0
					Ndufs5		0	0	0	0	0	0	0	0	0.00183019	0.00348833	0.00566775	0.0932018	0.484772	0.134808	0.403501	0.262832	1	0.00555583	0.147068	0.137134	0.00323547	0	0.00207981	0	0	0	0	0	0	0	0	0	0	0	0	0	0	0	0	0	0	0	0
					Mtnd4		0	0	0	0	0	0	0	0	0	0	0.0186805	0.101212	0.97954	0.225485	0.967058	0.647746	1	0.0046891	0.13243	0.153068	0.0539937	0	0.00546772	0	0	0	0	0.0076111	0	0	0	0	0	0	0	0	0	0	0	0	0	0	0
					Ndufb1		0	0	0	0	0	0	0	0	0	0	0	0.0664855	0.459687	0.0231135	1	0.388909	0.585887	0.0360809	0.332381	0.37733	0	0	0	0	0	0	0	0	0	0	0	0	0	0	0	0	0	0	0	0	0	0	0
					Ndufb5		0	0	0	0	0	0	0	0	0.00461168	0.00692234	0.0178196	0.112967	0.583462	0.141393	0.380317	0.224369	1	0.0387955	0.10187	0.188224	0.0458922	0.0058973	0.00456804	0	0	0	0	0	0	0	0	0	0	0	0	0	0	0	0	0	0	0	0
					Ndufb10		0	0	0	0	0.000123142	0.00031678	0.00177287	0.00257562	0.00523629	0.00752513	0.00564424	0.0921416	0.444798	0.124035	0.499731	0.252154	1	0.01821	0.117382	0.198703	0.0349879	0.00691545	0.0173622	0.00200119	0.00179744	0.00525918	0	0.00246432	0.00240822	0.00305157	0.00282605	0.00244996	0	0	0	0	0	0	0.00305022	0	0	0	0
					Ndufb11		0	0	0	0	0	0	0	0	0.00476745	0.00753426	0.0215192	0.120995	0.51984	0.138777	0.440044	0.223919	1	0.0277078	0.15685	0.176602	0.0308631	0	0.0194626	0	0	0.0118696	0.00974739	0	0.00593637	0	0	0	0	0	0	0	0.00536323	0	0	0	0	0	0
					Ndufb4		0	0	0	0	0	0	0	0	0.00317794	0.013404	0.0137996	0.227642	0.710495	0.156173	0.554297	0.325669	1	0.0042793	0.180986	0.212537	0.00537902	0.00301779	0.00362845	0	0	0	0	0	0	0	0	0	0	0	0	0	0	0	0	0	0	0	0
					Mtnd5		0	0	0	0	0	0.000681474	0.00154765	0	0.00550452	0.0116801	0.0210955	0.125276	0.53469	0.130201	0.344481	0.262102	1	0.0237018	0.139196	0.158534	0.0146139	0.00552446	0.00672496	0.00141482	0.00144791	0	0.00230938	0.00233585	0.00232655	0.00285879	0.00383744	0.00627521	0.00443727	0.00286784	0.00960469	0.00149958	0	0	0	0	0	0	0
					Ndufb2		0	0	0	0	0	0	0	0	0.00932496	0.0099501	0.0140047	0.193442	0.372911	0.141632	0.306866	0.0421046	1	0	0.0750384	0	0	0	0	0	0	0	0	0	0	0	0	0	0	0	0	0	0	0	0	0	0	0	0
					Ndufb3		0	0	0	0	0	0	0	0	0	0.00990482	0.0253124	0.198397	0.587046	0.131288	0.567244	0.371994	1	0	0.0809818	0.104479	0.0112456	0	0	0	0	0	0	0	0	0	0	0	0	0	0	0	0	0	0	0	0	0	0
					Ndufb7		0	0	0	0	0	0	0	0	0	0.00371161	0.0153785	0.173125	0.831629	0.158291	0.7032	0.300945	1	0.0214509	0.167949	0.20609	0.0109298	0	0	0	0	0	0	0	0	0	0	0	0	0	0	0	0	0	0	0	0	0	0
					Ndufb8		0	0	0	0	0	0	0	0	0.00533478	0.00542798	0.0150946	0.166033	0.939377	0.0932229	0.601792	0.495838	1	0.00953583	0.217915	0.246471	0.00673317	0	0	0	0	0	0	0	0	0	0	0	0	0	0	0	0	0	0	0	0	0	0
					Ndufb9		0	0	0	0	0	0	0	0	0.00240495	0.00737566	0.00980951	0.111626	0.536787	0.149	0.508048	0.268574	1	0.0145597	0.162649	0.178432	0.00953861	0	0	0	0	0	0	0	0	0	0	0	0	0	0	0	0	0	0	0	0	0	0
					Ndufb6		0	0	0	0	0	0	0.00263004	0.00296269	0.00667125	0.0102218	0.0169882	0.124114	0.564495	0.118655	0.499428	0.210059	1	0.0164638	0.137305	0.168297	0.0111743	0.00569503	0.00816091	0	0	0	0	0	0	0	0	0	0	0	0	0	0	0	0	0	0	0	0
					Ndufab1		0	0	0	0	0	0	0	0	0	0.00314291	0.00602825	0.0580899	0.330315	0.0580099	0.263735	0.189001	1	0.00469713	0.0112543	0.0673442	0	0	0	0	0	0	0	0	0	0	0	0	0.0102689	0	0	0	0	0	0	0	0	0	0.00687605
[truncated: 149 more columns]
