# Supplementary material for: A salvage pathway maintains highly functional respiratory complex I
Source: Nat Commun. 2020 Apr 2;11:1643. doi: 10.1038/s41467-020-15467-7 (PMC7118099; doi:10.1038/s41467-020-15467-7)
Supplement: Supplementary file 5 — Supplementary Data 2 [file 41467_2020_15467_MOESM5_ESM.xlsx]

## Sheet: Description
Supplementary Data 2: Complexome profiling analysis of mouse heart mitochondria (WT and CLPP knockout). MS runs: 20180425_C_CLPP_KO_01_NT_SG; 20180427_A_CLPP_WT_01_NT_SG; 20180430_D_CLPP_KO_02_NT_SG; 20180502_B_CLPP_WT_02_NT_SG.
Instrument	Thermo Q-Exactive / Easy nLC-1000
Operator	S. Guerrero
Experimentator	Cell fractionation and mitochondrial preparation (K. Szczepanowska/A. Trifunovic). BN-PAGE, cutting and in-gel digestion procedure (N. Tabeling)
Project / Collaboration	Complexome profiling of CLPP knockout mice/ A. Trifunovic
Organism / Cell Line	Mus musculus
Samples:
1	A_CLPP_WT_01
2	B_CLPP_WT_02
3	C_CLPP_KO_01
4	D_CLPP_KO_02
Sheet name	Column	Observations
BN gel image	BN gel image, SDS-PAGE and western blot and description of sample preparation.	Lab journal 02 Sergio Guerrero page 109.
data	gi | name | mass	NCBI accession number | Protein name | Molecular mass (kDa)
	Fasta headers
	Sequence coverage [%]	Secuence covered by all peptides identified
	Mol. weight [kDa]
	PEP	Posterior error probability
	Number of proteins	Number of proteins in the group
	Razor + unique peptides	Peptides used for quantification
	Unique + razor sequence coverage [%]	Secuence covered by unique and razor peptides
	Sequence length
	Intensity
	iBAQ	intensity based absolute quantification
	MS/MS Count	Number of MS/MS spectra
	iBAQ_A_CLPP_WT_01-60	iBAQ values of slices 01-60
	iBAQ_B_CLPP_WT_02-60	iBAQ values of slices 01-60
	iBAQ_C_CLPP_KO_01-60	iBAQ values of slices 01-60
	iBAQ_D_CLPP_KO_02-60	iBAQ values of slices 01-60
	iBAQ A_CLPP_WT_01_ clustered (link typ = AVERAGE, distance function = Pearson Correlation Distance, normalisation = None, use weights = false, sorting = yes, filter = empty rows)
	iBAQ B_CLPP_WT_02_ clustered (link typ = AVERAGE, distance function = Pearson Correlation Distance, normalisation = None, use weights = false, sorting = yes, filter = empty rows)
	iBAQ C_CLPP_KO_01_ clustered (link typ = AVERAGE, distance function = Pearson Correlation Distance, normalisation = None, use weights = false, sorting = yes, filter = empty rows)
	iBAQ D_CLPP_KO_02_ clustered (link typ = AVERAGE, distance function = Pearson Correlation Distance, normalisation = None, use weights = false, sorting = yes, filter = empty rows)
	General Clustering	Proteins sorted by clustering of all 4 data sets
	Fasta Header
	gi
	RefSeqID
	Name
	UniProt entry
	UniProt link
	UniProt > gene
	Protein > primaryAccession
	Protein > uniprotName
	Protein > name
	Protein > organism > shortName
	Protein > length
	Protein > genes > name
	Protein > genes > symbol
	Protein > genes > mitoEvidenceMitoCarta
	gi | name | mass
	iBAQ_A_CLPP_WT_normalized01-60	Normalized iBAQ values
	iBAQ_B_CLPP_WT_normalized02-60	Normalized iBAQ values
	iBAQ_C_CLPP_KO_normalized01-60	Normalized iBAQ values
	iBAQ_D_CLPP_KO_normalized02-60	Normalized iBAQ values
filtered		Contaminant proteins that were filtered out
Corrected iBAQ		iBAQ values were corrected for protein loading/mass spec sensitivity using the total iBAQ values of all proteins per data set
	Sample	Total iBAQ MitoCarta TRUE 595 protein groups	Correction factor MitoCarta TRUE protein groups
	A_CLPP_WT_01	1.07529e+11	1
	B_CLPP_WT_02	7.57104e+10	0.704091
	C_CLPP_KO_01	9.52635e+10	0.885932
	D_CLPP_KO_02	7.52638e+10	0.699939
	gi | name | mass	NCBI accession number | Protein name | Molecular mass (kDa)
	Fasta headers
	Sequence coverage [%]	Secuence covered by all peptides identified
	Mol. weight [kDa]
	PEP	Posterior error probability
	Number of proteins	Number of proteins in the group
	Razor + unique peptides	Peptides used for quantification
	Unique + razor sequence coverage [%]	Secuence covered by unique and razor peptides
	Sequence length
	Intensity
	iBAQ	intensity based absolute quantification
	MS/MS Count	Number of MS/MS spectra
	iBAQ_A_CLPP_WT_01-60	iBAQ values of slices 01-60 (corrected)
	iBAQ_B_CLPP_WT_02-60	iBAQ values of slices 01-60 (corrected)
	iBAQ_C_CLPP_KO_01-60	iBAQ values of slices 01-60 (corrected)
	iBAQ_D_CLPP_KO_02-60	iBAQ values of slices 01-60 (corrected)
	MAX	Maximum intensity over all 360 slices
	iBAQ A_CLPP_WT_01_ clustered (link typ = AVERAGE, distance function = Pearson Correlation Distance, normalisation = None, use weights = false, sorting = yes, filter = empty rows)
	iBAQ B_CLPP_WT_02_ clustered (link typ = AVERAGE, distance function = Pearson Correlation Distance, normalisation = None, use weights = false, sorting = yes, filter = empty rows)
	iBAQ C_CLPP_KO_01_ clustered (link typ = AVERAGE, distance function = Pearson Correlation Distance, normalisation = None, use weights = false, sorting = yes, filter = empty rows)
	iBAQ D_CLPP_KO_02_ clustered (link typ = AVERAGE, distance function = Pearson Correlation Distance, normalisation = None, use weights = false, sorting = yes, filter = empty rows)
	General Clustering	Proteins sorted by clustering of all 4 data sets
	Fasta Header
	gi
	RefSeqID
	Name
	UniProt entry
	UniProt link
	UniProt > gene
	Protein > primaryAccession
	Protein > uniprotName
	Protein > name
	Protein > organism > shortName
	Protein > length
	Protein > genes > name
	Protein > genes > symbol
	Protein > genes > mitoEvidenceMitoCarta
	gi | name | mass
	iBAQ_A_CLPP_WT_normalized01-60	Corrected and Normalized iBAQ values
	iBAQ_B_CLPP_WT_normalized02-60	Corrected and Normalized iBAQ values
	iBAQ_C_CLPP_KO_normalized01-60	Corrected and Normalized iBAQ values
	iBAQ_D_CLPP_KO_normalized02-60	Corrected and Normalized iBAQ values
Mass cal	Molecular mass calibration for soluble and membrane proteins based on known complexes
Affected_complexes		Affected protein complexes by the CLPP knock out

## Sheet: data
Fasta headers	Sequence coverage [%]	Mol. weight [kDa]	PEP	Number of proteins	Razor + unique peptides	Unique + razor sequence coverage [%]	Sequence length	Intensity	iBAQ	MS/MS Count	iBAQ A_CLPP_WT_01_01	iBAQ A_CLPP_WT_01_02	iBAQ A_CLPP_WT_01_03	iBAQ A_CLPP_WT_01_04	iBAQ A_CLPP_WT_01_05	iBAQ A_CLPP_WT_01_06	iBAQ A_CLPP_WT_01_07	iBAQ A_CLPP_WT_01_08	iBAQ A_CLPP_WT_01_09	iBAQ A_CLPP_WT_01_10	iBAQ A_CLPP_WT_01_11	iBAQ A_CLPP_WT_01_12	iBAQ A_CLPP_WT_01_13	iBAQ A_CLPP_WT_01_14	iBAQ A_CLPP_WT_01_15	iBAQ A_CLPP_WT_01_16	iBAQ A_CLPP_WT_01_17	iBAQ A_CLPP_WT_01_18	iBAQ A_CLPP_WT_01_19	iBAQ A_CLPP_WT_01_20	iBAQ A_CLPP_WT_01_21	iBAQ A_CLPP_WT_01_22	iBAQ A_CLPP_WT_01_23	iBAQ A_CLPP_WT_01_24	iBAQ A_CLPP_WT_01_25	iBAQ A_CLPP_WT_01_26	iBAQ A_CLPP_WT_01_27	iBAQ A_CLPP_WT_01_28	iBAQ A_CLPP_WT_01_29	iBAQ A_CLPP_WT_01_30	iBAQ A_CLPP_WT_01_31	iBAQ A_CLPP_WT_01_32	iBAQ A_CLPP_WT_01_33	iBAQ A_CLPP_WT_01_34	iBAQ A_CLPP_WT_01_35	iBAQ A_CLPP_WT_01_36	iBAQ A_CLPP_WT_01_37	iBAQ A_CLPP_WT_01_38	iBAQ A_CLPP_WT_01_39
>gi|14149756|ref|NP_080306.1| eukaryotic translation initiation factor 2 subunit 2 [Mus musculus]	13.6	38.092	1.0693e-06	1	3	13.6	331	14926000	678470	2	0	0	0	0	0	0	0	0	0	0	0	0	0	0	0	0	0	0	0	0	0	0	0	0	0	0	0	0	0	0	0	0	0	0	0	0	0	0	0
>gi|568995055|ref|XP_006522062.1| PREDICTED: transferrin receptor protein 1 isoform X1 [Mus musculus];>gi|11596855|ref|NP_035768.1| transferrin receptor protein 1 [Mus musculus]	5.1	85.73	3.0024e-09	2	3	5.1	763	60254000	1309900	4	0	0	0	0	0	0	0	0	0	0	0	0	0	0	0	0	0	0	0	0	0	0	0	0	0	0	0	0	0	0	0	0	0	0	0	0	0	0	0
>gi|13507666|ref|NP_109642.1| serine beta-lactamase-like protein LACTB, mitochondrial precursor [Mus musculus]	7.8	60.705	4.1736e-17	2	3	7.8	551	23481000	711540	4	0	0	0	0	0	0	0	0	0	0	0	0	0	0	0	0	0	0	0	0	0	0	0	0	0	0	0	0	0	0	0	0	0	0	0	0	0	0	0
>gi|134023662|ref|NP_061224.2| 14-3-3 protein sigma [Mus musculus]	15.3	27.706	1.8641e-13	1	1	5.2	248	6915400	363970	2	0	0	0	0	0	0	0	0	0	0	0	0	0	0	0	0	0	0	0	0	0	0	0	0	0	0	0	0	0	0	0	0	0	0	0	0	0	0	0
>gi|225543400|ref|NP_081004.2| enoyl-CoA hydratase domain-containing protein 2, mitochondrial isoform 1 precursor [Mus musculus];>gi|755508388|ref|XP_011238876.1| PREDICTED: enoyl-CoA hydratase domain-containing protein 2, mitochondrial isoform X2 [Mus mus	28.7	31.852	3.3705e-233	6	6	28.7	296	1103400000	68961000	88	0	0	127560	708180	2445100	102230	135430	47671	0	127060	547620	270950	186140	86562	111820	0	0	0	0	0	0	0	0	0	0	0	0	0	0	3190.8	0	16170	0	0	0	0	0	0	0
>gi|755552508|ref|XP_006521674.2| PREDICTED: 60S ribosomal protein L17 [Mus musculus];>gi|569003989|ref|XP_006526059.1| PREDICTED: 60S ribosomal protein L17 isoform X1 [Mus musculus];>gi|568901239|ref|XP_006543302.1| PREDICTED: 60S ribosomal protein L17 [M	14.1	21.387	7.0414e-06	4	2	14.1	184	36044000	3276700	1	0	0	0	10388	0	10769	0	0	0	0	0	0	0	0	0	0	0	0	0	0	0	0	0	0	0	0	0	0	0	0	0	0	0	0	0	0	0	0	0
>gi|568918896|ref|XP_006500478.1| PREDICTED: eukaryotic translation initiation factor 3 subunit J isoform X1 [Mus musculus];>gi|124244040|ref|NP_653128.2| eukaryotic translation initiation factor 3 subunit J [Mus musculus];>gi|365906249|ref|NP_001242984.1|	16.9	29.343	8.0962e-24	3	5	16.9	261	42539000	2658700	4	0	0	0	0	0	0	0	0	0	0	0	0	0	0	0	0	0	0	0	0	0	0	0	0	0	0	0	0	0	0	0	0	0	0	0	0	0	0	0
>gi|13384742|ref|NP_079645.1| 28S ribosomal protein S36, mitochondrial isoform 1 [Mus musculus]	69.6	11.101	1.4587e-113	1	4	69.6	102	1166500000	194420000	62	0	0	191490	1722900	1657200	460340	2222900	1610900	1161900	1016700	779280	1014600	569900	527180	549180	321380	214370	302940	216680	145370	260170	211150	209040	89453	0	0	0	0	0	0	0	0	0	0	0	0	0	0	0
>gi|568980730|ref|XP_006516455.1| PREDICTED: dihydrolipoyllysine-residue succinyltransferase component of 2-oxoglutarate dehydrogenase complex, mitochondrial isoform X1 [Mus musculus];>gi|21313536|ref|NP_084501.1| dihydrolipoyllysine-residue succinyltransf	42.8	48.937	0	2	21	42.8	453	35857000000	1379100000	556	0	0	60713	5280.7	311290	345610	215410	128850	109430	146610	83806	113840	139230	80479	59461	130280	319110	643180	361660	1198300	1514100	1974000	73233	34465	26387	241190	18557	45886	15995	5498.4	14427	59748	48269	44381	106600	108050	31427	37217	74072
>gi|298286543|ref|NP_001177193.1| 28S ribosomal protein S36, mitochondrial isoform 2 [Mus musculus]	69	10.942	2.4272e-31	1	1	22	100	49751000	8291800	6	0	0	0	115400	0	0	0	0	0	0	0	0	0	0	0	0	0	0	0	0	0	0	0	0	0	0	0	0	0	0	0	0	0	0	0	0	0	0	0
>gi|6755196|ref|NP_036096.1| proteasome subunit alpha type-4 [Mus musculus];>gi|568961543|ref|XP_006511261.1| PREDICTED: proteasome subunit alpha type-4 isoform X1 [Mus musculus]	32.6	29.47	4.2112e-76	2	9	32.6	261	383680000	27406000	14	0	0	0	0	0	0	0	0	43450	50867	46338	38836	0	0	0	0	0	0	0	0	0	0	0	0	0	0	0	0	0	0	0	0	0	0	0	0	0	0	0
>gi|254750725|ref|NP_035750.2| troponin T, fast skeletal muscle isoform 7 [Mus musculus];>gi|568952860|ref|XP_006508658.1| PREDICTED: troponin T, fast skeletal muscle isoform X40 [Mus musculus];>gi|254750727|ref|NP_001157142.1| troponin T, fast skeletal mu	54	29.346	0	40	1	2.8	248	112740000	8052600	5	0	6837.7	0	0	0	0	0	0	0	0	0	0	0	0	0	0	0	0	0	0	0	0	0	0	0	0	56980	0	0	5282.5	0	56700	0	31412	45900	0	0	0	0
>gi|157785665|ref|NP_001099137.1| thymidylate kinase isoform 1 [Mus musculus]	20.3	23.914	1.1992e-10	2	5	20.3	212	115010000	6053000	10	0	0	19668	22021	12083	7210.6	0	0	0	0	0	0	0	0	25762	0	0	0	0	0	0	0	0	0	0	0	0	0	0	0	0	0	0	0	0	0	0	0	1873.9
>gi|190194418|ref|NP_076331.2| desmoplakin [Mus musculus];>gi|568981521|ref|XP_006516595.1| PREDICTED: desmoplakin isoform X1 [Mus musculus]	15.2	332.91	0	2	38	15.2	2883	890640000	4323500	145	0	493.72	3556.2	0	40405	12175	6851.6	6302.3	3977.2	4971	9408.5	255.56	0	2230.2	0	4168.2	907.34	777.74	1022.8	656.72	0	0	0	0	0	0	0	0	0	0	0	0	823.1	0	0	0	321.95	2840.7	0
>gi|113680741|ref|NP_032314.2| corticosteroid 11-beta-dehydrogenase isozyme 1 [Mus musculus];>gi|113680661|ref|NP_001038216.1| corticosteroid 11-beta-dehydrogenase isozyme 1 [Mus musculus];>gi|568911950|ref|XP_006497291.1| PREDICTED: corticosteroid 11-beta	8.2	32.364	4.962e-05	4	2	8.2	292	9725600	486280	2	0	0	0	0	0	0	0	0	0	0	0	0	0	0	0	0	0	0	0	0	0	0	0	0	0	0	0	0	0	0	0	0	0	0	0	0	0	0	0
>gi|18250296|ref|NP_077180.1| 60S ribosomal protein L24 [Mus musculus]	19.1	17.779	5.03e-12	2	3	19.1	157	108310000	13539000	7	0	0	0	0	0	0	0	0	0	0	0	0	0	0	0	0	0	0	0	0	0	0	0	0	0	0	0	0	0	0	0	0	0	0	0	0	0	0	0
>gi|356582311|ref|NP_001239148.1| 60S ribosomal protein L31 [Mus musculus];>gi|356582309|ref|NP_001239147.1| 60S ribosomal protein L31 [Mus musculus];>gi|16716589|ref|NP_444487.1| 60S ribosomal protein L31 [Mus musculus];>gi|386365497|ref|NP_001245387.1| p	25.6	14.463	1.504e-16	4	3	25.6	125	137750000	19679000	10	0	0	0	0	0	0	0	0	0	0	0	0	0	0	0	0	0	0	0	0	0	0	0	0	0	0	0	0	0	0	0	0	0	0	0	0	0	0	0
>gi|254553321|ref|NP_058655.3| 40S ribosomal protein S3a [Mus musculus]	28	29.885	9.4819e-84	1	9	28	264	341170000	17957000	31	0	0	0	0	0	0	0	0	0	0	0	48372	0	0	46556	0	0	7054.5	0	0	0	0	0	0	0	0	0	0	0	0	0	0	0	0	0	0	0	0	0
>gi|16716353|ref|NP_444306.1| reticulon-3 isoform 4 [Mus musculus];>gi|407339785|ref|NP_001258416.1| reticulon-3 isoform 6 [Mus musculus];>gi|407339783|ref|NP_001258415.1| reticulon-3 isoform 5 [Mus musculus];>gi|51511741|ref|NP_001003933.1| reticulon-3 is	5.5	25.428	6.8849e-06	5	2	5.5	237	34931000	4990100	6	0	0	0	0	0	0	0	0	0	0	0	0	26156	46683	49975	44543	46363	76996	145200	67698	52657	0	0	0	0	0	0	0	0	0	0	0	0	0	0	0	0	9891.1	7076.8
>gi|6679593|ref|NP_033027.1| ras-related protein Rab-3A [Mus musculus];>gi|568955318|ref|XP_006509666.1| PREDICTED: ras-related protein Rab-3A isoform X1 [Mus musculus];>gi|568955316|ref|XP_006509665.1| PREDICTED: ras-related protein Rab-3A isoform X1 [Mus	53.6	24.97	5.3292e-160	13	8	47.7	220	259710000	16232000	39	0	0	12627	0	0	0	0	0	0	0	0	0	0	0	0	0	0	0	0	0	0	0	26624	0	0	0	0	0	0	0	0	0	0	0	0	0	0	0	39742
>gi|13385112|ref|NP_079926.1| cytochrome b-c1 complex subunit 10 [Mus musculus]	21.4	6.5386	2.1926e-13	1	1	21.4	56	346440000	173220000	64	0	0	127930	0	0	0	0	0	0	0	0	0	0	0	0	0	0	0	0	0	0	0	0	0	0	0	0	0	0	0	0	0	0	0	0	0	66627	692260	539070
>gi|13385168|ref|NP_079986.1| cytochrome b-c1 complex subunit Rieske, mitochondrial [Mus musculus]	70.4	29.367	0	1	23	70.4	274	63805000000	3987800000	1274	0	0	348400	407560	318230	364900	933680	795980	189260	206920	883700	337470	304880	233250	12418	20026	0	55185	56611	0	48305	40363	0	0	0	0	0	11135	0	0	11469	0	15546	26446	27561	55351	1475100	160140000	54756000
>gi|13385006|ref|NP_079843.1| cytochrome c1, heme protein, mitochondrial [Mus musculus]	60.3	35.327	0	1	18	60.3	325	62676000000	3917200000	1107	0	0	6046.5	52040	29497	23667	126780	40365	22183	59492	46915	13321	0	10738	0	8687.4	13030	6833.7	24283	23399	59770	91004	94165	74505	44427	128360	0	105810	172590	13512	86305	76101	81110	220260	105220	469030	933220	139020000	39428000
>gi|13385726|ref|NP_080495.1| cytochrome b-c1 complex subunit 7 [Mus musculus]	66.7	13.561	0	1	15	66.7	111	31659000000	3957300000	710	0	0	712250	426240	157910	233690	98392	0	0	0	0	0	0	0	0	0	0	0	0	0	0	0	0	0	0	0	0	0	0	0	0	0	33399	49540	246810	457010	2626900	120140000	64611000
>gi|22267442|ref|NP_080175.1| cytochrome b-c1 complex subunit 2, mitochondrial precursor [Mus musculus]	69.3	48.234	0	1	31	69.3	453	171240000000	7783500000	2206	0	0	26138	8538.4	5607.7	11343	4349.1	10259	41521	14654	5912.7	85920	55000	0	0	5795.6	19579	20100	99337	154100	277950	498200	376950	250950	270800	114980	0	247900	266740	53323	247670	245760	802300	220690	130070	526900	9291900	236840000	180710000
>gi|37574048|ref|NP_932096.1| cytochrome b-c1 complex subunit 9 [Mus musculus];>gi|568970420|ref|XP_006514841.1| PREDICTED: cytochrome b-c1 complex subunit 9 isoform X1 [Mus musculus]	54.7	7.4454	0	2	4	54.7	64	28994000000	7248500000	266	0	0	557140	354350	0	28092	40039	0	56843	0	0	0	0	0	0	0	62109	0	0	0	0	0	98484	0	514550	215940	0	141640	692680	0	322990	278410	115730	139020	174390	374320	5612000	348000000	213580000
>gi|46593021|ref|NP_079683.2| cytochrome b-c1 complex subunit 1, mitochondrial precursor [Mus musculus]	62.1	52.851	0	1	30	62.1	480	173550000000	7888600000	2347	0	0	9197.8	48657	611960	3464600	4325500	650520	334480	389830	26252	989410	1088600	294430	408100	80083	0	0	0	16765	27182	17887	10795	8113	0	0	0	0	0	7081.9	3003.9	34587	98649	22646	26331	410310	3889600	244770000	188890000
>gi|31981690|ref|NP_112442.2| heat shock cognate 71 kDa protein [Mus musculus]	43	70.87	0	7	23	41.3	646	1706300000	46115000	203	0	0	47932	43658	17863	7774.8	12462	11733	5822.3	1472.4	6271.2	4211.6	42227	9403.3	21750	6520.4	22029	10565	5675.2	28039	4464.2	1408.6	9408.8	0	0	0	0	0	0	0	0	6296.7	0	0	0	0	18097	385520	261360
>gi|568973615|ref|XP_006533226.1| PREDICTED: cytochrome b-c1 complex subunit 8 isoform X1 [Mus musculus];>gi|21539585|ref|NP_079628.1| cytochrome b-c1 complex subunit 8 [Mus musculus]	90.2	9.7681	0	2	11	90.2	82	24942000000	4156900000	305	0	0	60021	0	768630	885760	500660	157900	13287	0	2797000	4681700	6864500	7277900	0	0	20389000	0	0	225950	0	4462400	1073000	1276700	24616	1012300	0	487130	466020	177590	93862	0	26882	88400	183980	534550	1103000	161230000	123620000
>gi|21539599|ref|NP_079917.1| cytochrome b-c1 complex subunit 6, mitochondrial [Mus musculus]	66.3	10.435	0	3	6	66.3	89	1524100000	217730000	142	0	0	297370	0	0	0	0	0	36722	0	0	0	0	0	0	0	0	0	0	0	0	0	0	48875	0	0	0	0	0	0	0	0	34751	26008	0	35313	32478	5826100	5914800
>gi|117553604|ref|NP_444430.2| carboxylesterase 1D precursor [Mus musculus]	29.9	61.787	2.2059e-78	14	16	29.9	565	463130000	15438000	49	0	0	0	3224.7	0	2618.9	142250	21826	3252	0	0	0	0	4669.5	0	0	0	0	0	0	0	0	0	0	0	0	0	0	0	0	0	0	4577.7	10295	23465	88064	152870	595140	540820
>gi|6679567|ref|NP_033012.1| polymerase I and transcript release factor [Mus musculus];>gi|755537752|ref|XP_011247119.1| PREDICTED: polymerase I and transcript release factor isoform X1 [Mus musculus]	42.1	43.953	0	2	12	42.1	392	358380000	17066000	91	0	0	42628	0	0	0	6650.9	0	0	0	4718.4	0	12342	7056.5	0	0	0	0	0	0	0	7995.3	0	0	0	0	0	0	19748	0	12161	12295	10494	9063.1	7515.3	10280	0	156200	212450
>gi|255308888|ref|NP_062704.2| nucleoside diphosphate kinase 3 precursor [Mus musculus]	14.2	19.099	2.2352e-08	1	2	14.2	169	52610000	4384200	6	0	0	0	0	0	0	0	0	0	0	0	0	0	0	0	0	0	0	0	0	0	0	0	0	0	0	0	0	0	0	0	0	5580.6	0	0	9548.6	0	27761	22494
>gi|6671569|ref|NP_031501.1| 60S acidic ribosomal protein P0 [Mus musculus]	44.2	34.216	1.3442e-87	1	11	44.2	317	264580000	14699000	32	0	0	0	0	0	0	0	0	0	0	0	0	0	0	18260	0	0	0	0	0	0	0	0	0	0	0	0	0	0	0	0	0	0	0	0	0	0	180610	47835
>gi|6677977|ref|NP_033213.1| cytochrome c oxidase subunit 7A-related protein, mitochondrial isoform 2 [Mus musculus];>gi|226958512|ref|NP_001153001.1| cytochrome c oxidase subunit 7A-related protein, mitochondrial isoform 1 [Mus musculus]	55.9	12.399	2.5026e-55	2	4	55.9	111	177360000	22170000	26	0	0	0	22199	0	0	0	0	0	0	0	0	0	0	0	0	0	0	0	0	0	0	0	0	0	0	0	0	0	0	0	0	0	0	0	0	0	40811	59131
>gi|170172520|ref|NP_034152.2| lipoamide acyltransferase component of branched-chain alpha-keto acid dehydrogenase complex, mitochondrial [Mus musculus];>gi|568921747|ref|XP_006501040.1| PREDICTED: lipoamide acyltransferase component of branched-chain alph	58.5	53.246	1.0922e-302	3	24	58.5	482	1472500000	46016000	119	0	0	0	11706	4759.5	13807	0	85361	0	181750	0	41969	0	3488.7	0	25161	1783.1	0	0	0	0	0	0	4968.6	0	0	0	0	0	0	0	0	0	1638.1	3022.3	2687.9	7489	0	0
>gi|21312936|ref|NP_081035.1| 39S ribosomal protein L13, mitochondrial [Mus musculus]	35.4	20.677	4.7815e-33	1	5	35.4	178	47801000	2987600	13	0	0	0	0	0	0	0	0	0	0	0	0	0	0	0	0	0	0	0	0	0	0	4395.6	0	2791	5977.8	0	0	0	0	0	0	0	0	0	0	0	0	0
>gi|568930638|ref|XP_006538638.1| PREDICTED: basement membrane-specific heparan sulfate proteoglycan core protein isoform X2 [Mus musculus];>gi|183979966|ref|NP_032331.2| basement membrane-specific heparan sulfate proteoglycan core protein precursor [Mus m	3.2	469.51	3.8779e-22	3	9	3.2	4381	98102000	516330	17	0	0	0	0	0	0	0	0	0	0	0	0	0	0	0	0	0	0	0	0	0	0	0	0	0	0	0	0	0	0	0	0	0	0	0	0	0	0	0
>gi|124430535|ref|NP_077139.2| 39S ribosomal protein L38, mitochondrial precursor [Mus musculus]	6.3	45.029	8.7757e-19	1	3	6.3	380	31743000	1322600	3	0	0	0	0	0	0	0	0	0	0	0	0	0	0	0	0	0	0	0	0	0	0	0	0	0	0	0	0	0	0	0	0	0	0	0	0	0	0	0
>gi|471434838|ref|NP_001264209.1| ankyrin-1 isoform 3 [Mus musculus];>gi|568953849|ref|XP_006509065.1| PREDICTED: ankyrin-1 isoform X15 [Mus musculus];>gi|568953847|ref|XP_006509064.1| PREDICTED: ankyrin-1 isoform X14 [Mus musculus];>gi|471434840|ref|NP_00	33.7	192.03	0	23	43	33.7	1744	1428800000	14432000	271	0	0	902.7	0	0	0	0	0	0	0	0	0	0	0	0	0	0	0	1452.1	3075.2	0	0	0	0	0	0	0	0	0	0	0	0	0	0	0	0	0	0	0
>gi|568978636|ref|XP_006515451.1| PREDICTED: alpha-actinin-1 isoform X5 [Mus musculus];>gi|61097906|ref|NP_598917.1| alpha-actinin-1 [Mus musculus];>gi|568978634|ref|XP_006515450.1| PREDICTED: alpha-actinin-1 isoform X4 [Mus musculus];>gi|755542122|ref|XP_	21.2	102.72	2.0175e-109	8	2	3.5	887	5123000	88327	1	0	0	0	0	0	0	0	0	0	0	0	0	0	0	0	0	0	0	0	0	0	0	0	0	0	0	0	0	0	0	0	0	0	0	0	0	0	0	0
>gi|568988636|ref|XP_006519541.1| PREDICTED: ribosomal protein 63, mitochondrial isoform X1 [Mus musculus];>gi|13385888|ref|NP_080677.1| ribosomal protein 63, mitochondrial [Mus musculus]	13.7	11.952	7.0712e-06	2	2	13.7	102	53578000	8929700	6	0	0	0	0	0	0	0	0	0	0	0	0	0	0	0	0	0	0	0	0	0	0	0	0	0	0	0	0	0	0	0	0	0	0	0	0	0	0	3773
>gi|124487075|ref|NP_001074679.1| 39S ribosomal protein L44, mitochondrial precursor [Mus musculus]	15.9	37.527	5.7521e-12	1	4	15.9	333	29486000	1404100	8	0	0	0	0	0	0	0	0	0	0	0	0	0	0	0	0	0	0	0	0	0	0	0	0	0	0	0	0	0	0	0	0	0	0	0	0	0	0	0
>gi|12963591|ref|NP_075720.1| stomatin-like protein 2, mitochondrial [Mus musculus]	36.3	38.384	4.0493e-208	1	11	36.3	353	358920000	17946000	103	0	0	6867.9	5079.4	109010	13344	0	0	0	0	19470	0	0	0	0	11047	0	0	0	0	0	0	0	0	0	0	0	0	0	0	0	0	0	0	0	0	0	0	0
>gi|13385808|ref|NP_080586.1| 39S ribosomal protein L18, mitochondrial [Mus musculus];>gi|568998280|ref|XP_006523407.1| PREDICTED: 39S ribosomal protein L18, mitochondrial isoform X1 [Mus musculus]	12.2	20.677	3.5551e-06	2	2	12.2	180	108260000	10826000	12	0	0	0	0	0	0	0	0	0	0	6084.3	24882	46053	36848	0	57286	23841	0	17232	17602	0	0	0	20902	0	0	0	13186	0	0	0	0	0	0	0	0	0	0	0
>gi|13385752|ref|NP_080522.1| 39S ribosomal protein L49, mitochondrial [Mus musculus]	15.7	19.133	3.3075e-31	1	2	15.7	166	48377000	3225100	31	0	0	0	0	0	0	0	0	0	0	0	0	0	0	0	0	0	0	0	0	0	0	0	0	0	0	0	0	0	0	0	0	0	0	0	0	0	0	0
>gi|295054166|ref|NP_001171129.1| 39S ribosomal protein L15, mitochondrial isoform 1 precursor [Mus musculus];>gi|33468983|ref|NP_079576.1| 39S ribosomal protein L15, mitochondrial isoform 2 precursor [Mus musculus];>gi|755491808|ref|XP_006495587.2| PREDIC	21.4	33.541	3.7187e-12	3	5	21.4	295	161920000	7359800	13	0	0	0	0	0	0	0	0	0	0	0	0	0	3538.4	0	0	0	5332.8	0	7565.9	8700	12773	0	3705.8	0	7820.2	0	0	0	0	5097.2	4777.8	5427.5	11490	11585	12365	10318	5881.8	9381
>gi|22128625|ref|NP_079776.1| 39S ribosomal protein L37, mitochondrial precursor [Mus musculus]	28.6	48.34	6.2329e-62	1	10	28.6	423	158880000	4814600	31	0	0	0	0	0	18740	0	0	0	0	0	0	0	23624	0	37564	0	0	0	0	22621	0	0	0	0	0	0	20009	0	0	9662.5	0	9765.2	2791.7	0	0	0	0	0
>gi|568959929|ref|XP_006510603.1| PREDICTED: 39S ribosomal protein L4, mitochondrial isoform X2 [Mus musculus];>gi|119508437|ref|NP_075656.2| 39S ribosomal protein L4, mitochondrial [Mus musculus];>gi|568959927|ref|XP_006510602.1| PREDICTED: 39S ribosomal	15.6	32.329	3.4204e-10	5	3	15.6	288	70661000	3533000	20	0	0	0	0	0	0	0	0	0	0	0	0	0	0	0	0	0	0	0	0	8102.5	0	0	0	0	0	0	0	0	0	0	0	0	0	0	0	3116.2	0	0
>gi|29789253|ref|NP_084392.1| 39S ribosomal protein L9, mitochondrial [Mus musculus];>gi|568924558|ref|XP_006502385.1| PREDICTED: 39S ribosomal protein L9, mitochondrial isoform X1 [Mus musculus]	23.4	30.244	2.6694e-98	2	5	23.4	265	212220000	11169000	26	0	0	0	0	0	0	0	0	0	0	0	15997	7349.2	29446	84761	0	0	0	0	3744.8	0	3892.8	0	0	0	0	0	5221.6	0	0	0	0	0	0	0	0	0	0	0
>gi|13385418|ref|NP_080203.1| 39S ribosomal protein L45, mitochondrial [Mus musculus]	17.6	35.41	5.5697e-16	1	4	17.6	306	72067000	3133300	8	0	0	0	0	0	5546.2	3363.7	6013.4	0	0	0	4975.2	0	0	0	0	0	0	0	0	0	0	0	0	0	0	0	0	0	0	0	0	0	0	0	0	0	0	0
>gi|755492005|ref|XP_011236719.1| PREDICTED: 39S ribosomal protein L30, mitochondrial isoform X1 [Mus musculus];>gi|568905614|ref|XP_006495675.1| PREDICTED: 39S ribosomal protein L30, mitochondrial isoform X1 [Mus musculus];>gi|21312302|ref|NP_081374.1| 39	11.9	18.342	0.00020406	3	1	11.9	160	6514000	592190	2	0	0	0	0	0	0	0	0	0	0	0	0	0	0	0	0	0	0	0	0	0	0	0	0	0	0	0	0	0	0	0	0	0	0	0	0	0	0	0
>gi|16716449|ref|NP_444392.1| 39S ribosomal protein L34, mitochondrial [Mus musculus]	14.1	10.531	8.9611e-07	1	2	14.1	92	28285000	4714200	7	0	0	0	0	0	0	0	0	0	0	0	0	0	0	0	0	0	0	0	0	0	0	0	0	0	0	0	0	0	0	0	0	0	0	0	0	0	0	0
>gi|568923767|ref|XP_006502005.1| PREDICTED: 39S ribosomal protein L24, mitochondrial isoform X1 [Mus musculus];>gi|568923765|ref|XP_006502004.1| PREDICTED: 39S ribosomal protein L24, mitochondrial isoform X1 [Mus musculus];>gi|568923763|ref|XP_006502003.1	20.4	24.944	1.6811e-12	5	4	20.4	216	34978000	2498400	5	0	0	0	0	0	0	0	0	0	0	0	0	0	0	0	0	0	0	0	0	0	2128.8	0	0	0	0	0	0	0	2193.3	0	0	0	0	0	3668.3	0	0	0
>gi|568976551|ref|XP_006534630.1| PREDICTED: 39S ribosomal protein L27, mitochondrial isoform X1 [Mus musculus];>gi|16716447|ref|NP_444391.1| 39S ribosomal protein L27, mitochondrial [Mus musculus]	34.6	11.427	4.4109e-06	2	3	34.6	104	68993000	7665900	5	0	0	0	0	10556	0	0	0	0	0	0	0	0	0	0	0	0	0	7077.5	0	9282.1	0	0	0	0	0	0	0	0	0	0	0	0	0	0	0	0	0	0
>gi|262263310|ref|NP_778166.2| 39S ribosomal protein L22, mitochondrial precursor [Mus musculus];>gi|569016734|ref|XP_006537534.1| PREDICTED: 39S ribosomal protein L22, mitochondrial isoform X1 [Mus musculus];>gi|568972965|ref|XP_006532917.1| PREDICTED: 39	39.3	23.805	1.0839e-25	3	7	39.3	206	243670000	13537000	30	0	0	0	91322	104430	54233	35196	29919	5415	22776	10659	10308	0	0	8271	3595.8	7286	0	0	0	0	0	0	2070	2788.6	0	0	0	0	0	0	0	0	0	0	0	0	0	0
>gi|269315840|ref|NP_899202.3| growth arrest and DNA damage-inducible proteins-interacting protein 1 [Mus musculus]	30.2	25.82	1.703e-21	1	5	30.2	222	161040000	10736000	16	0	0	25033	5869.7	5430.1	0	0	0	0	0	0	0	0	0	0	0	0	0	0	0	0	0	0	0	0	0	0	0	0	0	14544	0	12636	10869	8991.9	10106	9518.7	6789	9054.9
>gi|26787989|ref|NP_077189.2| 39S ribosomal protein L28, mitochondrial [Mus musculus]	26.1	30.169	2.2903e-19	1	5	26.1	257	192680000	9634100	19	0	0	17127	6889.7	29939	50608	71902	9714.9	5291.4	17237	35719	36478	0	0	0	0	0	0	3210.6	0	0	0	0	0	0	0	0	0	0	0	0	0	0	0	0	0	0	0	0
>gi|568975500|ref|XP_006534127.1| PREDICTED: peptidyl-tRNA hydrolase ICT1, mitochondrial isoform X1 [Mus musculus];>gi|19387848|ref|NP_081005.1| peptidyl-tRNA hydrolase ICT1, mitochondrial [Mus musculus]	24.8	23.477	4.8774e-26	2	4	24.8	206	170140000	11343000	21	0	0	0	17875	22890	140650	44074	0	14673	0	0	0	0	0	0	0	0	0	0	0	0	0	0	0	0	0	0	0	0	0	0	44317	0	0	0	0	0	25957	17320
>gi|51491845|ref|NP_001003908.1| clathrin heavy chain 1 [Mus musculus];>gi|568975337|ref|XP_006534048.1| PREDICTED: clathrin heavy chain 1 isoform X3 [Mus musculus];>gi|568975335|ref|XP_006534047.1| PREDICTED: clathrin heavy chain 1 isoform X2 [Mus musculu	8.1	191.55	4.5575e-21	4	9	8.1	1675	23624000	241060	13	0	0	0	0	0	0	0	0	0	0	0	0	0	0	0	0	0	0	0	0	0	0	0	0	0	0	0	0	0	0	0	0	0	0	0	0	0	0	0
>gi|163644277|ref|NP_031485.3| AP-2 complex subunit alpha-2 [Mus musculus];>gi|568952281|ref|XP_006536217.1| PREDICTED: AP-2 complex subunit alpha-2 isoform X1 [Mus musculus];>gi|116256510|ref|NP_001070732.1| AP-2 complex subunit alpha-1 isoform b [Mus mus	3	104.02	3.3318e-05	7	2	3	938	19267000	326560	2	0	0	0	0	0	0	0	0	0	0	0	0	0	0	0	0	0	0	0	0	0	0	0	0	0	0	0	0	0	0	0	0	0	0	0	0	0	0	0
>gi|84875528|ref|NP_444388.2| 39S ribosomal protein L1, mitochondrial isoform 1 [Mus musculus];>gi|568936361|ref|XP_006535355.1| PREDICTED: 39S ribosomal protein L1, mitochondrial isoform X1 [Mus musculus];>gi|755512977|ref|XP_011247898.1| PREDICTED: 39S r	26.5	37.596	2.1614e-34	4	6	26.5	336	91504000	4159300	23	0	0	0	0	0	0	0	0	0	0	0	2321	0	3171.1	10850	0	3277.1	3231.8	6514.4	0	0	0	0	0	0	0	0	0	0	0	0	0	0	0	0	0	0	0	0
>gi|6755352|ref|NP_035418.1| 39S ribosomal protein L23, mitochondrial [Mus musculus];>gi|568952704|ref|XP_006508580.1| PREDICTED: 39S ribosomal protein L23, mitochondrial isoform X2 [Mus musculus];>gi|568952702|ref|XP_006508579.1| PREDICTED: 39S ribosomal	44.5	17.121	4.1311e-108	4	4	44.5	146	85289000	8528900	66	0	0	0	0	0	0	0	0	0	0	0	0	0	0	0	0	0	0	0	0	0	0	0	0	0	0	0	0	0	0	8840	12084	0	0	0	0	0	0	0
>gi|755569112|ref|XP_011249787.1| PREDICTED: alpha-1-antitrypsin 1-4 isoform X2 [Mus musculus];>gi|6678083|ref|NP_033271.1| alpha-1-antitrypsin 1-3 precursor [Mus musculus];>gi|6678079|ref|NP_033269.1| alpha-1-antitrypsin 1-1 isoform 1 precursor [Mus muscu	38.7	45.966	0	6	12	38.7	413	675900000	33795000	44	0	0	0	0	0	9978.1	0	0	0	0	0	0	0	0	0	0	0	0	0	0	0	0	0	0	0	0	0	0	0	0	0	0	0	0	0	0	0	0	0
>gi|569000487|ref|XP_006524432.1| PREDICTED: 39S ribosomal protein L2, mitochondrial isoform X2 [Mus musculus];>gi|13384660|ref|NP_079578.1| 39S ribosomal protein L2, mitochondrial precursor [Mus musculus];>gi|569000485|ref|XP_006524431.1| PREDICTED: 39S r	23.6	30.435	3.4427e-39	3	4	23.6	276	87493000	5146700	10	0	0	0	19898	0	0	29906	0	0	0	0	0	0	0	158830	0	11359	0	0	0	0	0	0	0	0	0	0	0	0	0	0	0	0	4239.7	0	0	0	0	0
>gi|364023817|ref|NP_059100.3| 39S ribosomal protein L39, mitochondrial [Mus musculus]	13.7	38.549	2.2955e-13	1	4	13.7	336	70869000	3081200	24	0	0	0	0	0	0	0	0	0	0	0	0	3048.7	0	0	0	0	0	0	0	0	4902.7	0	0	0	0	0	0	0	0	0	0	0	0	0	0	0	0	0
>gi|118403322|ref|NP_080138.2| isobutyryl-CoA dehydrogenase, mitochondrial precursor [Mus musculus];>gi|568959948|ref|XP_006510612.1| PREDICTED: isobutyryl-CoA dehydrogenase, mitochondrial isoform X2 [Mus musculus];>gi|568959946|ref|XP_006510611.1| PREDICT	35.1	45.091	3.5742e-98	4	13	35.1	413	1202500000	46252000	77	0	0	0	0	16912	0	9412.1	8790.2	157700	842380	814180	696220	553470	383790	197780	110210	186740	1547400	580230	342540	178940	153970	234970	141100	81561	44033	1926.2	9492.6	12414	6298.4	0	0	3948.5	0	1426.6	0	0	0	0
>gi|140969946|ref|NP_001077360.1| NADH dehydrogenase [ubiquinone] flavoprotein 3, mitochondrial isoform 2 [Mus musculus]	36.5	11.813	8.7446e-21	1	3	36.5	104	122300000	15288000	11	0	0	0	0	0	26822	40366	0	0	0	0	0	0	0	0	0	0	0	0	0	0	0	0	0	0	0	0	0	0	0	0	0	0	0	0	0	0	0	0
>gi|31981600|ref|NP_035015.2| NADH dehydrogenase [ubiquinone] 1 alpha subcomplex subunit 2 [Mus musculus]	62.6	10.916	0	1	8	62.6	99	6555000000	728340000	173	0	0	156320	171860	89753	104500	0	0	0	53803	0	133360	171200	29638	34879	116960	0	32107	27210	26229	0	141840	278530	40797	0	0	0	0	0	0	0	0	0	0	0	0	0	0	0
>gi|110625954|ref|NP_082664.1| NADH dehydrogenase [ubiquinone] flavoprotein 2, mitochondrial isoform 1 precursor [Mus musculus];>gi|510025446|ref|NP_001265344.1| NADH dehydrogenase [ubiquinone] flavoprotein 2, mitochondrial isoform 2 [Mus musculus]	62.5	27.285	0	2	13	62.5	248	10727000000	715120000	731	0	0	54214	3663.4	42615	55702	65988	44599	19254	11418	13816	12286	11365	0	0	0	0	4261.6	0	0	50540	49270	89942	13080	23016	0	5208.7	50824	55980	13306	0	4339.6	0	0	0	0	0	0	0
>gi|568901345|ref|XP_006543322.1| PREDICTED: NADH dehydrogenase [ubiquinone] 1 subunit C2 [Mus musculus];>gi|18859597|ref|NP_077182.1| NADH dehydrogenase [ubiquinone] 1 subunit C2 [Mus musculus]	57.5	14.164	0	2	10	57.5	120	11005000000	1222800000	268	0	0	48736	80259	38046	18581	0	47635	65570	96769	171830	181630	0	0	0	0	0	136140	0	0	0	0	0	63761	0	0	0	95629	0	0	0	23006	88685	97031	107690	59149	133400	0	104690
>gi|568942710|ref|XP_006506592.1| PREDICTED: NADH dehydrogenase [ubiquinone] 1 beta subcomplex subunit 2, mitochondrial isoform X1 [Mus musculus];>gi|13386096|ref|NP_080888.1| NADH dehydrogenase [ubiquinone] 1 beta subcomplex subunit 2, mitochondrial precu	40	11.967	1.8844e-81	2	3	40	105	6479100000	1079800000	83	0	0	0	0	0	0	0	0	0	0	0	0	0	49438	0	0	0	0	0	0	0	0	0	0	0	0	0	0	0	0	0	0	0	0	0	0	0	0	0
>gi|21314826|ref|NP_080886.1| NADH dehydrogenase [ubiquinone] 1 beta subcomplex subunit 4 [Mus musculus];>gi|149270460|ref|XP_001478493.1| PREDICTED: NADH dehydrogenase [ubiquinone] 1 beta subcomplex subunit 4 [Mus musculus];>gi|149266669|ref|XP_001476621.	54.3	15.081	8.7832e-286	8	9	54.3	129	25826000000	4304400000	417	0	0	0	117780	152130	0	0	0	0	0	0	0	0	0	0	0	0	0	0	55792	0	0	0	0	0	0	0	0	0	56557	0	25570	132850	0	52163	45817	48323	0	0
>gi|72004262|ref|NP_001025445.1| NADH dehydrogenase [ubiquinone] iron-sulfur protein 5 [Mus musculus];>gi|568894089|ref|XP_006544269.1| PREDICTED: NADH dehydrogenase [ubiquinone] iron-sulfur protein 5 [Mus musculus]	66	12.648	0	2	10	66	106	5220700000	745820000	287	0	0	0	0	0	0	0	0	0	0	0	0	0	0	0	0	0	0	0	0	0	0	0	0	0	0	0	0	0	0	0	0	0	0	0	0	0	0	0
>gi|13386100|ref|NP_080890.1| NADH dehydrogenase [ubiquinone] 1 alpha subcomplex subunit 5 [Mus musculus]	80.2	13.36	0	18	15	80.2	116	13290000000	1476700000	448	0	0	239580	48880	154130	359210	325220	192930	92140	77486	199280	168910	595980	311700	183300	189880	35321	280190	290860	317270	469040	972990	1144600	104430	147190	312320	0	373090	415290	0	446400	1049200	769870	276390	49690	134360	18617	0	10309
>gi|569008609|ref|XP_006527617.1| PREDICTED: NADH dehydrogenase [ubiquinone] 1 beta subcomplex subunit 11, mitochondrial isoform X1 [Mus musculus];>gi|158631246|ref|NP_062308.2| NADH dehydrogenase [ubiquinone] 1 beta subcomplex subunit 11, mitochondrial [M	55.6	17.444	0	2	9	55.6	151	11289000000	1128900000	233	0	0	0	0	59510	66842	65065	0	0	0	0	264190	446490	0	0	0	0	176540	167770	131670	0	0	0	0	0	31826	0	131750	94640	20090	39462	55644	129680	152410	0	0	0	133250	0
>gi|13195624|ref|NP_077159.1| NADH dehydrogenase [ubiquinone] 1 alpha subcomplex subunit 10, mitochondrial precursor [Mus musculus]	80	40.603	0	1	32	80	355	30759000000	1230400000	1144	0	0	157200	710860	352180	174060	210680	195010	83318	58038	27710	12473	16722	0	0	2465.9	0	0	0	0	0	4500	6126.7	0	0	0	0	0	0	12105	20424	0	19789	4261.9	0	0	0	0	0
>gi|13385054|ref|NP_079873.1| NADH dehydrogenase [ubiquinone] 1 beta subcomplex subunit 3 [Mus musculus]	42.3	11.692	5.2323e-157	1	5	42.3	104	9971500000	1994300000	174	0	0	1206400	483610	287810	420290	128560	98524	23267	0	28866	0	0	0	0	0	8716.3	0	0	11450	0	0	0	103090	602210	0	0	569770	0	96039	0	31938	129090	116140	0	0	0	0	0
>gi|12963633|ref|NP_075801.1| NADH dehydrogenase [ubiquinone] 1 alpha subcomplex subunit 13 [Mus musculus];>gi|568955580|ref|XP_006509793.1| PREDICTED: NADH dehydrogenase [ubiquinone] 1 alpha subcomplex subunit 13 isoform X3 [Mus musculus];>gi|755526000|re	72.2	16.859	0	5	16	72.2	144	15705000000	1570500000	440	0	0	185120	147170	41641	139770	57239	137200	139710	73515	44595	71766	0	0	23698	0	0	0	0	0	0	0	0	0	0	50756	0	67449	106320	0	266170	698310	228530	214120	38329	29129	7222.8	16617	0
>gi|13385558|ref|NP_080337.1| NADH dehydrogenase [ubiquinone] 1 beta subcomplex subunit 8, mitochondrial precursor [Mus musculus];>gi|569007709|ref|XP_006527355.1| PREDICTED: NADH dehydrogenase [ubiquinone] 1 beta subcomplex subunit 8, mitochondrial isofor	60.2	21.876	0	2	10	60.2	186	8650400000	720860000	294	0	0	5125.3	4089.1	0	0	0	0	0	0	0	0	0	0	23305	0	0	0	0	0	0	0	0	0	0	0	0	0	0	0	0	0	6250.9	0	0	0	0	0	0
>gi|13385492|ref|NP_080263.1| NADH dehydrogenase [ubiquinone] 1 alpha subcomplex subunit 6 [Mus musculus]	53.4	15.283	0	1	7	53.4	131	16307000000	1811900000	232	0	0	0	177010	313220	259140	168920	49009	29262	36889	0	0	355970	0	0	0	0	0	0	0	24525	44290	0	0	0	0	0	0	0	0	0	0	0	0	0	0	0	0	0
>gi|23346461|ref|NP_694704.1| NADH dehydrogenase [ubiquinone] iron-sulfur protein 2, mitochondrial precursor [Mus musculus]	78.8	52.625	0	1	35	78.8	463	35228000000	1214700000	1366	0	0	0	6110.8	2654.2	6424.7	15447	9492.8	5184.7	19259	21273	138170	111540	56819	65319	75897	86151	62113	53107	108660	137810	237750	236130	380770	232900	69565	0	116730	180370	61094	209120	571310	497580	201160	133960	67005	42848	9089.2	9051.3
>gi|19526814|ref|NP_598427.1| NADH dehydrogenase [ubiquinone] flavoprotein 1, mitochondrial precursor [Mus musculus]	78	50.834	0	1	34	78	464	45027000000	1608100000	1180	0	0	39386	41405	25856	28181	52200	45611	36486	77883	126170	169700	134220	171050	180490	112750	90790	15475	69376	47337	179780	448170	804260	484750	386470	276140	13441	252850	592400	175850	105250	66159	18738	10180	0	2423.3	3644.5	15998	2610.8
>gi|27754144|ref|NP_079592.2| NADH dehydrogenase [ubiquinone] 1 beta subcomplex subunit 5, mitochondrial precursor [Mus musculus];>gi|568921009|ref|XP_006535577.1| PREDICTED: NADH dehydrogenase [ubiquinone] 1 beta subcomplex subunit 5, mitochondrial isofor	37.6	21.71	0	2	13	37.6	189	14710000000	1471000000	380	0	11934	113640	103170	65246	58195	33631	20471	0	0	14413	18174	48078	43430	50222	36380	24184	28606	0	15298	31306	70562	37643	10730	0	12394	0	127920	73495	0	0	32589	76345	80140	110330	61209	64227	24840	0
>gi|568906305|ref|XP_006496015.1| PREDICTED: NADH-ubiquinone oxidoreductase 75 kDa subunit, mitochondrial isoform X1 [Mus musculus];>gi|229892322|ref|NP_001153512.1| NADH-ubiquinone oxidoreductase 75 kDa subunit, mitochondrial precursor [Mus musculus];>gi|	75.7	79.776	0	5	56	75.7	727	100660000000	2236800000	2274	0	0	143760	73942	72420	92507	76614	36986	81216	191270	310590	584710	953670	312510	260970	114710	87521	129680	96512	102220	145950	488850	578970	277720	4615.3	0	0	1315.6	0	0	0	13720	19109	13878	28857	13337	7285.9	0	0
>gi|27228985|ref|NP_079827.2| NADH dehydrogenase [ubiquinone] 1 alpha subcomplex subunit 12 [Mus musculus]	87.2	17.633	0	1	20	87.2	149	32012000000	3201200000	523	0	0	431130	292690	193780	130150	91879	64314	44482	24885	59241	25270	49305	0	9685.2	9812.8	112010	103300	72450	59708	0	0	0	0	99549	0	0	80242	91011	10973	49389	12023	15206	10285	11151	12923	13374	20563	11933
>gi|254692859|ref|NP_079634.2| NADH dehydrogenase [ubiquinone] 1 alpha subcomplex subunit 9, mitochondrial precursor [Mus musculus]	79.6	42.525	0	4	29	79.6	377	46937000000	1618500000	1327	0	0	0	0	10319	38792	101670	130430	63091	42475	34512	61444	29683	0	30785	6835.5	9773.2	6605.5	2655.1	0	22100	28104	13987	0	3314.5	0	0	0	11434	0	13166	15898	23060	37068	28747	23137	17703	10717	5345.1
>gi|226437665|ref|NP_081520.1| NADH dehydrogenase [ubiquinone] 1 alpha subcomplex subunit 11 [Mus musculus]	78.3	15.115	0	7	10	78.3	143	4693600000	938730000	310	0	0	0	81758	60350	5109.7	0	297110	505840	775100	625930	754890	678580	466560	318080	0	0	0	0	0	0	0	0	0	0	0	0	0	0	0	0	0	27181	0	0	0	0	0	0
>gi|13385322|ref|NP_080119.1| NADH dehydrogenase [ubiquinone] 1 beta subcomplex subunit 7 [Mus musculus]	74.5	16.331	0	1	15	74.5	137	7179200000	897390000	459	0	0	0	0	0	18342	0	0	0	0	10200	0	0	120080	0	0	0	0	0	0	0	0	0	0	0	0	0	0	0	0	0	0	13622	0	3343.3	0	0	0	0
>gi|29789148|ref|NP_075661.1| NADH dehydrogenase [ubiquinone] 1 beta subcomplex subunit 9 [Mus musculus]	82.1	21.984	0	1	19	82.1	179	7798100000	779810000	323	0	0	0	33229	61312	54103	29903	13989	20620	13920	18792	0	0	0	0	0	0	0	0	2692.4	0	0	0	0	0	11669	0	0	0	0	0	19707	32766	49019	58716	20002	14676	11016	0
>gi|58037117|ref|NP_080964.1| NADH dehydrogenase [ubiquinone] iron-sulfur protein 3, mitochondrial precursor [Mus musculus]	66.5	30.149	0	1	22	66.5	263	27200000000	1431600000	1159	0	0	3575.7	0	66038	78601	0	7728.3	0	0	3549.1	72228	99225	52318	33533	27703	38014	63509	28333	32744	84256	185990	135140	116210	90129	30624	12277	67767	102770	26185	71739	379090	400580	169590	95034	69523	50949	69699	25780
>gi|34538608|ref|NP_904338.1| NADH dehydrogenase subunit 5 (mitochondrion) [Mus musculus]	22.6	68.474	0	1	10	22.6	607	4617800000	329850000	394	0	0	0	0	0	0	0	0	0	0	0	0	0	0	0	0	0	0	0	12046	0	0	0	0	0	0	0	0	0	0	0	0	0	0	0	0	0	0	0
>gi|56711244|ref|NP_035018.1| NADH dehydrogenase [ubiquinone] iron-sulfur protein 6, mitochondrial precursor [Mus musculus]	65.5	13.02	0	1	9	65.5	116	13145000000	1643200000	350	0	0	109130	72254	54573	130760	249320	431650	109940	122050	31114	0	87685	91547	0	0	0	0	0	0	0	0	0	0	0	0	0	81181	91453	0	0	0	0	67911	48291	66931	63753	0	0
>gi|34538605|ref|NP_904335.1| NADH dehydrogenase subunit 3 (mitochondrion) [Mus musculus]	13	13.219	6.4719e-41	1	1	13	115	216920000	43383000	56	0	0	0	0	0	0	0	0	0	0	0	0	0	0	0	0	0	0	0	0	0	0	0	0	0	0	0	0	0	0	0	0	0	0	0	0	0	0	0
>gi|112293266|ref|NP_032326.3| heat shock 70 kDa protein 4 [Mus musculus]	6.9	94.208	1.7051e-12	1	4	6.9	842	205590000	3606800	3	0	0	0	0	0	0	0	0	0	0	0	0	0	0	0	0	0	0	0	0	0	0	0	0	0	0	0	0	0	0	0	0	0	0	0	0	0	0	0
>gi|21312012|ref|NP_080979.1| NADH dehydrogenase [ubiquinone] 1 alpha subcomplex subunit 8 [Mus musculus]	80.8	19.992	0	1	15	80.8	172	19911000000	1810100000	389	0	0	27334	53513	47392	0	43525	0	11491	0	0	0	112490	0	0	0	112190	0	0	0	0	0	27993	29376	0	0	0	0	0	28369	39214	208830	271070	303650	46041	17450	30624	0	0
>gi|84781779|ref|NP_001028477.1| NADH dehydrogenase [ubiquinone] 1 beta subcomplex subunit 6 [Mus musculus]	85.9	15.515	0	1	18	85.9	128	8825800000	802350000	219	0	0	0	30587	16237	6394.5	23103	0	0	0	23964	11841	13785	0	0	0	0	38438	55448	66342	114140	202040	76833	0	0	0	0	0	0	0	1986.6	26211	0	0	0	0	0	0	21258
>gi|281485615|ref|NP_035017.2| NADH dehydrogenase [ubiquinone] iron-sulfur protein 4, mitochondrial [Mus musculus]	58.9	19.803	0	1	12	58.9	175	9582600000	684470000	363	0	0	0	0	0	9516.6	0	0	0	0	0	0	0	0	0	0	0	0	0	0	0	0	0	0	0	0	0	70316	38266	0	0	0	0	0	0	0	0	0	0
>gi|58037109|ref|NP_080960.1| NADH dehydrogenase [ubiquinone] 1 beta subcomplex subunit 10 [Mus musculus]	69.9	21.024	0	1	16	69.9	176	13033000000	1184800000	630	0	0	0	114310	82704	0	28637	29009	0	17274	8116.7	30843	36881	40227	0	27703	58788	5857.2	0	0	22365	56606	33429	0	0	5206.7	0	101700	116280	0	10074	43298	0	142430	126460	19557	113610	55304	93995
>gi|34538599|ref|NP_904329.1| NADH dehydrogenase subunit 2 (mitochondrion) [Mus musculus]	15.4	38.752	8.7591e-151	1	3	15.4	345	206530000	20653000	74	0	0	0	0	0	0	0	0	0	0	0	0	0	0	0	0	0	0	0	0	0	0	0	0	0	0	0	0	0	0	0	0	0	0	0	0	0	0	0
>gi|12963571|ref|NP_075691.1| NADH dehydrogenase [ubiquinone] 1 alpha subcomplex subunit 7 [Mus musculus]	69.9	12.575	1.397e-111	1	12	69.9	113	3417500000	341750000	139	0	0	13697	9507	0	160180	44731	0	0	0	0	0	8177.3	0	0	0	0	0	4297.4	0	0	0	0	0	0	0	0	0	0	0	0	7842.8	0	0	0	0	0	0	0
>gi|568968863|ref|XP_006514333.1| PREDICTED: NADH dehydrogenase [ubiquinone] iron-sulfur protein 7, mitochondrial isoform X1 [Mus musculus];>gi|21312950|ref|NP_083548.1| NADH dehydrogenase [ubiquinone] iron-sulfur protein 7, mitochondrial precursor [Mus mu	35.2	21.796	0	2	9	35.2	196	8961500000	689350000	239	0	0	14644	63430	71507	83166	37839	26920	7945.4	11297	0	65530	68966	72858	64713	50609	166220	112970	91269	91133	141860	274760	407870	327300	253700	79272	0	123590	128150	5686	75489	448590	693620	342680	94844	41680	15123	0	0
>gi|46195430|ref|NP_659119.2| NADH dehydrogenase [ubiquinone] iron-sulfur protein 8, mitochondrial [Mus musculus];>gi|406855425|ref|NP_001258373.1| NADH dehydrogenase [ubiquinone] iron-sulfur protein 8, mitochondrial [Mus musculus];>gi|406855423|ref|NP_001	57.1	24.038	0	3	14	57.1	212	7692700000	512850000	290	0	0	11990	8814.2	32814	34004	3087.3	7020.7	15641	24190	16693	13260	0	0	0	0	5039.6	10831	6844.8	14120	25652	27620	44696	58226	30314	0	0	16984	8907.8	0	24579	32875	50822	58980	42709	24122	1720.8	11173	0
>gi|9506911|ref|NP_062316.1| NADH dehydrogenase [ubiquinone] 1 alpha subcomplex subunit 1 [Mus musculus]	14.3	8.1384	1.9578e-38	1	1	14.3	70	958910000	191780000	47	0	0	0	0	0	0	0	0	0	0	0	0	0	0	0	0	0	0	0	0	0	0	0	0	0	0	0	0	0	0	0	0	0	0	0	0	0	0	0
>gi|34538607|ref|NP_904337.1| NADH dehydrogenase subunit 4 (mitochondrion) [Mus musculus]	25.7	51.881	0	1	10	25.7	459	6158900000	473760000	257	0	0	0	0	0	0	0	0	0	0	0	0	0	0	0	0	0	0	0	0	0	0	0	0	0	0	0	11458	1810.4	0	6205.6	4808.1	23473	0	0	25877	29433	0	7611.7
>gi|30519921|ref|NP_848718.1| 39S ribosomal protein L50, mitochondrial [Mus musculus]	27	18.213	1.1862e-08	1	3	27	159	57813000	5255700	5	0	0	29407	0	0	0	0	0	0	0	0	0	0	0	0	0	0	0	0	0	0	0	0	0	0	0	0	0	0	0	0	0	0	0	0	0	0	0	0
>gi|31980762|ref|NP_038699.2| superoxide dismutase [Mn], mitochondrial precursor [Mus musculus]	71.6	24.603	0	1	14	71.6	222	33697000000	2808100000	749	0	0	363170	492100	300540	95391	25851	266950	234690	266440	764350	1280700	2369700	1132200	2644100	2751200	2138500	1838400	1534100	1132800	690340	460830	156080	329170	275030	192880	73649	1079300	966380	268210	1017500	1104100	1793900	1938700	2041100	3877100	1635800	5993200	7034600
>gi|6754036|ref|NP_034455.1| aspartate aminotransferase, mitochondrial [Mus musculus]	77.9	47.411	0	1	36	77.9	430	124460000000	4014800000	2297	0	0	60888	26830	58096	91950	174680	111820	150630	100040	207110	302450	115550	69722	244050	42221	148500	153590	218450	286270	564460	1073200	921250	749770	1379000	1296700	378690	2615100	2504500	805820	2214900	2360600	3002100	3316500	3580900	3180600	2929900	4263800	4047800
>gi|254750706|ref|NP_001157135.1| ras-related protein Rab-6A isoform 1 [Mus musculus];>gi|13195674|ref|NP_077249.1| ras-related protein Rab-6A isoform 2 [Mus musculus];>gi|30424655|ref|NP_776142.1| ras-related protein Rab-6B [Mus musculus]	53.4	23.545	5.4761e-175	5	8	48.1	208	172780000	10164000	23	0	0	0	0	0	0	0	0	0	0	0	0	0	0	7247.2	0	0	0	0	0	0	0	0	0	0	0	0	0	0	0	0	0	0	0	0	0	0	0	0
>gi|34538598|ref|NP_904328.1| NADH dehydrogenase subunit 1 (mitochondrion) [Mus musculus]	15.1	36.059	4.8342e-153	1	6	15.1	318	2242300000	373720000	109	0	0	0	0	0	0	0	0	0	0	0	0	0	0	0	0	0	0	0	0	0	0	0	0	0	0	0	57637	0	0	0	304440	282780	89310	32071	30006	11491	11182	0
>gi|21539587|ref|NP_079624.1| NADH dehydrogenase [ubiquinone] 1 alpha subcomplex subunit 3 [Mus musculus]	41.7	9.3308	9.3022e-44	1	3	41.7	84	1100100000	220020000	50	0	0	0	0	0	0	0	0	0	0	0	0	0	0	0	0	0	0	0	0	0	0	0	0	0	0	0	0	0	0	0	0	19999	0	0	0	0	0	0
>gi|568951392|ref|XP_006508263.1| PREDICTED: acyl carrier protein, mitochondrial isoform X1 [Mus musculus];>gi|27754007|ref|NP_082453.2| acyl carrier protein, mitochondrial precursor [Mus musculus]	27.6	17.37	1.7925e-226	2	8	27.6	156	2778200000	308690000	65	25750	0	0	0	0	82027	0	0	0	7816.6	0	0	0	0	0	0	0	0	0	0	0	0	0	0	0	0	0	35566	23023	0	0	0	25749	0	0	0	0	0	0
>gi|6678924|ref|NP_032647.1| 55 kDa erythrocyte membrane protein [Mus musculus]	36.1	52.227	1.8457e-103	1	11	36.1	466	201480000	6499300	34	0	0	1541.8	0	0	0	0	0	0	0	0	0	0	0	0	0	0	0	0	0	0	0	0	0	0	0	0	0	0	0	0	0	0	0	0	0	0	0	0
>gi|166064058|ref|NP_848919.3| slit homolog 2 protein isoform c precursor [Mus musculus];>gi|601983315|ref|NP_001278157.1| slit homolog 2 protein isoform b precursor [Mus musculus];>gi|568933937|ref|XP_006503879.1| PREDICTED: slit homolog 2 protein isoform	1.1	168.78	3.4062e-05	8	2	1.1	1521	353000000	4584400	8	0	0	0	0	0	0	0	0	3591.1	0	0	0	0	0	0	0	0	0	0	0	0	0	0	0	0	0	0	0	0	0	0	0	0	0	0	0	0	0	0
>gi|6753060|ref|NP_033803.1| annexin A5 [Mus musculus]	56.7	35.752	1.3609e-279	1	16	56.7	319	395870000	15835000	25	0	0	142470	225140	0	0	0	0	0	0	0	0	0	0	0	0	0	0	0	0	0	0	0	0	0	3549.1	0	0	0	0	0	0	0	0	10776	3506.2	0	0	0
>gi|34538610|ref|NP_904340.1| cytochrome b (mitochondrion) [Mus musculus]	2.4	43.209	2.1902e-40	1	1	2.4	381	668750000	111460000	17	0	0	0	0	0	0	0	0	0	0	0	0	0	0	0	0	0	0	0	0	0	0	0	0	0	0	0	0	0	0	0	0	0	0	0	0	0	0	0
>gi|84662736|ref|NP_035420.2| 60S ribosomal protein L6 [Mus musculus];>gi|568936990|ref|XP_006530290.1| PREDICTED: 60S ribosomal protein L6 isoform X1 [Mus musculus]	29.7	33.509	2.5126e-41	2	7	29.7	296	252700000	14039000	37	0	0	0	0	0	0	0	0	0	0	0	0	0	0	0	0	0	0	0	0	0	24646	0	0	0	0	0	0	0	0	0	0	0	0	0	0	0	0	0
>gi|30841008|ref|NP_851415.1| ras-related protein Rab-18 isoform 2 precursor [Mus musculus];>gi|510936915|ref|NP_001265376.1| ras-related protein Rab-18 isoform 1 [Mus musculus];>gi|755560616|ref|XP_011245163.1| PREDICTED: ras-related protein Rab-18 isofor	44.7	23.035	7.9826e-52	3	7	44.7	206	179090000	12792000	36	0	0	4057.9	20812	0	0	0	0	0	0	0	0	0	0	0	0	0	0	0	0	0	0	0	0	0	0	0	0	0	0	0	0	0	0	0	0	0	0	0
>gi|257471003|ref|NP_032903.3| plasminogen precursor [Mus musculus]	19.7	90.807	2.2519e-46	2	12	19.7	812	200020000	4000500	19	0	0	0	0	0	16207	0	9615.1	4093.8	5606.4	6733.4	0	0	0	0	0	0	0	9228.9	33490	8433.6	6206.4	3248.9	0	0	0	0	0	0	0	64264	0	10271	8599.7	0	0	0	0	0
>gi|568988123|ref|XP_006519292.1| PREDICTED: sacsin isoform X4 [Mus musculus];>gi|568988121|ref|XP_006519291.1| PREDICTED: sacsin isoform X3 [Mus musculus];>gi|568988119|ref|XP_006519290.1| PREDICTED: sacsin isoform X2 [Mus musculus];>gi|568988117|ref|XP_0	0.5	497.71	5.0194e-07	4	2	0.5	4378	40745000	146040	5	0	0	0	0	0	0	0	0	0	0	0	0	0	0	0	0	0	0	0	0	0	0	0	0	0	0	0	0	0	0	0	0	0	0	0	0	0	0	0
>gi|225543319|ref|NP_033529.3| transitional endoplasmic reticulum ATPase [Mus musculus]	65	89.321	0	9	42	65	806	2185400000	45529000	204	0	0	0	0	0	0	0	0	0	0	0	0	0	1784.5	0	0	0	0	0	0	4006.5	1011.1	0	0	5995	8148.9	0	0	0	0	0	0	0	0	3683.7	18823	22546	31456	3697.1
>gi|568974220|ref|XP_006533507.1| PREDICTED: ras GTPase-activating protein-binding protein 1 isoform X1 [Mus musculus];>gi|7305075|ref|NP_038744.1| ras GTPase-activating protein-binding protein 1 [Mus musculus]	9.5	44.436	1.0339e-08	2	3	9.5	400	32249000	1402100	7	0	0	0	0	0	0	0	0	0	0	0	0	0	0	0	0	0	0	0	0	0	0	0	0	0	0	0	0	0	0	0	0	0	0	0	0	0	0	0
>gi|170650632|ref|NP_001116237.1| NAD-dependent protein deacetylase sirtuin-2 isoform 2 [Mus musculus];>gi|170650630|ref|NP_071877.3| NAD-dependent protein deacetylase sirtuin-2 isoform 1 [Mus musculus]	7.1	39.553	2.4449e-06	2	2	7.1	352	5711800	248340	3	0	0	0	0	0	0	0	0	0	0	0	0	0	0	0	0	0	0	0	0	0	0	0	0	0	0	0	0	0	0	0	0	0	0	0	0	0	0	0
>gi|24418919|ref|NP_722476.1| glycogen phosphorylase, brain form [Mus musculus]	18.1	96.729	2.3987e-73	1	7	9.8	843	79911000	1507800	21	0	0	0	0	0	0	0	0	0	0	0	0	0	0	0	2323.7	0	0	0	0	0	0	0	7758.4	17012	3776.9	0	0	0	0	0	0	0	0	0	0	0	0	0
>gi|568967188|ref|XP_006513531.1| PREDICTED: calcium uniporter protein, mitochondrial isoform X1 [Mus musculus];>gi|168823441|ref|NP_001028431.2| calcium uniporter protein, mitochondrial precursor [Mus musculus]	13.2	35.953	1.3524e-06	3	3	13.2	310	37498000	2499900	4	0	0	0	0	0	0	0	0	0	0	0	0	0	0	0	0	0	0	0	0	0	0	0	0	0	0	0	0	0	0	0	0	0	0	0	5235	7557	0	0
>gi|755528847|ref|XP_011240842.1| PREDICTED: evolutionarily conserved signaling intermediate in Toll pathway, mitochondrial isoform X3 [Mus musculus];>gi|755528842|ref|XP_011240840.1| PREDICTED: evolutionarily conserved signaling intermediate in Toll pathw	18.9	42.096	3.2017e-15	7	5	18.9	365	136740000	6215300	15	0	0	0	0	0	0	0	0	0	0	0	0	0	2879.7	0	0	0	0	0	0	0	0	0	0	0	0	0	17328	0	0	0	42544	78214	85081	50645	23333	15856	14077	0
>gi|225543103|ref|NP_780647.3| delta-1-pyrroline-5-carboxylate dehydrogenase, mitochondrial precursor [Mus musculus];>gi|755509439|ref|XP_011248526.1| PREDICTED: delta-1-pyrroline-5-carboxylate dehydrogenase, mitochondrial isoform X1 [Mus musculus];>gi|568	53.6	61.84	0	3	21	53.6	562	6612100000	200370000	381	0	0	115420	58419	36221	77649	63451	67122	31326	119100	184780	205910	192380	104190	138090	34098	52671	21138	54450	17879	24288	16829	23297	18875	0	34237	3458.4	85082	53260	10505	48786	31803	41987	84389	163070	166370	48194	236000	116010
>gi|126723336|ref|NP_031557.2| prohibitin-2 [Mus musculus]	70.6	33.296	0	1	19	70.6	299	29989000000	1153400000	769	0	0	228910	351460	625720	610800	516650	691680	521080	566070	398540	331410	29353	7084.2	0	34633	0	0	0	0	13977	858780	2501600	0	6659600	0	0	1413000	1892000	387820	263030	115360	83436	62597	45286	7010.1	5487.8	0	16020
>gi|6679299|ref|NP_032857.1| prohibitin [Mus musculus]	82.7	29.82	0	2	20	82.7	272	25262000000	1329600000	982	0	0	115710	702040	626870	298270	225790	152680	132400	119940	79678	102420	41387	64148	12143	4528.1	16413	75360	30072	0	28735	0	14215	29642	16069	5816.7	0	8866	6114.6	0	0	18459	7859.3	25830	14239	15149	12232	56110	56344
>gi|568918345|ref|XP_006500212.1| PREDICTED: complex I intermediate-associated protein 30, mitochondrial isoform X1 [Mus musculus];>gi|568918343|ref|XP_006500211.1| PREDICTED: complex I intermediate-associated protein 30, mitochondrial isoform X1 [Mus musc	23.6	37.985	3.2356e-16	3	6	23.6	330	111190000	4633100	13	0	0	0	0	0	0	0	0	0	0	0	0	0	0	0	0	0	0	0	0	33927	0	0	0	0	0	0	11453	0	0	0	41256	0	39244	0	0	2600.4	0	0
>gi|755502267|ref|XP_011238234.1| PREDICTED: myelin transcription factor 1 isoform X6 [Mus musculus];>gi|755502265|ref|XP_006500644.2| PREDICTED: myelin transcription factor 1 isoform X5 [Mus musculus];>gi|284447254|ref|NP_001165151.1| myelin transcription	0.8	95.974	0.00035897	10	1	0.8	873	228860000	4869400	1	0	0	3194.6	0	0	0	1026.5	0	0	0	0	0	0	0	0	1134.6	0	0	2047.7	0	0	0	0	0	0	0	0	5396.5	3281.3	0	4637.9	12506	23376	28202	0	16974	0	0	0
>gi|569002208|ref|XP_977970.4| PREDICTED: sperm motility kinase Y-like [Mus musculus]	1.5	61.295	3.7101e-36	1	1	1.5	549	2403600000	72836000	3	0	0	157930	0	352300	0	0	0	0	0	0	55604	0	33721	0	0	0	20635	0	0	0	0	0	0	0	0	74553	0	0	0	0	0	0	3957.4	0	0	6002.8	4480.5	947.75
>gi|13324686|ref|NP_077176.1| mitochondrial import receptor subunit TOM20 homolog [Mus musculus]	22.1	16.284	2.2824e-238	1	2	22.1	145	170030000	28339000	9	0	0	0	0	0	0	0	18071	0	0	0	0	0	0	27678	35134	0	33209	0	0	0	0	0	0	0	0	0	0	0	0	0	0	34959	22096	17196	0	0	0	0
>gi|27370012|ref|NP_766288.1| CAAX prenyl protease 1 homolog [Mus musculus];>gi|568928945|ref|XP_006503082.1| PREDICTED: CAAX prenyl protease 1 homolog isoform X1 [Mus musculus]	5.1	54.734	3.5266e-07	2	3	5.1	475	57011000	2714800	4	0	0	0	0	0	0	0	0	0	0	0	0	0	0	3860.3	0	0	0	0	0	0	0	0	0	0	0	0	0	0	0	0	0	0	0	0	0	0	0	0
>gi|63003917|ref|NP_001017966.1| protein DDI1 homolog 2 [Mus musculus]	3.5	44.59	0.00012393	1	1	3.5	399	151050000	6041900	3	0	0	0	0	0	0	0	0	0	0	0	0	0	0	0	0	0	0	0	0	0	0	0	0	0	0	0	0	0	0	0	0	0	0	0	0	0	0	0
>gi|6677819|ref|NP_033127.1| ras-related protein R-Ras precursor [Mus musculus];>gi|568947525|ref|XP_006540784.1| PREDICTED: ras-related protein R-Ras isoform X1 [Mus musculus]	25.2	23.764	2.7294e-09	2	4	25.2	218	403840000	25240000	4	0	0	0	196410	50865	0	0	0	0	0	0	0	0	0	0	0	0	0	0	0	0	0	0	6350.1	0	0	0	0	0	0	0	0	0	0	0	0	0	0	0
>gi|6755322|ref|NP_035399.1| ammonium transporter Rh type A precursor [Mus musculus];>gi|568999545|ref|XP_006523976.1| PREDICTED: ammonium transporter Rh type A isoform X2 [Mus musculus];>gi|568999543|ref|XP_006523975.1| PREDICTED: ammonium transporter Rh	6.6	47.837	1.1583e-11	3	2	6.6	438	118690000	16956000	9	0	0	0	0	0	0	0	0	0	0	0	0	0	0	0	0	0	0	0	0	0	0	0	0	0	0	0	0	0	0	0	0	0	0	0	0	0	0	0
>gi|568952858|ref|XP_006508657.1| PREDICTED: troponin T, fast skeletal muscle isoform X39 [Mus musculus];>gi|568952862|ref|XP_006508659.1| PREDICTED: troponin T, fast skeletal muscle isoform X41 [Mus musculus];>gi|568952856|ref|XP_006508656.1| PREDICTED: t	54.8	29.344	0	9	14	54.8	248	2279200000	162800000	147	0	0	0	0	0	0	0	0	0	0	0	0	0	0	0	0	0	0	0	0	0	0	0	0	0	0	0	45075	4786.3	0	0	0	0	21621	0	0	0	0	5721.3
>gi|9789977|ref|NP_062788.1| HIG1 domain family member 1A, mitochondrial [Mus musculus];>gi|568964016|ref|XP_006512265.1| PREDICTED: HIG1 domain family member 1A, mitochondrial isoform X1 [Mus musculus];>gi|568964014|ref|XP_006512264.1| PREDICTED: HIG1 dom	42.1	10.425	2.9697e-228	3	2	42.1	95	99125000	24781000	29	0	0	0	0	31445	0	0	0	0	0	0	0	0	0	0	0	0	0	0	0	0	0	0	0	0	0	61610	0	18566	0	86932	0	68785	0	0	0	0	0	14171
>gi|6678359|ref|NP_033414.1| transketolase [Mus musculus]	6.3	67.63	3.928e-07	1	2	6.3	623	3574500	105130	2	0	0	0	0	0	0	0	0	0	0	0	0	0	0	0	0	0	0	0	0	0	0	0	0	0	0	0	0	0	0	0	0	0	0	0	0	0	0	0
>gi|110626050|ref|NP_083707.1| acyl-coenzyme A thioesterase THEM4 [Mus musculus]	17.8	26.031	4.8698e-06	3	3	17.8	230	16938000	1411500	4	0	0	7513.6	0	0	0	13576	8906.6	25748	7841.6	21000	13212	0	0	0	0	0	0	0	0	0	0	0	0	0	0	0	0	0	0	0	0	0	0	0	0	0	0	0
>gi|8567402|ref|NP_038691.1| serine/arginine-rich splicing factor 3 [Mus musculus]	18.3	19.329	4.3375e-05	1	2	18.3	164	19988000	2220900	5	0	0	0	0	0	0	0	0	0	0	0	0	0	0	0	0	0	0	0	0	0	0	0	0	0	0	0	0	0	0	0	0	0	0	0	0	0	0	0
>gi|257796245|ref|NP_663589.3| dihydrolipoyllysine-residue acetyltransferase component of pyruvate dehydrogenase complex, mitochondrial [Mus musculus]	45.2	67.941	0	1	23	45.2	642	27541000000	765010000	475	0	0	7959200	9322600	2663100	3306900	2002700	1267400	1390800	1360300	1396700	15439	412690	579680	552070	803330	1091800	1291600	1386900	1483100	2120600	558510	691900	770970	5609100	4967200	0	7244200	6749800	344380	77619	52606	219180	191240	200910	156720	58739	148600	115940
>gi|28201978|ref|NP_780303.1| pyruvate dehydrogenase protein X component, mitochondrial [Mus musculus]	53.1	53.998	0	1	17	53.1	501	2266800000	80958000	112	0	0	504090	113900	242410	119430	128910	51566	102580	133930	87051	102730	65646	221510	18678	0	0	0	15731	0	4677.3	84736	6618.7	37494	40234	0	3333.2	24235	0	15529	6610.5	4681.7	9843.6	0	43360	3199	4574.9	0	3580.4
>gi|6755114|ref|NP_036151.1| peroxiredoxin-5, mitochondrial precursor [Mus musculus]	56.7	21.897	0	1	11	56.7	210	2518400000	167890000	339	0	0	917230	200140	129220	428310	643690	278960	352930	161580	236740	217520	382660	338270	487280	398880	315700	287220	535300	536440	443060	243040	310480	274330	309940	333240	121450	684130	787950	177140	514290	285880	304310	376030	970210	412960	296290	183350	172980
>gi|6753066|ref|NP_033805.1| membrane primary amine oxidase [Mus musculus];>gi|568971274|ref|XP_006532104.1| PREDICTED: membrane primary amine oxidase isoform X2 [Mus musculus];>gi|755537146|ref|XP_011246982.1| PREDICTED: membrane primary amine oxidase iso	7.1	84.533	1.4648e-09	3	4	7.1	765	7389800	205270	4	0	0	0	0	0	0	0	0	0	0	0	0	0	0	0	0	0	0	0	0	0	0	0	0	0	0	0	0	0	0	0	0	0	0	0	0	0	0	0
>gi|7657558|ref|NP_056640.1| SH3 domain-binding glutamic acid-rich protein [Mus musculus];>gi|755555025|ref|XP_011244444.1| PREDICTED: SH3 domain-binding glutamic acid-rich protein isoform X3 [Mus musculus];>gi|755555021|ref|XP_011244442.1| PREDICTED: SH3	33.2	23.102	1.9849e-11	4	4	33.2	214	10151000	1015100	6	0	0	0	0	0	0	0	0	0	0	0	0	0	0	0	0	0	0	0	0	0	0	0	0	0	0	0	0	0	0	0	0	0	0	0	0	0	0	0
>gi|568957477|ref|XP_006531387.1| PREDICTED: tubulin polymerization-promoting protein family member 3 isoform X1 [Mus musculus];>gi|13385968|ref|NP_080757.1| tubulin polymerization-promoting protein family member 3 [Mus musculus]	23.9	18.965	1.8127e-17	2	3	23.9	176	18497000	1321200	7	0	0	0	0	0	0	0	0	0	0	0	0	0	0	0	0	0	0	0	0	0	0	0	0	0	0	0	0	0	0	0	0	0	0	0	0	0	0	0
>gi|755519026|ref|XP_011248721.1| PREDICTED: calpain small subunit 1 isoform X2 [Mus musculus];>gi|568944750|ref|XP_006539551.1| PREDICTED: calpain small subunit 1 isoform X1 [Mus musculus];>gi|110227381|ref|NP_033925.2| calpain small subunit 1 [Mus muscul	7	24.366	9.2179e-05	3	1	7	213	48155000	4012900	2	0	0	0	0	0	0	0	0	0	0	0	0	0	0	0	0	0	0	0	0	0	0	0	0	0	0	0	0	0	0	0	0	0	0	0	0	0	0	0
>gi|113205059|ref|NP_035862.2| nuclease-sensitive element-binding protein 1 [Mus musculus];>gi|568928766|ref|XP_006502996.1| PREDICTED: nuclease-sensitive element-binding protein 1 isoform X1 [Mus musculus];>gi|568928768|ref|XP_006502997.1| PREDICTED: nucl	36.3	35.73	2.8791e-86	12	7	36.3	322	55567000	3969000	21	0	0	0	0	0	0	0	0	0	0	0	0	0	0	0	0	0	0	0	0	0	0	0	0	0	0	0	0	0	0	0	0	0	0	0	0	0	0	0
>gi|755533250|ref|XP_011241512.1| PREDICTED: costars family protein ABRACL isoform X1 [Mus musculus];>gi|153791468|ref|NP_082716.1| costars family protein ABRACL [Mus musculus]	19.8	9.0583	7.4634e-05	2	1	19.8	81	4384600	1096200	1	0	0	0	0	0	0	0	0	0	0	0	0	0	0	0	0	0	0	0	0	0	0	0	0	0	0	0	0	0	0	0	0	0	0	0	0	0	0	0
>gi|19072792|ref|NP_083848.1| endoplasmic reticulum resident protein 44 precursor [Mus musculus];>gi|568927561|ref|XP_006538404.1| PREDICTED: endoplasmic reticulum resident protein 44 isoform X1 [Mus musculus]	23.9	46.852	3.4762e-42	2	6	23.9	406	32674000	1361400	8	0	0	0	0	0	0	0	0	0	0	0	0	0	0	0	0	0	0	0	0	0	0	0	0	0	0	0	0	0	0	0	0	0	0	0	0	0	0	0
>gi|755516671|ref|XP_011239634.1| PREDICTED: monoglyceride lipase isoform X1 [Mus musculus];>gi|6754690|ref|NP_035974.1| monoglyceride lipase isoform b [Mus musculus];>gi|261878516|ref|NP_001159723.1| monoglyceride lipase isoform a [Mus musculus];>gi|26187	9.1	30.252	3.1693e-05	4	2	9.1	274	3495400	205610	2	0	0	0	0	0	0	0	0	0	0	0	0	0	0	0	0	0	0	0	0	0	0	0	0	0	0	0	0	0	0	0	0	0	0	0	0	0	0	0
>gi|46430508|ref|NP_997406.1| 60S ribosomal protein L23a [Mus musculus];>gi|755535572|ref|XP_011241918.1| PREDICTED: 60S ribosomal protein L23a-like isoform X2 [Mus musculus]	16	17.695	1.0531e-05	2	2	16	156	130700000	14522000	5	0	0	0	0	0	0	0	0	0	0	0	0	0	0	0	0	0	0	0	0	0	0	0	0	0	0	0	0	0	0	0	0	0	0	0	0	0	0	0
>gi|110347469|ref|NP_031402.3| alpha-2-macroglobulin precursor [Mus musculus]	32.1	165.85	7.0219e-242	2	29	32.1	1495	465890000	6561900	68	0	0	2872.9	0	7818.4	11520	0	4736.1	3590.1	0	0	4568.3	0	0	0	0	0	0	0	0	0	1485.7	0	0	0	3793.6	0	6324.7	0	0	0	0	0	1346.6	0	0	0	0	0
>gi|569012465|ref|XP_006531670.1| PREDICTED: ATP-dependent RNA helicase DDX3Y isoform X3 [Mus musculus];>gi|755566914|ref|XP_011246894.1| PREDICTED: ATP-dependent RNA helicase DDX3Y isoform X2 [Mus musculus];>gi|569012457|ref|XP_006531666.1| PREDICTED: ATP	13.5	53.002	2.5212e-29	8	5	13.5	473	67629000	1932200	18	0	0	0	0	0	0	0	0	0	0	0	0	0	0	0	0	0	0	0	0	0	0	0	0	0	0	0	0	0	0	0	0	0	0	0	0	0	0	0
>gi|148747408|ref|NP_034811.2| laminin subunit alpha-4 precursor [Mus musculus]	5.8	201.82	6.7622e-17	1	6	5.8	1816	40693000	387550	6	0	0	1991.7	0	0	0	0	0	0	0	2773.6	5849	1818.8	1325.9	0	0	0	0	0	0	0	0	0	0	0	0	0	0	0	0	0	0	0	0	0	0	0	0	0
>gi|13385310|ref|NP_080111.1| propionyl-CoA carboxylase beta chain, mitochondrial precursor [Mus musculus];>gi|568961907|ref|XP_006511433.1| PREDICTED: propionyl-CoA carboxylase beta chain, mitochondrial isoform X2 [Mus musculus];>gi|568961905|ref|XP_00651	66	58.408	0	3	26	66	541	3988000000	120850000	401	0	0	8302.6	0	0	0	0	0	0	0	0	0	0	0	0	0	11588	0	0	0	6970	32473	12149	5447.2	0	0	0	2783.1	0	0	0	0	0	0	0	0	0	0	0
>gi|568986471|ref|XP_006518495.1| PREDICTED: propionyl-CoA carboxylase alpha chain, mitochondrial isoform X2 [Mus musculus];>gi|254540162|ref|NP_659093.2| propionyl-CoA carboxylase alpha chain, mitochondrial precursor [Mus musculus];>gi|568986466|ref|XP_00	72.4	70.735	0	5	44	72.4	644	7487800000	166390000	483	0	0	21472	24833	17232	45651	35320	16505	22487	24209	3449.6	27249	38644	12772	17252	9023.2	0	4803.7	3444.2	0	1673.4	8393.7	8393.8	3422.7	0	0	0	1189.7	0	0	0	0	5404.3	2867	0	0	0	0	2627.1
>gi|295054271|ref|NP_001171139.1| spectrin alpha chain, non-erythrocytic 1 isoform 3 [Mus musculus];>gi|568913216|ref|XP_006497879.1| PREDICTED: spectrin alpha chain, non-erythrocytic 1 isoform X8 [Mus musculus];>gi|568913214|ref|XP_006497878.1| PREDICTED:	0.3	282.89	0.00033866	11	1	0.3	2457	15670000	83349	2	0	0	0	0	0	0	0	0	0	0	0	0	0	0	0	0	0	0	0	0	0	0	0	0	0	0	0	0	0	0	0	0	0	0	0	0	0	0	0
>gi|114431240|ref|NP_001028475.2| AMP deaminase 1 [Mus musculus];>gi|568922624|ref|XP_006501463.1| PREDICTED: AMP deaminase 1 isoform X1 [Mus musculus];>gi|568922626|ref|XP_006501464.1| PREDICTED: AMP deaminase 1 isoform X2 [Mus musculus]	5.2	86.104	3.2823e-11	3	2	5.2	745	6422700	156650	2	0	0	0	0	0	0	0	0	0	0	0	0	0	0	0	0	0	0	0	0	0	0	0	0	0	0	0	0	0	0	0	0	0	0	0	0	0	0	0
>gi|30519953|ref|NP_848734.1| uncharacterized protein C19orf52 homolog [Mus musculus]	38	29.415	1.8638e-151	1	8	38	266	911370000	65098000	42	0	0	0	0	0	0	0	0	0	0	0	0	0	0	0	0	0	0	0	0	0	10919	22782	136910	148380	184970	8813	567820	478060	59170	110160	54657	22579	0	0	0	0	0	0
>gi|6755204|ref|NP_035316.1| proteasome subunit beta type-5 [Mus musculus]	43.2	28.532	1.8633e-224	1	11	43.2	264	908540000	53443000	34	0	0	0	0	0	0	0	0	0	0	0	0	0	0	0	0	0	0	0	0	0	0	2578300	0	0	46411	927660	0	0	0	0	0	1657.6	0	0	0	0	0	0
>gi|755500607|ref|XP_006500295.2| PREDICTED: large neutral amino acids transporter small subunit 3 isoform X5 [Mus musculus];>gi|755500603|ref|XP_006500292.2| PREDICTED: large neutral amino acids transporter small subunit 3 isoform X3 [Mus musculus];>gi|56	14.1	49.323	3.8797e-35	9	5	14.1	446	158570000	8809200	13	0	0	5837.2	0	0	0	0	5997.4	0	0	0	0	0	0	0	0	0	0	0	0	0	0	0	0	0	0	0	0	0	0	0	0	0	0	0	0	0	0	0
>gi|45592934|ref|NP_033033.1| ras-related C3 botulinum toxin substrate 1 precursor [Mus musculus];>gi|568938646|ref|XP_006504730.1| PREDICTED: ras-related C3 botulinum toxin substrate 1 isoform X1 [Mus musculus];>gi|6679601|ref|NP_033034.1| ras-related C3	26.6	21.45	7.2477e-19	4	4	26.6	192	133280000	13328000	6	0	0	84378	106290	92564	92983	59379	57712	38368	51799	63013	45441	64766	0	66553	0	31101	0	30909	21400	28577	0	0	0	0	0	0	0	0	0	0	0	11587	16529	0	13473	14617	0	0
>gi|6755843|ref|NP_035749.1| troponin T, cardiac muscle isoform f [Mus musculus];>gi|568908671|ref|XP_006529458.1| PREDICTED: troponin T, cardiac muscle isoform X2 [Mus musculus];>gi|194328753|ref|NP_001123652.1| troponin T, cardiac muscle isoform e [Mus m	46.2	34.219	0	22	22	46.2	288	8087700000	577690000	239	0	0	435360	1466300	3061600	1152900	1011400	483140	945720	264610	311870	436340	324950	104490	755310	189190	236050	185440	187940	107580	98111	0	66988	46767	0	0	0	9242	0	12005	0	0	12797	0	17377	10272	0	0	0
>gi|46518496|ref|NP_083108.1| transcription termination factor 2, mitochondrial precursor [Mus musculus];>gi|568968817|ref|XP_006514311.1| PREDICTED: transcription termination factor 2, mitochondrial isoform X1 [Mus musculus];>gi|568968815|ref|XP_006514310	15.8	43.452	6.7406e-25	4	5	15.8	385	151890000	5625600	13	0	0	6332.3	0	16130	79143	153340	135850	108850	58704	75500	7126.6	0	0	0	0	0	0	0	0	0	0	0	0	0	0	0	0	0	0	0	0	0	0	0	0	0	0	0
>gi|568903782|ref|XP_006543536.1| PREDICTED: 40S ribosomal protein SA [Mus musculus];>gi|224994260|ref|NP_035159.3| 40S ribosomal protein SA [Mus musculus]	49.5	32.838	0	2	11	49.5	295	515910000	34394000	63	0	0	11770	0	0	0	0	0	0	0	0	0	0	0	0	0	0	0	0	0	0	0	0	0	0	0	0	7530.3	0	0	0	0	0	0	0	0	0	0	0
>gi|568935106|ref|XP_006534747.1| PREDICTED: 60S ribosomal protein L5 isoform X1 [Mus musculus];>gi|23956082|ref|NP_058676.1| 60S ribosomal protein L5 [Mus musculus]	10.8	34.269	8.6817e-06	2	2	10.8	296	14082000	828350	1	0	0	0	0	0	0	0	0	0	0	0	0	0	0	0	0	0	0	0	0	0	0	0	0	0	0	0	0	0	0	0	0	0	0	0	0	0	0	0
>gi|6755376|ref|NP_035430.1| 40S ribosomal protein S7 [Mus musculus]	50	22.127	3.7579e-77	1	11	50	194	487500000	48750000	32	0	0	0	0	0	0	25938	0	25551	33463	0	0	0	0	0	0	0	0	0	0	0	0	0	0	0	0	0	0	0	0	0	0	0	32771	0	0	0	0	36150
>gi|755529785|ref|XP_011240975.1| PREDICTED: pyruvate kinase PKM isoform X2 [Mus musculus];>gi|359807367|ref|NP_001240812.1| pyruvate kinase PKM isoform M1 [Mus musculus]	42	57.984	2.3315e-141	2	20	42	531	8153200000	209060000	106	0	0	22422	245900	1662900	0	1938600	1370800	0	0	2692800	0	0	0	0	0	0	0	198530	0	0	0	0	0	72602	0	0	0	0	306430	3427.2	0	0	1449200	1111700	1015500	0	0	0
>gi|568953178|ref|XP_006508791.1| PREDICTED: myomesin-2 isoform X1 [Mus musculus];>gi|170763465|ref|NP_032690.2| myomesin 2 [Mus musculus];>gi|568953176|ref|XP_006508790.1| PREDICTED: myomesin-2 isoform X2 [Mus musculus]	24.2	164.74	1.8354e-134	3	27	24.2	1463	285940000	3041900	73	0	0	0	0	3148.6	0	0	0	2067.4	1677.9	0	0	0	0	0	0	0	0	0	0	8340.9	0	0	0	0	0	0	0	0	0	0	9062.3	6856.9	0	0	0	0	0	0
>gi|125628654|ref|NP_598484.2| aspartyl/asparaginyl beta-hydroxylase isoform 2 [Mus musculus];>gi|568927186|ref|XP_006538222.1| PREDICTED: aspartyl/asparaginyl beta-hydroxylase isoform X1 [Mus musculus];>gi|295390613|ref|NP_001171326.1| aspartyl/asparaginy	14	22.74	2.3574e-22	9	2	14	207	226910000	45383000	32	0	0	0	0	0	0	0	0	47354	0	53651	0	0	0	0	0	0	0	0	0	0	0	0	0	0	0	0	0	0	0	0	0	0	0	0	0	0	0	0
>gi|134053905|ref|NP_848731.2| 26S proteasome non-ATPase regulatory subunit 11 [Mus musculus]	8.3	47.436	1.6158e-07	2	3	8.3	422	11315000	353600	6	0	0	0	0	0	0	0	0	0	0	0	0	0	0	0	0	0	0	0	0	0	0	0	0	0	0	0	0	0	0	0	0	0	0	0	0	0	0	0
>gi|569018380|ref|XP_006536976.1| PREDICTED: myosin light chain 1/3, skeletal muscle isoform isoform X2 [Mus musculus];>gi|568905919|ref|XP_006495826.1| PREDICTED: myosin light chain 1/3, skeletal muscle isoform isoform X2 [Mus musculus];>gi|29789016|ref|N	66	20.594	4.5576e-70	6	10	57.4	188	336670000	28056000	39	0	0	0	0	0	0	0	0	0	0	0	0	0	0	0	0	0	0	0	0	0	0	0	0	0	0	0	0	0	0	0	0	0	0	0	0	0	0	0
>gi|569003987|ref|XP_006526058.1| PREDICTED: myc box-dependent-interacting protein 1 isoform X18 [Mus musculus];>gi|569003985|ref|XP_006526057.1| PREDICTED: myc box-dependent-interacting protein 1 isoform X17 [Mus musculus];>gi|569003983|ref|XP_006526056.1	7.8	45.786	2.0787e-05	20	2	7.8	410	3787500	151500	2	0	0	0	0	0	0	0	0	0	0	0	0	0	0	0	0	0	0	0	0	0	0	0	0	0	0	0	0	0	0	0	0	0	0	0	0	0	0	0
>gi|755536547|ref|XP_011242053.1| PREDICTED: polyribonucleotide nucleotidyltransferase 1, mitochondrial isoform X1 [Mus musculus];>gi|25188204|ref|NP_082145.1| polyribonucleotide nucleotidyltransferase 1, mitochondrial precursor [Mus musculus];>gi|56897049	16.1	85.682	2.4362e-29	3	9	16.1	783	172460000	3381600	15	0	0	0	0	0	0	0	0	0	8103.6	0	0	21939	0	8520.3	0	5730.8	0	0	0	0	53336	74578	27650	25812	0	0	0	0	0	0	0	0	0	0	0	0	0	0
>gi|20452466|ref|NP_032024.2| ferrochelatase, mitochondrial [Mus musculus]	27.3	47.421	6.8577e-31	1	8	27.3	422	539710000	17990000	24	0	0	0	0	0	44750	190590	135420	68859	97127	32668	32206	61209	33067	7576.6	54282	16592	74722	91835	99728	132510	60380	24859	0	0	0	0	0	2440.2	0	0	0	0	8317.9	0	0	0	0	0
>gi|569006197|ref|XP_006526642.1| PREDICTED: tRNA 2-phosphotransferase 1 isoform X3 [Mus musculus];>gi|569006195|ref|XP_006526641.1| PREDICTED: tRNA 2-phosphotransferase 1 isoform X2 [Mus musculus];>gi|569006193|ref|XP_006526640.1| PREDICTED: tRNA 2-pho	4.5	14.718	1.2836e-131	8	1	4.5	134	94460000	13494000	2	0	0	0	0	0	0	0	0	0	0	0	0	0	0	0	0	0	0	0	0	0	0	0	0	0	0	0	0	0	0	0	0	0	0	0	0	0	0	0
>gi|568908350|ref|XP_006529301.1| PREDICTED: nucleolin isoform X1 [Mus musculus];>gi|84875537|ref|NP_035010.3| nucleolin [Mus musculus]	23.9	75.043	1.2534e-102	2	13	23.9	691	278450000	6053200	54	0	0	0	0	0	0	0	0	0	5700.5	0	0	0	0	0	0	0	0	0	0	0	0	0	9133.2	16443	11487	0	0	0	0	0	0	0	0	0	0	0	0	0
>gi|6679078|ref|NP_032731.1| nucleoside diphosphate kinase B [Mus musculus];>gi|117606270|ref|NP_001070997.1| nucleoside diphosphate kinase B [Mus musculus]	62.5	17.363	1.5255e-61	3	9	62.5	152	856400000	61172000	78	0	0	0	0	0	0	0	0	0	0	0	0	0	0	0	0	0	0	19309	0	26609	122120	18494	0	0	54576	15501	149890	120000	19720	70792	92763	84851	22591	114590	319210	191310	510950	417520
>gi|157951741|ref|NP_033934.2| catalase [Mus musculus]	42.5	59.795	1.8069e-197	1	19	42.5	527	905860000	25882000	158	0	0	0	0	0	0	0	0	0	0	0	0	0	0	0	0	0	0	0	0	0	0	0	0	0	0	0	7025.4	0	0	47944	95862	172150	174760	170630	257090	235430	280060	304000
>gi|569007760|ref|XP_006527380.1| PREDICTED: transmembrane protein 109 isoform X1 [Mus musculus];>gi|19527378|ref|NP_598903.1| transmembrane protein 109 precursor [Mus musculus]	4.9	26.306	0.00021423	2	1	4.9	243	55742000	5574200	16	0	0	0	0	0	0	0	0	0	0	0	0	0	0	0	0	0	0	0	0	0	0	0	0	0	0	0	19139	0	0	0	0	22525	22449	21498	16528	14019	0	0
>gi|6755488|ref|NP_036022.1| gamma-sarcoglycan [Mus musculus];>gi|568987678|ref|XP_006519075.1| PREDICTED: gamma-sarcoglycan isoform X1 [Mus musculus]	11.3	32.081	2.7574e-06	2	2	11.3	291	5690500	334730	3	0	0	0	0	0	0	0	0	0	0	0	0	0	0	0	0	0	0	0	0	0	0	0	0	0	0	0	0	0	0	0	0	0	0	0	0	0	0	0
>gi|568964747|ref|XP_006512544.1| PREDICTED: required for meiotic nuclear division protein 1 homolog isoform X3 [Mus musculus];>gi|568964745|ref|XP_006512543.1| PREDICTED: required for meiotic nuclear division protein 1 homolog isoform X2 [Mus musculus];>g	14	40.468	2.3058e-24	8	4	14	357	47939000	2282800	16	0	0	0	0	0	0	0	0	0	0	0	0	0	0	0	0	0	0	0	0	0	29700	0	0	0	0	0	0	3102.4	0	0	0	0	2969.2	3109.9	0	5708.9	0	0
>gi|213512816|ref|NP_001135399.1| cardiac phospholamban [Mus musculus];>gi|12963503|ref|NP_075618.1| cardiac phospholamban [Mus musculus]	21.2	6.0945	1.7633e-12	2	1	21.2	52	551770000	183920000	31	0	0	0	0	0	0	0	0	0	61113	89871	85837	550190	425860	518310	229710	0	0	0	0	0	0	0	0	0	0	0	0	0	0	0	47948	0	0	146890	93989	0	68321	42194
>gi|755502383|ref|XP_011238259.1| PREDICTED: 40S ribosomal protein S21 isoform X1 [Mus musculus];>gi|568920401|ref|XP_006500765.1| PREDICTED: 40S ribosomal protein S21 isoform X1 [Mus musculus];>gi|21536222|ref|NP_079863.1| 40S ribosomal protein S21 [Mus m	45.8	9.1413	5.1698e-25	3	3	45.8	83	51989000	7426900	9	0	0	0	0	0	0	0	0	0	0	0	0	0	0	0	0	31858	0	0	0	0	0	0	106340	0	0	0	0	0	0	0	0	0	0	0	0	0	0	0
>gi|158966704|ref|NP_038675.2| 40S ribosomal protein S16 [Mus musculus];>gi|568898055|ref|XP_006542949.1| PREDICTED: 40S ribosomal protein S16 isoform X2 [Mus musculus];>gi|377837104|ref|XP_003688797.1| PREDICTED: 40S ribosomal protein S16 isoform X1 [Mus	35.6	16.445	1.7573e-22	3	6	35.6	146	367490000	30624000	41	0	0	0	0	4828.3	0	0	0	0	0	0	0	0	0	0	0	0	0	0	0	0	0	0	0	0	0	0	0	0	0	21994	0	18498	19714	14913	15874	14840	0	5826.5
>gi|10181184|ref|NP_065607.1| ATP synthase subunit f, mitochondrial [Mus musculus];>gi|755497017|ref|XP_011237302.1| PREDICTED: ATP synthase subunit f, mitochondrial-like [Mus musculus];>gi|755472074|ref|XP_011250060.1| PREDICTED: ATP synthase subunit f, m	47.7	10.344	1.4455e-198	3	6	47.7	88	28324000000	7080900000	262	0	0	0	27404	0	0	0	0	0	0	0	0	26325	37310	34360	81524	360060	23357	33077	40377	123900	348410	347630	150160	186020	100980	111490	558300	459670	304390	3345500	8177300	12495000	7129100	6286700	5298500	5485200	2333400	1043000
>gi|31982497|ref|NP_031532.2| ATP synthase F(0) complex subunit C1, mitochondrial [Mus musculus];>gi|238637299|ref|NP_001154891.1| ATP synthase F(0) complex subunit C1, mitochondrial [Mus musculus];>gi|683523929|ref|NP_001288650.1| ATP synthase F(0) comple	27.9	14.2	7.4122e-125	7	2	27.9	136	413200000	68867000	21	0	0	0	0	0	0	0	0	0	0	0	0	0	0	0	0	0	0	0	0	0	0	0	0	0	0	0	0	0	0	0	0	0	0	20833	0	0	0	0
>gi|6680139|ref|NP_032220.1| glycerol kinase isoform 1 [Mus musculus];>gi|659066186|ref|NP_001281067.1| glycerol kinase isoform 3 [Mus musculus];>gi|46909579|ref|NP_997609.1| glycerol kinase isoform 2 [Mus musculus];>gi|569009731|ref|XP_006527896.1| PREDIC	18.3	57.457	4.6143e-29	8	8	18.3	524	252190000	8406300	36	0	0	0	0	0	0	0	0	0	0	0	0	0	0	0	0	0	0	0	0	0	0	0	0	0	0	0	0	0	0	3105.6	5482.6	0	9560.5	52972	0	5169.8	4827	6691.4
>gi|568912259|ref|XP_006497468.1| PREDICTED: ras suppressor protein 1 isoform X1 [Mus musculus];>gi|31982028|ref|NP_033131.2| ras suppressor protein 1 [Mus musculus]	10	29.543	6.1972e-06	2	2	10	260	14794000	1056700	2	0	0	17030	16109	0	0	0	0	0	0	0	0	4970.2	0	0	0	0	0	0	0	0	0	0	0	0	0	0	0	0	0	0	0	4813.8	0	0	0	0	0	0
>gi|568972328|ref|XP_006532612.1| PREDICTED: rho GDP-dissociation inhibitor 1 isoform X1 [Mus musculus];>gi|31982030|ref|NP_598557.3| rho GDP-dissociation inhibitor 1 [Mus musculus]	42.6	23.407	1.052e-210	2	6	42.6	204	136350000	9090200	11	0	0	0	0	0	10049	11321	0	0	0	0	0	0	0	0	0	0	0	0	0	0	0	0	0	0	0	0	0	0	0	0	0	9250.1	0	0	0	0	0	0
>gi|166197677|ref|NP_080407.3| PDZ and LIM domain protein 7 isoform c [Mus musculus];>gi|166197679|ref|NP_001107559.1| PDZ and LIM domain protein 7 isoform b [Mus musculus];>gi|568983568|ref|XP_006517412.1| PREDICTED: PDZ and LIM domain protein 7 isoform X	19.1	21.155	2.794e-12	5	3	19.1	188	47103000	3623300	9	0	0	0	0	0	0	0	0	0	0	0	0	0	0	0	0	0	0	0	0	0	0	0	0	0	0	0	0	0	0	0	0	0	0	0	0	0	0	0
>gi|9790227|ref|NP_062747.1| ras-related protein Rab-9A [Mus musculus];>gi|569012140|ref|XP_006528985.1| PREDICTED: ras-related protein Rab-9A isoform X1 [Mus musculus]	13.9	22.909	7.0537e-08	2	2	13.9	201	16844000	1295700	5	0	0	0	0	0	0	0	0	0	0	0	0	0	0	0	0	0	0	0	0	0	0	0	0	0	0	0	0	0	0	0	0	0	0	0	0	0	0	0
>gi|6754976|ref|NP_035164.1| peroxiredoxin-1 [Mus musculus]	30.7	22.176	4.7868e-26	3	5	30.7	199	240730000	16049000	12	0	0	0	0	0	0	0	0	0	0	11415	17458	23752	48066	61545	34632	96532	42150	17622	26542	6210.3	44526	21535	0	0	0	0	0	0	0	0	0	0	0	0	0	0	0	0
>gi|568988956|ref|XP_006519696.1| PREDICTED: phosphoenolpyruvate carboxykinase [GTP], mitochondrial isoform X3 [Mus musculus];>gi|568988954|ref|XP_006519695.1| PREDICTED: phosphoenolpyruvate carboxykinase [GTP], mitochondrial isoform X2 [Mus musculus];>gi|	6.4	39.609	3.1398e-27	4	2	6.4	357	14961000	650500	5	0	0	0	0	0	0	0	0	0	4590.3	0	0	4368.3	0	0	0	0	0	0	0	0	0	0	0	0	0	0	0	0	0	0	0	0	0	0	0	0	0	0
>gi|21281687|ref|NP_076084.2| deoxyuridine triphosphatase isoform 2 [Mus musculus];>gi|227497222|ref|NP_001153118.1| deoxyuridine triphosphatase isoform 1 [Mus musculus]	21.6	17.384	1.1647e-06	2	3	21.6	162	42906000	3900500	1	0	0	0	157320	12444	12087	0	105650	7979.2	156740	76513	6181.5	0	0	0	0	0	0	0	0	0	0	0	0	0	0	0	0	0	0	0	0	0	0	0	0	0	0	3866.7
>gi|150378458|ref|NP_031425.2| disintegrin and metalloproteinase domain-containing protein 10 precursor [Mus musculus];>gi|755529703|ref|XP_011240959.1| PREDICTED: disintegrin and metalloproteinase domain-containing protein 10 isoform X1 [Mus musculus]	4.9	83.967	2.3682e-30	2	3	4.9	749	16685000	370780	3	0	0	0	0	0	0	0	0	0	0	0	0	0	0	0	0	0	0	0	0	0	0	0	0	0	0	0	0	0	0	0	0	0	0	0	0	0	0	0
>gi|224177530|ref|NP_001138905.1| uncharacterized protein LOC66278 [Mus musculus]	37.7	7.818	2.6526e-20	1	3	37.7	69	4980900000	996170000	8	0	0	293580	141550	173770	75987	51816	54532	62186	48930	0	0	0	0	0	0	0	0	0	0	0	0	0	0	0	0	0	0	0	0	0	0	1927900	0	0	2504200	0	333270	234200
>gi|568928949|ref|XP_006503083.1| PREDICTED: polyadenylate-binding protein 4 isoform X1 [Mus musculus];>gi|34419622|ref|NP_570951.2| polyadenylate-binding protein 4 isoform 1 [Mus musculus];>gi|568928953|ref|XP_006503085.1| PREDICTED: polyadenylate-binding	25.8	72.027	1.6424e-231	13	12	25.8	656	216610000	5415300	22	0	0	0	1323.7	0	0	0	0	0	26819	0	0	0	16636	20044	12350	0	16511	18774	0	0	0	0	0	0	0	0	0	0	9560.1	20194	0	0	0	0	0	0	0	0
>gi|31982755|ref|NP_035831.2| vimentin [Mus musculus]	53.9	53.687	0	7	21	52.4	466	517530000	14787000	54	0	0	2533.5	2453.9	0	0	168280	0	0	0	0	0	0	0	0	0	0	0	0	0	0	0	0	0	0	0	0	0	0	0	0	0	0	0	0	0	0	0	0
>gi|577019590|ref|NP_001276762.1| apolipoprotein C-III isoform c [Mus musculus];>gi|577019554|ref|NP_001276685.1| apolipoprotein C-III isoform b precursor [Mus musculus];>gi|15421856|ref|NP_075603.1| apolipoprotein C-III isoform b precursor [Mus musculus];	29.7	7.2689	2.4977e-142	4	1	29.7	64	32357000	8089200	9	0	0	0	0	0	0	0	0	0	0	0	0	0	0	0	0	0	0	0	0	0	0	0	0	0	0	0	0	0	0	0	0	0	0	0	0	0	0	0
>gi|569005850|ref|XP_006531840.1| PREDICTED: 39S ribosomal protein L21, mitochondrial isoform X1 [Mus musculus];>gi|31982032|ref|NP_758456.2| 39S ribosomal protein L21, mitochondrial [Mus musculus]	23.4	23.366	6.482e-15	2	5	23.4	209	203130000	14509000	36	0	0	0	0	0	0	0	0	0	12898	0	0	0	0	0	0	0	0	0	0	0	0	6167.5	0	0	0	0	0	0	0	5879.1	0	20436	0	0	0	11125	12863	0
>gi|160333280|ref|NP_001103746.1| intersectin-1 isoform 3 [Mus musculus];>gi|160333276|ref|NP_001103745.1| intersectin-1 isoform 2 [Mus musculus];>gi|134288904|ref|NP_034717.2| intersectin-1 isoform 1 [Mus musculus];>gi|568997332|ref|XP_006522997.1| PREDIC	3.4	70.471	3.5133e-06	4	1	3.4	621	31462000	983190	5	0	0	0	0	0	0	0	0	0	0	0	0	0	0	0	0	0	0	0	0	0	0	0	0	0	0	0	0	0	0	0	0	0	0	0	0	0	0	0
>gi|568975897|ref|XP_006534317.1| PREDICTED: ATP synthase subunit d, mitochondrial isoform X1 [Mus musculus];>gi|21313679|ref|NP_082138.1| ATP synthase subunit d, mitochondrial [Mus musculus]	90.7	18.749	0	2	22	90.7	161	101920000000	8493500000	1449	0	0	3507600	1582000	1041900	992790	522110	232840	202010	153280	95822	148360	55192	46399	0	55858	95663	51696	14351	98273	83516	88943	143610	204830	132270	54018	46679	255270	304930	176190	1207800	2426800	6566300	16626000	18640000	6304300	3291600	1988200	1555400
>gi|31980744|ref|NP_038823.2| ATP synthase subunit g, mitochondrial [Mus musculus]	50.5	11.424	0	1	7	50.5	103	38255000000	6375800000	576	0	0	28148	0	0	0	0	0	0	0	0	0	170940	47456	299590	385150	0	0	190800	167360	143350	0	137040	188010	274510	135910	96288	781050	530360	341720	1417200	6038100	11341000	10007000	13004000	3374600	803690	1375200	1228400
>gi|568967304|ref|XP_006513588.1| PREDICTED: early endosome antigen 1 isoform X4 [Mus musculus];>gi|50053824|ref|NP_001001932.1| early endosome antigen 1 [Mus musculus];>gi|568967302|ref|XP_006513587.1| PREDICTED: early endosome antigen 1 isoform X3 [Mus m	2.2	148.15	2.5736e-07	5	3	2.2	1296	926210000	8656200	11	0	0	39816	52914	0	4535.7	3102	0	0	2460.1	0	1702.4	120240	0	4530.6	2645.5	2737.4	0	0	0	0	0	0	0	0	0	0	0	0	0	10861	0	5396.4	0	0	4208.4	0	3394	0
>gi|166851828|ref|NP_079589.2| ATP synthase subunit delta, mitochondrial precursor [Mus musculus]	64.9	17.6	0	28	9	64.9	168	37460000000	5351400000	365	0	0	5068600	627170	1055200	2591800	2137500	1501900	739090	286130	401780	231460	195740	57487	63161	65517	66510	93861	65386	124230	77313	161250	106250	135580	279680	172660	44624	2476700	2766700	374390	3606300	2913900	2562400	1677000	1854400	1685100	990670	727100	669820
>gi|34538602|ref|NP_904332.1| ATP synthase F0 subunit 8 (mitochondrion) [Mus musculus]	46.3	7.7662	1.3351e-173	1	4	46.3	67	30015000000	6003000000	179	0	0	32472	0	0	0	24312	0	0	0	0	0	0	0	0	0	104170	0	117060	71541	77057	53198	0	0	18981	0	73556	93070	353720	242980	2168400	5408400	7128600	11008000	9528200	5050000	3121200	1519000	1154900
>gi|13385484|ref|NP_080259.1| ATP synthase subunit epsilon, mitochondrial [Mus musculus]	40.4	5.8378	4.7497e-24	1	3	40.4	52	21651000000	5412700000	33	0	0	9495800	5834700	11791000	19165000	8188300	3511500	2125700	1898400	1552800	0	238840	0	0	0	0	0	0	0	0	0	0	0	0	0	0	16696000	6966200	1706300	7419000	7188300	7358300	4248200	6020300	6323800	3801800	0	5183800
>gi|163838648|ref|NP_001106209.1| ATP synthase subunit gamma, mitochondrial isoform b [Mus musculus];>gi|163838641|ref|NP_065640.2| ATP synthase subunit gamma, mitochondrial isoform a [Mus musculus]	63.5	30.255	0	2	21	63.5	274	156940000000	11210000000	1150	2650.9	0	3541100	7044700	9824500	7414800	5835900	4026200	2252600	1353000	2196100	2019300	1629000	876180	1487600	1015200	737680	757260	724910	543140	814050	553380	441400	419150	397570	462620	134730	21019000	23391000	3271200	21033000	24662000	9677500	5412400	6648000	6501200	2020000	2649400	2570200
>gi|31980648|ref|NP_058054.2| ATP synthase subunit beta, mitochondrial precursor [Mus musculus]	87.1	56.3	0	1	44	87.1	529	988380000000	32946000000	10996	2297	0	9372500	12971000	14584000	87209000	40701000	9935600	9735200	8339700	4812600	5613200	5687500	2840800	2922300	2277500	1393000	1433400	1354800	1369800	1300600	1246500	978370	1254000	1061300	1224600	427820	38574000	45575000	5757900	39988000	38795000	27361000	10782000	10204000	11846000	3447200	3112900	2558300
>gi|6680748|ref|NP_031531.1| ATP synthase subunit alpha, mitochondrial precursor [Mus musculus]	77.9	59.752	0	10	65	77.9	553	1130700000000	31407000000	8312	0	3630.3	14867000	10386000	9282800	12000000	11934000	9434000	14438000	21950000	17350000	25010000	37581000	17199000	24339000	13009000	7300100	4265500	3798200	4581800	3381400	3493300	1848500	784770	1147700	1144400	358530	32729000	38792000	5965500	39690000	34108000	28088000	15146000	16459000	18126000	5521200	7239200	5446600
>gi|568912066|ref|XP_006497373.1| PREDICTED: ATP synthase subunit gamma, mitochondrial isoform X1 [Mus musculus]	55.6	32.77	0	1	1	4	297	3228100000	201750000	112	0	0	376100	23940	37185	23338	0	14494	23099	11877	13014	8350.7	0	7504.5	5648.6	5395.2	0	27784	0	4970.5	4456.2	0	0	0	0	0	0	110200	110870	45527	138820	194570	185110	94161	106920	148510	76897	34489	36514
>gi|568889869|ref|XP_006543820.1| PREDICTED: ATP synthase subunit O, mitochondrial [Mus musculus];>gi|20070412|ref|NP_613063.1| ATP synthase subunit O, mitochondrial precursor [Mus musculus]	81.7	23.363	0	2	20	81.7	213	142150000000	10154000000	1391	0	0	11154000	37611000	39809000	22138000	16629000	10164000	6877600	5328600	3328400	3606500	2800100	2051200	1754800	537250	727530	474180	997430	1823200	273000	192580	423800	234450	192100	150880	0	94100	41941	59430	121420	72863	190090	234070	195100	312060	276910	134100	190950
>gi|77404294|ref|NP_075700.2| up-regulated during skeletal muscle growth protein 5 [Mus musculus];>gi|568891177|ref|XP_006543933.1| PREDICTED: up-regulated during skeletal muscle growth protein 5 [Mus musculus]	44.8	6.3814	0	4	5	44.8	58	13603000000	4534200000	367	0	0	1263700	573170	400470	292990	202120	190140	143710	151430	95422	61185	0	387610	129920	137520	0	68398	59231	135380	0	0	0	0	0	0	0	522120	392220	396010	422100	2640900	4126300	6883800	6159700	5138800	1432300	1018700	949770
>gi|755503270|ref|XP_011238301.1| PREDICTED: ATP synthase F(0) complex subunit B1, mitochondrial isoform X1 [Mus musculus];>gi|78214312|ref|NP_033855.2| ATP synthase F(0) complex subunit B1, mitochondrial precursor [Mus musculus]	66.7	26.644	0	2	25	66.7	231	145600000000	8564900000	1392	0	0	509120	252500	228600	238890	106960	93634	22416	0	48926	33255	22774	347110	773960	701050	550740	407680	468740	539440	152580	268460	147750	23123	0	26357	56390	1267500	1294900	823170	4273800	7925100	11931000	19252000	20953000	10231000	1661400	3968400	3757600
>gi|83715998|ref|NP_031533.2| ATP synthase subunit e, mitochondrial [Mus musculus]	84.5	8.2355	0	27	8	84.5	71	29590000000	7397500000	390	0	0	89975	298810	275910	321880	325200	218150	69131	212250	228090	247270	339640	274500	400540	596340	420860	581360	480830	529650	434190	558030	171230	193260	297990	47928	362790	1140800	1086800	519650	2616400	4014000	6592400	20437000	16257000	5288600	1264000	2561300	769070
>gi|34538603|ref|NP_904333.1| ATP synthase F0 subunit 6 (mitochondrion) [Mus musculus]	8.4	25.095	2.2028e-29	1	2	8.4	226	3621500000	1810800000	45	0	0	83570	0	0	0	0	0	0	0	0	0	0	0	0	0	0	0	0	0	0	0	0	0	3926100	0	0	0	219420	0	1520900	2878700	478200	485590	242370	3665700	73227	0	23275
>gi|7949005|ref|NP_058035.1| ATP synthase-coupling factor 6, mitochondrial precursor [Mus musculus];>gi|755554802|ref|XP_011244394.1| PREDICTED: ATP synthase-coupling factor 6, mitochondrial isoform X1 [Mus musculus];>gi|695271698|ref|NP_001289145.1| ATP s	44.4	12.496	0	8	6	44.4	108	838340000	119760000	67	0	0	97670	152260	0	0	0	0	0	0	0	0	0	0	0	0	0	0	0	0	0	0	0	0	0	0	0	0	0	0	0	0	75134	54666	340300	125270	91573	44211	25187
>gi|31543902|ref|NP_058072.2| thioredoxin-like protein 1 [Mus musculus]	12.8	32.237	3.2166e-06	1	2	12.8	289	168850000	11257000	4	0	0	0	0	0	0	0	0	0	0	0	0	0	0	0	0	0	0	0	0	0	0	0	0	0	0	0	0	0	0	0	0	0	0	0	0	0	0	0
>gi|67189167|ref|NP_034985.2| myosin-4 [Mus musculus];>gi|82524274|ref|NP_109604.1| myosin-1 [Mus musculus]	36.6	222.86	0	2	41	28.5	1939	410280000	3230500	114	0	0	0	0	0	0	0	0	0	0	0	0	0	0	0	0	0	0	0	0	0	0	0	0	0	0	0	0	0	0	0	0	0	0	0	2216.7	606.7	0	715.11
>gi|38259206|ref|NP_940807.1| creatine kinase S-type, mitochondrial precursor [Mus musculus];>gi|568983791|ref|XP_006517517.1| PREDICTED: creatine kinase S-type, mitochondrial isoform X1 [Mus musculus]	66.1	47.473	0	5	28	66.1	419	40341000000	1440800000	2361	0	0	153210	245570	433590	1408400	1444400	750100	453320	383280	381180	373050	360910	282190	387810	225070	314260	523450	567960	845090	1012600	1900100	2006200	3086100	3541300	1384900	202330	1646000	1522200	422770	617390	432500	491770	301890	337850	718850	639760	4164400	11336000
>gi|6755372|ref|NP_036182.1| 40S ribosomal protein S3 [Mus musculus]	44	26.674	1.2469e-60	1	10	44	243	483500000	25447000	125	0	0	0	0	0	0	0	0	0	0	0	0	0	0	0	0	0	0	0	0	0	0	0	0	0	0	0	0	0	0	0	0	0	0	5307	0	0	0	0
>gi|568980361|ref|XP_006516277.1| PREDICTED: 6.8 kDa mitochondrial proteolipid isoform X1 [Mus musculus];>gi|21312554|ref|NP_081636.1| 6.8 kDa mitochondrial proteolipid [Mus musculus]	29.3	6.6979	6.7346e-28	2	2	29.3	58	18679000000	4669900000	53	0	0	724480	0	355730	238940	0	96004	51704	0	0	0	0	33960	0	0	0	0	0	0	0	0	0	0	0	0	0	530550	0	289110	1916700	3316300	10465000	10090000	10564000	4729600	0	0	0
>gi|651164671|ref|NP_001280550.1| neutral alpha-glucosidase AB isoform 2 precursor [Mus musculus];>gi|6679891|ref|NP_032086.1| neutral alpha-glucosidase AB isoform 1 [Mus musculus];>gi|569006399|ref|XP_006526741.1| PREDICTED: neutral alpha-glucosidase AB i	13.9	106.91	9.643e-49	4	10	13.9	944	87592000	1536700	12	0	0	0	0	0	0	0	0	0	0	0	0	0	0	0	1705.4	0	0	0	0	0	0	0	0	0	0	0	0	0	0	0	0	0	0	0	0	0	0	0
>gi|568978770|ref|XP_006515515.1| PREDICTED: cofilin-2 isoform X1 [Mus musculus];>gi|6671746|ref|NP_031714.1| cofilin-2 [Mus musculus]	37.6	16.889	1.965e-29	2	3	30.2	149	16793000000	1526600000	10	0	0	0	0	0	0	0	0	22570	0	29725	130310	525580	0	0	0	0	0	18859	0	0	0	0	0	0	0	0	0	0	0	29255	0	0	0	0	0	0	0	0
>gi|281182922|ref|NP_001161979.1| transmembrane protein 11, mitochondrial isoform 2 [Mus musculus];>gi|27734998|ref|NP_775655.1| transmembrane protein 11, mitochondrial isoform 1 [Mus musculus]	18.8	19.808	5.1582e-49	2	3	18.8	176	317030000	45291000	52	0	0	23766	30384	14450	39366	0	29359	30497	55920	49104	87026	120260	173860	65587	14547	0	27275	0	0	0	0	0	16052	0	14862	0	0	0	0	28282	0	15460	19615	24699	0	24970	0	16198
>gi|568929440|ref|XP_006503316.1| PREDICTED: alcohol dehydrogenase [NADP(+)] isoform X1 [Mus musculus];>gi|10946870|ref|NP_067448.1| alcohol dehydrogenase [NADP(+)] [Mus musculus]	11.9	32.444	6.0201e-06	2	2	11.9	285	6813700	309710	6	0	0	0	0	0	0	0	0	2401	0	0	0	0	0	0	0	0	0	0	0	0	0	0	0	0	0	0	0	0	0	0	0	0	0	0	0	0	0	0
>gi|148747177|ref|NP_077756.2| ras-related protein Rab-22A [Mus musculus];>gi|225579124|ref|NP_598446.2| ras-related protein Rab-31 [Mus musculus]	15.5	21.802	2.9241e-05	2	2	15.5	194	15005000	1071800	5	0	0	0	0	0	0	0	0	4599	0	0	0	0	0	0	0	0	0	0	0	0	0	0	0	0	0	0	0	0	0	0	0	0	0	0	0	0	0	0
>gi|31981257|ref|NP_079854.2| 28S ribosomal protein S25, mitochondrial [Mus musculus]	14.6	19.92	1.7135e-05	1	2	14.6	171	884460000	80406000	4	0	0	0	0	0	0	0	0	2892000	2068700	0	0	0	0	0	0	0	0	0	0	279350	0	0	0	0	158460	0	251060	215040	37775	130570	167830	91806	39125	24796	27152	25608	49155	41992
>gi|666875876|ref|NP_001287996.1| adenylyl cyclase-associated protein 1 [Mus musculus];>gi|568928284|ref|XP_006502760.1| PREDICTED: adenylyl cyclase-associated protein 1 isoform X1 [Mus musculus];>gi|568928280|ref|XP_006502758.1| PREDICTED: adenylyl cyclas	3.8	51.564	8.3068e-05	4	1	3.8	474	5877300	183670	2	0	0	0	0	0	0	0	0	0	0	2425.4	0	0	0	0	0	0	0	0	0	0	0	0	0	0	0	0	0	0	0	0	0	0	0	0	0	0	0	0
>gi|27805389|ref|NP_776291.1| alanine aminotransferase 2 [Mus musculus]	4.2	57.943	2.9234e-05	1	2	4.2	522	2414700	77893	2	0	0	0	0	0	0	0	0	0	0	0	0	0	0	0	0	0	0	0	0	0	0	0	0	0	0	0	0	0	0	0	0	0	0	0	0	0	0	0
>gi|31981945|ref|NP_033464.2| 60S ribosomal protein L13a [Mus musculus]	16.3	23.464	6.1348e-08	1	3	16.3	203	50490000	2970000	9	0	0	0	0	0	0	0	0	0	0	0	0	0	0	0	0	0	0	0	0	0	0	0	0	0	0	0	0	0	0	0	0	0	0	0	0	0	0	0
>gi|755506936|ref|XP_011248433.1| PREDICTED: NADH dehydrogenase (ubiquinone) complex I, assembly factor 6 isoform X8 [Mus musculus];>gi|568927599|ref|XP_006538423.1| PREDICTED: NADH dehydrogenase (ubiquinone) complex I, assembly factor 6 isoform X6 [Mus mu	27.6	21.119	1.326e-10	8	3	27.6	181	27534000	3059300	3	0	0	0	0	0	0	0	0	0	0	0	0	0	0	0	0	0	0	0	0	0	0	0	0	0	0	0	0	0	0	0	0	0	0	0	0	0	0	0
>gi|755562794|ref|XP_011245449.1| PREDICTED: glycerol-3-phosphate acyltransferase 1, mitochondrial isoform X1 [Mus musculus];>gi|569006432|ref|XP_006526757.1| PREDICTED: glycerol-3-phosphate acyltransferase 1, mitochondrial isoform X1 [Mus musculus];>gi|56	4.7	93.703	5.0603e-07	5	3	4.7	827	76544000	1822500	11	0	0	0	0	0	22489	32504	0	0	0	0	0	32636	13340	14149	8602.9	11713	9832.3	0	0	0	21815	0	0	0	0	0	0	0	0	0	0	0	0	0	0	0	0	0
>gi|28372479|ref|NP_077228.1| 40S ribosomal protein S25 [Mus musculus]	24	13.742	1.3341e-152	1	3	24	125	185170000	30862000	16	0	0	0	54808	0	0	0	0	0	0	19324	0	0	0	0	0	0	0	0	0	0	0	73118	132140	0	0	0	0	0	0	0	0	0	0	0	0	0	0	0
>gi|172072617|ref|NP_036186.2| peptidyl-prolyl cis-trans isomerase FKBP9 precursor [Mus musculus]	1.6	62.995	1.37e-05	1	1	1.6	570	1997300	73973	2	0	0	0	0	0	0	0	0	0	0	0	0	0	0	0	0	0	0	0	0	0	0	0	0	0	0	0	0	0	0	0	0	0	0	0	0	0	0	0
>gi|755500258|ref|XP_011238009.1| PREDICTED: ubiquinol-cytochrome-c reductase complex assembly factor 1 isoform X5 [Mus musculus];>gi|755500256|ref|XP_011238008.1| PREDICTED: ubiquinol-cytochrome-c reductase complex assembly factor 1 isoform X4 [Mus muscul	11.9	20.15	2.6364e-09	6	2	11.9	176	7883100	656920	2	0	0	0	0	0	0	0	0	3257.6	0	0	0	0	0	0	0	0	0	0	0	0	0	0	0	0	0	0	0	0	0	0	0	0	0	0	0	0	0	0
>gi|755554060|ref|XP_011244319.1| PREDICTED: D-beta-hydroxybutyrate dehydrogenase, mitochondrial isoform X1 [Mus musculus];>gi|170014725|ref|NP_001116155.1| D-beta-hydroxybutyrate dehydrogenase, mitochondrial precursor [Mus musculus];>gi|170014720|ref|NP_7	46.4	38.299	0	4	16	46.4	343	1701400000	77338000	174	0	0	39618	67821	78894	126250	53877	27132	39227	53238	39776	70800	193550	37857	104680	19899	14050	0	4607.8	82307	0	29612	30906	0	0	0	0	0	0	0	0	0	0	0	0	0	0	0	0
>gi|568988186|ref|XP_006519322.1| PREDICTED: dehydrogenase/reductase SDR family member 1 isoform X1 [Mus musculus];>gi|31980844|ref|NP_081095.2| dehydrogenase/reductase SDR family member 1 [Mus musculus]	16.3	34.005	4.313e-09	2	4	16.3	313	55090000	2623300	11	0	0	0	0	0	0	0	0	0	0	0	0	0	0	0	0	0	0	0	0	8451.1	4047.7	0	0	0	0	0	0	0	0	0	0	0	0	0	0	0	0	0
>gi|6681143|ref|NP_031859.1| decorin preproprotein [Mus musculus];>gi|299758443|ref|NP_001177380.1| decorin preproprotein [Mus musculus]	19.2	39.809	7.4659e-36	2	6	19.2	354	273370000	11885000	26	0	0	0	0	0	0	0	0	0	4201.3	0	0	0	0	0	0	0	0	0	0	0	0	0	0	0	0	0	0	0	0	0	0	0	0	0	0	0	0	0
>gi|568984553|ref|XP_006517754.1| PREDICTED: ribosome-releasing factor 2, mitochondrial isoform X1 [Mus musculus];>gi|225690556|ref|NP_001139515.1| ribosome-releasing factor 2, mitochondrial isoform 2 [Mus musculus];>gi|407228375|ref|NP_001258393.1| riboso	9.3	82.025	2.5955e-15	9	6	9.3	741	79548000	1894000	22	0	0	17998	2121.9	2001.6	0	5393.4	0	13934	13824	14121	26978	2718.6	0	0	11619	0	819.8	2328.2	0	0	0	0	0	46215	0	0	0	0	0	0	0	0	0	0	0	0	0	0
>gi|160707894|ref|NP_033788.3| aldose reductase [Mus musculus]	28.2	35.732	1.6912e-17	1	6	28.2	316	78855000	3755000	14	0	0	0	0	0	0	6364.6	0	0	0	0	0	0	0	0	0	0	0	0	0	0	17624	0	0	0	0	0	0	0	0	0	0	0	0	0	0	0	0	0
>gi|13385652|ref|NP_080423.1| 40S ribosomal protein S20 [Mus musculus]	22.7	13.373	3.5918e-09	1	3	22.7	119	236770000	39462000	20	0	0	0	0	0	0	24722	11488	0	0	0	0	0	0	0	0	0	0	0	0	0	0	0	0	0	0	0	0	0	0	0	0	0	0	0	0	0	0	0
>gi|20270267|ref|NP_620080.1| serum deprivation-response protein [Mus musculus]	18.4	46.763	1.1454e-16	1	6	18.4	418	112230000	4489100	31	0	0	0	0	0	0	3670.9	0	0	0	0	0	0	0	0	0	0	0	0	0	0	0	0	0	0	0	0	0	0	0	0	0	0	0	0	0	0	0	0
>gi|166295190|ref|NP_081369.2| NADH dehydrogenase [ubiquinone] 1 alpha subcomplex assembly factor 5 precursor [Mus musculus];>gi|755500503|ref|XP_011238070.1| PREDICTED: NADH dehydrogenase [ubiquinone] 1 alpha subcomplex assembly factor 5 isoform X2 [Mus m	31.5	38.404	9.9135e-141	3	7	31.5	343	156210000	7438400	14	0	0	0	16659	13529	75320	635210	45102	21790	25565	41083	95870	0	16531	53496	28657	0	0	10162	0	0	0	0	0	0	0	0	0	0	0	0	0	0	0	0	0	0	0	0
>gi|112181167|ref|NP_031599.2| complement component 1 Q subcomponent-binding protein, mitochondrial [Mus musculus]	63.4	31.025	0	1	11	63.4	279	513030000	36645000	120	0	0	168960	318690	98221	54138	2044200	638980	11412	0	49782	0	0	0	0	0	0	0	0	0	0	0	0	0	0	0	0	0	0	0	0	0	0	0	0	0	0	0	0
>gi|247269607|ref|NP_038792.2| deoxyguanosine kinase, mitochondrial isoform 1 [Mus musculus];>gi|247269645|ref|NP_001155993.1| deoxyguanosine kinase, mitochondrial isoform 2 [Mus musculus];>gi|755516841|ref|XP_011239672.1| PREDICTED: deoxyguanosine kinase,	35	32.281	1.7749e-240	3	7	35	277	296920000	21209000	46	0	0	0	0	0	279160	2130800	1393400	188030	9336	0	0	0	0	0	0	0	0	0	0	0	0	0	0	0	0	0	0	0	0	0	0	0	0	0	0	0	0	0
>gi|247269929|ref|NP_031980.2| carboxylesterase 1C precursor [Mus musculus]	15.9	61.055	8.1665e-23	1	5	10.5	554	73003000	2807800	10	0	0	0	0	0	0	138040	0	0	0	0	0	0	0	0	0	0	24173	27205	0	0	0	0	0	17524	0	0	0	0	0	0	0	0	0	0	0	0	0	0
>gi|6680836|ref|NP_031617.1| calreticulin precursor [Mus musculus]	54.1	47.994	9.8935e-220	1	17	54.1	416	741950000	24732000	47	0	0	0	0	0	0	650970	226870	0	0	0	0	0	0	0	0	0	0	0	0	0	0	0	0	0	0	0	0	0	0	0	0	0	0	0	0	0	0	0
>gi|30425250|ref|NP_780706.1| beta-actin-like protein 2 [Mus musculus]	27.7	42.004	0	1	1	4.8	376	54002000	2250100	5	0	0	0	0	0	0	10011	9062.1	0	0	0	0	0	0	0	0	0	0	0	0	0	0	0	0	0	0	0	0	0	0	0	0	0	0	0	0	0	0	0
>gi|114326446|ref|NP_071855.2| myosin-9 [Mus musculus]	3.5	226.37	8.8245e-13	1	5	3.5	1960	17608000	136500	5	0	0	0	522.35	5014.8	0	0	0	0	0	0	0	0	0	0	5468.8	0	0	0	0	0	0	0	0	0	0	0	0	0	0	0	0	0	0	0	0	0	0	0
>gi|568992479|ref|XP_006521048.1| PREDICTED: protein kinase C and casein kinase substrate in neurons protein 2 isoform X3 [Mus musculus];>gi|568992477|ref|XP_006521047.1| PREDICTED: protein kinase C and casein kinase substrate in neurons protein 2 isoform	9	51.379	9.1186e-17	11	4	9	445	71118000	2844700	5	0	0	20558	7840.2	19774	0	0	11336	11344	0	13857	35975	0	20269	29998	27784	0	0	0	0	0	0	0	0	0	0	0	0	0	0	0	0	0	0	0	0	0	0	0
>gi|110347473|ref|NP_031494.2| apolipoprotein A-IV precursor [Mus musculus]	6.1	45.029	5.845e-08	1	2	6.1	395	9489900	316330	3	0	0	0	0	0	0	0	0	2486.5	0	0	0	0	0	0	0	0	0	0	0	0	0	0	0	0	0	0	0	0	0	0	0	0	0	0	0	0	0	0
>gi|113866024|ref|NP_077776.2| ras-related protein Rab-5C [Mus musculus];>gi|568972405|ref|XP_006532649.1| PREDICTED: ras-related protein Rab-5C isoform X1 [Mus musculus]	36.6	23.412	8.664e-40	2	4	26.4	216	56653000	4046600	16	0	0	0	0	0	0	0	0	0	0	0	0	0	0	0	0	0	0	0	0	0	0	0	0	0	0	0	0	0	0	0	0	0	0	0	0	0	0	0
>gi|6678391|ref|NP_033431.1| troponin I, fast skeletal muscle [Mus musculus];>gi|568952748|ref|XP_006508602.1| PREDICTED: troponin I, fast skeletal muscle isoform X1 [Mus musculus]	33	21.357	0	2	8	33	182	1913300000	159440000	102	0	0	21486	0	7530.1	0	0	8337.9	0	0	0	0	0	0	0	0	0	0	0	0	0	0	0	0	0	0	0	0	0	0	0	0	0	0	0	0	0	0	0
>gi|13385044|ref|NP_079868.1| 60S ribosomal protein L35 [Mus musculus]	22	14.552	3.6494e-62	1	3	22	123	143980000	35996000	15	0	0	0	0	0	0	0	0	0	0	0	0	0	0	0	0	0	0	0	0	0	0	0	0	0	0	0	0	0	0	0	0	0	0	0	0	0	0	0
>gi|6754160|ref|NP_035956.1| HCLS1-associated protein X-1 isoform 1 [Mus musculus];>gi|530678031|ref|NP_001268961.1| HCLS1-associated protein X-1 isoform 2 [Mus musculus];>gi|568922724|ref|XP_006501510.1| PREDICTED: HCLS1-associated protein X-1 isoform X1	12.5	31.654	1.6963e-08	4	3	12.5	280	23017000	1278700	5	0	0	0	10066	0	8357	0	0	0	0	0	0	0	0	0	0	0	0	0	0	0	0	0	0	0	0	0	0	0	0	0	0	0	0	0	0	0	0	0
>gi|568921596|ref|XP_006500970.1| PREDICTED: ras-related protein Rap-1A isoform X1 [Mus musculus];>gi|33859753|ref|NP_077777.1| ras-related protein Rap-1b precursor [Mus musculus];>gi|21704066|ref|NP_663516.1| ras-related protein Rap-1A precursor [Mus musc	32.1	20.987	1.8624e-99	3	7	32.1	184	292850000	29285000	33	0	0	17791	15561	0	39227	0	0	0	0	0	0	0	0	0	0	0	0	0	0	0	0	0	0	0	0	0	0	0	0	0	0	0	0	0	0	0	0	0
>gi|6680924|ref|NP_031713.1| cofilin-1 [Mus musculus]	49.4	18.559	3.3517e-49	1	6	49.4	166	124690000	10391000	14	0	0	0	45672	0	0	0	0	0	0	0	0	0	0	0	0	0	0	0	0	0	0	0	0	0	0	0	0	0	0	0	0	0	0	0	0	0	0	0
>gi|13385518|ref|NP_080287.1| ADP-ribosylation factor-like protein 8B [Mus musculus];>gi|23956194|ref|NP_081099.1| ADP-ribosylation factor-like protein 8A [Mus musculus]	14.5	21.539	4.5926e-09	2	3	14.5	186	48677000	3744400	10	0	0	0	11016	8702.6	0	0	0	0	0	8744.3	0	16649	0	0	0	0	0	0	0	0	0	0	0	0	0	0	0	0	10702	0	0	0	0	0	0	0	0	0
>gi|21313128|ref|NP_080245.1| mitochondrial import inner membrane translocase subunit Tim21 [Mus musculus]	27	27.911	1.1103e-169	1	6	27	244	425200000	26575000	36	0	0	0	14955	18282	1221000	590270	364690	233200	154530	16054	14487	96877	13752	25811	38962	32762	38989	99196	85711	185720	0	87170	0	0	0	0	13622	0	0	0	0	0	56250	52589	80357	0	24300	0
>gi|568915490|ref|XP_006498839.1| PREDICTED: protein GNAS isoform X5 [Mus musculus];>gi|117959928|ref|NP_001070978.1| protein GNAS isoform GNASS [Mus musculus];>gi|568915488|ref|XP_006498838.1| PREDICTED: protein GNAS isoform X2 [Mus musculus];>gi|11795993	11.6	44.178	1.183e-35	10	3	8.7	379	63828000	3039400	4	0	0	0	0	0	0	0	0	0	0	0	0	0	0	0	0	0	0	0	0	0	0	0	0	0	0	5249.4	0	0	0	0	0	0	0	0	0	0	0	0
>gi|6681079|ref|NP_031824.1| cathepsin B preproprotein [Mus musculus]	30.4	37.279	7.2279e-28	1	8	30.4	339	124240000	6538700	16	0	0	8453.3	89195	20237	17426	9788.7	0	9782.1	22232	18276	33736	0	47771	45071	103290	0	22144	34224	0	19178	0	0	0	0	0	0	0	0	0	0	0	0	0	0	0	0	0	0
>gi|21313470|ref|NP_079814.1| alpha-ketoglutarate-dependent dioxygenase alkB homolog 7, mitochondrial isoform 1 precursor [Mus musculus];>gi|312283663|ref|NP_081648.1| alpha-ketoglutarate-dependent dioxygenase alkB homolog 7, mitochondrial isoform 2 [Mus m	19.9	24.97	1.4588e-08	2	2	19.9	221	19343000	1289600	6	0	0	0	0	1966.9	10777	0	0	0	0	0	0	0	0	0	0	0	0	0	0	0	0	0	0	0	0	0	0	0	0	0	0	0	0	0	0	0	0	0
>gi|549806774|ref|NP_001272362.1| elongation factor 1-delta isoform c [Mus musculus];>gi|549806756|ref|NP_001272361.1| elongation factor 1-delta isoform c [Mus musculus];>gi|549806752|ref|NP_001272360.1| elongation factor 1-delta isoform c [Mus musculus];>	9.3	28.728	1.3675e-05	21	2	9.3	257	11984000	599200	2	0	0	0	0	0	0	0	0	0	0	0	0	0	0	0	0	0	0	0	0	0	0	0	0	0	0	0	0	0	0	0	0	0	0	0	0	0	0	0
>gi|9256624|ref|NP_061358.1| phosphoglycerate mutase 2 [Mus musculus]	50.2	28.827	3.1374e-80	1	11	50.2	253	672470000	39557000	28	0	0	20461	68051	0	22958	0	0	6961.5	0	0	0	0	0	0	0	0	0	0	0	0	0	8931.8	0	0	0	0	9548.2	0	14484	17618	27644	41029	3238.7	18954	9633.6	0	0	6741.8
>gi|153267502|ref|NP_619605.2| dnaJ homolog subfamily C member 28 isoform 2 [Mus musculus];>gi|153267505|ref|NP_001093208.1| dnaJ homolog subfamily C member 28 isoform 1 [Mus musculus]	10.6	44.873	7.7018e-11	2	3	10.6	385	21725000	804610	3	0	0	5803.2	0	0	0	10267	0	8062.6	0	0	0	0	0	0	0	0	0	0	0	0	0	0	0	0	0	0	0	0	0	0	0	0	0	0	0	0	0	0
>gi|148539988|ref|NP_694816.3| paraplegin [Mus musculus]	18.7	85.995	2.3638e-96	1	10	18.7	781	156840000	3200800	47	0	0	4751	4308.2	17929	21438	35714	4317.4	35412	22506	2287.7	6314.9	0	1740.1	1772.8	1439.1	0	0	0	0	0	0	0	0	0	0	0	0	0	0	0	0	0	0	0	0	0	0	0
>gi|160333789|ref|NP_035597.2| sepiapterin reductase [Mus musculus]	37.8	27.928	1.1193e-196	1	7	37.8	262	375190000	23450000	72	0	0	263990	190450	616300	1002800	2362900	269470	1827500	160480	614490	166360	0	0	5359.9	0	0	0	0	0	0	0	0	0	0	0	0	0	0	0	0	0	0	0	0	0	0	0	0
>gi|13384728|ref|NP_079639.1| UPF0562 protein C7orf55 homolog [Mus musculus]	13.3	12.694	1.6031e-51	1	1	13.3	113	23765000	3960900	12	0	0	0	0	0	0	32131	93123	44542	0	0	0	0	0	0	0	0	0	0	0	0	0	0	0	0	0	0	0	0	0	0	0	0	0	0	0	0	0	0
>gi|238776839|ref|NP_663402.2| ATP synthase mitochondrial F1 complex assembly factor 2 [Mus musculus];>gi|568974007|ref|XP_006533409.1| PREDICTED: ATP synthase mitochondrial F1 complex assembly factor 2 isoform X4 [Mus musculus];>gi|568974005|ref|XP_006533	47.3	34.287	0	8	10	47.3	298	155630000	10375000	40	0	0	0	0	0	75150	300640	278220	105580	19341	0	5354.5	0	0	5301.9	0	0	0	0	0	0	0	0	11916	0	0	0	0	0	0	0	0	0	0	0	0	0	0	0
>gi|568993391|ref|XP_006521487.1| PREDICTED: mitochondrial tRNA-specific 2-thiouridylase 1 isoform X3 [Mus musculus];>gi|21312518|ref|NP_082339.1| mitochondrial tRNA-specific 2-thiouridylase 1 [Mus musculus];>gi|568993393|ref|XP_006521488.1| PREDICTED: mit	26.1	34.218	1.0658e-26	6	5	26.1	303	568520000	27072000	9	0	0	0	0	0	0	7392.9	0	20593	7580.1	0	0	0	0	0	0	0	0	0	0	0	0	0	0	0	0	0	0	0	0	0	0	0	0	0	0	0	0	0
>gi|21312986|ref|NP_080416.1| probable glutamate--tRNA ligase, mitochondrial precursor [Mus musculus];>gi|568951240|ref|XP_006508189.1| PREDICTED: probable glutamate--tRNA ligase, mitochondrial isoform X1 [Mus musculus]	16.4	58.326	2.1632e-32	2	6	16.4	523	50864000	1541300	15	0	0	0	0	0	0	0	13561	14544	3150.3	19889	10001	6647.3	0	1627	0	0	0	0	0	0	0	1165.6	0	0	0	0	0	0	0	0	0	0	0	0	0	0	0	0
>gi|755476257|ref|XP_011250288.1| PREDICTED: LOW QUALITY PROTEIN: dihydropteridine reductase-like [Mus musculus];>gi|21312520|ref|NP_077198.1| dihydropteridine reductase [Mus musculus]	22	25.57	5.088e-36	2	5	22	241	100350000	5902800	9	0	0	0	0	0	22695	80106	144450	190410	97153	11187	0	0	0	0	0	0	0	0	0	0	0	0	0	0	0	0	0	0	0	0	0	0	0	0	0	0	0	0
>gi|7305599|ref|NP_038725.1| transthyretin precursor [Mus musculus]	34.7	15.776	1.4854e-15	1	3	34.7	147	46736000	4673600	14	0	0	0	0	0	0	0	40034	39499	0	0	0	0	0	0	0	0	0	0	0	0	0	0	0	0	0	0	0	0	0	0	0	0	0	0	0	0	0	0
>gi|13385012|ref|NP_079847.1| mitochondrial import inner membrane translocase subunit TIM16 [Mus musculus]	61.6	13.784	8.8472e-212	1	6	61.6	125	269610000	33701000	44	0	0	106730	21155	133260	291880	236280	172860	93765	353160	168710	63617	0	35133	0	0	0	55509	38622	0	0	0	0	0	0	0	0	0	0	0	0	0	0	0	0	47203	24075	0	0
>gi|559767239|ref|NP_001273902.1| mitochondrial import inner membrane translocase subunit TIM14 isoform 4 [Mus musculus];>gi|71061477|ref|NP_080608.3| mitochondrial import inner membrane translocase subunit TIM14 isoform 1 [Mus musculus];>gi|309268906|ref|	12.7	12.191	0.0001183	5	1	12.7	110	30432000	3043200	4	0	0	0	0	0	0	0	0	0	0	0	0	0	0	4160.8	0	0	0	0	0	0	0	0	0	0	0	0	0	0	0	0	0	0	0	0	0	0	0	0
>gi|16930823|ref|NP_473398.1| proline synthase co-transcribed bacterial homolog protein isoform a [Mus musculus];>gi|568953806|ref|XP_006509044.1| PREDICTED: proline synthase co-transcribed bacterial homolog protein isoform X1 [Mus musculus];>gi|84872182|r	26.6	30.048	4.9674e-32	8	6	26.6	274	247480000	15468000	26	0	0	0	180890	210660	235870	233580	159090	167560	226850	309940	46123	71691	64736	48003	47310	64367	29077	29939	28680	113080	89298	53492	28747	2363.7	0	0	0	0	0	0	0	0	0	0	0	0	0	0
>gi|14780884|ref|NP_080665.1| polymerase delta-interacting protein 2 [Mus musculus]	48.4	41.87	9.3834e-111	1	13	48.4	368	431340000	17254000	106	0	0	0	29778	148690	103160	154470	108450	70917	55686	30760	24320	11905	0	0	0	0	0	0	0	9506.6	6484	0	0	0	0	0	0	0	0	0	0	0	0	0	0	0	0	0
>gi|755497819|ref|XP_011237462.1| PREDICTED: ribosome-recycling factor, mitochondrial isoform X1 [Mus musculus];>gi|21312752|ref|NP_080698.1| ribosome-recycling factor, mitochondrial precursor [Mus musculus]	45	18.912	3.7876e-40	2	5	45	171	237420000	29677000	47	0	0	60237	186050	257810	227890	260970	122830	164670	120030	94226	141740	109910	102090	0	40918	36891	37859	0	13098	28425	19561	0	0	0	0	0	0	0	0	0	0	0	0	0	0	0	0	0
>gi|110625975|ref|NP_766253.2| pyruvate dehydrogenase kinase, isozyme 1 precursor [Mus musculus];>gi|755499239|ref|XP_011237746.1| PREDICTED: pyruvate dehydrogenase kinase, isozyme 1 isoform X1 [Mus musculus];>gi|755499243|ref|XP_011237748.1| PREDICTED: py	33.9	48.994	8.1719e-205	4	10	31.8	434	1193400000	38496000	266	0	0	42160	11944	288520	869010	1209900	738220	670240	492610	498540	813120	1077300	459250	455170	238950	157490	32571	20081	22006	22273	8336.3	5182.9	28851	0	0	0	0	0	2161.7	0	0	0	0	0	0	0	0	0
>gi|39930435|ref|NP_081622.1| translational activator of cytochrome c oxidase 1 [Mus musculus]	26.2	32.314	5.567e-247	2	8	26.2	294	474740000	27926000	64	0	0	63883	178460	384450	763120	627690	537930	439840	453740	440040	367190	257980	179080	117190	179650	63767	8965.2	39488	55747	0	20158	0	0	0	0	0	0	0	0	0	0	0	0	0	0	0	0	0
>gi|84794625|ref|NP_001028625.1| [Pyruvate dehydrogenase [acetyl-transferring]]-phosphatase 1, mitochondrial isoform c [Mus musculus];>gi|594150413|ref|NP_001277320.1| [Pyruvate dehydrogenase [acetyl-transferring]]-phosphatase 1, mitochondrial isoform b [M	23.2	61.18	5.9771e-50	5	8	23.2	538	177260000	5213400	44	0	0	6981.5	0	2191.3	185400	125490	122360	91536	111270	99537	65133	67235	39464	0	28662	0	0	0	0	0	0	0	0	0	0	0	3067.6	0	0	0	0	0	0	0	0	0	0	0
>gi|13384980|ref|NP_079829.1| 39S ribosomal protein L11, mitochondrial [Mus musculus]	31.2	20.68	4.3349e-47	2	6	31.2	192	63017000	4847500	13	0	0	0	0	37373	138690	143300	109720	73498	54658	47837	60577	0	0	0	0	0	0	0	0	0	0	0	9564.9	0	0	0	0	0	0	0	0	0	0	0	0	0	0	0
>gi|58037131|ref|NP_081149.1| pentatricopeptide repeat-containing protein 2, mitochondrial [Mus musculus]	3.1	43.843	8.3259e-13	1	1	3.1	381	26322000	1052900	2	0	0	0	0	0	16434	38315	21454	18625	14359	11583	0	0	0	0	0	0	0	0	0	0	0	0	0	0	0	0	0	0	0	0	0	0	0	0	0	0	0	0
>gi|241982740|ref|NP_038632.2| metaxin-1 isoform 1 [Mus musculus];>gi|568922008|ref|XP_006501167.1| PREDICTED: metaxin-1 isoform X1 [Mus musculus]	17.4	51.341	2.3633e-52	2	7	17.4	461	384930000	13747000	44	0	0	0	0	30321	154100	177500	125750	93201	128220	61179	67824	12429	0	9482.3	0	0	0	0	0	0	0	0	0	0	0	0	0	25187	0	0	0	9863.3	12532	11324	16022	9434.1	43047	9063.1
>gi|256985205|ref|NP_001158005.1| 28S ribosomal protein S29, mitochondrial isoform 1 [Mus musculus];>gi|568923605|ref|XP_006501932.1| PREDICTED: 28S ribosomal protein S29, mitochondrial isoform X1 [Mus musculus];>gi|568923595|ref|XP_006501927.1| PREDICTED:	27.3	42.123	1.443e-61	10	7	27.3	366	121690000	5290900	12	0	0	8848.7	2437	5210.1	19124	54271	27029	34695	40190	19880	26636	9337	13210	4820.2	0	11686	14864	4756.3	2454.2	2744.4	0	0	0	0	0	0	13994	8365.4	0	0	7167.5	0	3604.4	5417.5	6942.6	18185	0	1656.3
>gi|205361112|ref|NP_076135.3| dnaJ homolog subfamily A member 3, mitochondrial isoform 1 [Mus musculus];>gi|205361114|ref|NP_001128584.1| dnaJ homolog subfamily A member 3, mitochondrial isoform 2 [Mus musculus]	19.6	52.443	1.8519e-123	2	7	19.6	480	161320000	6204600	57	0	0	0	0	1761.4	6927.5	16255	20500	20779	13867	9815.8	0	3226	0	0	0	0	0	0	0	0	0	0	0	0	0	0	0	0	0	0	0	0	0	0	0	0	0	0
>gi|568942817|ref|XP_006506644.1| PREDICTED: CCA tRNA nucleotidyltransferase 1, mitochondrial isoform X1 [Mus musculus];>gi|33859692|ref|NP_081572.1| CCA tRNA nucleotidyltransferase 1, mitochondrial isoform a [Mus musculus];>gi|334358907|ref|NP_001229287.1	10.6	49.895	1.4065e-11	5	3	10.6	434	28783000	899470	5	0	0	0	0	0	0	6710.1	0	0	0	0	0	0	0	16819	6025.1	0	2733.5	0	0	0	0	0	0	0	0	0	0	0	0	0	0	0	0	0	0	0	0	0
>gi|568934035|ref|XP_006503926.1| PREDICTED: WD repeat-containing protein 1 isoform X1 [Mus musculus];>gi|6755995|ref|NP_035845.1| WD repeat-containing protein 1 [Mus musculus]	12.7	58.926	1.4351e-19	2	5	12.7	542	126050000	3819600	9	0	0	0	0	6390.5	28417	0	0	0	0	0	49296	57910	34828	2924.9	0	0	0	0	3241.1	3804.2	13612	0	0	0	0	0	0	0	0	0	0	0	0	0	1503.7	729.95	20901	8278.2
>gi|50980303|ref|NP_776118.2| 28S ribosomal protein S27, mitochondrial [Mus musculus];>gi|568984368|ref|XP_006517665.1| PREDICTED: 28S ribosomal protein S27, mitochondrial isoform X1 [Mus musculus]	11.1	47.778	2.9317e-09	2	4	11.1	415	241110000	8930100	12	0	0	0	23683	0	0	39761	55513	22363	5644.7	25754	22031	0	0	0	8360.1	0	0	0	0	0	0	0	0	20132	24683	0	79754	0	0	0	0	57091	56578	0	43966	35581	29135	23217
>gi|48526512|ref|NP_079820.2| 28S ribosomal protein S15, mitochondrial precursor [Mus musculus]	14	29.463	7.2359e-07	1	3	14	258	42073000	2103600	13	0	0	0	0	0	0	0	8047	0	0	0	0	0	25696	0	0	0	0	0	0	0	0	0	0	0	0	0	0	0	0	0	0	0	0	0	0	0	0	0
>gi|6755256|ref|NP_035354.1| glycogen phosphorylase, muscle form [Mus musculus]	31.7	97.285	8.9956e-253	2	23	31.7	842	1127600000	19782000	114	0	0	17069	11877	88825	170750	0	390110	0	1971.8	947.47	0	0	1298.3	2829.4	6622.6	1480.1	79394	136410	0	0	156210	49783	37812	8764.7	1185.1	0	3590.5	8818.5	0	0	22385	48490	3623.8	0	0	0	0	0
>gi|568934722|ref|XP_006504257.1| PREDICTED: lipoyl synthase, mitochondrial isoform X1 [Mus musculus];>gi|13277380|ref|NP_077791.1| lipoyl synthase, mitochondrial precursor [Mus musculus]	36.7	32.173	1.4852e-35	2	6	36.7	289	36367000	2424500	23	0	0	0	0	0	0	0	0	0	10148	53248	9946.1	0	0	5624.7	6156.2	8336.9	0	0	0	0	0	0	0	0	0	0	0	0	0	0	0	0	0	0	0	0	0	0
>gi|21312876|ref|NP_083368.1| mitochondrial ribonuclease P protein 1 precursor [Mus musculus]	8.2	48.385	3.8584e-05	1	2	8.2	414	30749000	1060300	4	0	0	0	0	0	0	0	0	0	0	0	0	0	0	0	0	0	0	0	0	0	0	0	0	0	0	0	0	0	0	0	0	0	0	0	0	0	0	0
>gi|7106303|ref|NP_034249.1| EH domain-containing protein 1 [Mus musculus]	26.8	60.602	4.0901e-72	1	8	21.3	534	55769000	1690000	13	0	0	0	0	0	0	0	21324	0	0	26486	0	0	0	0	0	0	0	0	0	0	0	0	0	0	0	0	0	0	0	0	0	0	0	0	0	0	0	0
>gi|568971843|ref|XP_006532379.1| PREDICTED: junction plakoglobin isoform X1 [Mus musculus];>gi|568971841|ref|XP_006532378.1| PREDICTED: junction plakoglobin isoform X1 [Mus musculus];>gi|28395018|ref|NP_034723.1| junction plakoglobin [Mus musculus]	41.9	81.8	1.6831e-247	5	21	41.9	745	669900000	14253000	145	0	0	0	0	0	0	0	0	2520.5	7527.7	8895.6	6508.1	0	0	3370.9	0	0	0	2406.8	0	0	0	11094	0	6972.2	0	0	0	0	0	5232	0	0	0	0	0	0	6599	0
>gi|568940116|ref|XP_006505339.1| PREDICTED: cytosolic 5-nucleotidase 3A isoform X4 [Mus musculus];>gi|568940114|ref|XP_006505338.1| PREDICTED: cytosolic 5-nucleotidase 3A isoform X3 [Mus musculus];>gi|568940112|ref|XP_006505337.1| PREDICTED: cytosolic 5	8.8	32.419	3.2914e-07	8	2	8.8	285	11738000	510370	3	0	0	0	4245.6	11817	9243.9	0	5742.7	10900	9312.7	0	0	0	0	0	0	0	0	0	0	0	0	0	0	0	0	0	0	0	0	0	0	0	0	0	0	0	0	0
>gi|568904377|ref|XP_006544804.1| PREDICTED: 40S ribosomal protein S13 [Mus musculus];>gi|13386034|ref|NP_080809.1| 40S ribosomal protein S13 [Mus musculus]	46.4	17.222	1.617e-48	2	10	46.4	151	525460000	47769000	37	0	0	29862	10280	309370	166790	181680	70274	99024	14035	0	0	18934	0	0	19083	0	6877.8	21640	31488	35720	0	0	44355	0	0	0	0	0	0	0	0	0	13493	0	11622	13113	0	0
>gi|6679647|ref|NP_031957.1| endonuclease G, mitochondrial precursor [Mus musculus]	30.3	32.19	3.6089e-55	1	8	30.3	294	208500000	9928700	45	0	0	0	26178	29685	30405	5392.9	3381.4	2826.2	3268.4	5681.8	0	3911.1	0	3563.1	0	0	1529.1	0	0	4694.7	10226	6355.5	0	0	0	0	0	0	0	0	0	0	0	0	0	0	0	0
>gi|158854022|ref|NP_001103665.1| ethylmalonyl-CoA decarboxylase isoform b [Mus musculus];>gi|158854020|ref|NP_080131.4| ethylmalonyl-CoA decarboxylase isoform a [Mus musculus];>gi|568965529|ref|XP_006512860.1| PREDICTED: ethylmalonyl-CoA decarboxylase iso	11	32.727	7.4221e-09	3	3	11	299	132070000	6951000	3	0	0	0	52460	18742	14790	9865.1	0	0	20152	14796	15247	10619	0	0	0	0	0	0	0	0	0	0	0	0	0	0	0	0	0	0	0	0	0	0	0	0	0	0
>gi|755543015|ref|XP_011242467.1| PREDICTED: ATP synthase subunit s, mitochondrial isoform X1 [Mus musculus];>gi|568980295|ref|XP_006516245.1| PREDICTED: ATP synthase subunit s, mitochondrial isoform X1 [Mus musculus];>gi|13386040|ref|NP_080812.1| ATP synt	30.5	23.275	2.1392e-25	9	7	30.5	200	329550000	21970000	26	0	0	684070	430600	755700	553780	295760	43489	19156	0	0	0	0	0	148530	112110	0	0	0	0	0	0	0	0	0	0	0	0	0	0	35504	0	7461.2	0	0	0	0	0	0
>gi|568952450|ref|XP_006536296.1| PREDICTED: mitochondrial glutamate carrier 1 isoform X1 [Mus musculus];>gi|568952448|ref|XP_006536295.1| PREDICTED: mitochondrial glutamate carrier 1 isoform X1 [Mus musculus];>gi|294831970|ref|NP_001171047.1| mitochondria	38.1	34.67	2.1533e-128	10	9	38.1	323	668040000	35160000	40	0	0	1464800	329300	610340	376870	211260	117710	71372	6203.1	92837	372400	271650	163190	43949	93941	52713	42403	41360	0	21952	0	5125.6	0	0	0	0	0	0	0	0	0	0	0	0	0	0	0	0
>gi|568927196|ref|XP_006538227.1| PREDICTED: small integral membrane protein 8 isoform X1 [Mus musculus];>gi|568927194|ref|XP_006538226.1| PREDICTED: small integral membrane protein 8 isoform X1 [Mus musculus];>gi|568927192|ref|XP_006538225.1| PREDICTED: s	20.6	11.064	5.2163e-06	5	2	20.6	97	55132000	9188700	7	0	0	44437	31505	36333	0	0	0	0	0	0	0	0	0	0	0	0	0	0	0	0	0	0	0	0	0	0	0	0	0	0	0	0	0	0	0	0	0	0
>gi|110625719|ref|NP_081147.1| histidine triad nucleotide-binding protein 2, mitochondrial precursor [Mus musculus];>gi|755506768|ref|XP_011248400.1| PREDICTED: histidine triad nucleotide-binding protein 2, mitochondrial isoform X1 [Mus musculus]	55.2	17.32	0	2	6	55.2	163	1637700000	148880000	117	0	0	2589600	3005500	1055300	673690	494200	263890	415750	174300	116520	111660	119740	76134	231550	65564	91182	0	125170	21237	0	0	63828	0	0	0	0	0	0	0	0	0	0	0	0	0	0	0	0
>gi|160333304|ref|NP_033822.2| apolipoprotein A-I preproprotein [Mus musculus]	50	30.615	1.8823e-196	1	16	50	264	1341100000	74508000	71	0	0	500220	486310	304580	218570	227720	158190	69140	17611	0	0	0	0	0	0	0	0	0	0	0	10338	0	0	0	0	0	0	11991	0	28462	0	0	12514	0	0	0	55500	12252
>gi|13384734|ref|NP_079642.1| coiled-coil-helix-coiled-coil-helix domain-containing protein 1 [Mus musculus]	22.9	13.608	4.1193e-06	1	2	22.9	118	39631000	6605100	11	0	0	65395	24949	117310	81771	43895	33021	0	0	0	0	0	0	0	0	0	0	0	0	0	0	0	0	0	0	0	0	0	0	0	0	0	0	0	0	0	0	0
>gi|568923625|ref|XP_006501942.1| PREDICTED: 28S ribosomal protein S21, mitochondrial isoform X1 [Mus musculus];>gi|17505220|ref|NP_510964.1| 28S ribosomal protein S21, mitochondrial [Mus musculus]	31	10.561	1.785e-15	2	2	31	87	52322000	8720300	27	0	0	53151	117880	28339	24192	64289	14622	21277	23162	0	10690	0	0	0	0	0	0	0	0	0	0	0	0	0	0	0	0	0	0	0	0	0	0	0	0	0	0	0
>gi|344925843|ref|NP_851383.2| ATP synthase mitochondrial F1 complex assembly factor 1 [Mus musculus]	22.7	38.796	3.4625e-239	1	7	22.7	348	127630000	7090300	43	0	0	37543	78519	54908	35443	42444	23148	16048	0	22133	16768	10490	6962.7	7748.8	0	0	0	0	0	0	0	3682.1	0	0	0	0	0	0	0	0	0	0	0	0	0	0	0	0
>gi|689972333|ref|NP_001289006.1| peptidyl-prolyl cis-trans isomerase FKBP1A isoform 1 [Mus musculus];>gi|6679803|ref|NP_032045.1| peptidyl-prolyl cis-trans isomerase FKBP1A isoform 1 [Mus musculus];>gi|689972431|ref|NP_001289009.1| peptidyl-prolyl cis-tra	25	11.922	7.3546e-15	6	2	25	108	29024000	9674700	14	0	0	78771	36364	0	0	0	0	0	0	0	0	0	0	0	0	0	0	0	0	0	0	0	0	0	0	0	0	0	0	0	0	0	0	0	0	0	0	0
>gi|188035926|ref|NP_001120818.1| mimitin, mitochondrial [Mus musculus]	60.1	19.628	3.6797e-227	2	11	60.1	168	486540000	40545000	55	0	0	453780	362920	249840	545230	231750	30504	145940	40141	38880	0	0	0	0	0	0	8704	0	0	11650	0	0	3071.8	0	0	0	0	0	0	0	0	0	0	0	0	0	0	0
>gi|170763467|ref|NP_035722.2| mitochondrial import inner membrane translocase subunit TIM44 [Mus musculus]	46.7	51.091	0	1	24	46.7	452	1919300000	61911000	202	0	0	1622600	454910	1165200	896910	623620	388900	314850	198220	487530	558470	146700	50624	183150	52888	63369	22667	23745	17168	18239	28656	14869	12079	7815.7	0	0	11998	0	0	8414.2	1342.7	8152.5	4218.6	3259.6	5848.7	0	12588	0
>gi|568905803|ref|XP_006495769.1| PREDICTED: 60 kDa heat shock protein, mitochondrial isoform X1 [Mus musculus];>gi|183396771|ref|NP_034607.3| 60 kDa heat shock protein, mitochondrial [Mus musculus]	77.5	60.955	0	2	47	77.5	573	41774000000	1160400000	1765	0	0	25703000	22004000	15951000	15236000	11640000	6859800	5088400	4991700	5847300	4779400	6711100	3282200	4878500	3264700	1890800	1459000	1356200	954020	719280	343410	158370	100610	88648	2127800	0	6069800	207460	36713	61844	15036000	4972500	549480	225260	156810	74716	63193	8025
>gi|12963697|ref|NP_075969.1| acylpyruvase FAHD1, mitochondrial [Mus musculus]	62.1	25.172	1.6514e-269	1	11	62.1	227	558230000	32837000	79	0	0	127570	1032100	650840	535690	418910	190990	76831	19026	53199	32559	82223	21500	30706	0	3915	14969	27336	0	52925	12054	9086.4	0	0	0	0	0	0	0	0	0	0	0	0	0	0	0	0
>gi|568912589|ref|XP_006497626.1| PREDICTED: methionine-R-sulfoxide reductase B2, mitochondrial isoform X1 [Mus musculus];>gi|21313208|ref|NP_083895.1| methionine-R-sulfoxide reductase B2, mitochondrial precursor [Mus musculus]	27.2	16.356	7.5883e-11	2	5	27.2	147	284760000	25887000	16	0	0	538310	1518200	918690	817650	493740	293760	183660	161680	114160	76376	23731	57385	55211	63927	0	7344.1	11015	54251	18237	0	0	0	0	0	0	0	0	0	0	0	21868	0	0	0	0	0	78259
>gi|28076933|ref|NP_081526.1| cytochrome c oxidase assembly factor 7 [Mus musculus]	13.9	25.617	4.5247e-50	1	3	13.9	231	91221000	6081400	6	0	0	70546	70448	165580	171290	49060	29333	25340	20704	16657	17129	0	0	0	0	0	0	0	0	0	0	0	0	0	0	0	0	0	0	0	0	0	0	0	0	0	0	0
>gi|14192922|ref|NP_033738.1| actin, alpha cardiac muscle 1 [Mus musculus]	72.9	42.019	0	1	25	72.9	377	50440000000	2193100000	985	0	0	32643000	33879000	36634000	39955000	22436000	13025000	6644200	5140100	4487500	4175800	4852700	2773100	3435400	1288600	894760	761640	676280	703430	569930	451710	282640	168010	115550	52448	0	65566	65861	19576	16221	64923	58985	45245	65029	40598	7297.4	31353	32315
>gi|157951700|ref|NP_033944.2| calsequestrin-2 precursor [Mus musculus];>gi|568921685|ref|XP_006501010.1| PREDICTED: calsequestrin-2 isoform X1 [Mus musculus]	44.1	48.176	0	2	19	44.1	415	9847000000	579240000	334	0	0	5454600	4650300	3690800	2628400	3457800	2052100	1184000	1139200	992880	855400	616610	405320	193060	191680	114690	48992	33397	15466	7142.2	0	0	0	0	0	0	0	0	0	0	0	0	0	0	0	0	0	0
>gi|21312546|ref|NP_081618.1| protein FAM162A [Mus musculus]	43.9	17.725	1.7873e-176	1	11	43.9	155	4009800000	308440000	158	0	0	2854300	3484900	3199100	3791200	2863600	1399300	1567500	1287000	924510	1828400	950280	806790	1210900	627870	538160	622030	534780	352380	363810	321530	287160	111460	149400	55765	4573.5	98027	74183	14292	151840	80002	65537	43446	32650	9466.3	0	0	9072.2
>gi|46195809|ref|NP_796216.2| protein phosphatase PTC7 homolog [Mus musculus]	13.5	33.048	1.2169e-09	1	3	13.5	310	65865000	5488700	17	0	0	107330	110380	112090	98908	46670	33416	25966	13525	15638	17154	40202	10649	16309	9118.1	12380	23675	0	8617	0	0	0	0	0	0	0	0	0	0	0	0	0	0	0	0	0	0	0
>gi|568975911|ref|XP_006534324.1| PREDICTED: threonine aldolase 1 isoform X1 [Mus musculus];>gi|213512208|ref|NP_082195.2| threonine aldolase 1 [Mus musculus]	17.4	29.78	4.8044e-09	2	3	17.4	276	39589000	2474300	21	0	0	143690	55782	84501	108290	76612	45451	67037	71115	28803	40734	0	0	0	0	0	0	0	0	0	0	0	0	0	0	0	0	0	0	0	0	0	0	0	0	0	0	0
>gi|162329549|ref|NP_001104758.1| protein SCO2 homolog, mitochondrial [Mus musculus]	25.5	28.944	5.6799e-27	1	5	25.5	255	184550000	11535000	27	0	0	70782	157050	102900	99679	65824	46697	31620	43837	18295	0	0	0	0	0	0	0	0	0	0	0	0	0	0	0	0	0	37752	0	0	0	5252.5	0	0	0	0	0	0
>gi|58037095|ref|NP_079992.1| SPRY domain-containing protein 4 [Mus musculus]	56	23.275	4.588e-50	1	11	56	207	726990000	42764000	60	0	0	293300	1482400	512370	397900	206440	148810	131860	66469	59602	37607	14270	0	0	59106	37766	66121	101030	102740	105240	77048	42122	0	0	28030	0	45508	0	0	28225	0	0	30368	0	0	0	7659.8	10201
>gi|116268115|ref|NP_057918.2| methylglutaconyl-CoA hydratase, mitochondrial precursor [Mus musculus];>gi|755544657|ref|XP_011242674.1| PREDICTED: methylglutaconyl-CoA hydratase, mitochondrial isoform X1 [Mus musculus]	31.5	33.338	0	3	10	31.5	314	1300600000	61936000	148	0	0	394620	364680	522630	366440	290470	248290	106370	89766	48421	66318	5404.1	47470	37632	24395	16512	16353	13383	39740	0	24759	9522.1	6792.9	116110	34263	24426	420330	384740	47931	18693	11576	0	0	0	0	0	0	0
>gi|568919797|ref|XP_006500591.1| PREDICTED: CDGSH iron-sulfur domain-containing protein 3, mitochondrial [Mus musculus];>gi|568889361|ref|XP_006543776.1| PREDICTED: CDGSH iron-sulfur domain-containing protein 3, mitochondrial [Mus musculus];>gi|168229148|	9.5	15.829	5.7521e-05	5	1	9.5	137	30919000	2810800	3	0	0	40984	94288	78813	57881	37652	31333	24773	43437	43031	46089	0	0	0	0	0	0	0	0	0	0	0	0	0	0	0	0	0	0	0	0	0	5656.8	0	0	0	0	0
>gi|21644577|ref|NP_660250.1| alpha/beta hydrolase domain-containing protein 11 isoform 1 [Mus musculus];>gi|299473805|ref|NP_001177366.1| alpha/beta hydrolase domain-containing protein 11 isoform 2 [Mus musculus];>gi|568938249|ref|XP_006504555.1| PREDICTE	52.1	33.56	7.7914e-140	3	10	52.1	307	672750000	37375000	75	0	0	60392	839720	865810	403240	186670	331450	33870	116880	115260	84798	25907	0	4483.4	0	12443	9991.6	0	6957.7	35721	4998.5	9370.3	0	0	0	0	0	0	0	0	0	0	0	0	0	0	0	0
>gi|23956130|ref|NP_079852.1| phosphatidylglycerophosphatase and protein-tyrosine phosphatase 1 [Mus musculus]	17.6	28.634	7.3927e-10	1	4	17.6	261	59598000	3311000	10	0	0	0	88097	84639	0	74604	40535	26757	33719	25816	26471	19058	0	0	0	0	0	0	0	0	0	0	0	0	0	0	0	0	0	0	0	15032	10178	0	0	0	0	0
>gi|240120054|ref|NP_079613.3| aflatoxin B1 aldehyde reductase member 2 [Mus musculus]	33	40.612	1.0739e-302	1	9	33	367	543430000	30191000	71	0	0	0	748400	1298100	875080	474510	384770	306900	225380	203630	91854	95158	31070	0	13127	0	4519.4	0	0	0	0	0	0	0	0	0	0	0	0	0	0	0	0	0	0	0	0	0
>gi|569003017|ref|XP_006525587.1| PREDICTED: protein FAM210A isoform X1 [Mus musculus];>gi|24418876|ref|NP_722489.1| protein FAM210A [Mus musculus]	29.3	31.599	1.0158e-88	2	7	29.3	273	1201900000	63257000	74	0	0	42944	1056800	1339600	663050	851200	327210	510490	624960	629200	188850	188920	64006	104030	49742	49086	6936.8	10909	0	0	21073	5248.7	0	0	0	0	0	0	0	0	18479	0	0	0	0	0	26517	13102
>gi|158937312|ref|NP_038588.2| heat shock protein beta-1 [Mus musculus]	25.4	23.014	1.4042e-23	1	4	25.4	209	142520000	10180000	13	0	0	27214	21450	48521	55992	25645	27888	10432	0	18125	0	0	0	0	0	0	0	0	0	0	0	0	0	0	0	0	0	0	0	0	0	0	0	0	26057	0	0	0
>gi|13277394|ref|NP_077798.1| grpE protein homolog 1, mitochondrial precursor [Mus musculus]	58.5	24.307	2.1685e-134	1	13	58.5	217	3872600000	227800000	145	0	0	995700	890640	2425700	3222700	1428800	1837500	1043100	844050	1240500	1401500	797600	360180	694410	255770	302240	161790	119080	87667	17418	59212	38060	0	0	0	0	0	0	0	0	0	0	10647	0	0	0	0	0
>gi|170650601|ref|NP_598908.2| O-acetyl-ADP-ribose deacetylase MACROD1 [Mus musculus];>gi|569006163|ref|XP_006526625.1| PREDICTED: O-acetyl-ADP-ribose deacetylase MACROD1 isoform X1 [Mus musculus];>gi|569006165|ref|XP_006526626.1| PREDICTED: O-acetyl-ADP-r	42.7	35.294	0	4	9	42.7	323	1238500000	72855000	151	0	0	514070	651310	2865100	2957500	1174200	1319700	869290	533890	584290	600410	687110	332220	302120	121430	136330	55324	69398	98300	68583	94846	48254	0	0	14160	0	0	0	0	0	0	0	0	0	0	0	0	0
>gi|6678393|ref|NP_033432.1| troponin I, cardiac muscle [Mus musculus]	54.5	24.258	0	1	12	54.5	211	3418000000	310720000	117	0	0	1577900	987560	1039800	1735800	798370	881780	644900	343240	315380	338400	320280	328410	190210	92299	141480	103580	64457	68166	32721	50320	16360	9443.5	11960	0	0	0	0	0	0	0	0	0	0	0	0	0	0
>gi|34328230|ref|NP_058591.2| adenylate kinase 2, mitochondrial isoform b [Mus musculus];>gi|77020262|ref|NP_001029138.1| adenylate kinase 2, mitochondrial isoform a [Mus musculus]	67.2	25.605	1.6856e-162	2	14	67.2	232	2045000000	127810000	102	0	0	1152300	579950	2666200	3404500	2065500	784540	328030	169430	108870	10619	55424	60856	74029	25374	11033	27632	0	0	32623	0	0	0	0	0	0	0	0	0	0	0	0	8470.3	18740	0	0	0	0
>gi|568942756|ref|XP_006506615.1| PREDICTED: phosphatidate cytidylyltransferase, mitochondrial isoform X1 [Mus musculus];>gi|76559944|ref|NP_081170.1| phosphatidate cytidylyltransferase, mitochondrial precursor [Mus musculus]	4.5	32.073	8.5073e-20	2	1	4.5	287	18486000	1540500	3	0	0	8439.5	15946	14041	15236	13794	7443.2	5332.3	0	0	0	0	0	0	0	0	0	0	0	0	0	0	0	0	0	0	0	0	0	0	0	0	0	0	0	0	0	0
>gi|6754092|ref|NP_034493.1| maleylacetoacetate isomerase isoform 1 [Mus musculus];>gi|568978813|ref|XP_006515536.1| PREDICTED: maleylacetoacetate isomerase isoform X2 [Mus musculus];>gi|568978819|ref|XP_006515539.1| PREDICTED: maleylacetoacetate isomerase	77.8	24.275	6.041e-187	7	12	77.8	216	442330000	27646000	97	0	0	153520	117740	110950	443960	224530	209740	132380	106990	157370	42716	29586	20373	6802	7461.7	0	0	13748	10632	10814	16619	13793	9997.2	0	7327.4	0	0	0	0	0	0	0	0	0	0	0	0	0
>gi|755528332|ref|XP_011240692.1| PREDICTED: alpha-crystallin B chain isoform X1 [Mus musculus];>gi|6753530|ref|NP_034094.1| alpha-crystallin B chain [Mus musculus];>gi|577019566|ref|NP_001276714.1| alpha-crystallin B chain [Mus musculus];>gi|577019564|ref	57.7	20.069	3.4589e-40	6	9	57.7	175	304330000	23410000	36	0	0	14963	174240	136730	127630	140400	103770	62974	39870	47758	51473	0	25044	34074	7392	18364	0	10893	0	0	0	0	0	0	0	0	0	0	0	0	27987	31706	26464	0	0	6182.6	39528	47594
>gi|58037151|ref|NP_081251.1| bolA-like protein 1 [Mus musculus];>gi|568923914|ref|XP_006502077.1| PREDICTED: bolA-like protein 1 isoform X1 [Mus musculus];>gi|568923912|ref|XP_006502076.1| PREDICTED: bolA-like protein 1 isoform X1 [Mus musculus];>gi|56892	29.9	14.379	4.6655e-08	4	3	29.9	137	76298000	8477500	7	0	0	131440	99507	118750	359100	134010	50133	47318	28218	21594	12997	0	0	0	0	0	0	0	0	0	0	18262	0	0	0	0	0	0	0	0	0	0	0	0	68055	0	0	0
>gi|6752954|ref|NP_033739.1| actin, cytoplasmic 2 [Mus musculus];>gi|6671509|ref|NP_031419.1| actin, cytoplasmic 1 [Mus musculus];>gi|755475443|ref|XP_011250213.1| PREDICTED: LOW QUALITY PROTEIN: actin-like [Mus musculus];>gi|755537102|ref|XP_011246972.1|	54.1	41.792	0	4	6	24.8	375	1426900000	62038000	96	0	0	21541	16430	38236	29436	2758.8	7887.1	5064.3	0	0	0	0	0	0	0	0	0	0	0	0	0	0	0	0	0	0	0	0	0	0	0	0	0	0	0	0	0	0
>gi|755527152|ref|XP_011246787.1| PREDICTED: COX assembly mitochondrial protein 2 homolog isoform X1 [Mus musculus];>gi|568957392|ref|XP_006531345.1| PREDICTED: COX assembly mitochondrial protein 2 homolog isoform X1 [Mus musculus];>gi|33457314|ref|NP_0811	13.9	9.4186	1.4231e-05	3	2	13.9	79	99364000	16561000	4	0	0	202790	41589	58051	159900	29064	65199	33501	31600	47491	22941	44088	0	0	21831	0	0	0	0	0	0	0	0	12527	0	0	24925	0	0	0	0	0	0	0	0	0	0	0
>gi|144922663|ref|NP_665686.2| lactation elevated protein 1 [Mus musculus];>gi|568965329|ref|XP_006512763.1| PREDICTED: lactation elevated protein 1 isoform X2 [Mus musculus];>gi|568965325|ref|XP_006512761.1| PREDICTED: lactation elevated protein 1 isoform	30.8	54.313	1.8354e-39	4	11	30.8	480	305650000	9859700	26	0	0	215140	148000	139010	38704	49994	51054	70629	67204	73286	76570	83762	11770	12933	22568	16737	85733	101870	0	0	7632.3	0	0	13739	0	0	0	0	0	0	0	0	0	4480.4	0	0	0	0
>gi|21311867|ref|NP_080894.1| cytochrome c oxidase assembly factor 3 homolog, mitochondrial [Mus musculus]	26.9	11.987	4.4853e-57	1	3	26.9	108	334210000	55701000	29	0	0	150640	224170	34051	30604	0	137990	40420	69837	0	0	0	0	0	0	0	0	15344	0	0	0	0	0	0	0	0	34919	26140	0	0	0	0	0	11663	0	0	0	0
>gi|755479167|ref|XP_011236391.1| PREDICTED: hemoglobin subunit beta-2 isoform X1 [Mus musculus];>gi|17647499|ref|NP_058652.1| hemoglobin subunit beta-2 [Mus musculus]	95.2	15.878	0	2	15	95.2	147	45617000000	3801400000	749	0	0	28424000	9938300	7563100	7542100	4689300	3030400	2676600	2765300	1071600	1157400	1486900	1047300	1251600	658150	649260	783430	1061000	706720	1898400	2490000	3831700	1885300	2320100	5518000	109830	423570	636540	130230	28882	24268	15315	0	0	0	6517.1	22290	0
>gi|145301578|ref|NP_032244.2| hemoglobin subunit alpha [Mus musculus];>gi|145301549|ref|NP_001077424.1| hemoglobin alpha, adult chain 2 [Mus musculus]	95.1	15.112	0	3	11	95.1	142	52909000000	6613700000	590	0	0	85665000	9915600	15597000	12944000	7395800	7941500	6504800	3808100	2801800	4738700	5778500	4433900	5349200	3201000	3789800	5901300	4994400	4974800	5654500	5811000	4817300	6755700	8246000	4162700	140090	1483200	2428100	1347300	415860	229920	103240	65354	58580	51807	0	37450	37010
>gi|31982300|ref|NP_032246.2| hemoglobin, beta adult t chain [Mus musculus];>gi|319402143|ref|NP_001188320.1| hemoglobin, beta adult s chain [Mus musculus]	95.2	15.748	0	2	4	24.5	147	8068200000	733470000	70	0	0	26736000	5743700	3983400	10714000	9687700	7697100	6511300	4833700	4384800	3876600	3661000	2150200	2759500	1986700	2194100	1902100	3559500	3547800	2565900	1507300	1541900	3415900	3573500	1085100	96397	308590	429140	686130	49054	42023	36566	21079	24975	23812	4847.1	0	0
>gi|498752597|ref|NP_001265090.1| hemoglobin subunit beta-1 [Mus musculus]	95.2	15.84	0	1	6	50.3	147	17047000000	1549800000	510	0	0	6035600	2071600	2573100	2897900	2264300	1450300	1898500	957660	835250	614610	857250	557450	454920	346010	638130	583290	563260	561510	519600	928910	539950	495220	440820	465550	18624	188500	270060	56634	0	0	0	0	0	0	0	0	0
>gi|158854009|ref|NP_083603.2| complex III assembly factor LYRM7 [Mus musculus];>gi|568976181|ref|XP_006534450.1| PREDICTED: complex III assembly factor LYRM7 isoform X1 [Mus musculus]	27.9	12.047	1.0059e-15	2	2	27.9	104	89433000	11179000	18	0	0	194860	204680	42902	46632	45217	20124	36067	58958	59024	54775	0	0	0	0	0	0	0	0	0	0	0	0	0	0	0	0	0	0	0	0	0	0	0	0	0	0	0
>gi|6681137|ref|NP_031856.1| acyl-CoA-binding protein isoform 2 [Mus musculus];>gi|83921595|ref|NP_001033088.1| acyl-CoA-binding protein isoform 1 [Mus musculus]	55.2	10	6.4829e-38	2	4	55.2	87	182390000	30399000	14	0	0	272740	107590	21609	25338	22405	33504	77111	0	53990	108760	0	0	0	0	0	0	0	0	0	0	0	0	0	0	0	0	0	0	0	0	0	0	0	0	0	0	0
>gi|262050556|ref|NP_080402.3| FUN14 domain-containing protein 2 [Mus musculus]	46.4	16.564	2.0346e-150	1	9	46.4	151	1162400000	145310000	47	0	0	1657300	880460	465650	240320	258640	134850	105920	142370	189800	50056	48994	0	132340	123240	26047	59338	85271	111390	97705	77893	60029	88449	82787	0	14335	392320	297100	68465	331690	451050	358730	415120	523820	201840	159500	226720	240770
>gi|33563266|ref|NP_035016.1| cytochrome c oxidase subunit NDUFA4 [Mus musculus]	47.6	9.3267	0	1	10	47.6	82	62923000000	10487000000	690	0	0	311460000	125380000	83737000	69660000	70181000	55232000	13697000	27753000	20338000	23021000	20017000	16745000	22108000	19808000	15687000	12565000	10335000	8950900	8897300	5512600	4423600	2594800	1335800	2082200	2250000	58044000	13841000	27856000	59861000	22517000	3494500	1654500	1951700	3132900	749630	7253900	7263000
>gi|568980670|ref|XP_006516426.1| PREDICTED: iron-sulfur protein NUBPL isoform X2 [Mus musculus];>gi|167234411|ref|NP_084036.2| iron-sulfur protein NUBPL precursor [Mus musculus]	6.6	26.536	0.00037537	2	1	6.6	244	4266800	355570	2	0	0	6216.3	7353.5	0	0	0	0	0	0	0	0	0	0	0	0	0	0	0	0	0	0	0	0	0	0	0	0	0	0	0	0	0	0	0	0	0	0	0
>gi|30425290|ref|NP_780732.1| protein phosphatase 1K, mitochondrial precursor [Mus musculus]	7	40.918	2.0872e-06	1	2	7	372	23298000	1370500	5	0	0	59814	112160	11413	12257	10362	4545	0	4054	0	0	0	0	0	0	0	0	0	0	0	0	0	0	0	0	0	0	0	0	0	0	0	0	0	0	0	0	0
>gi|568962753|ref|XP_006511696.1| PREDICTED: transforming protein RhoA isoform X1 [Mus musculus];>gi|31542143|ref|NP_058082.2| transforming protein RhoA precursor [Mus musculus];>gi|629266052|ref|NP_001278788.1| rho-related GTP-binding protein RhoC precurs	28.5	21.782	1.9378e-123	5	4	28.5	193	49116000	4093000	17	0	0	20326	17298	7029	0	8294.2	0	0	0	0	0	0	0	0	0	0	9928.5	0	0	0	0	0	0	0	0	0	0	0	0	0	11077	0	0	0	0	0	0	0
>gi|161484642|ref|NP_080949.2| apolipoprotein O isoform 1 [Mus musculus];>gi|313569872|ref|NP_001186266.1| apolipoprotein O isoform 2 [Mus musculus];>gi|313569874|ref|NP_001186267.1| apolipoprotein O isoform 3 [Mus musculus];>gi|313569763|ref|NP_001186268.	56.6	22.604	0	8	8	56.6	198	4335600000	361300000	285	0	0	728420	4203100	1946700	1009500	617300	455520	568310	322370	268100	568460	447240	497790	326390	279600	182350	106810	109980	107610	89236	169100	68769	102320	68219	14380	0	122580	51207	31470	157260	388520	785750	388530	427450	594960	521360	569380	487960
>gi|21313138|ref|NP_083831.1| glutathione S-transferase kappa 1 [Mus musculus]	65	25.704	6.0207e-149	1	14	65	226	1406300000	74014000	156	0	0	236230	1830800	984960	773700	635060	351800	278550	492940	457210	287450	358690	203040	350130	290570	320420	264310	465940	68163	146370	210860	455260	140190	286230	229930	125200	704690	777610	213790	246500	325860	491830	187900	302600	373010	278600	100350	62843
>gi|33859811|ref|NP_849209.1| trifunctional enzyme subunit alpha, mitochondrial precursor [Mus musculus]	73.4	82.669	0	6	61	73.4	763	237280000000	5649600000	5785	0	0	52664000	48439000	46229000	58051000	35146000	38641000	21502000	19008000	29397000	28342000	27783000	19768000	24477000	19497000	15129000	7281900	9177800	9315700	8668900	7579400	6660300	4870800	9639300	15441000	706580	69682000	64185000	14139000	33649000	34809000	60552000	44013000	37651000	33405000	16855000	14529000	11969000
>gi|46195798|ref|NP_031864.2| dolichyl-diphosphooligosaccharide--protein glycosyltransferase 48 kDa subunit precursor [Mus musculus]	13.8	49.027	3.6066e-15	1	5	13.8	441	54219000	2168800	9	0	0	9674.1	4131.5	6240.8	9862.1	6020.2	9367.1	7522.4	3766.1	1920.8	0	0	0	0	0	0	0	0	0	0	0	0	0	0	0	0	2094.6	0	0	0	0	0	0	0	13829	10635	0	0
>gi|568982851|ref|XP_006517069.1| PREDICTED: histone H2A type 2-A, partial [Mus musculus];>gi|568899745|ref|XP_006543143.1| PREDICTED: histone H2A type 2-A, partial [Mus musculus];>gi|30089710|ref|NP_783593.1| histone H2A type 2-C [Mus musculus];>gi|300613	36.5	13.744	2.4659e-15	27	5	36.5	126	308570000	44081000	12	0	0	263710	0	225810	220270	145360	92088	73393	75330	22565	0	64102	51672	57429	0	32816	49409	42087	91885	85423	28965	22930	0	0	0	0	73055	52872	35757	61491	54234	59086	43644	53508	62371	0	53074	44169
>gi|568930491|ref|XP_006538565.1| PREDICTED: ATPase inhibitor, mitochondrial isoform X1 [Mus musculus];>gi|31982864|ref|NP_031538.2| ATPase inhibitor, mitochondrial precursor [Mus musculus]	40.6	12.159	1.7531e-52	2	6	40.6	106	1346200000	224360000	28	0	0	1361600	1635000	2277700	6950200	1961900	1419600	4743900	1288100	802710	846020	636990	275570	496930	592590	358380	254520	290260	348780	404070	434140	219210	207290	174830	121170	18835	144080	284270	125180	225660	164580	224980	77141	74723	87358	0	55932	95002
>gi|133778931|ref|NP_034603.2| histidine rich calcium binding protein precursor [Mus musculus]	34.4	85.171	0	1	23	34.4	738	1524400000	44834000	90	0	0	19277	43867	30395	8487.2	4921.7	3408.5	0	0	0	0	0	0	0	0	0	0	0	0	0	0	0	0	0	0	0	0	0	0	0	0	0	0	4542.2	0	0	0	0
>gi|21624609|ref|NP_080788.1| valacyclovir hydrolase precursor [Mus musculus];>gi|568981954|ref|XP_006516799.1| PREDICTED: valacyclovir hydrolase isoform X1 [Mus musculus];>gi|568981956|ref|XP_006516800.1| PREDICTED: valacyclovir hydrolase isoform X2 [Mus	55	32.851	4.109e-89	3	12	55	291	382990000	16652000	50	0	0	2505.7	603290	326370	133220	45284	38645	26902	40555	9253.8	21066	0	7324.5	26132	18549	1956.5	19098	8308.9	17107	5134.9	29817	11561	0	13052	10983	0	41955	45698	2372.8	0	20537	25022	31416	24901	28556	18136	73846	48773
>gi|21644569|ref|NP_079638.2| dnaJ homolog subfamily C member 30 precursor [Mus musculus]	19.2	24.762	2.3583e-13	1	3	19.2	219	52957000	3530500	10	0	0	0	211780	125150	80701	42240	33493	0	0	0	0	0	0	0	0	0	0	0	0	0	0	0	0	0	0	0	0	0	0	0	0	0	0	0	0	0	0	0
>gi|58037123|ref|NP_081010.1| complex I assembly factor TMEM126B, mitochondrial [Mus musculus]	6.1	25.444	0.00027275	1	1	6.1	230	11604000	828880	4	0	0	0	20646	24381	0	0	0	0	0	0	0	0	0	0	0	0	0	0	0	0	0	0	0	0	0	0	0	0	0	0	0	0	0	0	0	0	0	0
>gi|110347537|ref|NP_082636.3| tetratricopeptide repeat protein 19, mitochondrial isoform 1 [Mus musculus];>gi|295444831|ref|NP_083980.2| tetratricopeptide repeat protein 19, mitochondrial isoform 2 [Mus musculus]	18.1	41.234	3.764e-33	4	7	18.1	365	79449000	3611300	12	0	0	0	115600	223090	29929	0	0	0	0	0	0	0	0	19427	33847	0	0	0	3313.5	0	0	0	0	0	0	0	0	0	0	0	0	0	0	0	0	0	0	0
>gi|84794552|ref|NP_061346.2| phosphatidylethanolamine-binding protein 1 [Mus musculus]	57.2	20.83	2.7434e-41	1	7	57.2	187	285180000	28518000	18	0	0	0	28415	492080	51061	0	0	0	0	0	0	0	0	0	0	0	0	0	0	0	0	0	0	0	0	0	0	0	0	0	0	0	0	0	0	0	0	0
>gi|124001580|ref|NP_038574.2| heme-binding protein 1 [Mus musculus];>gi|755516161|ref|XP_011239526.1| PREDICTED: heme-binding protein 1 isoform X1 [Mus musculus]	22.6	21.067	7.8916e-12	2	3	22.6	190	52888000	4068300	8	0	0	0	0	0	0	256460	162820	191230	193680	51876	0	0	0	0	0	0	0	0	0	0	0	0	0	0	0	0	0	0	0	0	0	0	0	0	0	0	0	0
>gi|255958215|ref|NP_001157689.1| reactive oxygen species modulator 1 [Mus musculus];>gi|255958213|ref|NP_001157688.1| reactive oxygen species modulator 1 [Mus musculus];>gi|13385436|ref|NP_080222.1| reactive oxygen species modulator 1 [Mus musculus]	31.6	8.1828	1.2465e-98	3	2	31.6	79	383690000	95921000	48	0	0	220820	1909900	1298600	0	2478400	2827000	3028800	2666200	2099000	60255	0	0	1227400	575960	0	540240	536620	337500	0	0	0	0	0	0	0	0	0	0	0	0	0	0	0	0	0	184450	0
>gi|569001461|ref|XP_006524907.1| PREDICTED: 39S ribosomal protein L14, mitochondrial isoform X1 [Mus musculus];>gi|569001459|ref|XP_006524906.1| PREDICTED: 39S ribosomal protein L14, mitochondrial isoform X1 [Mus musculus];>gi|21312028|ref|NP_081008.1| 39	31.7	15.874	6.5746e-41	3	3	31.7	145	83443000	8344300	10	0	0	12446	140450	116840	32130	21837	49561	15036	58020	52331	9876.6	14428	0	0	0	8911	6743.7	0	0	0	0	0	0	0	0	0	0	0	0	0	0	0	0	0	0	0	0	0
>gi|226530884|ref|NP_032812.2| protein-L-isoaspartate(D-aspartate) O-methyltransferase [Mus musculus];>gi|568965099|ref|XP_006512651.1| PREDICTED: protein-L-isoaspartate(D-aspartate) O-methyltransferase isoform X1 [Mus musculus];>gi|568965113|ref|XP_006512	29.8	30.398	3.8075e-43	9	4	29.8	285	75062000	4415400	8	0	0	38345	225820	122570	0	64260	145230	154080	148740	109080	69549	0	0	0	0	0	0	0	0	0	0	0	0	0	0	0	0	0	0	0	0	0	0	0	0	0	0	0
>gi|568975448|ref|XP_006534101.1| PREDICTED: dephospho-CoA kinase domain-containing protein isoform X1 [Mus musculus];>gi|27754054|ref|NP_080827.2| dephospho-CoA kinase domain-containing protein [Mus musculus]	50.6	26.476	3.2945e-95	2	11	50.6	231	239930000	14996000	39	0	0	0	92471	34291	30186	126820	39811	111120	83940	110320	103650	0	0	11393	0	8922.2	0	0	0	0	0	0	0	0	0	0	0	0	0	0	0	0	0	0	0	0	0	0
>gi|86198335|ref|NP_079815.2| bis(5-nucleosyl)-tetraphosphatase [asymmetrical] [Mus musculus];>gi|755506697|ref|XP_011248385.1| PREDICTED: bis(5-nucleosyl)-tetraphosphatase [asymmetrical] isoform X1 [Mus musculus];>gi|755506695|ref|XP_011248384.1| PREDIC	36.1	16.989	4.818e-81	4	6	36.1	147	342540000	34254000	34	0	0	714840	1136300	1487900	1143000	886340	1196100	1220400	1163200	772200	0	632210	440350	348700	0	297170	0	8198.6	0	246960	0	0	0	0	0	0	0	0	0	0	0	0	0	0	0	0	0	0
>gi|568934475|ref|XP_006504139.1| PREDICTED: OCIA domain-containing protein 1 isoform X1 [Mus musculus];>gi|568934473|ref|XP_006504138.1| PREDICTED: OCIA domain-containing protein 1 isoform X1 [Mus musculus];>gi|12963675|ref|NP_075918.1| OCIA domain-contai	46.2	27.61	1.1715e-237	6	12	46.2	247	760760000	54340000	71	0	0	368490	445470	263810	242570	336000	284680	472050	298670	653020	629480	146650	245440	0	25666	15739	0	17126	36907	37160	21294	0	0	0	0	0	0	0	3743.2	46870	65413	0	0	65586	47201	38634	0	0
>gi|281183278|ref|NP_001162130.1| coiled-coil domain-containing protein 127 isoform 1 [Mus musculus];>gi|13195630|ref|NP_077163.1| coiled-coil domain-containing protein 127 isoform 1 [Mus musculus]	7.7	30.509	7.2383e-06	2	2	7.7	260	41476000	2592300	4	0	0	42486	35796	51119	72846	61394	53342	26996	34921	55990	79681	96403	52256	0	0	0	0	0	0	0	0	0	0	0	0	0	0	0	0	0	0	0	0	0	0	0	0	0
>gi|755530549|ref|XP_011241129.1| PREDICTED: nicotinamide mononucleotide adenylyltransferase 3 isoform X1 [Mus musculus];>gi|755530547|ref|XP_011241128.1| PREDICTED: nicotinamide mononucleotide adenylyltransferase 3 isoform X1 [Mus musculus];>gi|568962202|	29.4	27.702	3.0999e-14	9	5	29.4	245	37860000	1992600	15	0	0	0	18290	35089	53141	18530	9815.5	27274	22003	22064	24617	2606	0	0	2631.9	0	2761.3	0	0	0	0	0	0	0	0	0	0	0	0	0	0	0	0	0	0	0	0	0
>gi|257467604|ref|NP_780589.3| glycerol-3-phosphate dehydrogenase 1-like protein [Mus musculus]	10	38.225	1.1944e-10	1	3	10	351	48395000	1861400	4	0	0	11658	29367	32228	17567	8781.1	7154.3	5527.7	9059.9	18577	49002	19576	0	0	0	0	0	0	0	0	0	0	0	0	0	0	0	0	0	0	0	0	0	0	0	0	0	0
>gi|555943687|ref|NP_001273182.1| NAD kinase 2, mitochondrial isoform 3 [Mus musculus];>gi|555943852|ref|NP_001273184.1| NAD kinase 2, mitochondrial isoform 4 [Mus musculus];>gi|146134519|ref|NP_001035485.2| NAD kinase 2, mitochondrial isoform 2 [Mus muscu	32.2	43.308	1.5861e-55	4	8	32.2	385	286970000	9565700	28	0	0	0	0	404500	330230	292450	173360	144700	185680	147820	191920	232730	149430	209690	113180	23489	33084	11347	0	0	0	0	0	0	0	0	0	0	0	0	0	0	0	0	0	0	0	0
>gi|31543608|ref|NP_570962.2| reticulon-4-interacting protein 1, mitochondrial precursor [Mus musculus]	45.2	43.399	0	1	13	45.2	396	612120000	25505000	90	0	0	0	0	266190	278830	188810	137620	128780	138740	174420	296830	156930	111070	114350	64013	74599	28621	36676	32486	44709	3967.1	22694	0	0	0	0	5045.2	4173.7	0	0	0	0	0	0	0	0	0	0
>gi|568931880|ref|XP_006539232.1| PREDICTED: cytosolic acyl coenzyme A thioester hydrolase isoform X4 [Mus musculus];>gi|568931878|ref|XP_006539231.1| PREDICTED: cytosolic acyl coenzyme A thioester hydrolase isoform X3 [Mus musculus];>gi|568931876|ref|XP_0	15.6	35.798	7.7693e-14	7	4	15.6	321	78591000	4623000	23	0	0	0	5385.9	55504	90650	65036	53200	44301	60989	27740	42826	39658	36731	57076	40500	29438	21863	5172.9	28456	7867.9	23402	18122	0	0	0	0	3959.8	0	0	0	0	0	0	0	0	0	0	0
>gi|31560689|ref|NP_032282.2| hydroxymethylglutaryl-CoA synthase, mitochondrial precursor [Mus musculus]	16.5	56.822	1.5355e-48	4	7	16.5	508	137160000	4424600	11	0	0	23502	41527	54343	69369	122950	103220	92334	90178	87509	88645	134150	43091	62178	25493	8724.9	13573	21547	11583	11514	0	0	0	0	0	0	0	0	6650.2	0	0	0	0	0	0	0	0	0
>gi|30424663|ref|NP_776146.1| putative transferase CAF17 homolog, mitochondrial isoform 1 precursor [Mus musculus];>gi|399124792|ref|NP_001257720.1| putative transferase CAF17 homolog, mitochondrial isoform 2 precursor [Mus musculus]	16.2	38.399	1.0949e-18	4	3	16.2	358	90401000	5317700	27	0	0	0	0	67371	27872	75539	30910	20515	43657	40064	61918	46215	32678	29374	23049	12992	14000	14285	15410	14710	23275	18246	81638	9123.5	0	0	0	0	0	0	0	0	0	0	0	0	0	0
>gi|755497293|ref|XP_011237350.1| PREDICTED: surfeit locus protein 1 isoform X3 [Mus musculus];>gi|568913235|ref|XP_006497888.1| PREDICTED: surfeit locus protein 1 isoform X3 [Mus musculus];>gi|568913233|ref|XP_006497887.1| PREDICTED: surfeit locus protein	22.1	29.966	7.5513e-64	8	5	22.1	263	159610000	10640000	22	0	0	0	92405	201070	156110	129140	115770	81382	87902	69842	101910	9040.8	88057	120720	69995	55410	66594	79204	118950	0	0	11199	0	0	0	0	0	0	0	0	0	0	0	0	0	0	0	0
>gi|568988755|ref|XP_006519599.1| PREDICTED: redox-regulatory protein FAM213A isoform X1 [Mus musculus];>gi|568988753|ref|XP_006519598.1| PREDICTED: redox-regulatory protein FAM213A isoform X1 [Mus musculus];>gi|27229101|ref|NP_081740.2| redox-regulatory p	20.6	24.394	6.5413e-11	9	5	20.6	218	55755000	3717000	11	0	0	0	10756	10412	12548	5473.3	0	5961.2	0	4398.6	0	0	0	0	0	0	0	0	0	0	0	0	0	0	0	0	0	0	0	0	0	0	0	0	0	0	0	0
>gi|160298168|ref|NP_032121.3| protein NipSnap homolog 2 [Mus musculus]	68	32.898	0	1	18	68	281	22736000000	1196600000	589	0	0	606420	18458000	29632000	29334000	17503000	6017400	7955900	7343400	5417000	9657100	8858300	3182100	6961000	11285000	10336000	10230000	8946100	10714000	7127500	7727200	8959900	4994700	8123500	4188900	195250	7335800	6464600	969740	5163200	5434300	4596000	4479400	3652700	2264900	1805100	654060	1795900
>gi|27370092|ref|NP_766333.1| elongation factor Tu, mitochondrial isoform 1 [Mus musculus];>gi|568950399|ref|XP_006507782.1| PREDICTED: elongation factor Tu, mitochondrial isoform X1 [Mus musculus];>gi|254911131|ref|NP_001157185.1| elongation factor Tu, mi	60.8	49.508	0	3	25	60.8	452	13949000000	435890000	895	0	0	1685500	9313100	6965500	9269500	6826900	4951400	2835100	2608400	2151100	2684300	3019700	2197300	2895000	2560500	2678300	3107800	3317900	2749400	2082800	2481700	1723000	424760	433000	148920	0	54235	72545	28126	21051	17989	21412	17501	18083	18511	3231.5	0	0
>gi|131889222|ref|NP_001076444.1| epimerase family protein SDR39U1 [Mus musculus];>gi|568988404|ref|XP_006519428.1| PREDICTED: epimerase family protein SDR39U1 isoform X1 [Mus musculus];>gi|755548673|ref|XP_011243435.1| PREDICTED: epimerase family protein	51.2	31.458	0	4	12	51.2	293	1370400000	80615000	165	0	0	288500	2146600	3893600	3797800	2521200	1516000	1012100	710100	477130	463290	345830	186820	200380	103730	67680	62679	14873	23805	7418.7	8964.9	17303	16607	5926.8	0	0	0	0	0	0	0	0	0	0	0	0	0	0
>gi|568926463|ref|XP_006537871.1| PREDICTED: hexaprenyldihydroxybenzoate methyltransferase, mitochondrial isoform X1 [Mus musculus];>gi|27369992|ref|NP_766275.1| hexaprenyldihydroxybenzoate methyltransferase, mitochondrial [Mus musculus]	38.3	34.522	5.7516e-130	2	9	38.3	311	654900000	40932000	91	0	0	709740	843510	1473500	1483600	932380	406250	401020	169930	148320	141640	26490	0	7723.7	31349	8250.7	0	0	0	9561.5	0	0	0	0	0	0	0	0	0	10583	0	0	0	0	0	0	0	0
>gi|568904952|ref|XP_006544850.1| PREDICTED: ES1 protein homolog, mitochondrial [Mus musculus];>gi|20070420|ref|NP_613067.1| ES1 protein homolog, mitochondrial precursor [Mus musculus]	64.7	28.09	0	2	15	64.7	266	18296000000	1143500000	687	0	0	15599000	57987000	40419000	33809000	27200000	17836000	15695000	5631900	11941000	5935300	6901100	4509000	7701200	5458200	3916900	4335000	4337000	3451800	2329100	2213000	1565900	1404000	1237700	983100	298190	2789600	2569400	737000	793360	1097100	1131200	1384700	1646700	1758600	1548400	1846900	1540300
>gi|23956104|ref|NP_067274.1| GTP:AMP phosphotransferase AK3, mitochondrial [Mus musculus];>gi|569007563|ref|XP_006527285.1| PREDICTED: GTP:AMP phosphotransferase AK3, mitochondrial isoform X1 [Mus musculus]	70.9	25.426	1.1386e-245	2	17	70.9	227	2296000000	120840000	218	0	0	377020	5102200	3538100	2770900	3846500	2687700	2279800	1596800	1638400	1130200	930770	397540	493680	170600	131340	71752	64940	73670	82235	99309	34560	0	0	0	0	0	0	0	0	0	0	0	0	0	0	0	0
>gi|6753022|ref|NP_033777.1| adenylate kinase 4, mitochondrial [Mus musculus];>gi|294862286|ref|NP_001171076.1| adenylate kinase 4, mitochondrial [Mus musculus];>gi|294862284|ref|NP_001171075.1| adenylate kinase 4, mitochondrial [Mus musculus];>gi|29486228	60.1	25.061	2.4743e-69	5	9	60.1	223	911220000	60748000	74	0	0	500180	1545000	2056800	1774900	1728900	1108800	287390	970880	491430	340520	385590	52421	65223	0	0	0	28492	6877.1	53077	16714	0	0	5545.1	9207	0	0	0	0	0	0	0	0	0	0	0	0	0
>gi|568931839|ref|XP_006539212.1| PREDICTED: small integral membrane protein 1 isoform X1 [Mus musculus];>gi|568931837|ref|XP_006539211.1| PREDICTED: small integral membrane protein 1 isoform X1 [Mus musculus];>gi|254910951|ref|NP_001157194.1| small integr	15.4	8.764	0.00036341	4	1	15.4	78	40157000	8031300	2	0	0	185850	244890	269150	238110	276460	166100	176180	95644	125950	52983	0	0	0	0	0	0	0	0	0	0	0	0	0	0	0	0	0	0	0	0	0	0	0	0	0	0	0
>gi|568941262|ref|XP_006505895.1| PREDICTED: succinyl-CoA ligase [GDP-forming] subunit beta, mitochondrial isoform X1 [Mus musculus];>gi|165972309|ref|NP_035637.2| succinyl-CoA ligase [GDP-forming] subunit beta, mitochondrial precursor [Mus musculus]	60.4	41.349	0	2	22	60.4	384	3303700000	122360000	308	7509.6	5127.1	1588100	1394900	4171000	4487600	2052400	957850	1356700	1561500	1276600	1841200	1820800	1177400	1101300	601970	435240	384470	421710	280210	224840	116900	58727	0	0	0	423310	0	32990	0	3290.8	19148	0	0	0	4354.6	6414.2	19997	0
>gi|225703114|ref|NP_705799.2| iron-sulfur cluster co-chaperone protein HscB, mitochondrial precursor [Mus musculus];>gi|568935122|ref|XP_006534755.1| PREDICTED: iron-sulfur cluster co-chaperone protein HscB, mitochondrial isoform X1 [Mus musculus]	28.2	26.673	5.3145e-19	4	6	28.2	234	217780000	12099000	13	0	0	434560	81668	633580	821840	459700	238010	200420	139440	124080	114650	0	80662	0	57384	35676	24276	22550	22374	18415	11540	0	0	0	0	0	0	0	0	0	0	0	0	0	0	0	0	0
>gi|295317388|ref|NP_001171275.1| NAD-dependent protein deacetylase sirtuin-3 isoform 3 [Mus musculus];>gi|568952428|ref|XP_006536285.1| PREDICTED: NAD-dependent protein deacetylase sirtuin-3 isoform X1 [Mus musculus];>gi|188219522|ref|NP_001120823.1| NAD-	21	36.614	1.9812e-33	5	6	21	334	135090000	7109900	25	0	0	0	95901	307490	281450	95849	18271	48173	30836	66173	192700	113130	155330	25880	3460.8	0	0	0	0	0	0	0	0	0	0	0	0	0	0	0	0	0	0	0	0	0	0	0
>gi|113680352|ref|NP_031646.2| carbonyl reductase [NADPH] 1 [Mus musculus];>gi|568902199|ref|XP_006543410.1| PREDICTED: carbonyl reductase [NADPH] 1-like [Mus musculus]	16.2	30.641	1.1405e-09	4	4	16.2	277	89238000	4696700	6	0	0	91078	0	149160	247570	184770	135150	100720	47701	57156	69668	43733	29524	0	0	0	39047	0	0	0	0	3341.2	0	0	0	0	0	0	0	0	0	0	0	0	0	0	0	0
>gi|568963427|ref|XP_006511986.1| PREDICTED: 3-ketoacyl-CoA thiolase A, peroxisomal isoform X1 [Mus musculus];>gi|18700004|ref|NP_570934.1| 3-ketoacyl-CoA thiolase A, peroxisomal precursor [Mus musculus];>gi|568963429|ref|XP_006511987.1| PREDICTED: 3-ketoa	38.2	43.953	8.3566e-78	6	10	38.2	424	238950000	10389000	34	0	0	59259	44489	68078	192280	185680	152570	110370	106750	45791	44234	30562	0	0	0	0	0	0	0	0	0	0	0	0	0	0	0	0	0	0	0	0	0	0	0	0	0	0
>gi|21450187|ref|NP_659064.1| cat eye syndrome critical region protein 5 homolog precursor [Mus musculus];>gi|568941372|ref|XP_006505948.1| PREDICTED: cat eye syndrome critical region protein 5 homolog isoform X1 [Mus musculus];>gi|755569067|ref|XP_0065071	27.2	46.306	3.2785e-54	9	9	27.2	419	115570000	5253100	37	0	0	8725	0	48361	88694	71640	27135	16213	28634	8626.6	5129.4	8131.4	8778	4190.2	6410.5	0	0	0	0	0	0	0	0	0	0	0	0	0	0	0	0	0	0	0	6403	0	0	0
>gi|22094989|ref|NP_079892.1| mitochondrial import inner membrane translocase subunit TIM50 precursor [Mus musculus];>gi|755519997|ref|XP_011248975.1| PREDICTED: mitochondrial import inner membrane translocase subunit TIM50 isoform X1 [Mus musculus]	36	39.776	0	2	10	36	353	1086400000	60355000	138	0	0	37627	75154	614860	929420	691770	472580	318810	266030	165660	199740	224240	114040	105800	36151	0	33621	26758	0	0	37327	0	0	0	0	0	0	0	6738.6	0	0	0	0	0	0	0	0	0
>gi|186700620|ref|NP_076133.3| methylcrotonoyl-CoA carboxylase subunit alpha, mitochondrial [Mus musculus];>gi|755502813|ref|XP_011248015.1| PREDICTED: methylcrotonoyl-CoA carboxylase subunit alpha, mitochondrial isoform X1 [Mus musculus]	58	79.343	0	2	32	58	717	3084500000	64261000	532	0	0	178000	323200	475300	841400	756560	663210	326770	518510	406620	409760	346030	214270	273240	130130	70501	58262	61292	53053	55756	22251	4072.2	7110.1	8294.2	0	0	0	0	0	45403	131810	81583	107120	134980	159020	78459	112960	12016
>gi|30578432|ref|NP_849179.1| NAD-dependent protein deacylase sirtuin-5, mitochondrial [Mus musculus];>gi|755544814|ref|XP_011242715.1| PREDICTED: NAD-dependent protein deacylase sirtuin-5, mitochondrial isoform X1 [Mus musculus];>gi|755544812|ref|XP_01124	49.4	34.134	2.0236e-278	7	14	49.4	310	857130000	38961000	122	0	0	21231	443920	804050	1224600	1028400	850600	773580	609050	503070	569580	420480	225660	91577	44451	54766	79457	47585	32099	35763	22443	11891	0	0	7518.6	0	11972	0	0	0	0	0	0	0	0	0	0	0
>gi|568974790|ref|XP_006533784.1| PREDICTED: protein SCO1 homolog, mitochondrial isoform X1 [Mus musculus];>gi|90991710|ref|NP_001035115.1| protein SCO1 homolog, mitochondrial [Mus musculus]	16.8	21.771	1.4322e-25	2	3	16.8	190	409870000	51234000	39	0	0	87090	318530	615220	1449700	1267500	1367300	979140	891780	680930	548130	566050	81320	81311	45388	146650	0	60439	152740	0	77695	0	0	0	0	0	0	0	0	0	0	28031	0	15047	15448	0	0	0
>gi|568979301|ref|XP_006515762.1| PREDICTED: ubiquinone biosynthesis monooxygenase COQ6 isoform X1 [Mus musculus];>gi|283135186|ref|NP_766170.2| ubiquinone biosynthesis monooxygenase COQ6 precursor [Mus musculus];>gi|568979303|ref|XP_006515763.1| PREDICTED	41	51.392	0	3	19	41	476	1810900000	82316000	161	0	0	369730	985850	1153800	3411700	1557100	1005900	907680	1354400	421340	1376300	703680	562780	210220	110500	67473	50126	37297	41292	29792	56632	20942	15876	8956.8	14864	0	44172	41246	9487.8	19345	23576	33582	18842	20039	21343	32615	5380.3	5504.6
>gi|594190779|ref|NP_001277338.1| retinol dehydrogenase 13 isoform 2 precursor [Mus musculus];>gi|755518998|ref|XP_011248714.1| PREDICTED: retinol dehydrogenase 13 isoform X2 [Mus musculus];>gi|30425078|ref|NP_780581.1| retinol dehydrogenase 13 isoform 1 p	15.1	32.367	1.9025e-11	5	4	15.1	299	150710000	6850600	17	0	0	0	28558	101330	252180	135190	94186	93532	41538	51620	0	16380	0	0	0	0	0	0	0	18214	87733	37051	0	0	0	0	0	0	0	0	0	0	0	0	0	0	0	0
>gi|19424352|ref|NP_079882.2| 39S ribosomal protein L16, mitochondrial precursor [Mus musculus]	30.3	28.803	1.9213e-34	1	6	30.3	251	83284000	5948900	16	0	0	0	34653	196140	262730	204880	121520	59406	30842	0	0	0	0	0	0	0	0	0	0	0	0	0	0	0	0	0	0	0	0	0	0	0	0	0	0	0	0	0
>gi|31559926|ref|NP_666202.2| zinc-binding alcohol dehydrogenase domain-containing protein 2 [Mus musculus];>gi|569005295|ref|XP_006526523.1| PREDICTED: zinc-binding alcohol dehydrogenase domain-containing protein 2 isoform X1 [Mus musculus]	50.9	40.528	0	2	14	50.9	377	618570000	28117000	95	0	0	56252	308590	846220	2017700	1064300	511600	251790	194970	46851	34356	29100	30261	11398	0	19587	0	0	0	0	0	0	0	0	60653	0	75871	106500	0	0	0	0	0	0	0	0	0	4583.2
>gi|255003777|ref|NP_080305.2| glyoxalase domain-containing protein 4 [Mus musculus];>gi|568975307|ref|XP_006534033.1| PREDICTED: glyoxalase domain-containing protein 4 isoform X1 [Mus musculus]	48.3	33.316	4.7997e-103	2	11	48.3	298	508180000	23099000	71	0	0	0	315440	744060	1702500	479590	716880	19949	0	0	0	0	0	0	0	0	0	0	0	0	0	0	0	0	0	0	0	0	0	0	0	0	0	0	0	0	0	0
>gi|6754208|ref|NP_034569.1| high mobility group protein B1 [Mus musculus];>gi|568938961|ref|XP_006504870.1| PREDICTED: high mobility group protein B1 isoform X1 [Mus musculus];>gi|407262920|ref|XP_003945388.1| PREDICTED: high mobility group protein B1 [Mu	13.5	24.893	8.5253e-08	3	2	13.5	215	73076000	7307600	7	0	0	0	34209	86648	129000	71889	55163	46560	0	0	0	0	0	0	0	0	0	0	0	0	0	0	0	0	0	0	0	0	0	0	0	0	0	0	0	0	0	0
>gi|6678303|ref|NP_033386.1| transcription factor A, mitochondrial precursor [Mus musculus];>gi|568967414|ref|XP_006513641.1| PREDICTED: transcription factor A, mitochondrial isoform X1 [Mus musculus]	35.8	27.987	3.7376e-105	2	10	35.8	243	806780000	40339000	30	0	0	0	1252900	1694000	1701900	757980	422590	258770	111670	163250	13002	8907.1	8425.3	0	30500	45535	17376	29342	16910	14350	0	0	0	0	1199.4	10329	0	0	22808	38037	0	0	0	0	0	0	11851	0
>gi|134288917|ref|NP_084514.2| cytoplasmic dynein 1 heavy chain 1 [Mus musculus]	0.3	532.04	0.00035736	1	1	0.3	4644	29194000	101720	2	0	0	0	0	1047.1	1823.7	1812.3	1756.3	1359	700.77	552.11	0	0	0	0	0	0	0	0	0	0	0	0	0	0	0	0	0	0	0	0	0	0	0	0	0	0	0	0
>gi|6755358|ref|NP_036183.1| 60S ribosomal protein L8 [Mus musculus]	10.5	28.024	2.4261e-05	1	2	10.5	257	88887000	6837500	4	0	0	0	44645	94015	107670	109880	73326	51927	40684	38233	33141	34006	32844	35163	27500	0	0	14846	0	0	0	0	0	0	0	0	0	0	0	0	0	0	0	0	0	0	0	0
>gi|6678495|ref|NP_033490.1| mitochondrial uncoupling protein 3 [Mus musculus]	12.7	33.91	5.1114e-173	1	3	12.7	308	107620000	5381200	26	0	0	9225.8	13276	32378	105960	98133	34111	36851	8972.5	0	13705	26490	17643	10819	9955	15034	7938.3	0	0	0	0	0	3793.5	0	0	0	0	0	0	0	0	0	0	0	0	0	0	0
>gi|30794450|ref|NP_077174.1| 60S ribosomal protein L4 [Mus musculus]	17.4	47.153	8.2748e-15	1	5	17.4	419	101500000	4059800	21	0	0	1936.2	4415.7	4304.7	3199.5	5307.5	5302.3	2909.7	0	3803.3	6127	2677.2	0	0	0	0	0	0	0	0	0	0	0	0	0	0	0	0	0	0	0	0	0	0	0	0	0	0
>gi|71067102|ref|NP_765986.3| aldo-keto reductase family 1, member B10 [Mus musculus]	46.5	35.848	1.5114e-262	4	15	46.5	316	2219900000	111000000	108	0	0	8985.7	1404600	778380	1443100	1147800	2811000	2600600	1745700	1244100	637820	548770	98529	409230	598980	67751	33349	0	45678	60849	24883	0	0	0	0	0	0	0	0	0	0	0	0	0	0	0	0	0
>gi|116256514|ref|NP_031542.2| heterogeneous nuclear ribonucleoprotein D0 isoform c [Mus musculus];>gi|568935208|ref|XP_006534798.1| PREDICTED: heterogeneous nuclear ribonucleoprotein D0 isoform X1 [Mus musculus];>gi|116256512|ref|NP_001070733.1| heterogen	13.1	32.754	2.629e-17	14	3	13.1	306	42062000	2628900	8	0	0	3796.9	6316.5	8425.2	0	6364.7	0	0	0	0	0	0	0	0	0	0	0	0	0	0	0	0	0	0	0	0	0	0	0	0	0	0	0	0	0	0	0	0
>gi|568977443|ref|XP_006515006.1| PREDICTED: retinol dehydrogenase 14 isoform X1 [Mus musculus];>gi|12963791|ref|NP_076186.1| retinol dehydrogenase 14 [Mus musculus]	22.2	32.307	1.0083e-71	3	6	22.2	293	121340000	5515600	20	0	0	0	23371	53353	0	0	0	16543	32346	25336	25890	63656	23909	0	0	0	0	0	0	0	0	0	0	0	0	0	0	0	0	0	0	0	0	0	0	0	0	0
>gi|13385976|ref|NP_080766.1| 39S ribosomal protein L19, mitochondrial [Mus musculus]	12.7	33.578	5.9609e-08	1	3	12.7	292	28241000	1283700	14	0	0	0	0	8216.2	4977.6	0	0	6229.3	2745.8	0	4766.5	0	0	0	0	0	0	0	0	0	0	0	0	0	0	0	0	0	0	0	0	0	0	0	0	0	0	0
>gi|30794474|ref|NP_079581.1| 28S ribosomal protein S7, mitochondrial precursor [Mus musculus]	26.4	28.062	6.96e-23	1	5	26.4	242	73235000	3854500	18	0	0	0	0	6440.7	75552	6397.5	0	20208	0	0	0	0	0	0	0	0	0	0	0	0	0	0	0	0	2690.5	0	0	0	0	0	0	0	0	0	0	0	0	0
>gi|755567900|ref|XP_006537126.2| PREDICTED: alpha-enolase isoform X1 [Mus musculus];>gi|755509256|ref|XP_006538588.2| PREDICTED: alpha-enolase isoform X1 [Mus musculus];>gi|70794816|ref|NP_001020559.1| enolase 1B, retrotransposed [Mus musculus];>gi|158853	17.7	47.14	1.2182e-39	4	3	10.1	434	29316000	1047000	5	0	0	0	0	0	0	0	3624.9	2992.2	0	0	0	0	0	0	0	0	0	0	0	0	0	0	0	0	0	0	0	0	0	0	0	0	0	0	0	0	0	0
>gi|569007752|ref|XP_006527376.1| PREDICTED: ATPase family AAA domain-containing protein 1 isoform X1 [Mus musculus];>gi|31560168|ref|NP_080763.2| ATPase family AAA domain-containing protein 1 [Mus musculus];>gi|755563588|ref|XP_006527375.2| PREDICTED: ATP	21.9	40.744	1.6911e-55	3	6	21.9	361	154190000	7008900	56	0	0	38347	0	0	0	0	27987	22575	16551	19887	0	0	0	0	3268.6	3220.2	0	0	0	0	0	0	0	0	0	0	0	0	0	0	0	0	0	0	0	0	0	0
>gi|113205069|ref|NP_001037854.1| ATP-dependent Clp protease ATP-binding subunit clpX-like, mitochondrial isoform 2 [Mus musculus];>gi|113205071|ref|NP_035932.2| ATP-dependent Clp protease ATP-binding subunit clpX-like, mitochondrial isoform 1 [Mus musculu	32.3	67.335	8.2596e-72	2	16	32.3	620	873510000	19852000	85	0	0	8174.4	29735	24446	11849	28047	14620	11081	11990	24159	3599.5	11155	2691.7	0	0	0	0	0	0	0	0	3837.1	5745.5	10037	5032.2	0	4664.6	5296.8	3188.8	4467	3836.9	0	0	0	0	0	0	0
>gi|755526291|ref|XP_011246578.1| PREDICTED: AFG3-like protein 1 isoform X1 [Mus musculus];>gi|66792806|ref|NP_473411.2| AFG3-like protein 1 [Mus musculus]	10	73.591	2.677e-13	2	3	5.9	663	25256000	616000	4	0	0	5476	6147.3	0	9013.4	7225.6	3441.9	8204.7	6521.5	6732	0	0	0	0	0	1085.6	0	0	0	0	0	0	0	0	0	0	0	0	0	0	0	0	0	0	0	0	0	0
>gi|7304987|ref|NP_038836.1| cysteine and glycine-rich protein 3 [Mus musculus];>gi|311771533|ref|NP_001185770.1| cysteine and glycine-rich protein 3 [Mus musculus]	30.4	20.895	8.7158e-37	2	3	30.4	194	35690000	2549300	13	0	0	0	0	16098	0	20731	0	0	0	0	0	0	0	0	0	0	0	0	0	0	0	0	0	0	0	0	0	0	0	0	0	0	0	0	0	0	0	0
>gi|93102417|ref|NP_851009.2| glycine--tRNA ligase [Mus musculus]	4	81.877	7.9237e-11	1	2	4	729	275860000	5409100	2	0	0	2041.1	1484.2	4190.5	3339.7	2833.6	2137.4	1884.3	0	0	0	0	0	0	0	0	0	0	0	0	0	0	0	0	0	0	0	0	0	0	0	0	0	0	0	0	0	0
>gi|6677779|ref|NP_033107.1| 60S ribosomal protein L28 [Mus musculus];>gi|568945144|ref|XP_006539742.1| PREDICTED: 60S ribosomal protein L28 isoform X1 [Mus musculus]	23.4	15.733	1.1171e-07	2	3	23.4	137	60695000	6743900	4	0	0	0	0	29430	0	0	0	0	14740	0	0	0	0	0	0	0	0	0	0	0	0	0	0	0	0	0	0	0	0	0	0	0	0	0	0	0	0	0
>gi|471434864|ref|NP_001264226.1| uncharacterized aarF domain-containing protein kinase 1 precursor [Mus musculus];>gi|471434862|ref|NP_001264225.1| uncharacterized aarF domain-containing protein kinase 1 precursor [Mus musculus];>gi|21312430|ref|NP_082381	27.8	59.735	3.5348e-131	12	9	27.8	525	168220000	5256900	59	0	0	3670.7	10540	15328	26643	37695	10115	0	6124.5	32025	0	25836	0	8487.9	10914	29571	0	0	0	0	0	0	0	0	0	0	0	0	0	0	0	0	0	0	0	0	0	0
>gi|6678449|ref|NP_033463.1| thiosulfate sulfurtransferase [Mus musculus]	43.1	33.466	1.905e-94	1	12	43.1	297	690180000	32866000	58	0	0	14134	88327	94309	124870	74530	119580	55666	63001	47323	101060	50767	0	255490	422400	227370	461270	494960	229970	94127	9331.3	0	0	0	0	0	18791	17571	0	0	0	0	0	0	2003.5	0	0	0
>gi|18087749|ref|NP_291060.1| protocadherin gamma-C4 [Mus musculus]	0.6	101.21	1.3083e-06	1	1	0.6	941	422010000	9378100	2	0	0	0	703720	0	0	270180	213400	176290	169400	149340	0	39220	24646	0	0	9172.5	63235	52119	69655	0	0	0	0	0	0	32585	0	13728	0	0	0	0	0	0	0	0	0	0
>gi|568949492|ref|XP_006507342.1| PREDICTED: serpin H1 isoform X1 [Mus musculus];>gi|568949490|ref|XP_006507341.1| PREDICTED: serpin H1 isoform X1 [Mus musculus];>gi|551411162|ref|NP_001272705.1| serpin H1 precursor [Mus musculus];>gi|161353506|ref|NP_0011	24.5	46.533	2.1261e-60	6	7	24.5	417	174190000	6699500	37	0	0	0	0	0	0	0	0	4598.8	4789	0	0	0	0	0	0	0	0	0	0	0	0	0	0	0	0	0	0	0	0	0	0	0	0	0	0	0	0	0
>gi|569017391|ref|XP_006536187.1| PREDICTED: LYR motif-containing protein 5 isoform X1 [Mus musculus];>gi|569017389|ref|XP_006536186.1| PREDICTED: LYR motif-containing protein 5 isoform X1 [Mus musculus];>gi|569017387|ref|XP_006536185.1| PREDICTED: LYR mot	41.9	10.391	4.4746e-15	10	4	41.9	86	154470000	19309000	13	0	0	1195300	146060	0	0	414290	312970	328190	202890	149680	0	0	0	0	0	29448	0	0	0	0	0	0	0	0	0	0	0	0	0	0	0	0	0	0	0	0	0	28601
>gi|568967017|ref|XP_006513447.1| PREDICTED: ras-related protein Rab-5B isoform X1 [Mus musculus];>gi|28916687|ref|NP_803130.1| ras-related protein Rab-5B [Mus musculus]	43.3	23.707	8.4225e-39	2	7	43.3	215	256630000	18331000	44	0	0	11102	0	16018	13303	0	0	6031.6	0	5538.8	0	0	0	0	0	0	0	0	0	0	0	0	0	0	0	0	0	0	0	0	0	0	0	0	0	0	0	0
>gi|269784741|ref|NP_080072.2| 39S ribosomal protein L33, mitochondrial [Mus musculus]	52.3	7.4158	3.1554e-10	1	3	52.3	65	121540000	30386000	7	0	0	0	0	0	392670	0	179940	0	165930	0	122130	134090	0	113200	36969	25000	0	0	0	0	0	0	0	0	105060	0	0	0	0	0	0	0	190760	0	0	0	0	0
>gi|59797056|ref|NP_032751.1| natriuretic peptides A precursor [Mus musculus]	19.7	16.572	1.5207e-08	1	3	19.7	152	183180000	30530000	17	0	0	141730	178010	323960	293290	88319	0	0	0	0	0	0	0	0	0	0	0	0	0	0	0	0	0	0	0	0	0	0	0	0	0	24160	0	17283	9294.6	0	0	0
>gi|568893484|ref|XP_006544162.1| PREDICTED: histone H4 [Mus musculus];>gi|46430493|ref|NP_783587.1| histone H4 [Mus musculus];>gi|306482623|ref|NP_001182350.1| histone H4 [Mus musculus];>gi|30089714|ref|NP_783585.1| histone H4 [Mus musculus];>gi|30089708|	51.5	11.367	1.8072e-23	14	6	51.5	103	645080000	107510000	31	0	0	64014	872530	973680	773800	533400	278860	298970	68080	261860	180970	47229	61608	0	0	0	75251	35698	41362	11612	0	0	0	0	0	0	0	0	0	0	0	0	0	0	0	10531	27752	5286.8
>gi|755548416|ref|XP_006519162.2| PREDICTED: protein NDRG2 isoform X2 [Mus musculus];>gi|569020065|ref|XP_006534719.1| PREDICTED: protein NDRG2 isoform X2 [Mus musculus];>gi|568987870|ref|XP_006519168.1| PREDICTED: protein NDRG2 isoform X2 [Mus musculus];>	57.7	39.28	0	5	13	57.7	357	886630000	49257000	173	0	0	0	37228	20959	126200	141120	0	0	0	0	0	0	0	0	0	0	0	0	0	0	0	0	0	7467.2	14020	0	30845	60113	3379.4	0	0	0	0	0	0	0	0	0
>gi|165932333|ref|NP_001107032.1| lactoylglutathione lyase [Mus musculus];>gi|165932331|ref|NP_079650.3| lactoylglutathione lyase [Mus musculus]	44	20.809	1.3521e-21	2	7	44	184	65847000	5986100	8	0	0	13326	0	30294	67983	15691	0	0	0	0	0	0	0	0	0	0	0	0	0	0	0	0	0	0	0	0	0	0	0	0	0	0	0	0	0	0	0	0
>gi|755565294|ref|XP_011245855.1| PREDICTED: 40S ribosomal protein S4, X isoform isoform X1 [Mus musculus];>gi|6677805|ref|NP_033120.1| 40S ribosomal protein S4, X isoform [Mus musculus]	34.3	27.504	4.3553e-41	2	8	34.3	245	252750000	12638000	18	0	0	0	0	0	19753	10316	0	0	0	0	0	0	0	0	0	7248.2	0	0	0	0	0	0	0	0	0	0	0	0	0	0	0	0	0	0	0	0	4515.9	0
>gi|37537522|ref|NP_659097.2| epiplakin [Mus musculus]	6.2	723.3	1.6778e-13	1	4	6.2	6548	484910000	1243400	5	0	0	4250.4	3539.6	7843.3	88680	3717.4	16732	437.12	16188	9399.5	0	0	0	0	0	0	0	0	0	0	0	0	0	0	0	3578.3	0	0	0	0	0	0	0	0	245.94	0	0	0
>gi|755526371|ref|XP_011246597.1| PREDICTED: cadherin-13 isoform X3 [Mus musculus];>gi|755526369|ref|XP_006530691.2| PREDICTED: cadherin-13 isoform X2 [Mus musculus];>gi|110625609|ref|NP_062681.2| cadherin-13 precursor [Mus musculus];>gi|568956041|ref|XP_0	16.6	75.864	0	4	8	16.6	693	242060000	7119400	36	0	0	0	0	6251.9	153980	37067	0	16096	47771	42528	32632	0	0	0	0	0	0	0	0	0	0	0	0	0	0	0	0	0	0	0	0	0	0	0	0	0	0	0
>gi|226874906|ref|NP_033562.3| 14-3-3 protein epsilon [Mus musculus]	62.7	29.174	4.9688e-109	1	15	62.7	255	459890000	25549000	39	0	0	5668.3	26988	126320	106420	0	54670	2528.1	0	0	0	0	0	0	0	0	0	34405	0	0	0	0	0	0	0	0	0	0	0	0	0	0	0	0	0	0	0	0
>gi|755550334|ref|XP_011243654.1| PREDICTED: 14-3-3 protein zeta/delta isoform X1 [Mus musculus];>gi|6756041|ref|NP_035870.1| 14-3-3 protein zeta/delta isoform 1 [Mus musculus];>gi|359385698|ref|NP_001240735.1| 14-3-3 protein zeta/delta isoform 1 [Mus musc	40	27.771	3.2008e-109	5	6	29.8	245	127430000	6706700	31	0	0	0	0	106420	72044	0	0	0	0	0	0	0	0	0	0	0	0	0	0	0	0	0	0	0	0	0	0	0	0	0	0	0	0	0	0	0	0	0
>gi|31543976|ref|NP_061359.2| 14-3-3 protein gamma [Mus musculus]	39.3	28.302	4.6253e-115	1	8	29.1	247	186990000	10388000	15	0	0	0	0	123480	19468	0	0	0	0	0	0	0	0	0	0	0	0	0	0	0	0	0	0	0	0	0	0	73926	6872.8	0	0	0	0	0	0	0	0	0
>gi|6756037|ref|NP_035868.1| 14-3-3 protein eta [Mus musculus]	27.6	28.211	3.5476e-27	1	4	16.7	246	27955000	1553100	7	0	0	8180	5246.9	7749.3	71611	0	0	0	0	0	0	0	52739	0	0	0	0	0	0	0	0	0	0	0	0	0	0	0	0	0	0	0	0	0	0	0	0	0
>gi|300069034|ref|NP_001177782.1| PDZ and LIM domain protein 5 isoform ENH4 [Mus musculus];>gi|568923361|ref|XP_006501814.1| PREDICTED: PDZ and LIM domain protein 5 isoform X2 [Mus musculus];>gi|300069043|ref|NP_001177786.1| PDZ and LIM domain protein 5 is	56.5	23.793	6.2156e-41	22	9	56.5	214	210280000	15020000	30	0	0	0	0	0	0	0	0	0	0	0	0	0	0	0	0	0	0	0	0	0	23843	0	37843	0	0	0	0	0	0	0	0	0	0	0	0	0	0	0
>gi|568921093|ref|XP_006535619.1| PREDICTED: armadillo repeat-containing protein 1 isoform X2 [Mus musculus];>gi|21312676|ref|NP_083116.1| armadillo repeat-containing protein 1 [Mus musculus];>gi|568889647|ref|XP_006543795.1| PREDICTED: armadillo repeat-co	28.6	30.53	3.6086e-42	3	5	28.6	276	153830000	10988000	38	0	0	0	0	0	0	0	0	0	0	0	0	0	0	0	0	0	0	0	0	0	0	0	0	0	0	0	0	0	0	0	0	0	0	0	0	0	0	0
>gi|70778915|ref|NP_034963.2| moesin [Mus musculus]	48.7	67.766	1.8563e-274	1	28	48.7	577	1310600000	33606000	63	0	0	0	22312	0	0	0	0	0	0	0	19435	3116.9	861.49	4140.7	11273	3017.9	0	2861.6	4854	128640	36333	72727	51848	36724	0	0	0	15361	2878.3	7761.1	0	0	2974.8	1801.5	0	0	0	0
>gi|66841378|ref|NP_001019777.1| pyruvate dehydrogenase phosphatase isoenzyme 2 [Mus musculus];>gi|568957129|ref|XP_006531223.1| PREDICTED: pyruvate dehydrogenase [acetyl-transferring]-phosphatase 2, mitochondrial isoform X1 [Mus musculus]	2.8	59.946	9.7135e-06	2	1	2.8	532	5967400	221010	8	0	0	0	0	0	0	0	0	0	0	0	0	0	0	0	0	0	0	0	0	0	0	0	0	0	0	0	0	0	0	0	0	0	0	0	0	0	0	0
>gi|9845257|ref|NP_056601.1| histone H1.2 [Mus musculus];>gi|254588110|ref|NP_663759.3| histone H1.3 [Mus musculus]	16	21.266	3.0337e-13	4	4	16	212	308770000	28070000	19	0	0	41451	49617	94887	66263	73696	35331	0	0	0	0	0	0	0	0	0	0	0	0	0	0	0	0	0	0	0	0	0	0	0	0	0	0	0	0	0	0	0
>gi|568991693|ref|XP_006520665.1| PREDICTED: ATP-dependent 6-phosphofructokinase, muscle type isoform X1 [Mus musculus];>gi|254553348|ref|NP_001156960.1| ATP-dependent 6-phosphofructokinase, muscle type [Mus musculus];>gi|254553346|ref|NP_001156959.1| ATP-	26.8	85.268	2.4493e-174	12	15	26.8	780	511690000	12792000	62	0	0	18730	36518	15048	18657	0	18277	3723.2	0	0	14687	0	11397	0	14972	6990.2	0	0	0	0	0	0	0	0	0	0	0	0	0	0	0	0	2245.2	0	1904.3	0	0	0
>gi|672424499|ref|NP_001288293.1| vigilin [Mus musculus];>gi|568908019|ref|XP_006529140.1| PREDICTED: vigilin isoform X1 [Mus musculus];>gi|568908017|ref|XP_006529139.1| PREDICTED: vigilin isoform X1 [Mus musculus];>gi|568908015|ref|XP_006529138.1| PREDICT	5	141.74	4.5225e-09	6	4	5	1268	44983000	562280	8	0	0	0	911.06	0	0	0	0	0	0	0	0	0	0	0	0	0	0	0	0	0	0	0	0	0	0	0	0	0	0	0	0	0	0	0	0	0	0	0
>gi|27734154|ref|NP_775589.1| ras-related protein Rab-8B [Mus musculus]	28	23.603	2.0236e-149	3	2	12.6	207	31026000	1939100	9	0	0	0	8432.7	0	5969.1	0	0	0	0	0	0	0	0	0	0	0	0	0	0	0	0	0	0	0	0	0	0	0	0	0	0	0	0	0	0	0	0	0
>gi|6680047|ref|NP_032169.1| guanine nucleotide-binding protein subunit beta-2-like 1 [Mus musculus]	18.3	35.076	1.0184e-19	1	5	18.3	317	131520000	5978300	22	0	0	0	485180	0	0	0	0	0	137960	0	0	0	0	0	51416	0	0	1519.2	0	0	0	0	0	0	4185.2	0	0	4408.4	0	0	0	0	0	0	0	0	0	0
>gi|18017605|ref|NP_542127.1| ubiquitin-conjugating enzyme E2 N [Mus musculus];>gi|568969015|ref|XP_006514407.1| PREDICTED: ubiquitin-conjugating enzyme E2 N isoform X1 [Mus musculus];>gi|568898549|ref|XP_006543032.1| PREDICTED: ubiquitin-conjugating enzym	32.9	17.138	3.0973e-09	3	4	32.9	152	69713000	6337600	12	0	0	0	0	0	0	0	0	0	0	0	0	0	0	0	0	0	0	0	0	0	0	0	0	0	0	0	0	0	0	0	0	0	0	0	0	0	0	0
>gi|31981470|ref|NP_444389.2| 39S ribosomal protein L3, mitochondrial [Mus musculus]	10.9	39.109	1.3551e-05	1	2	10.9	348	19740000	789590	3	0	0	0	0	0	0	0	0	0	0	0	0	0	0	0	0	0	0	0	0	0	0	0	0	0	0	0	0	0	0	0	0	0	0	0	0	0	0	0
>gi|569007632|ref|XP_006527318.1| PREDICTED: neuroblast differentiation-associated protein AHNAK isoform X5 [Mus musculus];>gi|755563518|ref|XP_011245613.1| PREDICTED: neuroblast differentiation-associated protein AHNAK isoform X4 [Mus musculus];>gi|755563	3.5	489.32	2.8309e-07	7	2	3.5	4602	9873600	30664	10	0	0	0	0	0	0	0	0	0	0	0	0	118.01	0	0	0	0	0	0	0	0	0	0	0	0	0	0	0	0	0	0	0	0	0	0	0	0	0	0
>gi|40254577|ref|NP_035425.2| 40S ribosomal protein S12 [Mus musculus]	35.6	14.515	6.2833e-108	1	3	35.6	132	74827000	10690000	12	0	0	0	0	0	30040	0	0	0	0	0	0	0	0	0	0	0	0	0	0	0	0	0	0	0	0	0	0	0	0	0	0	0	0	0	0	0	0	0
>gi|42415475|ref|NP_035162.1| protein disulfide-isomerase precursor [Mus musculus]	44.2	57.058	0	1	19	44.2	509	752600000	19297000	50	0	0	0	0	0	794450	515300	24944	11428	0	0	0	0	0	0	0	0	0	0	0	0	3181.1	2811.1	0	0	8704.3	0	0	0	0	0	0	0	0	0	0	2038.8	0	0
>gi|76881807|ref|NP_033270.3| alpha-1-antitrypsin 1-2 precursor [Mus musculus];>gi|6678085|ref|NP_033272.1| alpha-1-antitrypsin 1-4 precursor [Mus musculus];>gi|6678087|ref|NP_033273.1| alpha-1-antitrypsin 1-5 precursor [Mus musculus]	35.1	45.974	0	3	3	8.5	413	40053000	2108000	5	0	0	0	0	0	0	0	0	0	0	0	0	0	0	0	0	0	0	0	0	0	0	0	0	0	0	0	0	0	0	0	0	0	0	0	0	0	0	0
>gi|13384778|ref|NP_079672.1| 6-phosphogluconolactonase isoform 1 [Mus musculus];>gi|659928105|ref|NP_001281198.1| 6-phosphogluconolactonase isoform 2 [Mus musculus]	23	27.254	1.5365e-21	2	3	23	257	10041000	772410	4	0	0	0	0	0	0	0	0	0	0	0	0	0	0	0	0	0	0	0	0	0	0	0	0	0	0	0	0	0	0	0	0	0	0	0	0	0	0	0
>gi|10092608|ref|NP_038569.1| glutathione S-transferase P 1 [Mus musculus];>gi|32401425|ref|NP_861461.1| glutathione S-transferase P 2 [Mus musculus]	22.4	23.609	7.1068e-48	2	3	22.4	210	87629000	7302500	17	0	0	0	0	0	0	0	0	8892.6	17229	0	11572	0	0	0	0	0	0	0	0	0	0	0	0	0	0	0	0	0	0	0	0	0	0	0	0	0	0	0
>gi|33859650|ref|NP_035973.1| extended synaptotagmin-1 [Mus musculus]	3.5	121.55	2.2276e-06	1	3	3.5	1092	10529000	184720	3	0	0	0	0	0	0	0	0	0	1410.2	0	0	0	0	0	0	0	0	0	0	0	0	0	0	0	0	0	0	0	0	0	0	0	0	0	0	0	0	0
>gi|568956465|ref|XP_006530898.1| PREDICTED: peroxiredoxin-2 isoform X1 [Mus musculus];>gi|148747558|ref|NP_035693.3| peroxiredoxin-2 [Mus musculus]	35.9	21.778	6.2335e-33	2	7	35.9	198	378060000	29081000	43	0	0	14737	8068.1	19491	56668	80298	70301	59119	330760	46317	30254	3573.3	0	0	41897	57835	48149	85092	0	32110	0	0	0	0	0	0	0	0	0	0	0	0	0	0	0	0	0	0
>gi|6671664|ref|NP_031623.1| calnexin precursor [Mus musculus];>gi|160333216|ref|NP_001103970.1| calnexin precursor [Mus musculus];>gi|160333212|ref|NP_001103969.1| calnexin precursor [Mus musculus]	29.1	67.277	1.3163e-98	3	15	29.1	591	488790000	13577000	68	0	0	1782.2	0	0	0	2974.4	2738.2	16299	61821	8094.6	7523.3	11905	13185	0	28760	0	11815	0	0	0	0	0	0	0	0	0	0	0	0	0	0	0	0	0	0	0	0	0
>gi|163310765|ref|NP_033784.2| serum albumin precursor [Mus musculus]	76.8	68.692	0	1	41	74.7	608	12441000000	289320000	512	0	0	5306.6	9613.2	78845	97649	239290	2436100	10926000	9896800	391600	127970	105160	93168	36713	4040.9	7910.8	0	3752.5	0	0	0	0	17297	16195	0	0	0	0	0	0	0	0	0	0	0	0	5998.3	1737.3
>gi|85861231|ref|NP_001034290.1| haloacid dehalogenase-like hydrolase domain-containing protein 2 isoform 1 [Mus musculus];>gi|569005248|ref|XP_006526505.1| PREDICTED: haloacid dehalogenase-like hydrolase domain-containing protein 2 isoform X1 [Mus musculu	30.1	28.73	1.9925e-64	4	4	30.1	259	38470000	2747900	7	0	0	0	0	0	0	0	31113	80693	178640	0	0	0	0	0	0	0	0	0	0	0	0	0	0	0	0	0	0	0	0	0	0	0	0	0	0	0	0	0
>gi|18034773|ref|NP_542142.1| acetyl-coenzyme A synthetase 2-like, mitochondrial precursor [Mus musculus]	62.5	74.622	0	1	33	62.5	682	12644000000	351220000	783	0	0	262570	270370	330610	729770	1672900	3162300	8365800	30387000	12844000	3386600	2615300	1613600	2147200	1622800	1241600	806720	497390	508390	438360	169650	163340	135700	97965	44443	0	70510	32313	0	14349	13268	17203	10538	6048.9	4835.2	2610.5	2076.4	0
>gi|254540027|ref|NP_032644.3| malate dehydrogenase, cytoplasmic [Mus musculus]	46.7	36.511	0	1	12	46.7	334	2185500000	104070000	121	0	0	0	26344	0	0	43350	161800	710830	2271000	1231600	308330	201120	92988	68515	34000	36894	29670	22945	13359	10097	14448	0	0	0	0	0	0	0	0	0	0	0	0	0	0	0	0	0
>gi|31982393|ref|NP_031966.2| bifunctional epoxide hydrolase 2 isoform a [Mus musculus];>gi|406647874|ref|NP_001258331.1| bifunctional epoxide hydrolase 2 isoform b [Mus musculus];>gi|406647884|ref|NP_001258350.1| bifunctional epoxide hydrolase 2 isoform d	39.4	62.515	0	4	16	39.4	554	501810000	17304000	76	0	0	0	0	15337	3366.9	11672	95704	205490	319920	218450	159080	121880	71548	3418.2	29136	8423.3	18705	15416	31482	11752	25943	0	0	0	0	1105	0	0	0	0	0	0	0	0	0	0	0	0
>gi|29366814|ref|NP_083905.1| fumarylacetoacetate hydrolase domain-containing protein 2A [Mus musculus]	48.2	34.676	8.9529e-178	3	9	48.2	313	408410000	24024000	80	0	0	0	12835	14594	10906	24836	141500	238340	290970	306940	313110	193830	146530	246720	246310	63824	76091	50736	63880	31613	23917	41894	0	18495	0	0	0	0	0	0	0	0	0	0	0	0	0	0
>gi|30425166|ref|NP_780648.1| methionine--tRNA ligase, mitochondrial precursor [Mus musculus]	2.7	65.804	9.5153e-11	1	1	2.7	586	2942400	101460	2	0	0	0	0	0	0	0	0	4734.5	4107	8156.8	0	0	0	2257.2	0	0	0	0	0	0	0	0	0	0	0	0	0	0	0	0	0	0	0	0	0	0	0	0
>gi|34996495|ref|NP_062616.2| dolichyl-diphosphooligosaccharide--protein glycosyltransferase subunit 2 precursor [Mus musculus];>gi|568916000|ref|XP_006499086.1| PREDICTED: dolichyl-diphosphooligosaccharide--protein glycosyltransferase subunit 2 isoform X4	18.1	69.062	3.0336e-18	6	6	18.1	631	23916000	885790	11	0	0	0	0	0	2470	0	0	6144.2	7087.6	6998.4	5351.3	0	0	3911.6	0	0	0	0	0	0	0	0	0	0	0	0	0	0	0	0	0	0	0	0	0	0	0	0
>gi|7305581|ref|NP_038923.1| mitochondrial import inner membrane translocase subunit Tim13 [Mus musculus]	14.7	10.458	3.0027e-48	1	1	14.7	95	43582000	7263700	25	0	0	59023	18612	0	0	0	0	53621	119120	65059	33226	61663	17425	54038	76541	0	0	0	0	0	0	0	0	0	0	0	0	0	0	0	0	0	0	0	0	0	0	0
>gi|21553309|ref|NP_659146.1| NAD(P)H-hydrate epimerase precursor [Mus musculus]	38.3	30.972	2.2616e-249	2	8	38.3	282	987480000	70534000	41	0	0	0	90017	136960	210260	196200	521720	814280	3482700	8706600	435310	35205	0	0	0	9372.2	11641	0	6150.1	0	0	0	0	286700	0	0	0	0	0	0	0	0	0	0	0	0	0	0
>gi|440918693|ref|NP_001258999.1| mycophenolic acid acyl-glucuronide esterase, mitochondrial isoform 2 precursor [Mus musculus];>gi|269784760|ref|NP_766099.3| mycophenolic acid acyl-glucuronide esterase, mitochondrial isoform 1 precursor [Mus musculus];>gi	13	32.115	4.2735e-05	5	2	13	292	43695000	2184800	7	0	0	0	0	0	0	0	0	0	9710.8	12484	9119.1	0	16340	0	0	0	3426.9	0	20903	0	0	0	0	0	0	0	0	0	0	0	0	0	0	0	0	0	0	0
>gi|568942300|ref|XP_006506393.1| PREDICTED: single-stranded DNA-binding protein, mitochondrial isoform X1 [Mus musculus];>gi|557786155|ref|NP_001273592.1| single-stranded DNA-binding protein, mitochondrial isoform 1 [Mus musculus];>gi|557786134|ref|NP_001	44.6	17.156	7.0801e-72	6	6	44.6	148	108740000	10874000	13	0	0	0	19629	10111	0	64865	0	19458	89029	76327	0	0	0	9194	0	61275	14666	13448	10892	0	13893	0	0	0	0	15833	0	0	0	0	0	0	0	0	0	0	0	0
>gi|13385992|ref|NP_080780.1| 2-methoxy-6-polyprenyl-1,4-benzoquinol methylase, mitochondrial precursor [Mus musculus]	52.3	37.335	0	1	14	52.3	327	1816800000	95620000	142	0	0	363480	1254900	1393600	617930	764530	513560	263120	232650	300540	235870	123990	36727	70319	48924	0	0	0	0	0	41675	0	0	0	0	0	27202	11461	0	0	13985	0	6734.9	10027	14502	0	0	0
>gi|236461142|ref|NP_033892.2| histone-lysine N-methyltransferase Smyd1 isoform 2 [Mus musculus];>gi|236461014|ref|NP_001153599.1| histone-lysine N-methyltransferase Smyd1 isoform 1 [Mus musculus]	3.6	54.925	0.00020156	2	1	3.6	477	3094400	128930	1	0	0	0	0	0	0	0	0	0	0	0	0	0	0	0	0	0	0	0	0	0	0	0	0	0	0	0	0	0	0	0	0	0	0	0	0	0	0	0
>gi|358439483|ref|NP_001240610.1| MICOS complex subunit Mic60 isoform 2 [Mus musculus];>gi|70608131|ref|NP_083949.2| MICOS complex subunit Mic60 isoform 1 [Mus musculus];>gi|358439528|ref|NP_001240615.1| MICOS complex subunit Mic60 isoform 3 [Mus musculus]	72.5	82.928	0	8	1	2	746	1775600	32283	2	0	0	0	0	0	0	0	0	0	0	0	0	0	0	0	0	0	0	0	0	0	0	0	0	0	0	0	0	0	0	0	0	0	0	0	0	0	0	0
>gi|6753810|ref|NP_034304.1| fatty acid-binding protein, heart [Mus musculus]	85	14.819	0	1	11	85	133	6413600000	493360000	82	0	0	412610	66214	71370	1872600	33914	1279300	6799800	1036700	151970	2008000	3104100	170000	0	18939	5975.5	22237	0	0	19522	12988	6356.6	0	0	9887.9	0	0	0	0	0	0	0	0	0	0	5032.2	0	0
>gi|121674797|ref|NP_032943.2| palmitoyl-protein thioesterase 1 precursor [Mus musculus]	4.9	34.49	3.5596e-11	1	1	4.9	306	2538800	158670	2	0	0	0	0	0	0	0	0	0	0	0	0	0	0	0	0	0	0	0	0	0	0	0	0	0	0	0	0	0	0	0	0	0	0	0	0	0	0	0
>gi|6753364|ref|NP_033991.1| cell division control protein 42 homolog isoform 1 precursor [Mus musculus];>gi|755509238|ref|XP_011248484.1| PREDICTED: cell division control protein 42 homolog isoform X1 [Mus musculus];>gi|344313177|ref|NP_001230698.1| cell	13.1	21.258	2.1763e-06	3	2	13.1	191	34564000	3840400	4	0	0	0	0	0	0	0	0	0	0	0	0	0	0	0	0	0	0	0	0	0	0	0	0	0	0	0	0	0	0	0	0	0	0	0	0	0	0	0
>gi|568940988|ref|XP_006505760.1| PREDICTED: bifunctional methylenetetrahydrofolate dehydrogenase/cyclohydrolase, mitochondrial isoform X2 [Mus musculus];>gi|6678952|ref|NP_032664.1| bifunctional methylenetetrahydrofolate dehydrogenase/cyclohydrolase, mito	8.5	35.896	8.0672e-23	3	1	8.5	331	778730	33858	2	0	0	0	0	0	0	0	0	0	0	0	0	0	0	0	0	0	0	0	0	0	0	0	0	0	0	0	0	0	0	0	0	0	0	0	0	0	0	0
>gi|6681273|ref|NP_031932.1| elongation factor 1-alpha 2 [Mus musculus]	37.4	50.454	0	1	18	37.4	463	6699500000	267980000	224	0	0	256100	3713100	98190	469000	173500	180410	336630	112780	289650	207130	58885	39697	14174	70706	34982	62673	266690	275690	218320	144700	28143	189220	51489	56564	9646.9	180400	195510	35839	69751	71788	16399	80418	94324	81267	8634.2	97737	0
>gi|295821210|ref|NP_001171483.1| sideroflexin-3 isoform 2 [Mus musculus];>gi|755563891|ref|XP_011245710.1| PREDICTED: sideroflexin-3 isoform X1 [Mus musculus];>gi|569008137|ref|XP_006527557.1| PREDICTED: sideroflexin-3 isoform X1 [Mus musculus];>gi|569008	34	31.656	5.4058e-81	8	8	34	288	95514000	4775700	13	0	0	0	0	0	0	0	0	0	0	0	0	7647.6	14192	10794	16051	8728.7	0	0	0	5113.9	0	0	0	0	0	0	0	0	0	0	0	0	0	0	6471.2	6570.6	0	0
>gi|755492408|ref|XP_011236802.1| PREDICTED: carbamoyl-phosphate synthase [ammonia], mitochondrial isoform X1 [Mus musculus];>gi|124248512|ref|NP_001074278.1| carbamoyl-phosphate synthase [ammonia], mitochondrial precursor [Mus musculus]	31.4	164.62	1.0019e-140	2	36	31.4	1500	927300000	10419000	166	0	0	5028.5	3722.7	4525.9	0	0	2215.4	0	7716.8	0	0	1286.3	0	0	427.03	0	0	0	0	0	0	0	1149.9	0	0	0	0	1928.1	0	0	0	1101.3	0	0	688.83	0	0	0
>gi|329755292|ref|NP_001193314.1| mitochondrial antiviral-signaling protein isoform 1 [Mus musculus];>gi|21450263|ref|NP_659137.1| mitochondrial antiviral-signaling protein isoform 1 [Mus musculus];>gi|329755286|ref|NP_001193312.1| mitochondrial antiviral-	17.1	53.398	2.8122e-47	4	3	17.1	503	29660000	1412400	12	0	0	0	0	0	0	0	0	0	0	0	0	0	0	0	0	0	0	0	0	0	0	0	0	0	0	0	0	0	0	0	0	0	0	0	0	0	0	0
>gi|29789128|ref|NP_067531.1| 28S ribosomal protein S30, mitochondrial [Mus musculus]	28.7	49.939	6.4091e-102	1	10	28.7	442	510080000	18892000	42	0	0	0	4772.1	0	0	0	49323	46552	52459	0	9423.4	38584	19857	34449	19367	5760.8	22641	0	23395	23588	11785	20462	0	15603	19332	0	27519	25512	0	0	0	0	0	0	0	0	0	0
>gi|6679421|ref|NP_032924.1| NADPH--cytochrome P450 reductase [Mus musculus];>gi|568938053|ref|XP_006504462.1| PREDICTED: NADPH--cytochrome P450 reductase isoform X1 [Mus musculus];>gi|568938051|ref|XP_006504461.1| PREDICTED: NADPH--cytochrome P450 reducta	13	77.043	3.7446e-34	3	6	13	678	82700000	2235100	22	0	0	0	0	0	0	0	0	0	0	0	0	0	0	0	0	0	0	0	0	0	0	0	0	0	0	0	0	0	0	0	0	0	0	0	0	0	0	0
>gi|755491870|ref|XP_011236706.1| PREDICTED: transmembrane protein 70, mitochondrial isoform X1 [Mus musculus];>gi|117647263|ref|NP_081691.2| transmembrane protein 70, mitochondrial isoform 1 [Mus musculus];>gi|117647265|ref|NP_080668.1| transmembrane prot	9.3	24.725	1.0503e-11	3	2	9.3	215	150890000	15089000	15	0	0	20252	0	0	13282	21767	30074	52823	85027	94098	6156.4	0	0	0	0	0	0	0	0	0	0	0	0	0	0	0	0	0	0	0	0	0	0	0	0	0	0	0
>gi|568961942|ref|XP_006511448.1| PREDICTED: U2 snRNP-associated SURP motif-containing protein isoform X2 [Mus musculus];>gi|171460908|ref|NP_080752.2| U2 snRNP-associated SURP motif-containing protein isoform 2 [Mus musculus];>gi|568961940|ref|XP_00651144	1.5	72.415	9.9238e-05	4	1	1.5	620	3242400	115800	0	0	0	0	0	0	0	0	0	0	0	0	0	0	0	0	0	0	0	0	0	0	0	0	0	0	0	0	0	0	0	0	0	0	0	0	0	0	0	0
>gi|33504483|ref|NP_084043.1| 40S ribosomal protein S9 [Mus musculus];>gi|568946688|ref|XP_006540483.1| PREDICTED: 40S ribosomal protein S9 isoform X1 [Mus musculus]	30.4	22.591	2.8356e-29	3	7	30.4	194	794100000	56722000	47	0	0	0	8191	6170.9	6311.4	0	0	0	0	24475	0	0	0	0	0	0	0	0	0	0	0	0	35003	0	0	0	0	0	0	0	0	0	0	0	0	0	0	0
>gi|755514570|ref|XP_011239225.1| PREDICTED: mucin-12-like isoform X8 [Mus musculus];>gi|568892543|ref|XP_006544078.1| PREDICTED: mucin-12-like isoform X4 [Mus musculus];>gi|755514568|ref|XP_011239224.1| PREDICTED: mucin-12-like isoform X7 [Mus musculus];>	3.7	24.371	0.016681	8	1	3.7	215	641140000	80143000	0	0	0	287370	0	0	0	0	0	0	0	0	49791	0	0	0	0	0	0	0	0	79876	23520	0	0	0	0	52056	0	0	0	0	0	35016	20155	31060	0	324180	0	248910
>gi|171543883|ref|NP_035047.2| nidogen-1 precursor [Mus musculus]	7	136.54	4.8401e-13	1	6	7	1245	34451000	637990	7	0	0	0	0	0	0	0	0	0	0	0	0	0	2673.6	7151.1	23508	0	3398.9	3322.3	0	31150	0	0	0	0	0	0	0	0	0	0	0	0	0	0	0	6839.7	3102.4	4528.5
>gi|6680045|ref|NP_032168.1| guanine nucleotide-binding protein G(I)/G(S)/G(T) subunit beta-1 [Mus musculus];>gi|229608940|ref|NP_001153489.1| guanine nucleotide-binding protein G(I)/G(S)/G(T) subunit beta-1 [Mus musculus];>gi|229608938|ref|NP_001153488.1|	19.7	37.377	8.4669e-63	4	2	5.3	340	24163000	1858700	2	0	0	0	0	0	0	0	0	0	0	0	0	0	0	0	0	0	5391.9	0	0	0	0	0	0	0	0	0	0	0	0	0	0	0	0	0	0	0	0	0
>gi|247300942|ref|NP_038668.2| proteasome subunit beta type-10 precursor [Mus musculus];>gi|568956334|ref|XP_006530833.1| PREDICTED: proteasome subunit beta type-10 isoform X2 [Mus musculus]	7.3	29.063	2.2937e-06	2	1	7.3	273	2966600	228200	1	0	0	0	0	0	0	0	0	0	0	9162.2	0	0	0	0	0	0	0	22132	0	0	0	0	0	0	0	0	0	0	0	0	0	0	0	0	0	0	0	0
>gi|568980279|ref|XP_006516237.1| PREDICTED: calcium-independent phospholipase A2-gamma isoform X1 [Mus musculus];>gi|118130807|ref|NP_080440.2| calcium-independent phospholipase A2-gamma [Mus musculus]	7.1	76.662	2.9043e-14	2	4	7.1	686	25014000	555860	7	0	0	0	0	0	0	0	0	0	0	0	0	0	0	0	0	0	0	0	0	0	0	0	0	0	0	0	0	0	0	0	0	0	0	0	0	0	0	0
>gi|124286826|ref|NP_659115.3| eukaryotic peptide chain release factor subunit 1 [Mus musculus]	19	49.03	2.7203e-21	1	6	19	437	80267000	2866700	11	0	0	0	0	0	0	0	0	0	0	0	0	0	0	8119.8	6626.4	0	4920.9	5384.4	6635.4	19927	0	1793.4	0	0	0	0	0	0	0	0	0	0	0	0	0	0	0	0
>gi|164607135|ref|NP_001106854.1| glutaminase kidney isoform, mitochondrial isoform 2 [Mus musculus];>gi|568905796|ref|XP_006495766.1| PREDICTED: glutaminase kidney isoform, mitochondrial isoform X2 [Mus musculus];>gi|568905794|ref|XP_006495765.1| PREDICTE	12.6	65.994	5.7968e-21	6	6	12.6	603	776590000	21572000	10	0	0	3414.8	0	443970	0	3359.7	27391	30970	26498	592990	57213	24366	14917	0	95290	80299	10830	0	8444.4	3402	32511	99833	0	35042	0	0	0	0	0	8247.6	20119	13965	6434.2	5428	4601.5	3517.9	0	0
>gi|568960677|ref|XP_006510842.1| PREDICTED: acidic leucine-rich nuclear phosphoprotein 32 family member A isoform X1 [Mus musculus];>gi|40254600|ref|NP_033802.2| acidic leucine-rich nuclear phosphoprotein 32 family member A [Mus musculus];>gi|568960675|re	17.6	26.86	3.6309e-09	6	4	17.6	233	66617000	7401900	7	0	0	0	0	0	0	0	56849	71589	0	0	0	0	2201.2	0	0	0	23418	0	0	0	0	0	0	0	0	0	0	0	0	0	0	0	0	0	0	0	0	0
>gi|13385294|ref|NP_080099.1| prenylcysteine oxidase precursor [Mus musculus];>gi|568942622|ref|XP_006506549.1| PREDICTED: prenylcysteine oxidase isoform X1 [Mus musculus]	17.2	56.494	1.216e-75	2	6	17.2	505	45046000	1732500	6	0	0	0	0	0	0	0	0	0	0	0	0	11769	0	0	37114	35673	33885	0	0	0	6747.4	0	0	0	0	0	0	0	0	0	0	0	0	0	0	0	0	0
>gi|695917215|ref|NP_001289265.1| 39S ribosomal protein L55, mitochondrial isoform 2 precursor [Mus musculus];>gi|568975323|ref|XP_006534041.1| PREDICTED: 39S ribosomal protein L55, mitochondrial isoform X2 [Mus musculus];>gi|21313400|ref|NP_080311.1| 39S	30.7	15.121	9.1232e-13	9	4	30.7	127	56309000	7038600	10	0	0	0	0	0	29045	0	0	0	0	0	0	0	0	108240	199880	280970	170710	5779	101010	0	111360	91448	42230	58621	0	0	0	0	0	0	0	0	0	0	0	0	0	0
>gi|21426889|ref|NP_038753.1| 40S ribosomal protein S11 [Mus musculus]	40.5	18.431	6.0591e-14	3	6	40.5	158	178620000	17862000	15	0	0	0	0	0	0	0	0	0	0	0	0	0	0	0	150910	85088	63822	0	0	0	0	0	31313	0	0	0	0	0	0	0	0	0	0	0	0	0	0	0
>gi|100817933|ref|NP_766266.3| acyl-CoA dehydrogenase family member 9, mitochondrial [Mus musculus];>gi|755502668|ref|XP_011247971.1| PREDICTED: acyl-CoA dehydrogenase family member 9, mitochondrial isoform X1 [Mus musculus]	58.4	68.721	0	2	32	58.4	625	2932500000	77172000	296	0	0	0	0	0	0	0	3790.3	3769.3	3150.1	6998.3	5554.9	25870	3195.5	422210	4897400	1070700	242860	47832	30492	89057	56410	60638	26541	39201	9968.2	4556.2	38898	26055	13015	77375	84502	286730	292680	196860	92967	44842	60571	35413
>gi|240120117|ref|NP_038875.3| 2-amino-3-ketobutyrate coenzyme A ligase, mitochondrial isoform a [Mus musculus];>gi|240120119|ref|NP_001155184.1| 2-amino-3-ketobutyrate coenzyme A ligase, mitochondrial isoform b [Mus musculus]	8.4	44.93	4.7896e-09	2	2	8.4	416	2412500	120620	2	0	0	0	0	0	0	0	0	0	0	0	0	0	0	5565.6	8024.6	3360.8	0	0	0	0	0	0	0	0	0	0	0	0	0	0	0	0	0	0	0	0	0	0
>gi|6671507|ref|NP_031418.1| actin, aortic smooth muscle [Mus musculus];>gi|157823889|ref|NP_033740.2| actin, gamma-enteric smooth muscle [Mus musculus];>gi|569006251|ref|XP_006526669.1| PREDICTED: actin, aortic smooth muscle isoform X1 [Mus musculus]	72.9	42.009	0	3	1	2.9	377	17836000	775480	1	0	0	0	0	0	11166	0	0	0	5093.1	0	0	13995	20575	33744	42500	7915.1	0	0	0	0	0	0	0	0	0	0	0	0	0	0	0	0	0	0	0	0	0	0
>gi|568999585|ref|XP_006523996.1| PREDICTED: sodium/calcium exchanger 1 isoform X1 [Mus musculus];>gi|568999583|ref|XP_006523995.1| PREDICTED: sodium/calcium exchanger 1 isoform X1 [Mus musculus];>gi|119120890|ref|NP_035536.2| sodium/calcium exchanger 1 is	13.9	108.04	3.5128e-195	16	9	13.9	970	121550000	3198600	26	0	0	0	0	0	0	0	0	0	0	0	0	0	0	0	0	0	0	21665	27761	24838	21775	8440.9	0	0	0	0	0	0	0	0	0	0	0	0	0	0	0	0
>gi|568941981|ref|XP_006506242.1| PREDICTED: dysferlin isoform X17 [Mus musculus];>gi|568941979|ref|XP_006506241.1| PREDICTED: dysferlin isoform X16 [Mus musculus];>gi|568941973|ref|XP_006506238.1| PREDICTED: dysferlin isoform X13 [Mus musculus];>gi|568941	14.7	237.19	4.477e-60	29	20	14.7	2082	181060000	1508800	76	0	0	0	0	0	0	0	0	0	0	0	0	0	0	0	0	0	0	5186.3	6679.7	0	0	0	0	884.55	0	0	1118.8	1124.7	0	0	0	1349.8	0	0	0	0	0	0
>gi|126723006|ref|NP_032535.2| lipoprotein lipase precursor [Mus musculus]	16.2	53.109	4.7045e-82	1	5	16.2	474	70673000	2718200	9	0	0	7502.7	0	0	1351.3	0	0	0	0	5483.4	0	0	0	29736	15035	0	15952	11603	9033.8	7956.2	10513	0	0	0	0	0	0	0	0	0	0	0	0	0	0	0	0	0
>gi|755551682|ref|XP_011243939.1| PREDICTED: 3-mercaptopyruvate sulfurtransferase isoform X1 [Mus musculus];>gi|568992501|ref|XP_006521059.1| PREDICTED: 3-mercaptopyruvate sulfurtransferase isoform X1 [Mus musculus];>gi|568992499|ref|XP_006521058.1| PREDIC	51.9	33.097	1.1314e-194	7	12	51.9	297	967070000	56887000	89	0	0	89107	170230	70367	70802	42840	0	34277	4803.6	166050	450460	2208500	1001300	2234900	999930	619530	2379200	2557300	73565	0	0	0	8625.6	0	0	0	0	0	0	0	6630.7	0	6235.6	5477.3	0	0	0	0
>gi|254675168|ref|NP_058593.2| mitochondrial import inner membrane translocase subunit Tim23 [Mus musculus]	16.7	21.909	2.7158e-32	1	3	16.7	209	92920000	9292000	22	0	0	70987	52091	0	0	0	0	0	0	0	0	40422	23889	69853	0	72084	92586	77269	76285	0	73562	19331	15686	0	0	0	0	0	0	0	0	0	0	0	0	0	0	0
>gi|569020288|ref|XP_006525414.1| PREDICTED: abhydrolase domain-containing protein 16A isoform X1 [Mus musculus];>gi|569019657|ref|XP_006537369.1| PREDICTED: abhydrolase domain-containing protein 16A isoform X1 [Mus musculus];>gi|569017864|ref|XP_006536637	6	51.307	5.3882e-08	10	3	6	452	44196000	1699900	7	0	0	11052	4077.3	0	0	0	0	0	0	0	0	7841	5757.6	17206	7301.1	17559	7167.2	11204	17681	4377.3	24430	12456	14736	21420	6334.6	0	14880	8742.1	0	0	3229.8	8697.2	5265.3	3407.6	0	0	0	0
>gi|255069715|ref|NP_077754.3| cytosol aminopeptidase [Mus musculus]	42.8	56.141	5.4746e-124	1	17	42.8	519	1469200000	48975000	106	0	0	18924	36174	46819	173070	154900	161390	171590	201540	184420	245730	275580	494800	149320	1151500	722090	864970	1041700	3390800	7767.8	6687.9	6402.1	5665.7	3850.4	7313.6	12021	63914	75390	12278	79400	280820	304670	13566	0	0	0	0	0
>gi|13385472|ref|NP_080250.1| 60S ribosomal protein L14 [Mus musculus]	21.2	23.564	2.1975e-32	1	4	21.2	217	213190000	17766000	20	0	0	0	0	0	15856	0	0	0	0	0	0	0	0	0	0	119830	150430	133060	140330	86794	0	0	0	0	0	0	0	10078	0	0	0	0	0	0	0	0	0	0
>gi|160333671|ref|NP_780346.3| valine--tRNA ligase, mitochondrial precursor [Mus musculus];>gi|569019890|ref|XP_006537481.1| PREDICTED: valine--tRNA ligase, mitochondrial isoform X2 [Mus musculus];>gi|569018099|ref|XP_006536750.1| PREDICTED: valine--tRNA l	2.6	118.46	2.1704e-08	5	2	2.6	1060	10453000	174210	14	0	0	0	0	0	0	0	0	0	0	0	0	0	0	0	0	0	6339.4	6918.5	3551.9	0	0	0	0	0	0	0	0	0	0	0	0	0	0	0	0	0	0	0
>gi|161016824|ref|NP_035041.2| cysteine desulfurase, mitochondrial [Mus musculus];>gi|568915747|ref|XP_006498960.1| PREDICTED: cysteine desulfurase, mitochondrial isoform X1 [Mus musculus];>gi|755498890|ref|XP_011237650.1| PREDICTED: cysteine desulfurase,	25.1	50.569	9.5759e-38	3	10	25.1	459	548140000	18271000	69	0	0	80993	15313	99397	150560	178220	111480	103600	140000	109840	132420	95079	33311	80953	48035	65077	252460	219500	196020	192680	442600	258560	17637	0	29970	0	16779	34285	2759	0	0	0	0	2675.4	2119.5	0	0	0
>gi|13385680|ref|NP_080448.1| 2,4-dienoyl-CoA reductase, mitochondrial precursor [Mus musculus]	61.2	36.213	0	1	21	61.2	335	15509000000	646200000	695	0	0	10606	145040	216340	57653	81538	57722	289090	882660	1060300	908000	767740	343560	385720	1353900	7279500	7610200	14414000	9467700	4376400	2355300	1607900	612020	815540	485940	19309	206910	504020	26776	53241	42534	117570	131880	21583	16721	25216	19444	32774
>gi|46518506|ref|NP_032563.2| alpha-methylacyl-CoA racemase [Mus musculus];>gi|755550281|ref|XP_011243640.1| PREDICTED: alpha-methylacyl-CoA racemase isoform X1 [Mus musculus]	26.8	41.704	3.9361e-292	2	7	26.8	381	227350000	10334000	27	0	0	0	0	0	0	0	0	0	0	0	0	0	0	4474	47102	86775	240110	315900	418490	67559	0	0	9192.8	0	0	0	0	0	0	0	0	0	0	0	0	0	0	0
>gi|21450129|ref|NP_659033.1| acetyl-CoA acetyltransferase, mitochondrial precursor [Mus musculus]	67.5	44.816	0	1	28	67.5	424	59000000000	2458400000	1480	0	0	31313	28306	75519	455470	221230	62802	62647	166090	1290200	2974800	3442000	1935300	2665600	1744300	983790	85128000	103220000	61971000	38846000	40527000	26941000	13588000	17426000	10964000	398950	43214000	38688000	7734400	31552000	15646000	8440100	4207900	2890300	2757600	1155600	2488700	1836800
>gi|31982522|ref|NP_031409.2| short-chain specific acyl-CoA dehydrogenase, mitochondrial precursor [Mus musculus]	81.1	44.889	0	1	30	81.1	412	18050000000	859520000	488	0	0	0	0	0	0	0	0	0	81933	192380	0	0	0	0	5473.6	6518800	53851000	59348000	19854000	1281500	510550	316940	785310	967430	55907	0	29191	41417	10618	0	0	0	4312.9	0	0	0	0	0
>gi|225543548|ref|NP_080785.2| muscle-related coiled-coil protein [Mus musculus]	13	41.008	1.658e-09	1	3	13	362	36655000	2290900	13	0	0	0	0	9252.7	0	0	0	0	0	0	4853.2	0	0	0	15100	0	20508	35423	29871	0	0	0	0	0	0	0	0	0	0	0	0	0	0	0	0	0	0	0
>gi|6680878|ref|NP_031670.1| lysosome membrane protein 2 precursor [Mus musculus]	14.2	54.043	1.665e-39	1	4	14.2	478	15243000	586260	6	0	0	0	0	0	0	0	0	0	0	0	0	0	0	0	0	0	9891.7	21562	22195	12133	0	0	0	0	0	0	0	0	0	0	0	0	0	0	0	0	0	0
>gi|125656150|ref|NP_077217.2| hydroxysteroid dehydrogenase-like protein 2 isoform 1 [Mus musculus];>gi|755506834|ref|XP_011248414.1| PREDICTED: hydroxysteroid dehydrogenase-like protein 2 isoform X1 [Mus musculus];>gi|568927428|ref|XP_006538340.1| PREDICT	63.7	54.208	0	5	28	63.7	490	2950600000	89412000	238	0	0	1475700	383670	380290	508610	452090	212560	333240	398930	280790	268490	355290	257660	874420	807140	611710	1139100	1230800	627510	804040	426810	164830	73954	847.19	9313.4	0	5135	0	0	0	0	12630	9305.2	0	1787	0	0	19899
>gi|568962761|ref|XP_006511700.1| PREDICTED: guanine nucleotide-binding protein G(i) subunit alpha-2 isoform X1 [Mus musculus];>gi|41054806|ref|NP_032164.2| guanine nucleotide-binding protein G(i) subunit alpha-2 [Mus musculus]	22.5	40.489	2.7687e-79	16	6	22.5	355	207890000	10394000	44	0	0	5600.9	24481	60086	74628	71216	41106	36778	49381	61127	0	0	32092	0	13267	0	85162	66089	44702	0	20653	0	0	0	9906.8	0	0	0	2350.7	0	0	0	12314	12467	16029	0	0	0
>gi|183396774|ref|NP_031559.3| 2-oxoisovalerate dehydrogenase subunit alpha, mitochondrial [Mus musculus];>gi|568944746|ref|XP_006539549.1| PREDICTED: 2-oxoisovalerate dehydrogenase subunit alpha, mitochondrial isoform X1 [Mus musculus]	56.1	50.773	0	2	18	56.1	446	1356200000	50230000	205	0	0	0	15591	9329.4	174500	52155	88313	81420	313910	138560	193470	176490	15530	33210	28274	110940	216520	124170	120720	82994	69069	33799	27737	0	5382.6	0	0	0	0	0	0	0	0	0	0	0	0	7723.7
>gi|17647119|ref|NP_080102.1| short/branched chain specific acyl-CoA dehydrogenase, mitochondrial [Mus musculus]	52.8	47.874	0	1	21	52.8	432	4287700000	164910000	233	0	0	34416	163690	582640	950510	716370	409640	581640	3278900	7418500	3026200	2474100	969510	860190	25705	328900	838160	4454500	2709400	996820	814500	474300	275030	261560	58400	0	8734.2	13763	2305.3	0	2853.5	0	0	0	0	0	0	0
>gi|568953518|ref|XP_006508956.1| PREDICTED: probable cysteine--tRNA ligase, mitochondrial isoform X2 [Mus musculus];>gi|568953512|ref|XP_006508953.1| PREDICTED: probable cysteine--tRNA ligase, mitochondrial isoform X1 [Mus musculus];>gi|755524586|ref|XP_0	18.5	61.271	1.045e-29	6	8	18.5	551	226750000	8398300	25	0	0	0	0	0	0	0	0	31009	115970	131700	156170	113690	132600	85399	52739	55944	79695	150660	197090	107400	106880	21690	32110	12014	5827.5	0	0	0	0	0	0	0	0	0	0	0	0	0
>gi|568986386|ref|XP_006518453.1| PREDICTED: peptidyl-prolyl cis-trans isomerase F, mitochondrial isoform X1 [Mus musculus];>gi|19527310|ref|NP_598845.1| peptidyl-prolyl cis-trans isomerase F, mitochondrial precursor [Mus musculus]	42.7	21.737	0	7	8	42.7	206	2307700000	128210000	74	0	0	7596.3	125650	0	98062	52216	17537	95742	169550	527280	384190	472800	2386200	8504600	3025800	3144200	4448000	3068100	1246500	287100	662640	65236	516780	145550	433440	111310	706180	101560	68826	59500	35047	252080	35614	119120	18830	22960	31074	48885
>gi|568951025|ref|XP_006508084.1| PREDICTED: 39S ribosomal protein L48, mitochondrial isoform X2 [Mus musculus];>gi|148368964|ref|NP_942128.2| 39S ribosomal protein L48, mitochondrial precursor [Mus musculus];>gi|755522908|ref|XP_011240162.1| PREDICTED: 39	18.6	12.954	3.4255e-62	4	2	18.6	113	146150000	18268000	11	0	0	31785	0	0	0	0	0	0	0	15739	0	0	0	99060	100080	292520	345750	155070	58549	61441	125170	126400	21630	0	0	0	0	0	0	0	0	0	0	0	0	0	0	0
>gi|755503692|ref|XP_011238382.1| PREDICTED: glutamyl-tRNA(Gln) amidotransferase subunit B, mitochondrial isoform X4 [Mus musculus];>gi|21450279|ref|NP_659145.1| glutamyl-tRNA(Gln) amidotransferase subunit B, mitochondrial precursor [Mus musculus];>gi|5689	9.5	56.507	6.601e-13	6	3	9.5	506	40510000	1265900	4	0	0	0	0	0	0	0	0	0	0	0	0	0	0	0	23854	0	18190	1477.8	18602	0	0	0	0	0	0	0	0	0	0	0	0	0	0	0	0	0	0	0
>gi|111038118|ref|NP_032238.2| hydroxyacyl-coenzyme A dehydrogenase, mitochondrial precursor [Mus musculus]	79	34.463	0	1	20	79	314	53360000000	2808400000	1507	0	0	174590	3507700	21482000	28164000	19810000	13434000	11012000	4836200	13259000	28096000	41696000	37623000	56649000	64459000	94115000	56744000	113490000	96429000	50070000	17514000	10594000	6343500	4925600	1171400	74474	1233600	1481400	287590	336560	137030	196450	62773	38626	31611	26914	27916	49474
>gi|568938402|ref|XP_006504616.1| PREDICTED: guanine nucleotide-binding protein G(I)/G(S)/G(T) subunit beta-2 isoform X1 [Mus musculus];>gi|13937391|ref|NP_034442.1| guanine nucleotide-binding protein G(I)/G(S)/G(T) subunit beta-2 [Mus musculus]	22.1	37.331	0	4	7	22.1	340	772100000	59392000	47	0	0	142040	74591	220390	174220	145930	134960	92232	95087	94430	115800	82566	367160	778850	1056400	1454900	1824500	1847600	1436600	447850	251940	166020	107820	0	0	0	182490	67732	27433	42097	46871	0	0	64255	74575	31661	0	21823
>gi|110625730|ref|NP_081258.1| transmembrane protein 256 precursor [Mus musculus]	24.8	11.655	3.6887e-69	1	1	24.8	113	101150000	33718000	37	0	0	0	0	0	0	0	0	0	0	0	0	0	0	84100	123880	92792	210660	186540	170810	150160	0	0	0	0	0	0	0	0	0	0	0	0	0	0	0	0	0	0
>gi|21312994|ref|NP_077173.1| mitochondrial 2-oxoglutarate/malate carrier protein [Mus musculus];>gi|569019357|ref|XP_006537268.1| PREDICTED: mitochondrial 2-oxoglutarate/malate carrier protein isoform X1 [Mus musculus];>gi|568975424|ref|XP_006534089.1| PR	74.8	34.155	0	3	22	74.8	314	42919000000	2258900000	1284	0	0	136750	376340	1012700	1367100	904080	560230	413800	382220	483010	1960300	5782200	14659000	23272000	21463000	18203000	18879000	21286000	22362000	16224000	10329000	7516100	5395100	4643400	1645900	117830	1333100	1267700	129090	580010	1741400	5475400	2576400	1940700	1730600	746600	536130	587480
>gi|568957631|ref|XP_006531460.1| PREDICTED: inactive hydroxysteroid dehydrogenase-like protein 1 isoform X1 [Mus musculus];>gi|568957629|ref|XP_006531459.1| PREDICTED: inactive hydroxysteroid dehydrogenase-like protein 1 isoform X1 [Mus musculus];>gi|3042	17.9	36.867	3.0698e-24	8	5	17.9	330	135200000	7511100	13	0	0	0	0	0	0	0	0	0	0	12581	22884	0	77279	134790	120770	120260	116510	147360	163160	97600	52655	27991	0	1844.8	0	0	0	0	0	0	0	0	0	0	0	2199.7	0	0
>gi|12963643|ref|NP_075820.1| 39S ribosomal protein L46, mitochondrial [Mus musculus]	26.1	32.131	2.7549e-33	1	7	26.1	283	278630000	13268000	14	0	0	0	7898.4	0	0	0	0	0	0	11538	12397	7486.1	65578	138950	207530	321490	343890	244250	228410	195270	192870	104180	98126	44072	22960	0	7718.4	7983.3	0	0	0	0	0	0	0	0	0	0
>gi|38490690|ref|NP_941055.1| isoleucine--tRNA ligase, mitochondrial precursor [Mus musculus];>gi|568911739|ref|XP_006497243.1| PREDICTED: isoleucine--tRNA ligase, mitochondrial isoform X1 [Mus musculus];>gi|568911737|ref|XP_006497242.1| PREDICTED: isoleuc	42.3	112.8	0	3	33	42.3	1012	4456900000	92851000	376	0	0	0	20505	6935.6	10650	9896.7	7622.2	13059	23765	5905.3	7845.2	32109	83926	809250	2321200	3375700	2097200	3083400	2477400	1855900	1554000	660960	329210	234030	78925	0	65904	48791	9652.4	6026.7	5070.4	12141	0	1939.6	0	1668.3	0	0
>gi|9910194|ref|NP_064430.1| dihydroorotate dehydrogenase (quinone), mitochondrial precursor [Mus musculus]	50.4	42.699	4.8676e-106	1	15	50.4	395	515290000	23422000	48	0	0	0	0	10205	99071	107610	51743	19836	48289	43648	90434	90616	122550	289790	363780	348810	355370	474950	664230	381290	193910	219620	38314	0	31078	0	0	17959	0	0	0	9547.3	7108.8	0	5582.2	0	0	0
>gi|255003746|ref|NP_035052.2| 39S ribosomal protein L40, mitochondrial precursor [Mus musculus]	44.7	24.301	9.285e-90	1	6	44.7	206	137390000	11449000	18	0	0	0	0	0	0	0	0	0	0	0	0	0	0	100750	157190	87591	110210	62178	148080	4759.3	0	0	0	0	0	0	0	0	0	0	0	0	0	0	0	0	0	0
>gi|23346617|ref|NP_694808.1| probable leucine--tRNA ligase, mitochondrial [Mus musculus];>gi|568963395|ref|XP_006511970.1| PREDICTED: probable leucine--tRNA ligase, mitochondrial isoform X1 [Mus musculus]	17.1	101.48	1.9457e-40	4	13	17.1	902	415760000	8152100	26	0	0	20431	9956.2	0	0	0	8451.4	0	0	0	0	0	18206	122280	125710	31990	23000	23794	17234	72736	73586	12034	10859	0	0	0	0	0	0	0	0	0	0	0	0	0	0	0
>gi|21312594|ref|NP_081706.1| mitochondrial pyruvate carrier 2 [Mus musculus]	65.4	14.286	0	16	10	65.4	127	12972000000	1441300000	248	0	0	381560	204900	678430	498250	389260	228440	238640	217100	1025400	4903000	19053000	29245000	13972000	15183000	29270000	9739300	18202000	11375000	6745300	4797600	2465200	2017100	2080700	47705	43191	658090	997270	127690	521650	1240300	3142100	1287800	541520	615520	15521	134360	249930
>gi|21313162|ref|NP_083852.1| ras-related protein Rab-1B [Mus musculus]	76.1	22.187	1.3642e-290	1	14	76.1	201	2365900000	131440000	133	0	0	28866	11351	4802.8	2983.7	0	0	0	0	0	0	198700	441240	446550	329160	333040	0	0	256170	265220	0	0	0	0	11099	0	0	0	0	59816	0	0	0	6519.1	0	6284.6	7956.7	0
>gi|13385942|ref|NP_080720.1| citrate synthase, mitochondrial precursor [Mus musculus]	59.7	51.736	0	1	29	59.7	464	132170000000	6293700000	1894	0	0	194340	194660	275730	378230	474480	390880	164010	179620	403800	7704000	88979000	164470000	126680000	205050000	153970000	107820000	115250000	113250000	102840000	78808000	60727000	54965000	51138000	19471000	429430	18859000	18006000	1771700	2878000	1692100	1027600	721710	526510	604000	279210	1204000	320310
>gi|18079339|ref|NP_542364.1| aconitate hydratase, mitochondrial precursor [Mus musculus]	71.8	85.462	0	1	64	71.8	780	315300000000	7165900000	5052	7240.2	5938.1	436990	3752000	4283800	1782200	1843700	1319500	1127200	2886900	6868300	11174000	31370000	77886000	265750000	217750000	143100000	122840000	103180000	81663000	65992000	62708000	39303000	34142000	44228000	29947000	539040	35053000	34155000	7639400	11001000	11270000	6680600	2313500	2134000	2391700	1502000	2121200	1018800
>gi|29789289|ref|NP_444349.1| enoyl-CoA hydratase, mitochondrial precursor [Mus musculus]	46.2	31.474	0	1	16	46.2	290	25728000000	1429300000	670	0	0	350020	1002400	1143200	524180	289260	70673	75390	310380	598950	2650200	13003000	28442000	59147000	47792000	37471000	29804000	29608000	23263000	21438000	14210000	8911800	7306000	3704100	2473200	48195	2068500	2344300	478840	673820	477550	382380	263960	180970	221190	73544	27995	20180
>gi|9055178|ref|NP_061289.1| mitochondrial pyruvate carrier 1 [Mus musculus];>gi|755555583|ref|XP_011244521.1| PREDICTED: mitochondrial pyruvate carrier 1 isoform X1 [Mus musculus]	77.1	12.454	3.8976e-203	2	8	77.1	109	19508000000	2786900000	156	0	0	119680	388890	283510	169240	169300	467460	141180	664370	1397800	10316000	38445000	58935000	82534000	26635000	40698000	65920000	73652000	51057000	31231000	15999000	11546000	8624200	7101200	2725900	143320	2410700	2011900	452890	1088900	4879500	4524900	1436700	2756100	2061500	386250	566880	243520
>gi|269973935|ref|NP_082221.2| citrate synthase-like protein [Mus musculus]	26.4	52.325	0	1	2	4.9	466	120200000	5008500	29	0	0	0	0	0	0	0	0	0	0	0	0	37062	65655	168570	247380	102750	52322	32452	95473	19326	15146	7347.1	7439	0	3426.1	0	0	0	0	0	0	0	0	0	0	2651.8	0	0
>gi|34610233|ref|NP_918941.1| reticulon-4 isoform B1 [Mus musculus];>gi|34610241|ref|NP_918942.1| reticulon-4 isoform B2 [Mus musculus];>gi|34610235|ref|NP_918943.1| reticulon-4 isoform A [Mus musculus]	16.3	38.403	1.5091e-24	3	3	16.3	356	73809000	4920600	3	0	0	0	0	0	0	0	0	0	0	0	0	0	0	49464	0	18379	31118	15952	31032	14730	0	0	0	0	0	0	0	0	0	0	0	0	0	0	0	0	0	0
>gi|7305143|ref|NP_038848.1| hexokinase-2 [Mus musculus]	39.8	102.53	0	9	30	36.5	917	3324100000	60439000	423	0	0	55692	18613	19572	20119	13477	11116	9846.9	50384	43991	100440	228390	325790	523900	670920	522750	561780	347470	272990	189140	122110	99447	21671	48718	15478	0	45994	23947	11747	8949.1	0	0	1322.3	11679	82745	76723	469540	542470
>gi|33468943|ref|NP_035720.1| mitochondrial import inner membrane translocase subunit Tim17-A [Mus musculus]	18.1	18.111	5.8495e-24	1	2	18.1	171	98282000	12285000	11	0	0	0	0	0	10515	0	0	0	17536	9680.8	16463	23013	27930	25018	14454	71711	36264	42785	65697	41095	0	0	11036	19839	0	0	0	0	0	0	0	0	0	0	0	0	0	0
>gi|568902472|ref|XP_006543439.1| PREDICTED: 60S ribosomal protein L23 isoform X1 [Mus musculus];>gi|377837258|ref|XP_003689266.1| PREDICTED: 60S ribosomal protein L23 isoform X2 [Mus musculus];>gi|377837128|ref|XP_003688806.1| PREDICTED: 60S ribosomal pro	20.9	14.459	1.7927e-05	4	2	20.9	134	28301000	3537600	3	0	0	0	0	0	0	0	0	0	0	0	0	0	13644	26213	51613	25680	0	0	0	0	0	0	0	0	0	0	0	0	0	0	0	0	0	0	0	0	0	0
>gi|228008415|ref|NP_076126.2| serine--tRNA ligase, mitochondrial precursor [Mus musculus];>gi|755520120|ref|XP_011249013.1| PREDICTED: serine--tRNA ligase, mitochondrial isoform X2 [Mus musculus];>gi|568946591|ref|XP_006540438.1| PREDICTED: serine--tRNA l	36.5	58.316	2.1725e-108	4	12	36.5	518	183130000	5722900	36	0	0	0	0	0	0	0	0	0	0	0	0	0	0	105780	173470	73264	27082	30907	23137	3899.9	0	0	0	0	0	0	0	0	0	0	0	0	0	0	0	0	0	0
>gi|755522062|ref|XP_011239970.1| PREDICTED: tripeptidyl-peptidase 1 isoform X2 [Mus musculus];>gi|755522060|ref|XP_011239969.1| PREDICTED: tripeptidyl-peptidase 1 isoform X1 [Mus musculus];>gi|6753448|ref|NP_034036.1| tripeptidyl-peptidase 1 precursor [Mu	7.1	54.342	5.4166e-12	3	2	7.1	496	64526000	2481800	4	0	0	0	0	0	0	0	0	0	0	23056	41202	49746	68519	121720	130770	139940	0	0	0	0	0	0	0	0	0	0	0	0	0	0	0	0	0	0	0	0	0	0
>gi|285403538|ref|NP_001165583.1| dehydrogenase/reductase SDR family member 7B isoform 1 [Mus musculus];>gi|568972997|ref|XP_006532932.1| PREDICTED: dehydrogenase/reductase SDR family member 7B isoform X1 [Mus musculus];>gi|21703854|ref|NP_663403.1| dehydr	7.6	33.982	1.5512e-06	3	2	7.6	314	19355000	1018700	3	0	0	0	0	0	0	0	0	0	0	0	0	9192.2	0	23115	22835	15595	13676	10629	0	5913.5	4470.7	3648.6	0	0	0	0	0	0	0	0	0	0	0	0	0	0	0	0
>gi|6678674|ref|NP_032518.1| L-lactate dehydrogenase B chain isoform 1 [Mus musculus];>gi|718551069|ref|NP_001289694.1| L-lactate dehydrogenase B chain isoform 2 [Mus musculus]	40.7	36.572	5.6059e-241	2	14	37.1	334	1919900000	91422000	100	0	0	22336	5123.7	0	0	0	0	0	8211.9	7827.6	0	6468.1	0	646040	1999800	810090	1955000	606800	440800	368420	144520	63518	9508.8	45042	2019.7	0	0	0	0	0	0	0	0	0	0	0	0	0
>gi|21704140|ref|NP_663542.1| 3-hydroxyisobutyrate dehydrogenase, mitochondrial precursor [Mus musculus]	56.1	35.44	0	1	19	56.1	335	3574000000	238270000	322	0	0	0	0	0	0	0	0	0	0	0	0	0	0	158590	847620	11132000	17124000	4856500	2006300	1589600	917660	182640	76868	31944	16799	0	12920	8735.6	0	0	0	0	0	0	0	0	28790	18441
>gi|568994663|ref|XP_006521874.1| PREDICTED: leukocyte surface antigen CD47 isoform X6 [Mus musculus];>gi|568994661|ref|XP_006521873.1| PREDICTED: leukocyte surface antigen CD47 isoform X5 [Mus musculus];>gi|568994658|ref|XP_006521872.1| PREDICTED: leukocy	8.9	33.097	1.577e-29	7	2	8.9	303	37497000	2884400	7	0	0	0	0	0	0	0	0	0	0	0	0	0	0	0	9265	18454	15269	15854	12946	8002	0	0	0	0	0	0	0	0	0	0	0	0	0	0	0	0	0	0
>gi|568917832|ref|XP_006499972.1| PREDICTED: 14-3-3 protein beta/alpha isoform X1 [Mus musculus];>gi|31543974|ref|NP_061223.2| 14-3-3 protein beta/alpha [Mus musculus]	32.9	28.086	6.9808e-21	2	4	22.8	246	65933000	3878400	8	0	0	0	12889	0	9492.1	0	0	0	0	12452	49036	0	0	0	0	92546	79671	88309	40870	50972	0	0	0	0	0	0	0	0	0	0	0	0	0	0	0	0	0	0
>gi|84662745|ref|NP_032165.3| guanine nucleotide-binding protein G(q) subunit alpha [Mus musculus]	10.9	42.158	1.4819e-08	3	3	10.9	359	16510000	717820	7	0	0	0	0	0	5724	3798.3	0	0	0	0	3934.9	0	0	3703.1	0	0	6840.4	6004.3	3170.5	0	0	0	0	0	0	0	0	0	0	0	0	0	0	0	0	0	0	0
>gi|33468937|ref|NP_035721.1| mitochondrial import inner membrane translocase subunit Tim17-B [Mus musculus];>gi|569008665|ref|XP_006527644.1| PREDICTED: mitochondrial import inner membrane translocase subunit Tim17-B isoform X1 [Mus musculus]	30.2	18.352	7.4823e-25	2	3	30.2	172	124470000	11315000	18	0	0	0	0	0	0	0	0	0	0	0	0	45760	62837	80721	0	78511	81268	11702	0	259660	54416	101060	24387	0	0	0	0	0	0	0	0	0	0	0	0	0	0	0
>gi|568932065|ref|XP_006539321.1| PREDICTED: mitochondrial fission regulator 1-like isoform X1 [Mus musculus];>gi|568932063|ref|XP_006539320.1| PREDICTED: mitochondrial fission regulator 1-like isoform X1 [Mus musculus];>gi|568932061|ref|XP_006539319.1| PR	10	31.726	5.8684e-06	5	2	10	289	49470000	3533500	7	0	0	0	0	0	0	0	0	0	0	0	0	0	0	0	27299	29244	16695	0	17541	0	0	0	0	0	0	0	0	0	0	0	0	0	0	0	0	0	0	0
>gi|58037329|ref|NP_082902.1| methylmalonyl-CoA epimerase, mitochondrial precursor [Mus musculus]	34.3	19.017	1.8832e-54	2	3	34.3	178	183450000	15287000	21	0	0	0	34493	0	0	0	0	0	5941.1	0	0	22161	34835	55064	53139	219720	130170	11351	0	11626	0	0	25462	0	0	0	0	0	0	0	0	0	0	0	0	0	0	0
>gi|31981068|ref|NP_064330.2| microsomal glutathione S-transferase 1 [Mus musculus];>gi|568942484|ref|XP_006506481.1| PREDICTED: microsomal glutathione S-transferase 1 isoform X1 [Mus musculus]	18.7	17.551	4.4558e-59	2	2	18.7	155	88643000	14774000	14	0	0	0	0	0	0	0	0	0	0	17500	53819	0	48070	0	0	23231	0	0	26712	0	58971	0	0	0	0	0	0	0	0	0	0	0	0	23953	17042	0	0	0
>gi|568904593|ref|XP_006544876.1| PREDICTED: lysine--tRNA ligase-like [Mus musculus];>gi|16716381|ref|NP_444322.1| lysine--tRNA ligase isoform 2 [Mus musculus];>gi|568957880|ref|XP_006531582.1| PREDICTED: lysine--tRNA ligase isoform X1 [Mus musculus];>gi|5	11.9	23.062	3.4335e-06	5	2	11.9	202	7658000	696180	3	0	0	0	0	0	0	0	0	0	0	0	0	0	0	0	0	0	0	4263.6	0	0	0	0	0	0	0	0	0	0	0	0	0	0	0	0	0	0	0	0
>gi|569008780|ref|XP_006527701.1| PREDICTED: synovial sarcoma, X breakpoint 9 isoform X1 [Mus musculus];>gi|569008778|ref|XP_006527700.1| PREDICTED: synovial sarcoma, X breakpoint 9 isoform X1 [Mus musculus]	6	26.904	0.00012568	2	1	6	232	14241000	1095500	2	0	0	0	0	0	0	0	0	0	0	0	0	0	0	0	0	0	0	0	0	0	0	0	0	0	0	0	0	0	0	0	0	0	0	0	0	0	0	0
>gi|755519645|ref|XP_011248884.1| PREDICTED: EH domain-containing protein 2 isoform X1 [Mus musculus];>gi|55742711|ref|NP_694708.2| EH domain-containing protein 2 [Mus musculus]	37.6	61.174	0	2	15	37.6	543	405370000	11582000	58	0	0	41362	2355.2	0	0	31658	20768	2960.2	4814.3	1752.9	3391.8	2466.3	0	0	0	0	0	43833	4029.3	0	0	0	0	0	0	0	0	2811.9	0	0	0	0	0	0	0	0	0	0
>gi|13399310|ref|NP_080239.1| 40S ribosomal protein S10 [Mus musculus];>gi|755558856|ref|XP_011244881.1| PREDICTED: 40S ribosomal protein S10 isoform X1 [Mus musculus];>gi|755470479|ref|XP_011244203.1| PREDICTED: 40S ribosomal protein S10 isoform X1 [Mus m	32.7	18.916	1.4173e-135	5	5	32.7	165	319720000	26644000	40	0	0	0	0	0	0	0	0	0	0	0	0	0	0	31647	0	0	0	0	0	0	0	0	0	0	0	0	0	0	0	0	0	0	0	0	0	0	0	5402.7
>gi|68226433|ref|NP_783597.2| histone H2B type 2-B [Mus musculus];>gi|68131547|ref|NP_075911.2| histone H2B type 1-C/E/G [Mus musculus];>gi|594542582|ref|NP_001277459.1| histone H2B type 1-C/E/G [Mus musculus];>gi|594191055|ref|NP_001277395.1| histone H2B	41.3	13.92	2.1524e-33	24	6	41.3	126	304140000	27649000	19	0	0	266160	229320	151310	132400	0	0	0	0	0	0	107590	190210	1083800	452390	0	0	0	0	74501	66269	58172	9929.1	237870	33015	0	0	0	12308	16651	12961	0	0	0	3471.9	0	25323	0
>gi|568961602|ref|XP_006511289.1| PREDICTED: vacuolar protein sorting-associated protein 13C isoform X3 [Mus musculus];>gi|568961599|ref|XP_006511288.1| PREDICTED: vacuolar protein sorting-associated protein 13C isoform X2 [Mus musculus];>gi|568961597|ref|	1.2	405.82	3.9246e-07	6	4	1.2	3623	1014300000	4784200	5	0	0	0	0	616.81	141510	1549	0	0	0	0	203050	37764	448530	738740	2493.2	81544	37644	32759	35869	0	34915	49094	63982	35282	10043	0	0	867.58	0	449.56	0	0	0	0	0	747.49	0	0
>gi|27369998|ref|NP_766273.1| calcium-binding mitochondrial carrier protein SCaMC-1 [Mus musculus]	2.7	52.901	0.00020439	1	1	2.7	475	14983000	516670	2	0	0	0	0	0	0	0	0	0	0	0	0	0	0	19744	0	0	0	0	0	0	0	0	0	0	0	0	0	0	0	0	0	0	0	0	0	0	0	0
>gi|13385268|ref|NP_080073.1| cytochrome b5 [Mus musculus]	47.8	15.241	2.2407e-44	1	5	47.8	134	300660000	37583000	35	0	0	0	0	0	0	0	0	23771	23055	54268	0	0	0	0	0	0	0	0	0	0	0	0	0	0	0	0	0	0	0	0	0	0	0	0	10167	0	0	0
>gi|30520093|ref|NP_848808.1| ubiquinone biosynthesis protein COQ4 homolog, mitochondrial precursor [Mus musculus];>gi|568913457|ref|XP_006497990.1| PREDICTED: ubiquinone biosynthesis protein COQ4 homolog, mitochondrial isoform X1 [Mus musculus];>gi|755497	26.3	30.084	2.6041e-89	3	6	26.3	266	220220000	11591000	32	0	0	10349	33426	37158	42306	28654	44908	17006	31073	16668	0	0	0	0	0	0	0	0	0	0	59917	15512	0	0	0	0	0	0	0	0	0	0	0	0	0	0	0	0
>gi|568993310|ref|XP_006521448.1| PREDICTED: mitochondrial folate transporter/carrier isoform X1 [Mus musculus];>gi|168480117|ref|NP_765990.2| mitochondrial folate transporter/carrier [Mus musculus]	19.6	31.802	4.2268e-07	2	3	19.6	285	1307600	108970	3	0	0	0	0	0	0	0	0	0	0	0	0	0	0	0	0	0	0	0	0	0	0	0	0	0	0	0	0	0	0	0	0	0	0	0	0	0	0	0
>gi|568957238|ref|XP_006531273.1| PREDICTED: ATPase Asna1 isoform X1 [Mus musculus];>gi|12025542|ref|NP_062626.1| ATPase Asna1 [Mus musculus]	18.2	25.562	2.993e-22	2	3	18.2	225	16321000	1255500	3	0	0	0	0	0	0	0	0	0	0	0	0	0	0	0	0	0	0	0	0	0	0	0	0	0	0	0	0	0	0	0	0	0	0	0	0	0	0	0
>gi|51172612|ref|NP_032122.1| vitamin D-binding protein precursor [Mus musculus]	6.5	53.6	6.4566e-21	1	2	6.5	476	3308300	132330	3	0	0	0	0	0	0	0	0	0	0	0	0	0	0	0	0	0	0	0	0	0	0	0	0	0	0	0	0	0	0	0	0	0	0	0	0	0	0	0
>gi|227430322|ref|NP_033943.2| calsequestrin-1 precursor [Mus musculus]	23	46.377	0	1	11	23	405	1196000000	79735000	65	0	0	0	0	0	0	0	0	0	0	0	0	0	0	0	0	0	0	0	0	0	0	0	0	0	0	0	0	0	0	0	0	0	0	0	0	0	0	0
>gi|7710028|ref|NP_057905.1| glypican-1 precursor [Mus musculus];>gi|568908149|ref|XP_006529205.1| PREDICTED: glypican-1 isoform X2 [Mus musculus];>gi|755493804|ref|XP_011246227.1| PREDICTED: glypican-1 isoform X1 [Mus musculus]	17.4	61.359	1.2037e-13	3	5	17.4	557	42925000	1129600	12	0	0	0	0	0	0	0	0	0	0	0	0	0	0	0	0	0	0	0	0	0	0	0	0	0	0	0	0	0	0	0	0	0	0	0	0	0	0	0
>gi|568953900|ref|XP_006509089.1| PREDICTED: mitochondrial ornithine transporter 1 isoform X1 [Mus musculus];>gi|31044465|ref|NP_851842.1| mitochondrial ornithine transporter 1 [Mus musculus]	11	32.823	1.5273e-08	2	2	11	301	9763300	542400	4	0	0	0	0	0	0	0	0	0	0	0	0	0	0	8665	0	0	0	0	0	0	0	0	0	0	0	0	0	0	0	0	0	0	0	0	0	0	0	0
>gi|13384870|ref|NP_079736.1| transmembrane protein 126A [Mus musculus]	25	21.539	8.6068e-37	1	4	25	196	376690000	41854000	32	0	0	5403.7	252940	85782	0	102960	111420	133980	312200	359860	679690	0	564050	506460	172010	143960	13666	89200	0	0	0	0	0	112220	70879	0	0	0	0	0	0	10974	0	0	0	20150	0	4755.4
>gi|164565394|ref|NP_766292.2| dnaJ homolog subfamily C member 11 [Mus musculus];>gi|755509569|ref|XP_011248540.1| PREDICTED: dnaJ homolog subfamily C member 11 isoform X1 [Mus musculus]	31.8	63.232	2.4488e-109	2	15	31.8	559	859970000	30713000	83	0	0	178230	134240	172900	0	0	6443	29439	99029	240290	441960	187720	54000	34338	9135.3	0	0	0	0	0	0	0	0	0	0	0	18429	23447	12798	30463	42064	0	39346	38789	50345	72655	146900	86426
>gi|20587962|ref|NP_034070.1| ubiquinone biosynthesis protein COQ7 homolog [Mus musculus];>gi|568949529|ref|XP_006507359.1| PREDICTED: ubiquinone biosynthesis protein COQ7 homolog isoform X1 [Mus musculus]	50.2	24.041	7.6156e-148	2	8	50.2	217	1275400000	91098000	87	0	0	415450	45944	78715	118870	231500	110730	166580	91678	330930	348080	420380	179620	28536	13266	0	0	0	0	0	0	0	0	0	0	0	0	0	0	0	0	0	0	0	0	0	0	0
>gi|569001531|ref|XP_006524940.1| PREDICTED: uncharacterized protein C6orf136 homolog isoform X4 [Mus musculus];>gi|569019896|ref|XP_006537484.1| PREDICTED: uncharacterized protein C6orf136 homolog isoform X5 [Mus musculus];>gi|569018105|ref|XP_006536753.1	12.5	26.69	2.2291e-16	6	4	12.5	232	150490000	12541000	16	0	0	18963	29027	20117	0	13545	8548.3	25137	52748	34041	111460	67322	108720	58598	0	42195	37786	0	8560.4	14339	9503.8	38797	80617	0	0	0	0	0	0	0	0	0	0	0	0	0	0	0
>gi|116089322|ref|NP_083058.2| lon protease homolog, mitochondrial precursor [Mus musculus]	45.4	105.84	0	1	36	45.4	949	4276600000	79196000	436	0	0	349400	391940	627710	818850	632870	625010	454880	256850	562200	520440	430430	501390	740020	527150	453280	356880	323370	304540	200620	102100	41619	23451	0	0	0	0	0	1943.9	3274.9	3829.5	5519.6	3673.1	4898.9	4436.5	0	0	0
>gi|134031976|ref|NP_082509.2| leucine-rich PPR motif-containing protein, mitochondrial precursor [Mus musculus];>gi|755559092|ref|XP_011244945.1| PREDICTED: leucine-rich PPR motif-containing protein, mitochondrial isoform X1 [Mus musculus]	62	156.61	0	2	81	62	1392	15855000000	155440000	1313	0	0	302840	605180	475930	728440	679780	453640	448190	584200	811730	1339700	1476300	1230000	1548400	1188500	826530	748140	949960	934660	663670	634320	483650	133250	34927	12679	0	26279	24686	10859	8054.4	0	10281	11552	4323.2	5189.4	4197.2	4679.3	2462.7
>gi|162461907|ref|NP_034611.2| stress-70 protein, mitochondrial [Mus musculus]	73.3	73.46	0	1	52	73.3	679	48084000000	1092800000	2754	0	0	2948100	4521100	3025900	3762200	2960300	2690500	2560500	3057100	2958100	5182800	8530700	5355600	7752600	7970000	6750000	4791200	4276400	3998400	3362900	3354200	5349700	3056700	3591700	2074500	87609	3331100	2889900	357080	1107500	1734500	1477800	599980	492490	446200	179330	82390	59679
>gi|13385998|ref|NP_080784.1| heat shock protein 75 kDa, mitochondrial precursor [Mus musculus]	57.4	80.208	0	1	33	57.4	706	7798300000	149970000	731	0	0	238600	226640	336740	363180	508190	484190	464150	594790	857850	1001200	1064300	948820	888280	572500	357330	296980	230340	159940	137770	76277	22098	0	4020.3	0	0	0	0	0	1299.4	0	0	0	0	0	1940	0	1394.8
>gi|170650599|ref|NP_613057.2| elongation factor G, mitochondrial [Mus musculus]	39.3	83.549	0	1	26	39.3	751	3170400000	70453000	315	0	1024.3	9275.1	74504	176740	235630	246470	110440	172700	124600	127080	212280	427120	458960	283540	323960	311460	211410	98761	77527	56979	0	6644.6	0	0	0	0	0	0	0	0	0	0	0	0	0	0	0	0
>gi|148596982|ref|NP_001091946.1| G-rich sequence factor 1 isoform 2 [Mus musculus];>gi|148596934|ref|NP_848815.2| G-rich sequence factor 1 isoform 1 [Mus musculus]	13.8	41.61	2.0397e-17	2	3	13.8	362	92101000	3837500	30	0	0	0	24553	15180	22853	13362	11961	13768	11371	13561	0	0	0	0	0	0	0	0	0	0	0	0	0	0	0	0	0	0	0	0	0	0	0	0	0	0	0	0
>gi|377837182|ref|XP_003689232.1| PREDICTED: coiled-coil-helix-coiled-coil-helix domain-containing protein 2, mitochondrial [Mus musculus];>gi|18079334|ref|NP_077128.2| coiled-coil-helix-coiled-coil-helix domain-containing protein 2, mitochondrial precurso	30.7	15.697	1.574e-32	5	3	30.7	153	518960000	86493000	69	0	0	78852	117900	143810	191590	134040	0	0	228970	0	219330	408750	513890	209960	253360	0	0	0	48705	93679	0	0	0	0	0	0	0	0	0	0	0	0	0	0	0	0	475340	262380
>gi|7305375|ref|NP_038771.1| [Pyruvate dehydrogenase (acetyl-transferring)] kinase isozyme 4, mitochondrial [Mus musculus]	29.4	46.596	2.4313e-42	1	10	29.4	412	814640000	29094000	118	0	0	56132	86203	283930	566400	152030	84475	108610	212160	128580	197140	271310	152100	183590	215770	86386	6760.6	78213	21646	12386	10659	0	0	0	0	0	0	0	0	0	0	0	0	0	0	0	0	0
>gi|240120047|ref|NP_852071.2| probable arginine--tRNA ligase, mitochondrial precursor [Mus musculus];>gi|568925936|ref|XP_006537611.1| PREDICTED: probable arginine--tRNA ligase, mitochondrial isoform X2 [Mus musculus];>gi|755505945|ref|XP_011248204.1| PRE	5.7	65.335	4.7706e-08	3	3	5.7	578	26866000	688870	6	0	0	1262.9	1285.4	2315.7	2806.3	0	0	0	3881.7	2635.6	1872	2337.8	5274.6	0	0	0	0	0	0	0	0	0	0	0	0	0	0	0	0	0	0	0	0	0	0	0	0	0
>gi|255958294|ref|NP_705782.2| delta-1-pyrroline-5-carboxylate synthase isoform 2 [Mus musculus];>gi|569007577|ref|XP_006527292.1| PREDICTED: delta-1-pyrroline-5-carboxylate synthase isoform X1 [Mus musculus];>gi|255958292|ref|NP_062672.2| delta-1-pyrrolin	13.2	87.052	3.2253e-59	4	8	13.2	793	271660000	5326600	25	0	0	0	0	0	0	0	0	0	0	0	0	0	0	0	0	0	0	0	0	0	5310.4	0	0	0	0	0	0	0	0	0	0	0	0	0	0	0	0	0
>gi|755537478|ref|XP_011247066.1| PREDICTED: immunity-related GTPase family M protein 1 isoform X1 [Mus musculus];>gi|569016712|ref|XP_006537523.1| PREDICTED: immunity-related GTPase family M protein 1 isoform X1 [Mus musculus];>gi|568971820|ref|XP_0065323	9.4	44.887	3.2903e-10	4	3	9.4	393	67765000	3080200	10	4353.5	0	0	0	0	0	0	0	0	10017	12521	0	0	18026	0	0	0	0	0	0	0	0	0	0	0	0	0	0	0	0	0	0	0	0	0	0	0	0	0
>gi|13384998|ref|NP_079838.1| mitochondrial fission 1 protein isoform 1 [Mus musculus];>gi|253735731|ref|NP_001156715.1| mitochondrial fission 1 protein isoform 2 [Mus musculus]	47.4	17.008	1.7501e-158	3	7	47.4	152	488430000	61054000	53	0	0	361350	211610	83627	63854	70977	80929	92748	140580	146430	208410	450680	344360	279510	190010	211620	69045	106990	17860	0	14851	0	0	0	0	0	0	0	0	0	0	0	0	0	0	0	0	0
>gi|21313516|ref|NP_079787.1| cytochrome c oxidase protein 20 homolog [Mus musculus]	55.6	13.163	1.5844e-84	1	6	55.6	117	538520000	107700000	86	0	0	929270	435700	574130	446020	404520	414660	401150	560340	681320	960550	854960	603290	535030	50213	117720	224580	35242	85849	58623	51740	0	40496	0	0	0	171760	0	0	0	0	0	41095	0	26668	0	0	0
>gi|27754130|ref|NP_079858.2| prostamide/prostaglandin F synthase [Mus musculus]	38.3	21.67	1.0518e-20	1	7	38.3	201	432070000	30862000	58	0	0	645870	677990	282470	343190	362360	317240	308250	338880	358500	322730	223120	51658	36764	8068.5	0	0	0	0	0	0	0	0	0	0	0	0	0	0	0	0	0	0	0	0	0	0	0
>gi|13385260|ref|NP_080066.1| acyl-coenzyme A thioesterase 13 [Mus musculus];>gi|755544316|ref|XP_011242633.1| PREDICTED: acyl-coenzyme A thioesterase 13 isoform X1 [Mus musculus]	85	15.183	0	2	10	85	140	15487000000	1548700000	307	0	0	625190	5880100	30126000	29606000	22364000	20876000	27001000	11651000	11776000	42835000	24486000	25393000	16214000	14693000	8142800	1123000	4858100	3890300	506060	1026100	278860	2289400	1617800	959370	5607.9	535030	434730	88639	170540	70614	85981	51627	44227	40858	0	77008	69081
>gi|21313468|ref|NP_079813.1| elongation factor Ts, mitochondrial precursor [Mus musculus]	26.5	35.334	2.0844e-261	1	6	26.5	324	205860000	12866000	67	0	0	0	22792	23424	25189	40965	23679	38586	21764	50666	46755	53409	29224	30044	15205	5630.6	0	0	0	0	0	0	0	0	0	0	0	0	0	0	0	0	17816	0	14244	13548	0	0
>gi|118601004|ref|NP_035302.2| proline dehydrogenase 1, mitochondrial precursor [Mus musculus];>gi|569016908|ref|XP_006536859.1| PREDICTED: proline dehydrogenase 1, mitochondrial isoform X1 [Mus musculus];>gi|568994772|ref|XP_006521926.1| PREDICTED: prolin	20.5	68.035	1.2483e-180	5	9	20.5	599	241160000	6183600	52	0	0	16173	10204	21735	23414	14428	13691	10291	19480	29322	28341	20250	10515	22363	14771	0	9785.3	2949	3101	0	0	0	0	0	0	0	0	0	0	0	0	0	0	0	0	0	15211	4059.6
>gi|226958643|ref|NP_598428.2| pyruvate dehydrogenase kinase, isoenzyme 2 [Mus musculus];>gi|568972134|ref|XP_006532520.1| PREDICTED: pyruvate dehydrogenase kinase, isoenzyme 2 isoform X1 [Mus musculus]	53.3	46.04	0	2	16	53.3	407	5335400000	222310000	435	0	0	1232900	1955300	2442600	5749900	3901200	2271700	1767900	318190	1413400	3847800	4847600	1697700	1231000	651000	497320	479200	407250	289300	256250	279180	145630	124950	73011	40247	0	17887	15822	6477.1	7024.2	0	0	0	0	0	1263.8	0	0
>gi|755561255|ref|XP_011245300.1| PREDICTED: AFG3-like protein 2 isoform X1 [Mus musculus];>gi|110625761|ref|NP_081406.1| AFG3-like protein 2 [Mus musculus]	39.2	80.853	0	2	27	39.2	724	2487500000	54077000	235	0	0	416040	679840	719090	1300400	624040	587470	437980	554280	413970	463840	659250	204840	332170	192170	82199	104380	114310	129300	96940	25137	8187.1	24562	0	24548	0	0	6765.5	1638.4	8591.7	1902.2	10938	9143.7	23838	5790.3	20128	0	16107
>gi|31560255|ref|NP_079752.3| regulator of microtubule dynamics protein 1 [Mus musculus]	35.4	35	4.8605e-297	1	10	35.4	305	780240000	35465000	88	0	0	218990	237620	517260	597940	437310	329270	252280	265720	210120	250780	284660	237600	201940	162620	104370	68455	63904	8970.6	41290	30183	0	0	2431.7	0	0	0	0	0	0	0	0	0	0	0	0	19579	30936
>gi|46849708|ref|NP_035636.1| succinyl-CoA ligase [ADP-forming] subunit beta, mitochondrial precursor [Mus musculus];>gi|568987140|ref|XP_006518820.1| PREDICTED: succinyl-CoA ligase [ADP-forming] subunit beta, mitochondrial isoform X1 [Mus musculus];>gi|56	62.6	50.113	0	3	34	62.6	463	53248000000	1717700000	1111	0	0	21135000	28954000	35002000	34970000	25160000	19646000	19004000	18402000	21123000	26749000	28066000	20476000	22380000	12650000	9553000	6762400	5020500	4165400	1938900	813620	440640	193350	74296	181840	8044.4	56948	32289	10383	35173	52631	72113	41814	63347	46419	8125.9	54185	2617
>gi|6681095|ref|NP_031834.1| cytochrome c, somatic [Mus musculus]	70.5	11.605	0	4	15	70.5	105	30349000000	3793600000	480	0	60339	32500000	25839000	20682000	15097000	9476400	8933500	7849300	8632400	15358000	27150000	26467000	16552000	21528000	17784000	9043900	6380200	5722300	4834400	5278800	11330000	6289800	1705900	1113900	313480	82652	170350	195860	84455	75758	54613	68788	36482	159280	164720	71658	22584	7238.5
>gi|225579033|ref|NP_766599.2| isocitrate dehydrogenase [NADP], mitochondrial precursor [Mus musculus];>gi|568947924|ref|XP_006540974.1| PREDICTED: isocitrate dehydrogenase [NADP], mitochondrial isoform X1 [Mus musculus]	70.1	50.906	0	6	40	70.1	452	347970000000	10874000000	3410	0	1835.4	150740000	134670000	138950000	175250000	291800000	240920000	196410000	171240000	163770000	138370000	139570000	112820000	183820000	226830000	178390000	137350000	111440000	85933000	67906000	46745000	29707000	13487000	14451000	5434800	561130	9322300	7227100	2079300	3918500	2452900	2671300	1376400	966670	1146700	496550	969660	423490
>gi|568996433|ref|XP_006522720.1| PREDICTED: dynamin-like 120 kDa protein, mitochondrial isoform X2 [Mus musculus];>gi|568996431|ref|XP_006522719.1| PREDICTED: dynamin-like 120 kDa protein, mitochondrial isoform X1 [Mus musculus];>gi|568996429|ref|XP_00652	57.6	115.59	0	13	52	57.6	997	5369700000	80144000	523	0	0	173220	451900	423180	575280	426900	334530	408190	414050	296350	719130	682740	213280	298530	243470	225270	126850	129330	156150	154260	117090	74159	51385	4915.2	0	2286.4	0	9486.3	0	0	0	0	0	0	2178.8	1100	6683.8	2466.6
>gi|568979383|ref|XP_006515801.1| PREDICTED: UPF0317 protein C14orf159 homolog, mitochondrial isoform X1 [Mus musculus];>gi|568979381|ref|XP_006515800.1| PREDICTED: UPF0317 protein C14orf159 homolog, mitochondrial isoform X1 [Mus musculus];>gi|31981784|ref	28.5	66.365	5.8673e-68	6	14	28.5	617	816680000	24020000	52	0	0	79630	383220	127840	472430	398640	89691	275550	359890	124980	345260	473490	353420	365790	235860	229960	191610	196570	125750	12917	4156	25347	0	0	0	0	0	0	0	0	0	0	0	0	0	0	0	9562.2
>gi|22094075|ref|NP_031477.1| ADP/ATP translocase 2 [Mus musculus]	73.8	32.931	0	1	16	41.3	298	20557000000	978920000	366	0	0	267520	875440	4302300	8095600	4602400	2338700	1974600	1328300	1689900	1154300	6003800	4959100	9396700	2812900	2245300	1701800	2402800	1718200	1519500	831170	976680	562490	308770	260950	18297	67049	95463	0	4258.3	125720	170910	24451	65228	58889	48615	4303.9	6991.3
>gi|254039729|ref|NP_001156827.1| mitochondrial Rho GTPase 1 isoform 3 [Mus musculus];>gi|755539301|ref|XP_011247470.1| PREDICTED: mitochondrial Rho GTPase 1 isoform X3 [Mus musculus];>gi|755539299|ref|XP_011247469.1| PREDICTED: mitochondrial Rho GTPase 1	10.1	77.003	8.9795e-21	6	7	10.1	672	274270000	8066800	51	0	0	0	18725	21323	22263	12909	5401	5379.8	5788.8	31738	39238	11370	30975	14928	24033	6532.1	3668.3	5772.7	3445	1970.4	3976.4	0	0	3004.9	2524.7	0	0	2367.8	0	0	0	0	0	0	0	0	0	0
>gi|227116358|ref|NP_079573.2| trans-2-enoyl-CoA reductase, mitochondrial precursor [Mus musculus];>gi|568931283|ref|XP_006538948.1| PREDICTED: trans-2-enoyl-CoA reductase, mitochondrial isoform X1 [Mus musculus];>gi|755509674|ref|XP_011248565.1| PREDICTED	28.2	40.342	2.2636e-48	10	6	28.2	373	440730000	20033000	28	0	0	0	18871	153000	186530	137510	107120	103480	1410.2	92653	208480	146630	241100	366680	258300	0	117170	137050	13150	83123	101310	13270	65078	0	0	0	0	24970	0	0	0	0	0	7768.3	1833.5	0	0	0
>gi|148747424|ref|NP_031476.3| ADP/ATP translocase 1 [Mus musculus]	83.2	32.904	0	1	47	83.2	298	1052600000000	47846000000	5388	0	5483.3	53201000	64392000	447870000	609750000	452880000	346330000	315390000	365320000	409230000	782130000	862670000	646160000	625870000	443380000	336400000	225920000	214190000	199540000	164420000	154590000	118080000	83579000	63841000	27169000	2879300	26149000	26404000	5696300	28734000	35010000	21768000	8040700	5904000	5575100	5877800	8391500	16254000
>gi|254692892|ref|NP_848473.2| ADP/ATP translocase 4 [Mus musculus]	12.8	35.257	0	1	1	2.8	320	492980000	21434000	27	0	0	0	0	27889	156060	151110	73972	52767	39773	82067	186750	122230	182320	106090	97327	64143	55963	54912	22628	46721	42256	26061	10924	0	3908.2	0	0	0	0	0	2944.5	2210.7	0	0	0	0	0	0
>gi|6806903|ref|NP_033852.1| sarcoplasmic/endoplasmic reticulum calcium ATPase 2 isoform a [Mus musculus];>gi|158635979|ref|NP_001103610.1| sarcoplasmic/endoplasmic reticulum calcium ATPase 2 isoform b [Mus musculus]	56	109.75	0	2	54	56	998	34950000000	672120000	2250	0	0	529560	500330	637960	679560	1404400	1074200	837960	1279700	1251600	1637800	1686500	1222900	1387000	957030	1048100	833900	782110	870420	487490	385180	309960	167320	287190	212700	34383	231560	151870	94621	192490	295470	162380	191290	461110	456860	155750	232680	142880
>gi|31980998|ref|NP_062710.2| acyl-coenzyme A thioesterase 9, mitochondrial [Mus musculus];>gi|569012136|ref|XP_006528983.1| PREDICTED: acyl-coenzyme A thioesterase 9, mitochondrial isoform X1 [Mus musculus];>gi|154426268|ref|NP_073727.2| acyl-coenzyme A t	26	50.56	7.4707e-74	3	9	26	439	271280000	8220500	33	0	0	7932.7	37315	41002	60014	80275	65664	68658	20045	20270	10947	21635	1438	39856	89258	0	25688	116810	108740	0	64599	19910	0	35058	9575.7	0	0	9218	0	0	0	0	0	3302.5	1933.6	1873	1098.8	1739.4
>gi|56090652|ref|NP_001007571.1| mitochondrial coenzyme A transporter SLC25A42 [Mus musculus]	36.5	35.24	2.9586e-190	1	8	36.5	318	995940000	49797000	210	0	0	15476	6365.2	156310	247620	494390	541770	480900	507230	580100	620210	278240	156970	149290	739480	86765	455350	459740	332680	22282	25389	0	7113.5	5737.3	0	0	0	35285	6603.9	18952	7102.7	0	0	0	8555.7	0	0	0
>gi|568956865|ref|XP_006531095.1| PREDICTED: acyl-CoA synthetase family member 3, mitochondrial isoform X1 [Mus musculus];>gi|568956863|ref|XP_006531094.1| PREDICTED: acyl-CoA synthetase family member 3, mitochondrial isoform X1 [Mus musculus];>gi|56895686	21.8	65.076	1.4169e-53	4	9	21.8	583	244850000	6278100	19	0	0	19589	0	0	1657.2	30728	43348	46751	88939	87491	11566	10115	48936	35822	30944	26617	22136	25001	14219	10642	8728.3	0	0	0	0	0	0	0	0	0	0	0	0	0	0	0	0	0
>gi|568917955|ref|XP_006500029.1| PREDICTED: sulfide:quinone oxidoreductase, mitochondrial isoform X1 [Mus musculus];>gi|244790049|ref|NP_001155975.1| sulfide:quinone oxidoreductase, mitochondrial [Mus musculus];>gi|244790045|ref|NP_067482.4| sulfide:quino	24.7	50.282	3.4379e-25	4	8	24.7	450	123440000	3740600	49	0	0	12253	0	22567	19326	47774	24158	69799	38600	30633	54969	56099	16142	28480	0	0	0	4923.7	3517.6	3635.8	1921.2	0	0	0	0	0	0	28473	0	0	0	0	0	0	0	0	0	0
>gi|13384766|ref|NP_079663.1| transmembrane protein 14C [Mus musculus];>gi|568982531|ref|XP_006517002.1| PREDICTED: transmembrane protein 14C isoform X2 [Mus musculus];>gi|568982529|ref|XP_006517001.1| PREDICTED: transmembrane protein 14C isoform X2 [Mus m	92.1	11.642	6.6543e-191	7	5	92.1	114	613970000	102330000	42	0	0	0	0	0	0	0	0	445090	514540	350250	267000	28053	19196	103360	13820	61187	0	7135.5	0	0	0	0	0	0	0	0	0	0	0	0	3185.3	0	0	0	0	0	0	0
>gi|568970064|ref|XP_006514671.1| PREDICTED: protein TBRG4 isoform X1 [Mus musculus];>gi|568970062|ref|XP_006514670.1| PREDICTED: protein TBRG4 isoform X1 [Mus musculus];>gi|20589521|ref|NP_598772.1| protein TBRG4 [Mus musculus];>gi|194394227|ref|NP_001123	27.3	71.513	1.0769e-77	6	14	27.3	630	1039500000	27356000	57	0	0	0	0	0	3033.6	0	0	0	51028	107620	353100	379620	121360	267780	110400	9677.7	14488	74852	27363	55664	0	0	38250	17490	0	0	18901	0	0	0	0	0	0	0	2038.6	2400.3	5489.2	0
>gi|13384950|ref|NP_079805.1| nucleoside diphosphate-linked moiety X motif 8, mitochondrial precursor [Mus musculus]	46.7	23.252	1.8995e-38	1	8	46.7	210	124780000	12478000	39	0	0	10780	34403	15996	0	41156	32693	67889	62607	89094	132480	228320	204670	12637	6499.3	0	0	0	0	0	0	0	0	0	0	0	0	0	0	0	0	0	0	0	0	0	0	0
>gi|21312524|ref|NP_082333.1| NADH-cytochrome b5 reductase 1 [Mus musculus];>gi|568909683|ref|XP_006529945.1| PREDICTED: NADH-cytochrome b5 reductase 1 isoform X1 [Mus musculus]	51.1	34.134	4.1903e-112	2	12	51.1	305	581830000	34225000	73	0	0	0	0	0	0	14512	39274	28112	55523	97001	146140	172240	81917	0	15633	70005	0	30331	29549	0	0	31840	0	0	0	0	0	0	0	6430.6	0	0	0	0	0	0	0	0
>gi|31542438|ref|NP_079834.2| cytochrome b5 type B precursor [Mus musculus]	40.4	16.318	6.3202e-91	1	3	40.4	146	197710000	24713000	48	0	0	0	0	0	0	30102	0	66396	216030	331750	463570	392700	210320	249080	33759	0	26692	0	0	0	0	0	0	0	0	0	0	0	0	0	0	0	29054	16518	20288	0	0	0
>gi|46909575|ref|NP_075527.2| FAD-linked sulfhydryl oxidase ALR [Mus musculus];>gi|755555831|ref|XP_006523576.2| PREDICTED: FAD-linked sulfhydryl oxidase ALR isoform X2 [Mus musculus];>gi|755555829|ref|XP_006523575.2| PREDICTED: FAD-linked sulfhydryl oxida	16.2	22.876	3.0248e-13	3	3	16.2	198	48969000	3766800	2	0	0	0	0	0	0	0	15515	26467	48483	41332	59354	46776	35386	29179	37072	0	0	0	38766	0	0	0	0	0	0	0	0	0	0	0	0	0	0	0	0	0	0	0
>gi|13384642|ref|NP_079568.1| synaptojanin-2-binding protein [Mus musculus]	26.2	15.815	1.9641e-17	1	3	26.2	145	114590000	12732000	14	0	0	45464	6932.6	0	78381	7545.6	0	85596	72630	60977	53454	94439	7567	34537	0	8580.7	0	0	0	0	0	0	0	0	0	0	0	0	0	0	0	0	0	0	0	0	0	0
>gi|569001413|ref|XP_006524884.1| PREDICTED: ubiquinol-cytochrome-c reductase complex assembly factor 2 isoform X1 [Mus musculus];>gi|13385560|ref|NP_080339.1| ubiquinol-cytochrome-c reductase complex assembly factor 2 [Mus musculus]	23.8	14.455	4.3904e-09	2	2	23.8	122	34059000	5676600	7	0	0	0	0	0	0	0	70609	52551	70426	87026	86743	64397	0	0	0	0	0	0	0	15809	19142	14027	0	0	0	0	30329	0	0	0	0	0	0	0	0	0	0	0
>gi|568929541|ref|XP_006503364.1| PREDICTED: metalloendopeptidase OMA1, mitochondrial isoform X2 [Mus musculus];>gi|568929539|ref|XP_006503363.1| PREDICTED: metalloendopeptidase OMA1, mitochondrial isoform X1 [Mus musculus];>gi|568929537|ref|XP_006503362.1	14.6	54.008	4.386e-25	6	5	14.6	478	94827000	3269900	8	0	0	0	0	0	5191.8	20908	15122	16313	19906	17393	11846	23212	16864	14938	0	3268.2	4290.1	3496.8	3815	4429.2	2794.8	0	0	0	0	0	4077.1	0	0	3715.4	3609.1	3113.4	0	0	0	0	0	0
>gi|27502349|ref|NP_775272.1| mitochondrial-processing peptidase subunit alpha precursor [Mus musculus];>gi|568914105|ref|XP_006498300.1| PREDICTED: mitochondrial-processing peptidase subunit alpha isoform X1 [Mus musculus]	39.1	58.278	5.2395e-187	2	18	39.1	524	1255800000	35881000	108	0	0	0	1510	0	79543	229960	530240	804320	870980	658380	842800	1862600	1235100	358380	114490	81443	62290	41464	37432	3300.9	18608	0	0	0	0	0	0	0	0	0	0	0	0	0	0	0	0	0
>gi|568930614|ref|XP_006538626.1| PREDICTED: hydroxymethylglutaryl-CoA lyase, mitochondrial isoform X1 [Mus musculus];>gi|171543858|ref|NP_032280.2| hydroxymethylglutaryl-CoA lyase, mitochondrial precursor [Mus musculus];>gi|568930616|ref|XP_006538627.1| P	43.3	31.565	1.3722e-142	3	9	43.3	300	394270000	23193000	117	0	0	36208	157100	200530	274790	315100	228600	386850	335120	368490	226340	812230	86385	13891	0	0	56215	65472	22680	24257	38861	34992	0	0	0	0	0	0	0	0	0	0	0	0	0	0	0	0
>gi|24418933|ref|NP_722502.1| acyl-CoA synthetase family member 2, mitochondrial precursor [Mus musculus]	26.7	67.95	6.5549e-83	1	11	26.7	615	560950000	19343000	47	0	0	167570	205520	118610	58408	153060	498340	772850	999410	975150	441930	399920	317740	144480	194290	101740	3886.3	64448	26404	17231	0	10169	0	0	0	0	0	0	0	0	0	0	0	0	0	0	0	0
>gi|33859690|ref|NP_080728.1| ubiquinone biosynthesis protein COQ9, mitochondrial precursor [Mus musculus]	49.8	35.082	0	1	13	49.8	313	12238000000	764900000	398	0	0	884860	9355200	14847000	11920000	11984000	16568000	19270000	18510000	19125000	12534000	3273200	1049600	831520	1864200	175860	50671	73188	112890	69618	0	8885.6	0	25164	0	0	0	15681	9063.8	12309	0	0	5551.3	0	0	0	0	0
>gi|755544363|ref|XP_011242647.1| PREDICTED: phenylalanine--tRNA ligase, mitochondrial isoform X2 [Mus musculus];>gi|568982022|ref|XP_006516832.1| PREDICTED: phenylalanine--tRNA ligase, mitochondrial isoform X2 [Mus musculus];>gi|22267456|ref|NP_077236.1|	16	52.336	3.7257e-17	6	5	16	451	71376000	2549100	9	0	0	0	1826.1	5646.5	8547.2	5500.2	25117	14443	40036	28905	58007	21031	24599	23340	13010	5545.9	3114.4	4174.2	2592.3	5131.8	0	0	0	0	0	0	0	0	0	0	2924.5	2544.4	0	0	0	0	0	0
>gi|568930415|ref|XP_006538530.1| PREDICTED: ATPase family AAA domain-containing protein 3 isoform X1 [Mus musculus];>gi|239985513|ref|NP_849534.2| ATPase family AAA domain-containing protein 3 [Mus musculus];>gi|568930418|ref|XP_006538531.1| PREDICTED: AT	26.4	59.839	7.5752e-104	3	14	26.4	531	720770000	20021000	113	0	0	30930	38961	52739	95024	152570	85363	116020	106020	92815	145390	143300	61825	56154	42011	22591	25857	15528	17497	29663	16844	5623.2	0	0	2681.4	0	3314.4	0	0	5886.7	4125.8	4936.4	5854.9	0	0	0	0	0
>gi|569005645|ref|XP_006531742.1| PREDICTED: pyruvate carboxylase, mitochondrial isoform X1 [Mus musculus];>gi|569005643|ref|XP_006531741.1| PREDICTED: pyruvate carboxylase, mitochondrial isoform X1 [Mus musculus];>gi|251823978|ref|NP_032823.2| pyruvate ca	37.4	129.7	0	4	31	37.4	1178	1220800000	18782000	198	0	0	71008	87031	51812	95261	120630	75306	102120	285500	251430	271900	125610	50890	63335	24583	32296	87510	71110	53276	40392	0	8486.4	0	0	0	0	0	3235.9	0	0	0	769.58	0	0	0	0	0	0
>gi|7305363|ref|NP_038653.1| platelet-activating factor acetylhydrolase IB subunit alpha [Mus musculus]	5.4	46.67	5.0445e-05	1	2	5.4	410	313750000	12067000	2	0	0	41343	63433	50115	70453	54093	49554	85958	310150	272500	331860	261320	147390	160630	99745	86215	140280	148930	91571	43093	53426	20269	0	0	0	0	0	0	0	0	0	0	0	0	0	0	0	0
>gi|568971575|ref|XP_006532249.1| PREDICTED: NADPH:adrenodoxin oxidoreductase, mitochondrial isoform X1 [Mus musculus];>gi|6679767|ref|NP_032023.1| NADPH:adrenodoxin oxidoreductase, mitochondrial precursor [Mus musculus]	18.7	52.147	1.8742e-83	2	6	18.7	476	97779000	3154200	15	0	0	0	0	0	7272.2	62931	60482	43541	44831	47922	41869	21477	20804	42395	31801	0	0	0	0	0	0	0	0	0	0	0	0	0	0	0	0	0	0	0	0	0	0	0
>gi|21703884|ref|NP_663418.1| L-2-hydroxyglutarate dehydrogenase, mitochondrial precursor [Mus musculus]	32.1	50.898	2.0805e-148	1	12	32.1	464	561280000	18709000	107	0	0	0	0	0	151650	370360	167990	212740	270240	547800	479420	685380	84900	144470	51294	33667	16429	9685.8	0	0	10749	0	0	0	0	8717.7	0	0	51237	0	0	36400	21755	30384	17169	14938	9233.8	7462.8
>gi|22203753|ref|NP_666253.1| inorganic pyrophosphatase 2, mitochondrial isoform 1 precursor [Mus musculus];>gi|651167676|ref|NP_001280570.1| inorganic pyrophosphatase 2, mitochondrial isoform 2 precursor [Mus musculus];>gi|568924343|ref|XP_006502279.1| PR	48.2	38.114	6.9525e-201	5	12	48.2	330	1389500000	66165000	277	0	0	173590	197030	473780	524000	368850	463850	402880	788640	1375700	2410000	2959100	952650	498160	155620	103460	88912	70034	78509	35211	59707	12013	6692.5	0	8639.7	0	0	6603	0	0	0	0	0	0	0	0	20367	18519
>gi|359718915|ref|NP_852086.3| probable E3 ubiquitin-protein ligase C12orf51 homolog [Mus musculus];>gi|568937266|ref|XP_006530423.1| PREDICTED: probable E3 ubiquitin-protein ligase HECTD4 isoform X11 [Mus musculus];>gi|568937260|ref|XP_006530420.1| PREDIC	0.5	484.12	4.4397e-05	12	2	0.5	4418	71601000	318230	4	0	0	587.23	2892.4	5103.5	4958.1	2451	2443.6	2232.1	6051.2	0	13702	13138	7550.7	6153.2	2968.7	755.01	0	0	0	0	0	0	0	0	0	0	0	0	0	0	699.97	509.13	0	0	0	0	0	0
>gi|157951743|ref|NP_038571.2| estradiol 17-beta-dehydrogenase 8 [Mus musculus]	47.1	26.588	7.2079e-234	1	8	47.1	259	1229900000	87849000	138	0	0	34207	126220	288510	164180	195090	560750	943550	1272400	1230600	1473600	1846400	790060	467480	613650	618230	412750	367300	960090	229520	681720	182100	138700	76153	38009	0	286490	105640	26225	68405	16508	52127	54501	49851	18055	27084	12951	14320
>gi|269784762|ref|NP_663570.2| carbonyl reductase family member 4 [Mus musculus]	40.3	25.414	3.3944e-247	1	8	40.3	236	867500000	61964000	76	0	0	12464	55978	22051	72452	197510	202280	336480	378800	712880	767760	791880	366160	183500	99406	350430	412910	332260	394680	272030	115670	359830	129030	116610	87223	0	145750	238670	17747	0	37519	45859	20443	41944	21153	23763	25931	0
>gi|112421058|ref|NP_033019.2| peroxisomal membrane protein 2 [Mus musculus]	27.5	22.11	2.0165e-54	1	5	27.5	193	66545000	6049500	14	0	0	0	0	13091	20263	15452	59253	92122	103770	112740	125590	72557	48984	137250	7846.6	0	0	0	6667.2	0	0	0	0	28325	0	0	0	0	0	0	0	0	0	0	0	0	0	0
>gi|145587094|ref|NP_001074650.1| uncharacterized protein C2orf47 homolog, mitochondrial precursor [Mus musculus]	13.4	32.985	1.5036e-32	1	3	13.4	291	186980000	8129500	24	0	0	11384	19385	20168	46436	27866	40375	54088	74415	104070	116290	109990	41043	51479	17395	9810.9	0	0	10242	0	5336.3	0	0	0	0	0	0	0	0	0	0	0	3341.4	0	0	0	0	0
>gi|34328417|ref|NP_780556.2| sarcalumenin precursor [Mus musculus];>gi|568994402|ref|XP_006521750.1| PREDICTED: sarcalumenin isoform X1 [Mus musculus];>gi|568994404|ref|XP_006521751.1| PREDICTED: sarcalumenin isoform X2 [Mus musculus];>gi|568994408|ref|XP	50.3	99.183	0	5	42	50.3	910	14289000000	340210000	667	0	0	110640	561840	789850	1028700	730810	951070	895520	1654500	1990400	2212000	2137100	1557500	1587600	762740	324060	564170	495260	414770	365100	130470	86697	38181	25952	0	0	2317.3	0	0	0	9129.6	0	0	0	3666.5	0	0	0
>gi|661250939|ref|NP_001281251.1| protein Mpv17 isoform 2 [Mus musculus];>gi|6678926|ref|NP_032648.1| protein Mpv17 isoform 1 [Mus musculus];>gi|661250916|ref|NP_001281253.1| protein Mpv17 isoform 1 [Mus musculus];>gi|568933842|ref|XP_006503833.1| PREDICTE	17	18.357	7.9777e-10	5	3	17	165	376650000	53807000	7	0	0	525080	604910	378890	348810	441870	446360	184920	1084600	1141700	1500400	1769600	1308800	1563000	1023200	481830	396210	326070	218810	171010	125290	0	0	0	0	17028	0	0	29212	0	0	0	25546	0	0	9338.1	0	59669
>gi|568991032|ref|XP_006520346.1| PREDICTED: NADH-cytochrome b5 reductase 3 isoform X2 [Mus musculus];>gi|19745150|ref|NP_084063.1| NADH-cytochrome b5 reductase 3 [Mus musculus];>gi|755550818|ref|XP_006520345.2| PREDICTED: NADH-cytochrome b5 reductase 3 is	58.6	31.549	1.0458e-135	3	13	58.6	278	784790000	46164000	64	0	0	35510	0	29176	121260	88416	135620	221210	346700	546330	1014300	211150	130990	160330	72057	29665	30167	44140	99869	90387	25136	0	0	0	0	0	24028	0	0	15977	39103	31644	0	9681.6	11788	9178.6	7044.1	6569.7
>gi|31980939|ref|NP_080719.2| mitochondrial fission process protein 1 [Mus musculus]	46.4	18.314	0	1	9	46.4	166	2515600000	279510000	210	0	0	1520400	253270	162070	417430	1559000	2194000	3359800	2438900	6985000	8406800	2319400	3551100	1827000	646440	445340	167790	447260	214860	294780	84507	90442	0	0	0	9901.8	0	11298	34938	52878	120770	28155	0	0	0	0	0	0
>gi|95113671|ref|NP_082707.1| mitochondrial-processing peptidase subunit beta precursor [Mus musculus]	18.8	54.614	2.8876e-27	1	7	17.4	489	364500000	14580000	63	0	0	0	0	16897	196940	349760	266410	226720	367480	713740	1173900	394860	92576	5606.3	18583	27989	19962	10265	5782.8	0	0	0	0	0	0	0	0	0	0	0	0	0	0	0	0	0	0	0
>gi|30520239|ref|NP_848887.1| neutral cholesterol ester hydrolase 1 [Mus musculus];>gi|755502722|ref|XP_011247986.1| PREDICTED: neutral cholesterol ester hydrolase 1 isoform X1 [Mus musculus]	34.6	45.739	5.3111e-57	2	12	34.6	408	494880000	24744000	52	0	0	11205	14259	0	0	13911	23223	59811	380020	482230	766010	702740	421420	363260	102600	99984	80238	113210	149660	97169	80590	72289	0	31642	32600	0	0	50693	0	12900	0	0	0	0	0	0	0	0
>gi|6753556|ref|NP_034113.1| cathepsin D precursor [Mus musculus]	33.2	44.953	9.4336e-83	1	12	33.2	410	424520000	21226000	73	0	0	0	0	5690.2	13555	30834	46947	83018	518690	604260	771640	651020	26243	97084	0	0	0	0	0	0	0	0	0	4842.5	0	0	0	0	0	0	0	0	0	0	0	0	0	0
>gi|19526848|ref|NP_598445.1| mitochondrial amidoxime reducing component 2 precursor [Mus musculus];>gi|568911768|ref|XP_006497257.1| PREDICTED: mitochondrial amidoxime reducing component 2 isoform X1 [Mus musculus]	10.1	38.194	2.4407e-10	2	3	10.1	338	159300000	7965200	6	0	0	0	0	10766	0	25392	15518	27323	21302	56097	36116	255550	33674	99708	0	0	32312	0	0	120390	42704	0	0	56058	30566	0	0	30344	0	0	8904.5	14791	11681	0	0	0	0	0
>gi|6679439|ref|NP_032933.1| peptidyl-prolyl cis-trans isomerase A [Mus musculus]	42.7	17.971	5.0545e-121	1	7	42.7	164	318360000	22740000	26	0	0	8435.2	0	3849.4	0	14949	24024	40582	29557	63446	46292	68394	57642	63203	25490	26731	0	0	0	0	0	0	0	0	0	0	17679	3918.8	0	0	0	0	0	0	5795.5	0	0	0
>gi|14149635|ref|NP_077717.1| fatty acid-binding protein, adipocyte [Mus musculus];>gi|568920555|ref|XP_006530111.1| PREDICTED: fatty acid-binding protein, adipocyte isoform X1 [Mus musculus]	70.5	14.65	0	4	12	70.5	132	1511000000	137360000	85	0	0	50315	68059	0	53548	19571	76413	125860	457070	325100	199700	156930	158760	360430	302170	281910	143430	133180	58577	24360	33172	17320	0	0	0	0	0	0	0	0	0	29956	0	0	0	0	0	0
>gi|18390323|ref|NP_080973.1| ras-related protein Rab-14 [Mus musculus];>gi|755497840|ref|XP_011237469.1| PREDICTED: ras-related protein Rab-14 isoform X1 [Mus musculus]	63.7	23.897	3.5822e-210	18	10	57.7	215	366640000	22915000	87	0	0	7933.5	0	0	0	0	0	0	0	0	0	0	0	0	0	0	0	0	0	0	0	0	0	0	0	0	0	0	0	0	0	0	0	0	0	0	0	0
>gi|568965607|ref|XP_006512897.1| PREDICTED: uncharacterized protein C6orf203 homolog isoform X1 [Mus musculus];>gi|568965605|ref|XP_006512896.1| PREDICTED: uncharacterized protein C6orf203 homolog isoform X1 [Mus musculus];>gi|13385904|ref|NP_080687.1| un	20.8	27.847	1.2935e-10	4	3	20.8	240	85375000	4743100	28	0	0	0	0	0	0	0	0	0	0	0	0	0	0	0	60058	25024	0	0	0	14883	0	0	0	0	0	0	0	0	0	0	0	0	0	0	0	0	0	0
>gi|569004492|ref|XP_006526301.1| PREDICTED: probable histidine--tRNA ligase, mitochondrial isoform X1 [Mus musculus];>gi|18079343|ref|NP_542367.1| probable histidine--tRNA ligase, mitochondrial precursor [Mus musculus];>gi|569004496|ref|XP_006526303.1| PR	11.1	48.277	7.4652e-12	6	5	11.1	424	77680000	2219400	9	0	0	0	0	0	2422.6	2970.6	0	3684	0	1886.5	2188.2	0	1970.4	0	2057.6	1503.8	0	0	0	0	0	0	0	0	0	0	0	0	0	0	0	0	0	0	0	0	0	0
>gi|568975937|ref|XP_006534337.1| PREDICTED: solute carrier family 25 member 35 isoform X2 [Mus musculus];>gi|568975935|ref|XP_006534336.1| PREDICTED: solute carrier family 25 member 35 isoform X1 [Mus musculus];>gi|21312550|ref|NP_082324.1| solute carrier	16.1	27.175	5.6662e-10	5	3	16.1	249	53439000	3143500	4	0	0	0	0	2339.9	0	0	0	0	0	0	0	0	16686	18837	5185.2	0	8738.5	0	0	0	0	0	0	0	0	0	0	0	0	0	0	0	0	0	0	0	0	0
>gi|9789997|ref|NP_062668.1| LETM1 and EF-hand domain-containing protein 1, mitochondrial precursor [Mus musculus];>gi|568934388|ref|XP_006504097.1| PREDICTED: LETM1 and EF-hand domain-containing protein 1, mitochondrial isoform X1 [Mus musculus]	51.1	82.988	0	2	31	51.1	738	2224400000	45396000	315	0	0	59084	177460	35175	53992	38672	45782	29470	18537	38509	82809	147560	73673	121120	60426	27182	30656	128200	21898	67317	194450	66166	49188	0	18196	0	13669	2737.2	0	5941.5	16292	19177	5609.6	8493.1	1561.8	4080.1	0	0
>gi|575771913|ref|NP_001276525.1| solute carrier family 25 member 40 isoform b [Mus musculus];>gi|575771828|ref|NP_001276524.1| solute carrier family 25 member 40 isoform a [Mus musculus];>gi|568932816|ref|XP_006503654.1| PREDICTED: solute carrier family 2	11.7	31.197	6.163e-25	5	3	11.7	274	24039000	1602600	9	0	0	0	0	0	0	0	0	0	0	0	0	10400	12571	19937	0	0	0	0	0	0	0	0	0	0	0	0	0	0	0	0	0	0	0	0	0	0	0	0
>gi|6678365|ref|NP_033417.1| GTP-binding nuclear protein Ran [Mus musculus];>gi|568937764|ref|XP_006504343.1| PREDICTED: GTP-binding nuclear protein Ran isoform X1 [Mus musculus];>gi|568896389|ref|XP_006544502.1| PREDICTED: GTP-binding nuclear protein Ran	16.7	24.423	2.0628e-07	6	3	16.7	216	57116000	4759600	6	0	0	0	0	0	0	0	0	0	0	16109	44158	128910	112390	0	0	100760	0	45115	42182	29652	39662	48237	0	0	0	0	0	0	0	0	0	0	0	0	0	0	0	0
>gi|254826790|ref|NP_038798.2| mitochondrial dicarboxylate carrier [Mus musculus]	15.7	31.715	2.444e-41	1	3	15.7	287	43167000	2539200	4	2149.8	0	0	17629	35184	33203	19780	15856	12593	9234.6	14069	41190	75382	37348	0	0	0	7614.9	0	0	0	0	0	0	0	0	0	0	0	0	0	0	0	0	0	0	0	0	0
>gi|755527185|ref|XP_011246793.1| PREDICTED: peroxisomal coenzyme A diphosphatase NUDT7 isoform X1 [Mus musculus];>gi|589269111|ref|NP_001277111.1| peroxisomal coenzyme A diphosphatase NUDT7 isoform 5 [Mus musculus];>gi|165972344|ref|NP_077766.3| peroxisom	14.9	17.961	2.1515e-14	6	3	14.9	161	161030000	13419000	25	0	0	35217	0	118040	265490	125780	41406	41757	0	0	51531	190350	0	130100	117270	101540	39778	0	41542	22694	33758	22416	20724	0	0	0	0	19069	0	0	0	0	0	7836.1	0	0	0	0
>gi|568926518|ref|XP_006537898.1| PREDICTED: solute carrier family 25 member 51 isoform X1 [Mus musculus];>gi|294610683|ref|NP_001009949.3| solute carrier family 25 member 51 [Mus musculus];>gi|755506314|ref|XP_011248301.1| PREDICTED: solute carrier family	18.5	33.689	7.2536e-119	3	5	18.5	298	74447000	3918300	28	0	0	0	7574.2	47267	83807	35263	15017	51408	44248	38578	87874	30722	17695	65152	84506	64307	43826	58940	0	6406.6	0	0	0	0	0	0	0	0	0	0	0	14039	0	0	0	0	0	0
>gi|568967155|ref|XP_006513515.1| PREDICTED: coenzyme Q-binding protein COQ10 homolog A, mitochondrial isoform X3 [Mus musculus];>gi|568967153|ref|XP_006513514.1| PREDICTED: coenzyme Q-binding protein COQ10 homolog A, mitochondrial isoform X2 [Mus musculus	30.9	24.923	1.3654e-39	6	6	30.9	217	1194600000	74663000	87	0	0	80567	326620	143750	123700	88959	44030	74403	84646	65596	1234900	94813	123190	1878900	166970	88499	243160	167080	131210	172070	236810	67509	34651	28924	28770	0	57605	30211	12284	20119	40841	16067	63543	0	45904	0	40346	4330.5
>gi|161760667|ref|NP_001104572.1| prelamin-A/C isoform C [Mus musculus];>gi|568921945|ref|XP_006501136.1| PREDICTED: prelamin-A/C isoform X1 [Mus musculus];>gi|162287370|ref|NP_001002011.2| prelamin-A/C isoform A precursor [Mus musculus];>gi|9506843|ref|NP	12.9	65.445	1.3337e-15	4	6	12.9	574	326310000	8157800	5	0	0	0	0	0	0	0	0	0	38552	91684	400070	94239	51442	341490	78695	13970	14124	10639	0	0	0	0	0	0	0	0	0	0	0	0	0	0	0	0	0	0	0	0
>gi|261878543|ref|NP_620084.2| C-1-tetrahydrofolate synthase, cytoplasmic [Mus musculus]	5.6	101.2	3.991e-12	1	4	5.6	935	22146000	395470	6	0	0	0	0	0	0	0	0	0	0	0	2676.5	2740.8	0	1734.9	0	0	0	0	0	0	0	0	0	0	0	0	0	0	0	0	0	0	0	0	0	0	0	0
>gi|238624114|ref|NP_598949.3| acyl-coenzyme A thioesterase 2, mitochondrial precursor [Mus musculus];>gi|6753550|ref|NP_036136.1| acyl-coenzyme A thioesterase 1 [Mus musculus]	62.3	49.656	0	11	23	62.3	453	19935000000	766730000	803	0	0	0	301120	6108700	6962100	7371500	6895000	4443700	3902700	5383400	9352200	24565000	24893000	11522000	2152800	427070	370230	206230	90899	134700	78666	18672	42111	22194	22211	0	0	0	0	0	0	0	0	0	0	0	0	0
>gi|161016826|ref|NP_031900.3| receptor expression-enhancing protein 5 [Mus musculus]	11.1	21.447	6.954e-10	1	3	11.1	189	393070000	56153000	8	0	0	0	0	0	0	0	0	0	65720	359390	1761700	4994600	2424800	2225100	429260	324530	0	182000	179390	169710	106870	63918	25901	51962	32653	0	33050	28750	0	0	7957.6	0	0	0	18027	14196	10846	8164.3
>gi|31543942|ref|NP_033528.3| vinculin [Mus musculus];>gi|568987488|ref|XP_006518985.1| PREDICTED: vinculin isoform X1 [Mus musculus]	10.6	116.72	6.286e-23	2	8	10.6	1066	228040000	2651600	11	0	0	9861.5	12113	61695	113010	33196	22732	8501.1	13776	10087	67123	142550	80185	83038	27378	12104	8094.4	7350.4	5971.4	5988.8	7544.3	6706.5	0	3654	0	0	0	501.25	0	0	0	0	0	0	0	0	0	0
>gi|30520019|ref|NP_848768.1| saccharopine dehydrogenase-like oxidoreductase [Mus musculus]	34	47.129	6.1005e-56	1	10	34	429	481540000	20064000	48	0	0	0	0	0	0	0	3151.1	0	3196	84854	207920	346250	247830	56761	139360	102370	132430	147140	140440	5979.5	48044	0	0	3524.5	0	0	5352.9	73541	0	17549	17081	3922.2	9534.7	1259.7	0	18543	0	0
>gi|12963539|ref|NP_075643.1| persulfide dioxygenase ETHE1, mitochondrial precursor [Mus musculus]	36.2	27.738	2.5893e-60	1	6	36.2	254	306770000	17043000	58	0	0	19053	143730	17203	13000	34264	39336	0	102290	78440	203460	251290	270630	608720	331270	97870	77308	21251	13861	15073	8732.1	0	0	0	0	0	6383.8	0	0	0	0	0	0	0	0	0	0	0
>gi|568967900|ref|XP_006513872.1| PREDICTED: ATP-dependent RNA helicase SUPV3L1, mitochondrial isoform X1 [Mus musculus];>gi|31088872|ref|NP_852088.1| ATP-dependent RNA helicase SUPV3L1, mitochondrial precursor [Mus musculus]	23.1	60.837	6.5756e-70	3	10	23.1	540	162850000	5428400	22	0	0	0	0	0	0	0	5913.1	5006.9	10373	9127	52233	95030	102090	205710	113130	41075	17033	14993	0	0	0	0	0	0	0	0	0	0	0	0	0	0	0	2621.5	0	0	0	0
>gi|22122625|ref|NP_666220.1| 3-hydroxyisobutyryl-CoA hydrolase, mitochondrial precursor [Mus musculus]	58.7	43.037	0	1	21	58.7	385	8079500000	299240000	413	0	0	298930	513010	2488700	4203500	2514800	1157600	1063200	1638300	1697600	3811400	7229600	5613900	13037000	14298000	3761000	1087100	147720	163240	29601	70155	21658	18193	0	0	0	0	0	0	0	0	0	0	0	0	0	0	0
>gi|40556608|ref|NP_032328.2| heat shock protein HSP 90-beta [Mus musculus]	30.8	83.28	0	1	17	26.9	724	445510000	11724000	49	0	0	0	0	0	0	0	0	0	4100.6	9336.5	16648	43549	82883	96450	73225	22081	14334	4322.6	7874.2	4405.9	0	2922.5	2438.4	0	0	0	0	0	0	0	0	0	0	0	0	0	0	0
>gi|755541228|ref|XP_011242145.1| PREDICTED: synaptophysin-like protein 1 isoform X2 [Mus musculus];>gi|755541226|ref|XP_011242144.1| PREDICTED: synaptophysin-like protein 1 isoform X1 [Mus musculus];>gi|41282044|ref|NP_942003.1| synaptophysin-like protein	5.5	18.399	0.00049332	4	1	5.5	164	45506000	6500800	2	0	0	0	0	0	0	0	0	0	0	0	63630	281180	196200	453850	393780	176180	0	96794	67825	70341	121010	0	0	0	0	0	33340	0	0	0	0	0	0	0	0	0	0	0
>gi|10048462|ref|NP_065266.1| mitochondrial carnitine/acylcarnitine carrier protein [Mus musculus]	70.8	33.026	0	1	20	70.8	301	18784000000	939210000	347	0	0	37777	407410	1370400	261690	118050	104780	229460	359090	2033200	9072900	26992000	34923000	34109000	27823000	21104000	11976000	11112000	7011400	3838600	2536000	1423600	989520	142020	166440	4663.8	52105	26141	40769	158220	862260	757740	132320	231920	255620	141660	129870	285080
>gi|568966988|ref|XP_006513434.1| PREDICTED: phosphate carrier protein, mitochondrial isoform X1 [Mus musculus];>gi|568894906|ref|XP_006544390.1| PREDICTED: phosphate carrier protein, mitochondrial-like isoform X2 [Mus musculus];>gi|568894904|ref|XP_006544	65.6	39.736	0	4	27	65.6	358	188370000000	9418500000	1122	0	0	165150	1876.6	70347	80083	128790	215250	250370	3806000	15891000	117690000	352450000	355940000	384620000	308680000	211930000	134810000	94661000	38123000	21869000	8977100	3991000	3570800	2120700	943150	57412	596620	638670	48615	76021	146380	204690	118560	155400	85007	76867	123890	79458
>gi|755558681|ref|XP_011244842.1| PREDICTED: mitochondrial carrier homolog 1 isoform X3 [Mus musculus];>gi|569001105|ref|XP_006524733.1| PREDICTED: mitochondrial carrier homolog 1 isoform X2 [Mus musculus];>gi|569001103|ref|XP_006524732.1| PREDICTED: mitoc	12.3	30.698	4.5044e-08	5	3	12.3	277	80486000	5365700	7	0	0	0	0	0	0	0	0	0	0	0	0	330000	203720	241050	141520	94181	35821	0	0	0	0	0	0	0	0	0	0	0	0	0	0	4108.2	0	0	9051.1	4872.3	0	0
>gi|226958579|ref|NP_082182.1| von Willebrand factor A domain-containing protein 8 isoform 1 precursor [Mus musculus];>gi|568987451|ref|XP_006518967.1| PREDICTED: von Willebrand factor A domain-containing protein 8 isoform X1 [Mus musculus];>gi|755548173|r	34	213.42	0	4	49	34	1905	4231300000	34123000	473	0	0	230810	285820	255140	154620	170570	61342	52047	108880	250280	591960	719490	771680	899230	700950	442150	356460	248170	162310	114650	103920	71942	8479.9	6304.2	0	304.37	1184.7	2693.1	0	0	0	0	731.56	0	0	517.81	0	0
>gi|568988419|ref|XP_006519435.1| PREDICTED: growth hormone-inducible transmembrane protein isoform X1 [Mus musculus];>gi|312283736|ref|NP_001186051.1| growth hormone-inducible transmembrane protein [Mus musculus];>gi|17505218|ref|NP_510963.1| growth hormo	12.1	37.275	5.4406e-38	3	5	12.1	346	520130000	37152000	22	0	0	15223	21302	17398	34833	0	0	0	88015	244120	382280	985170	677390	600200	314200	168350	143430	148510	253280	172500	282000	127110	27214	35495	68900	0	49558	62658	0	21842	53483	79829	49546	35068	68985	35559	0	0
>gi|31541932|ref|NP_659123.2| cytochrome c oxidase assembly protein COX15 homolog [Mus musculus]	22	45.852	3.4264e-32	1	7	22	413	322050000	15336000	29	0	0	0	0	0	0	0	0	0	15335	23879	108490	290000	253260	295280	241100	141580	78932	47795	30969	73190	30447	22496	15045	14798	0	0	0	0	0	0	0	7871.7	8785.8	5624.9	0	0	0	0
>gi|9790055|ref|NP_062732.1| mitochondrial carrier homolog 2 [Mus musculus]	58.4	33.499	0	1	13	58.4	303	5240500000	349370000	421	0	0	5954.5	27340	7545.6	63363	8248.9	0	77441	311820	525180	2604300	5384200	3785200	4443600	2797900	1482700	524300	491380	592540	765570	544970	441510	571240	495090	89625	16734	253110	396160	84128	101460	199160	235140	487110	693970	901580	399360	183100	139880
>gi|162138915|ref|NP_034079.2| carnitine O-palmitoyltransferase 2, mitochondrial precursor [Mus musculus]	62.9	73.98	0	1	36	62.9	658	23410000000	532040000	919	0	0	0	0	0	0	14740	15557	10884	25990	1075400	11217000	19600000	15692000	17727000	11443000	9177100	9912400	8310100	7118900	7614800	7645300	3847400	3024500	2266200	1253100	10513	1243200	1019500	116690	208700	164870	116370	72079	58939	44441	33173	30448	11169
>gi|19527228|ref|NP_598768.1| CDGSH iron-sulfur domain-containing protein 1 [Mus musculus]	62	12.097	0	1	9	62	108	7806800000	1301100000	229	0	0	1768500	1617400	2398000	1750900	1382100	1978800	3882500	6660200	6856900	20003000	48378000	11656000	12991000	5897600	4726500	2621300	2335500	2345000	2252600	2116500	711860	72364	196480	131390	48741	330670	417650	104050	410630	1238900	722160	349520	329520	352140	210130	63756	0
>gi|569020572|ref|XP_006544938.1| PREDICTED: myeloid-associated differentiation marker isoform X1 [Mus musculus];>gi|568946155|ref|XP_006540234.1| PREDICTED: myeloid-associated differentiation marker isoform X1 [Mus musculus];>gi|148271073|ref|NP_058665.2|	8.4	35.284	2.8973e-27	6	2	8.4	320	24287000	2428700	2	0	0	0	0	0	0	0	0	0	0	0	23562	78606	67577	35190	33722	20523	35415	22301	0	0	0	0	0	0	0	0	0	0	0	0	0	0	0	0	0	0	0	0
>gi|21313396|ref|NP_084232.1| cob(I)yrinic acid a,c-diamide adenosyltransferase, mitochondrial precursor [Mus musculus];>gi|568937575|ref|XP_006530570.1| PREDICTED: cob(I)yrinic acid a,c-diamide adenosyltransferase, mitochondrial isoform X1 [Mus musculus]	14.3	26.273	5.6114e-08	2	3	14.3	237	72729000	5195000	5	0	0	0	0	0	0	0	0	0	0	26886	40938	142990	64353	88730	33708	29409	23589	29303	20771	7159.9	89995	62857	16751	0	0	0	4863.1	0	0	0	0	0	0	0	0	0	0	0
>gi|254588014|ref|NP_080070.2| electron transfer flavoprotein-ubiquinone oxidoreductase, mitochondrial precursor [Mus musculus]	72.2	68.09	0	1	42	72.2	616	81933000000	2214400000	887	0	0	5430.6	6504.3	7022.8	17619	477490	1174400	2319800	8354800	20013000	69074000	117170000	77550000	71533000	19059000	5345800	3303400	2745200	2997900	1853000	1578300	606010	310980	368110	299740	6550.4	412030	455670	62306	128980	207260	133400	14258	42310	17852	29428	8539.2	12463
>gi|70778812|ref|NP_780421.2| transmembrane protein 65 [Mus musculus]	29.9	24.918	2.3802e-168	1	3	11.1	234	356250000	27404000	11	0	0	0	0	0	0	0	8172.5	7022.4	29141	95173	479600	877250	541430	687530	243870	177540	103500	72094	66544	51589	0	0	0	0	0	0	0	0	0	0	0	0	0	0	0	0	0	0
>gi|568993558|ref|XP_006521567.1| PREDICTED: transmembrane protein 65 isoform X1 [Mus musculus]	31.8	27.848	4.6732e-132	2	9	31.8	261	1439100000	95938000	105	0	0	0	106730	207100	53611	39338	26648	10664	86351	284950	2243300	2360200	1565800	2614800	1186300	395580	182420	184080	141650	63458	44021	26476	6176.3	0	25198	0	0	0	4425.8	6816.2	0	3194.6	0	0	0	0	0	0
>gi|755525344|ref|XP_006509325.2| PREDICTED: long-chain-fatty-acid--CoA ligase 1 isoform X1 [Mus musculus];>gi|694879456|ref|NP_001289092.1| long-chain-fatty-acid--CoA ligase 1 [Mus musculus];>gi|568954513|ref|XP_006509329.1| PREDICTED: long-chain-fatty-ac	59.1	77.951	0	16	43	59.1	699	45541000000	1138500000	1832	0	1870	343510	175080	111580	162060	260870	839270	2817800	8125700	11260000	22831000	24825000	16599000	15618000	8134000	5268600	4125100	4171300	3305900	2419300	3209400	2838600	1485800	1290000	1033500	13006	921610	807370	179030	411350	229720	207080	152600	147200	156250	98327	82869	23249
>gi|6680309|ref|NP_032329.1| 10 kDa heat shock protein, mitochondrial [Mus musculus]	81.4	10.963	1.1353e-277	1	11	81.4	102	18246000000	1824600000	225	0	0	598030	810410	563120	1110200	1447500	1298600	757850	416210	660700	69268000	114800000	57306000	39382000	11125000	11054000	8649700	7714500	6291900	3083500	2633700	2153400	1055700	834610	378980	0	159180	161010	15402	0	0	0	0	0	8899.5	7353.4	0	0
>gi|755542736|ref|XP_011242424.1| PREDICTED: mitochondrial import inner membrane translocase subunit Tim9 isoform X1 [Mus musculus];>gi|7305573|ref|NP_038924.1| mitochondrial import inner membrane translocase subunit Tim9 [Mus musculus];>gi|67846109|ref|NP	52.8	10.344	6.3887e-16	5	4	52.8	89	164630000	27438000	7	0	0	41780	0	0	0	0	0	0	95765	132160	243040	480790	701960	791970	0	39638	0	56416	0	0	0	0	71906	85017	64973	0	102520	130360	29378	24465	0	0	0	0	0	0	0	0
>gi|6677775|ref|NP_033105.1| 60S ribosomal protein L22 isoform a [Mus musculus];>gi|568893700|ref|XP_006544195.1| PREDICTED: 60S ribosomal protein L22 [Mus musculus];>gi|459683845|ref|NP_001264042.1| 60S ribosomal protein L22 isoform b [Mus musculus];>gi|4	19.5	14.759	3.0762e-12	6	2	19.5	128	254290000	42382000	7	0	0	0	0	0	0	0	0	0	0	0	1134000	1804900	1449400	0	1573100	1006600	28865	0	42465	887960	998410	0	0	0	289190	0	365020	333790	0	0	0	18847	0	0	0	0	0	0
>gi|283046784|ref|NP_081234.2| SRA stem-loop-interacting RNA-binding protein, mitochondrial [Mus musculus]	73.2	12.605	8.5891e-59	1	7	73.2	112	642220000	64222000	41	0	0	293060	212320	159850	24453	184760	133830	183640	278640	165810	942680	1180800	788920	1486200	856220	66219	646040	110720	261120	177270	61803	108310	422520	0	0	0	0	0	0	0	0	0	0	0	0	0	0	0
>gi|254540168|ref|NP_001156906.1| 78 kDa glucose-regulated protein precursor [Mus musculus];>gi|254540166|ref|NP_071705.3| 78 kDa glucose-regulated protein precursor [Mus musculus]	53.3	72.421	0	2	32	53.3	655	3011300000	79245000	428	2530.5	0	55559	130970	33874	52287	75525	47829	60628	100140	117710	478320	552460	113910	422320	323400	189500	255500	98137	40864	39569	71306	31738	17190	13291	2845.6	793.6	12501	0	0	0	0	31549	51221	6707.8	85374	6305.3	0	0
>gi|7949027|ref|NP_058055.1| dnaJ homolog subfamily C member 5 [Mus musculus];>gi|755502238|ref|XP_011238226.1| PREDICTED: dnaJ homolog subfamily C member 5 isoform X1 [Mus musculus];>gi|755502236|ref|XP_011238225.1| PREDICTED: dnaJ homolog subfamily C mem	7.6	22.101	0.00036634	5	1	7.6	198	23551000	3364500	2	0	0	0	0	0	0	0	0	0	0	30836	140950	151060	99697	123970	0	0	0	0	0	0	0	0	0	0	0	0	0	0	0	0	0	0	0	0	0	0	0	0
>gi|568935172|ref|XP_006534780.1| PREDICTED: ecto-ADP-ribosyltransferase 3 isoform X6 [Mus musculus];>gi|755512176|ref|XP_011247691.1| PREDICTED: ecto-ADP-ribosyltransferase 3 isoform X2 [Mus musculus];>gi|568935162|ref|XP_006534775.1| PREDICTED: ecto-ADP-	19.9	42.014	1.1458e-150	20	5	19.9	371	42033000	1827500	8	0	0	0	0	0	0	0	0	0	0	6219.2	11047	32161	26596	0	21486	20251	0	0	0	0	0	0	0	0	0	0	0	0	0	0	0	0	0	0	0	0	2205.5	3023.7
>gi|170932556|ref|NP_663435.2| oxidoreductase NAD-binding domain-containing protein 1 precursor [Mus musculus]	14.5	34.727	2.3767e-22	1	3	14.5	311	135320000	5412800	24	0	0	0	21169	30470	13972	38489	18941	29190	27573	0	68571	186410	128530	160120	51688	61041	31060	14988	13911	3978.4	0	0	0	0	0	0	0	0	0	0	0	0	0	0	0	0	0	0
>gi|85719318|ref|NP_001013802.1| solute carrier family 25 member 34 [Mus musculus];>gi|568931517|ref|XP_006539059.1| PREDICTED: solute carrier family 25 member 34 isoform X1 [Mus musculus]	16	33.778	4.1406e-32	2	4	16	318	81617000	5101100	14	0	0	0	17754	0	17859	0	0	0	0	11483	17117	69597	54387	76652	41544	88643	44956	12186	0	0	0	0	0	0	0	0	0	0	0	0	0	0	0	0	0	0	0	0
>gi|6677983|ref|NP_033217.1| caseinolytic peptidase B protein homolog [Mus musculus];>gi|755522259|ref|XP_011240004.1| PREDICTED: caseinolytic peptidase B protein homolog isoform X2 [Mus musculus];>gi|568949925|ref|XP_006507551.1| PREDICTED: caseinolytic p	12.7	76.003	1.1534e-38	5	7	12.7	677	152930000	3730000	21	0	0	3553.8	10838	9532.5	14025	14323	9660.4	0	9156.1	12085	23569	23642	15055	23693	13692	6065.4	7838.9	5191.4	0	0	0	0	0	0	0	0	0	0	0	0	0	0	0	0	0	0	47036	0
>gi|568905274|ref|XP_006495535.1| PREDICTED: acyl-protein thioesterase 1 isoform X2 [Mus musculus];>gi|6678760|ref|NP_032892.1| acyl-protein thioesterase 1 [Mus musculus]	40.1	18.723	2.6195e-30	3	5	40.1	172	552780000	55278000	36	0	0	55832	39566	407500	509250	24100	26793	34564	91868	79159	1193400	401790	203340	545210	2887500	202250	1992000	50148	24728	30208	8810.3	0	0	0	0	0	0	0	0	0	0	0	0	0	0	0	0	16978
>gi|27552760|ref|NP_613065.2| mitochondrial import receptor subunit TOM70 [Mus musculus]	31.4	67.589	2.085e-211	1	15	31.4	611	673680000	19814000	45	0	0	3701	4773.9	16080	24871	48423	19645	24504	23978	26824	126600	0	154860	0	18985	29017	18848	11786	12812	8296.4	0	0	0	0	0	0	0	0	0	0	0	0	0	0	2560.1	3282.6	49473	0
>gi|27228988|ref|NP_079984.2| transmembrane protein 186 [Mus musculus]	23.6	24.631	2.5438e-54	1	5	23.6	216	100240000	8353400	18	0	0	0	0	0	0	0	0	0	0	0	0	99810	0	65841	0	0	0	0	0	0	0	0	0	0	0	0	0	0	0	0	0	0	0	0	11829	0	0	0
>gi|13385672|ref|NP_080441.1| solute carrier family 25 member 46 [Mus musculus];>gi|569004381|ref|XP_006526249.1| PREDICTED: solute carrier family 25 member 46 isoform X1 [Mus musculus]	12.7	46.224	1.056e-107	2	4	12.7	418	90883000	4131000	9	0	0	0	0	0	0	0	0	0	17561	0	5192.9	9613.1	32716	0	0	0	0	0	0	0	0	0	33383	0	0	0	0	0	0	0	0	0	0	0	0	0	0	0
>gi|13195648|ref|NP_077188.1| reticulon-4 isoform C [Mus musculus];>gi|34610237|ref|NP_918940.1| reticulon-4 isoform D [Mus musculus]	11.1	22.466	3.195e-08	2	1	4	199	28882000	4126000	1	0	0	0	0	0	0	0	0	0	0	0	0	186950	10252	0	0	0	0	0	0	0	0	0	0	0	0	0	0	0	0	0	0	0	0	0	0	0	0	0
>gi|58037267|ref|NP_082235.1| protein disulfide-isomerase A6 precursor [Mus musculus]	34.2	48.689	7.3865e-144	1	9	34.2	445	214580000	8253200	38	0	0	0	0	0	0	0	3397.5	2713.2	2231.5	7738.2	4987.1	14120	0	0	0	0	0	0	0	0	0	0	0	0	0	0	6298.4	0	0	0	0	0	0	0	0	0	0	0
>gi|8393866|ref|NP_058674.1| ornithine aminotransferase, mitochondrial precursor [Mus musculus]	82.2	48.354	0	1	30	82.2	439	15309000000	566990000	370	0	0	0	0	67993	0	60860	60589	66801	250660	1674100	5883000	21277000	1802100	109210	0	10891	0	2422	23329	30614	71268	3114.9	0	0	0	0	0	0	0	0	12553	12706	0	0	9817.1	5772.1	0	0
>gi|568929154|ref|XP_006503180.1| PREDICTED: proteasome subunit beta type-2 isoform X1 [Mus musculus]	38.1	18.089	9.2009e-86	1	5	38.1	160	286790000	28679000	15	0	0	0	13193	0	0	0	13528	0	45284	24288	0	192270	0	143880	75460	0	0	0	67506	0	0	0	219430	160440	0	0	0	0	0	0	0	0	0	0	0	0	0	0
>gi|755495403|ref|XP_011237044.1| PREDICTED: antithrombin-III isoform X1 [Mus musculus];>gi|568910406|ref|XP_006496689.1| PREDICTED: antithrombin-III isoform X1 [Mus musculus];>gi|18252782|ref|NP_543120.1| antithrombin-III precursor [Mus musculus]	7.1	52.003	1.6952e-06	3	3	7.1	465	19584000	612010	2	0	0	0	0	0	0	0	0	0	0	0	0	5342.9	0	0	0	0	0	0	0	0	0	0	0	0	0	0	0	0	0	0	0	0	0	0	0	0	0	0
>gi|569011700|ref|XP_006528768.1| PREDICTED: cytochrome c-type heme lyase isoform X1 [Mus musculus];>gi|569011698|ref|XP_006528767.1| PREDICTED: cytochrome c-type heme lyase isoform X1 [Mus musculus];>gi|569011696|ref|XP_006528766.1| PREDICTED: cytochrome	25	30.977	3.6817e-22	4	7	25	272	235660000	14729000	58	0	0	28693	6900.3	19887	77996	0	0	89158	222720	384880	138840	231420	305240	65694	57854	92744	0	0	0	29904	23937	0	0	24814	0	0	27967	111630	0	0	10058	12973	16084	15341	20705	0	5820.5	0
>gi|260763900|ref|NP_598544.2| prostaglandin E synthase 2 [Mus musculus]	40.9	43.323	0	1	12	40.9	384	2075000000	76851000	202	0	0	86452	114220	317870	606610	603200	742700	934210	107070	131810	1302300	2331100	527260	4630	0	0	0	0	0	0	0	0	0	7602.9	0	0	0	0	0	0	0	0	45364	36230	25012	18155	0	0
>gi|568958695|ref|XP_006509997.1| PREDICTED: oligoribonuclease, mitochondrial isoform X1 [Mus musculus];>gi|27229283|ref|NP_077195.2| oligoribonuclease, mitochondrial precursor [Mus musculus]	8.6	23.648	1.4811e-11	2	1	8.6	209	1101200	84705	1	0	0	0	0	0	0	0	0	0	0	0	12308	0	0	0	0	0	0	0	0	0	0	0	0	0	0	0	0	0	0	0	0	0	0	0	0	0	0	0
>gi|28077051|ref|NP_083723.1| neurolysin, mitochondrial precursor [Mus musculus];>gi|755546509|ref|XP_011243003.1| PREDICTED: neurolysin, mitochondrial isoform X2 [Mus musculus];>gi|755546507|ref|XP_011243002.1| PREDICTED: neurolysin, mitochondrial isoform	9.9	80.428	1.9788e-17	5	6	9.9	704	42533000	1119300	8	0	0	0	0	0	0	0	0	0	12821	84770	86301	0	0	0	0	0	0	0	0	0	0	0	0	0	0	0	0	0	0	0	0	0	0	0	0	0	0	0
>gi|58037235|ref|NP_081971.1| 3-oxoacyl-[acyl-carrier-protein] synthase, mitochondrial precursor [Mus musculus];>gi|568985611|ref|XP_006518166.1| PREDICTED: 3-oxoacyl-[acyl-carrier-protein] synthase, mitochondrial isoform X1 [Mus musculus];>gi|568985609|re	26.6	48.627	9.5672e-49	5	6	26.6	459	42520000	1848700	12	0	0	0	0	0	0	0	0	0	11719	118940	106360	0	0	11694	32142	32422	24639	5417.1	0	0	0	0	0	0	0	0	0	0	0	0	0	0	0	0	0	0	0	0
>gi|37718983|ref|NP_937806.1| ras-related protein Rab-35 [Mus musculus];>gi|568937559|ref|XP_006530563.1| PREDICTED: ras-related protein Rab-35 isoform X1 [Mus musculus]	27.9	23.025	6.0272e-143	2	3	16.9	201	58434000	3895600	8	0	0	0	0	0	0	26355	0	36094	68399	162880	370520	0	0	0	0	0	0	0	0	0	0	0	0	0	0	0	0	0	0	0	0	0	0	0	0	0	0	0
>gi|6680690|ref|NP_031478.1| thioredoxin-dependent peroxide reductase, mitochondrial precursor [Mus musculus]	55.6	28.127	0	1	13	55.6	257	13668000000	803980000	404	0	0	842450	1403900	735210	1922800	2531800	3048500	4734300	9820000	27494000	67252000	3314600	1136300	728880	2287600	403940	368610	432980	455780	732750	326230	86686	38954	69440	87095	8649.7	51769	77454	24793	65514	96275	86491	76176	33498	27313	14615	17665	9398.6
>gi|77404392|ref|NP_062750.2| staphylococcal nuclease domain-containing protein 1 [Mus musculus];>gi|568939736|ref|XP_006505205.1| PREDICTED: staphylococcal nuclease domain-containing protein 1 isoform X1 [Mus musculus]	15.2	102.09	5.0087e-42	2	10	15.2	910	80888000	1304600	18	0	0	0	0	0	0	0	16995	16442	0	3026	22486	0	0	0	0	0	0	977.62	0	0	0	0	0	0	0	0	0	0	0	0	3570.4	3769.2	4006.3	0	2097.9	0	0	0
>gi|255003793|ref|NP_038793.2| 40S ribosomal protein S26 [Mus musculus];>gi|568901450|ref|XP_006543328.1| PREDICTED: 40S ribosomal protein S26-like [Mus musculus]	27	13.015	1.0767e-09	2	3	27	115	222640000	37107000	22	0	0	9192.2	0	0	0	0	0	40301	0	0	0	0	0	0	0	0	0	0	0	0	0	0	0	0	0	0	0	0	0	0	0	0	0	0	0	0	0	0
>gi|14149750|ref|NP_075368.1| PRA1 family protein 3 [Mus musculus]	16.5	21.557	2.29e-16	1	2	16.5	188	39731000	7946200	12	0	0	0	0	0	0	0	0	0	9439.6	0	34469	0	0	0	0	0	0	0	0	0	0	0	0	0	0	0	0	0	0	0	0	0	0	0	0	0	0	0
>gi|31981302|ref|NP_038500.2| annexin A6 isoform a [Mus musculus];>gi|158966670|ref|NP_001103681.1| annexin A6 isoform b [Mus musculus]	53.3	75.884	0	2	29	53.3	673	619330000	12387000	75	0	0	0	0	0	17431	0	0	14611	3146.5	124380	403450	11670	0	0	0	0	0	0	0	0	0	0	9843.7	37111	0	0	0	0	0	0	0	0	1882.9	0	0	0	0	0
>gi|568956977|ref|XP_006531147.1| PREDICTED: pyruvate dehydrogenase phosphatase regulatory subunit, mitochondrial isoform X1 [Mus musculus];>gi|38142488|ref|NP_938050.1| pyruvate dehydrogenase phosphatase regulatory subunit, mitochondrial precursor [Mus mu	32.1	99.229	0	3	21	32.1	878	900370000	20008000	100	796.4	0	66900	27296	0	0	0	0	0	7146.8	362500	2469700	464580	3973.8	0	0	4573	0	4525.6	0	0	2193.8	0	0	0	0	0	0	0	0	0	0	0	0	0	0	0	0	0
>gi|755537682|ref|XP_006532577.2| PREDICTED: puromycin-sensitive aminopeptidase isoform X1 [Mus musculus];>gi|755537680|ref|XP_011247104.1| PREDICTED: puromycin-sensitive aminopeptidase isoform X1 [Mus musculus];>gi|68226731|ref|NP_032968.2| puromycin-sens	9.7	86.069	2.1787e-13	3	6	9.7	764	29986000	611950	11	0	0	0	0	0	0	0	0	0	0	2539.7	51348	15158	0	0	0	0	0	0	0	0	0	0	0	0	0	0	0	0	0	0	0	0	0	0	0	0	0	0
>gi|86198316|ref|NP_033917.2| protein disulfide-isomerase A4 precursor [Mus musculus];>gi|568940481|ref|XP_006505513.1| PREDICTED: protein disulfide-isomerase A4 isoform X1 [Mus musculus]	5.9	72.369	1.1472e-14	2	2	5.9	641	32279000	768550	2	0	0	0	0	0	0	0	0	0	0	0	12293	0	0	0	0	0	0	0	0	0	0	0	0	0	0	0	0	0	0	0	0	0	0	0	0	0	0	0
>gi|568931970|ref|XP_006539275.1| PREDICTED: PGC-1 and ERR-induced regulator in muscle protein 1 isoform X1 [Mus musculus];>gi|568931968|ref|XP_006539274.1| PREDICTED: PGC-1 and ERR-induced regulator in muscle protein 1 isoform X1 [Mus musculus];>gi|161377	20.1	85.156	2.9352e-42	3	10	20.1	807	195970000	7258200	89	0	0	0	0	0	0	0	0	0	0	0	0	0	0	0	0	0	0	0	0	0	0	4744.7	0	0	0	0	5497.5	9386.8	0	7513.6	10111	6039.1	0	3003.2	5709	7207.6	0	2434.2
>gi|568942800|ref|XP_006506636.1| PREDICTED: pentatricopeptide repeat domain-containing protein 3, mitochondrial isoform X1 [Mus musculus];>gi|33469980|ref|NP_081551.2| pentatricopeptide repeat domain-containing protein 3, mitochondrial precursor [Mus musc	16.8	75.719	5.6132e-20	5	8	16.8	668	91488000	2033100	27	0	0	0	0	0	4438.7	3174.2	0	6492.6	0	11011	14808	0	16086	10787	8468	6408.1	2958.4	3338.8	3401.5	6326	0	0	0	0	9051.8	0	4746	2133.2	0	1969.8	3018.4	0	7936.3	14093	4938.4	3755	2041.4	0
>gi|283436218|ref|NP_705771.2| mitochondrial 10-formyltetrahydrofolate dehydrogenase [Mus musculus];>gi|568967263|ref|XP_006513568.1| PREDICTED: mitochondrial 10-formyltetrahydrofolate dehydrogenase isoform X1 [Mus musculus];>gi|568967267|ref|XP_006513570.	16.1	101.59	1.7527e-98	6	10	16.1	923	203320000	3333100	77	0	0	0	0	0	0	0	0	0	0	0	0	0	0	0	0	0	0	0	0	0	0	0	4228.9	8116	0	0	13832	0	0	12796	11374	804.89	2720.8	0	406.57	0	0	0
>gi|31981592|ref|NP_598599.2| EH domain-containing protein 4 [Mus musculus]	30.7	61.48	1.895e-73	1	14	30.7	541	151890000	4746500	28	0	0	5863	0	1776.9	0	2799.7	3066.2	0	0	0	1767.7	39102	0	0	23595	0	4475.3	0	0	0	0	0	0	0	0	0	0	0	0	0	0	0	0	0	0	0	0	0
>gi|33186863|ref|NP_058018.2| 60S ribosomal protein L13 [Mus musculus]	19.9	24.305	1.1197e-156	1	4	19.9	211	231420000	17802000	29	0	0	0	0	0	0	0	0	0	0	0	0	0	0	0	0	0	0	0	0	0	0	0	0	49807	26372	0	0	0	0	0	0	0	0	0	0	0	0	0
>gi|755556528|ref|XP_011244712.1| PREDICTED: lysocardiolipin acyltransferase 1 isoform X1 [Mus musculus];>gi|295789100|ref|NP_001171439.1| lysocardiolipin acyltransferase 1 [Mus musculus];>gi|295789098|ref|NP_001171438.1| lysocardiolipin acyltransferase 1	9	44.399	4.5489e-10	4	2	9	376	14352000	755380	2	0	0	0	0	0	0	0	0	0	0	0	0	7719.9	0	0	0	0	0	0	0	0	0	0	0	0	0	0	0	0	0	0	0	0	0	0	0	0	0	0
>gi|70778920|ref|NP_001020535.1| reticulon-2 isoform C [Mus musculus];>gi|7305449|ref|NP_038676.1| reticulon-2 isoform B [Mus musculus]	31.9	22.239	7.041e-52	2	5	31.9	204	256770000	36681000	26	0	0	0	0	17441	23977	101140	66498	50243	76788	71587	14255	82354	18472	0	39183	23836	0	39397	10790	0	15512	0	0	0	14983	0	0	16743	0	0	0	0	0	0	0	0	0	0
>gi|163838662|ref|NP_033905.3| translocator protein [Mus musculus]	8.3	18.841	3.8363e-17	1	1	8.3	169	187900000	26843000	7	0	0	0	0	0	0	0	0	0	0	0	1104700	1010100	517790	556100	212970	0	0	0	0	0	0	0	0	0	0	0	0	0	0	0	0	0	0	0	0	0	0	0
>gi|568967720|ref|XP_006513786.1| PREDICTED: 1-acyl-sn-glycerol-3-phosphate acyltransferase gamma isoform X1 [Mus musculus];>gi|568967718|ref|XP_006513785.1| PREDICTED: 1-acyl-sn-glycerol-3-phosphate acyltransferase gamma isoform X1 [Mus musculus];>gi|5689	9	43.295	2.182e-58	9	2	9	376	18811000	1045100	2	0	0	0	0	0	0	0	0	0	0	11189	32940	23918	17049	10998	4118.3	0	0	0	0	0	0	0	0	0	0	0	0	0	0	0	0	0	0	0	0	0	0	0
>gi|227908837|ref|NP_076012.3| peroxisomal trans-2-enoyl-CoA reductase [Mus musculus]	15.8	32.41	3.4221e-23	2	4	15.8	303	70563000	5880300	5	0	0	0	29945	17791	0	0	0	0	0	0	0	147370	116580	0	0	0	0	0	0	0	0	0	0	0	0	0	0	0	0	0	0	0	0	0	0	0	4454.7	0
>gi|170014723|ref|NP_849213.2| D-2-hydroxyglutarate dehydrogenase, mitochondrial precursor [Mus musculus];>gi|568909863|ref|XP_006530032.1| PREDICTED: D-2-hydroxyglutarate dehydrogenase, mitochondrial isoform X2 [Mus musculus];>gi|568909861|ref|XP_00653003	26.5	58.575	0	8	9	26.5	535	216810000	8030100	21	0	0	0	0	0	0	0	0	0	0	0	4296.7	121420	96413	0	0	0	0	0	0	0	0	0	0	0	0	0	0	0	0	0	0	0	0	0	0	0	0	0
>gi|34328379|ref|NP_081846.3| probable D-lactate dehydrogenase, mitochondrial [Mus musculus]	10.1	51.847	2.8066e-10	1	4	10.1	484	100150000	4552200	4	0	0	89851	26911	183270	271430	0	0	0	0	0	73225	799940	421170	52526	40769	0	26759	0	0	19165	0	0	0	0	0	0	0	0	0	0	0	0	0	0	0	0	0	0
>gi|74024924|ref|NP_776094.2| sulfite oxidase, mitochondrial precursor [Mus musculus]	32.1	60.755	1.5314e-236	1	11	32.1	546	292580000	10089000	24	0	0	0	0	3081.4	0	0	6780	0	0	0	58479	1119800	614220	0	0	0	0	0	12708	11527	0	0	0	0	0	0	0	0	0	0	0	0	0	0	0	0	0	0
>gi|6680894|ref|NP_031683.1| CD9 antigen [Mus musculus]	5.3	25.258	7.3702e-07	1	1	5.3	226	18744000	2677700	2	0	0	0	0	0	0	0	0	0	0	0	0	135680	55425	0	0	0	0	0	0	0	0	0	0	0	0	0	0	0	0	0	0	0	0	0	0	0	0	0
>gi|755544665|ref|XP_011242675.1| PREDICTED: sideroflexin-1 isoform X2 [Mus musculus];>gi|755544662|ref|XP_006516912.2| PREDICTED: sideroflexin-1 isoform X1 [Mus musculus];>gi|568982350|ref|XP_006516913.1| PREDICTED: sideroflexin-1 isoform X1 [Mus musculus	17.7	29.209	2.8077e-13	4	3	14.3	265	18630000	1095900	5	0	0	0	0	0	0	0	0	0	0	0	0	16109	0	0	0	0	0	0	0	0	0	0	0	0	0	0	0	0	0	0	0	0	0	0	0	0	0	0
>gi|568917231|ref|XP_006499679.1| PREDICTED: serine incorporator 3 isoform X1 [Mus musculus];>gi|213385301|ref|NP_036162.3| serine incorporator 3 precursor [Mus musculus]	6.7	46.906	3.9112e-08	2	3	6.7	417	28339000	1771200	7	0	0	0	0	0	0	0	0	0	0	0	0	0	0	0	0	0	0	0	0	0	0	0	0	0	0	0	0	0	0	0	0	0	0	0	0	0	0	0
>gi|568980537|ref|XP_006516361.1| PREDICTED: iron-sulfur cluster assembly 2 homolog, mitochondrial isoform X3 [Mus musculus]	61.8	14.214	1.1342e-22	1	7	61.8	131	311920000	31192000	52	0	0	621050	152090	0	0	20027	0	5582.7	59570	8450.8	22161	113670	0	30196	240130	11907	0	159850	118440	71323	65234	66625	0	0	0	0	0	0	0	0	0	0	0	0	0	0	0	0
>gi|226823309|ref|NP_001152847.1| eukaryotic initiation factor 4A-I isoform 2 [Mus musculus];>gi|21450625|ref|NP_659207.1| eukaryotic initiation factor 4A-I isoform 1 [Mus musculus];>gi|176866061|ref|NP_001116510.1| eukaryotic initiation factor 4A-II isofo	17.9	41.49	1.5649e-23	9	5	17.9	364	76766000	3489400	15	0	0	0	0	0	0	0	0	0	0	0	0	0	0	3228.9	0	0	0	0	0	0	0	0	0	0	0	0	0	0	0	0	0	0	0	0	0	0	0	0
>gi|569010571|ref|XP_006528311.1| PREDICTED: tafazzin isoform X7 [Mus musculus];>gi|569010569|ref|XP_006528310.1| PREDICTED: tafazzin isoform X6 [Mus musculus];>gi|569010567|ref|XP_006528309.1| PREDICTED: tafazzin isoform X2 [Mus musculus];>gi|31442416|ref	9.8	27.206	2.2955e-05	15	2	9.8	235	15500000	968750	5	0	0	0	0	22957	19067	0	9225	0	22098	0	18274	12902	0	0	0	0	0	0	0	0	0	0	0	0	0	0	0	0	0	0	0	0	0	0	0	0	0	0
>gi|6679465|ref|NP_032951.1| glucosidase 2 subunit beta isoform 2 precursor [Mus musculus];>gi|652697818|ref|NP_001280580.1| glucosidase 2 subunit beta isoform 2 precursor [Mus musculus];>gi|652697920|ref|NP_001280579.1| glucosidase 2 subunit beta isoform	7.7	58.792	5.5554e-22	5	4	7.7	521	26299000	1314900	7	0	0	14130	10181	0	0	0	0	0	0	0	0	0	0	0	0	0	0	0	0	0	0	0	0	0	0	0	0	0	0	0	0	0	0	0	0	0	0	0
>gi|6753966|ref|NP_034401.1| glycerol-3-phosphate dehydrogenase [NAD(+)], cytoplasmic [Mus musculus]	6.6	37.572	2.8189e-06	1	2	6.6	349	388510000	14943000	2	0	0	0	0	0	0	0	0	0	0	181710	266540	441750	175260	294940	156250	211310	0	0	7823.8	1722000	0	0	0	0	16684	0	0	26814	0	0	0	0	0	0	0	0	0	0
>gi|124487277|ref|NP_001074894.1| RNA-binding protein 24 [Mus musculus];>gi|568917865|ref|XP_006499986.1| PREDICTED: RNA-binding protein 38 isoform X1 [Mus musculus];>gi|134053933|ref|NP_062420.2| RNA-binding protein 38 [Mus musculus]	6.8	24.822	5.2471e-05	3	1	6.8	236	4444300	555540	3	0	0	0	0	0	0	0	0	0	0	0	0	0	0	0	0	0	0	0	0	0	0	0	0	0	0	0	0	0	0	0	0	0	0	0	0	0	0	0
>gi|568985566|ref|XP_006518144.1| PREDICTED: 60S ribosomal protein L15 isoform X1 [Mus musculus];>gi|568985564|ref|XP_006518143.1| PREDICTED: 60S ribosomal protein L15 isoform X1 [Mus musculus];>gi|13385036|ref|NP_079862.1| 60S ribosomal protein L15 [Mus m	11.3	24.146	2.4938e-05	4	2	11.3	204	54527000	3894800	5	0	0	0	0	0	0	0	0	0	0	0	0	0	0	0	0	0	0	0	0	0	0	0	0	0	0	0	0	0	0	0	0	0	0	0	0	0	0	0
>gi|755501126|ref|XP_011238179.1| PREDICTED: 40S ribosomal protein S6 [Mus musculus];>gi|6677809|ref|NP_033122.1| 40S ribosomal protein S6 [Mus musculus]	21.3	28.68	3.7698e-82	2	5	21.3	249	186530000	14348000	17	0	0	0	0	0	0	0	0	0	0	0	0	0	0	0	0	0	0	0	0	0	0	0	0	0	0	0	0	0	0	0	0	0	0	0	0	0	0	0
>gi|568910404|ref|XP_006496688.1| PREDICTED: apolipoprotein A-II isoform X1 [Mus musculus];>gi|157951676|ref|NP_038502.2| apolipoprotein A-II precursor [Mus musculus]	9.8	11.309	0.00048256	2	1	9.8	102	22800000	3800100	5	0	0	0	0	39795	130270	74582	0	0	0	0	0	0	0	0	0	0	0	0	0	0	0	0	0	0	0	0	0	0	0	0	0	0	0	0	0	0	0	0
>gi|31982171|ref|NP_032671.2| murinoglobulin-1 precursor [Mus musculus];>gi|568940990|ref|XP_006505761.1| PREDICTED: murinoglobulin-1 isoform X1 [Mus musculus]	22.3	165.3	9.0718e-110	9	22	22.3	1476	170950000	2163900	28	0	0	25399	0	0	38388	0	0	0	0	0	0	0	0	0	501.15	0	0	0	0	0	482.32	0	0	0	0	0	0	1010.6	0	1416.1	0	0	0	0	0	0	0	0
>gi|652698106|ref|NP_001280581.1| ras-related protein Rab-7a [Mus musculus];>gi|652698052|ref|NP_001280583.1| ras-related protein Rab-7a [Mus musculus];>gi|652697756|ref|NP_001280582.1| ras-related protein Rab-7a [Mus musculus];>gi|652697315|ref|NP_0012805	72.9	23.489	0	5	13	72.9	207	708530000	41678000	67	0	0	0	0	0	0	0	0	0	0	0	0	0	0	0	0	0	0	0	0	0	0	0	2539.6	12801	2759.9	0	0	0	0	0	0	0	0	0	0	0	0	0
>gi|134031994|ref|NP_032970.2| proteasome subunit alpha type-2 [Mus musculus]	47.9	25.926	2.6356e-251	1	9	47.9	234	243020000	15189000	30	0	0	0	0	0	0	6767.7	0	0	0	0	0	0	0	0	0	0	0	0	0	0	0	0	0	0	0	0	0	0	0	0	0	0	0	0	0	0	0	0
>gi|13385326|ref|NP_080125.1| transmembrane protein 261 [Mus musculus]	12.6	11.344	1.7778e-06	1	2	12.6	111	251960000	62991000	13	0	0	327780	224160	119690	78731	400310	304400	501700	69041	490320	0	54347	0	0	0	0	0	0	0	0	0	0	0	0	0	0	205630	0	0	90409	23823	106390	90804	81285	123670	198980	55916	113050
>gi|6678682|ref|NP_032521.1| galectin-1 [Mus musculus]	17.8	14.866	1.3276e-05	1	2	17.8	135	14170000	1417000	2	0	0	0	0	0	0	0	0	0	0	0	0	0	0	0	0	0	0	0	0	0	0	0	0	0	0	0	0	0	0	0	0	0	0	0	0	0	0	0
>gi|755550928|ref|XP_011243747.1| PREDICTED: ADP-ribosylation factor 3 isoform X1 [Mus musculus];>gi|755537149|ref|XP_011246983.1| PREDICTED: ADP-ribosylation factor 1 isoform X1 [Mus musculus];>gi|6680718|ref|NP_031504.1| ADP-ribosylation factor 3 [Mus mu	65.2	20.601	5.6883e-202	8	12	65.2	181	506090000	46008000	71	0	0	0	29204	0	14385	0	0	0	0	9319.4	0	0	0	0	0	0	0	0	0	0	0	0	49935	0	0	0	0	0	0	0	0	0	0	0	3971.8	0	0	0
>gi|114326499|ref|NP_075017.2| myosin regulatory light chain 2, atrial isoform [Mus musculus]	32.6	19.45	3.2788e-13	1	4	32.6	175	36685000	3335000	10	0	0	76346	0	0	0	0	0	0	0	0	0	0	0	0	0	0	0	0	0	0	0	0	0	0	0	0	0	0	0	0	0	0	0	0	0	0	0	0
>gi|568942488|ref|XP_006506483.1| PREDICTED: NFU1 iron-sulfur cluster scaffold homolog, mitochondrial isoform X1 [Mus musculus];>gi|282154801|ref|NP_064429.2| NFU1 iron-sulfur cluster scaffold homolog, mitochondrial isoform 2 precursor [Mus musculus];>gi|5	25.1	28.567	2.4031e-119	6	6	25.1	255	442670000	27667000	33	0	7461.8	1104700	77927	0	0	13439	0	6345.8	0	0	0	48619	12252	46632	15692	30960	45165	62985	99302	108780	145350	0	0	0	0	0	0	0	0	0	0	0	0	0	0	0	0	0
>gi|9903609|ref|NP_064297.1| thioredoxin, mitochondrial precursor [Mus musculus]	41.6	18.255	6.7627e-56	1	4	41.6	166	23742000	2638000	19	0	0	391570	0	0	0	0	0	0	0	0	0	0	0	0	0	0	0	0	0	0	0	0	0	0	0	0	0	0	0	0	0	0	0	0	0	0	0	0
>gi|6679765|ref|NP_032022.1| adrenodoxin, mitochondrial isoform 1 precursor [Mus musculus];>gi|683524007|ref|NP_001288657.1| adrenodoxin, mitochondrial isoform 2 precursor [Mus musculus]	16	20.123	5.3036e-20	2	2	16	188	117580000	9044600	6	0	0	645190	0	0	0	0	0	0	0	0	0	0	0	0	0	0	0	0	0	0	0	0	0	0	0	0	0	0	0	0	0	0	0	0	0	0	29251	0
>gi|90017457|ref|NP_001034913.1| adrenodoxin-like protein, mitochondrial precursor [Mus musculus]	13.2	18.766	9.155e-06	1	2	13.2	174	10171000	1017100	3	0	0	104460	0	0	0	0	0	0	0	0	0	0	0	0	0	0	0	0	0	0	0	17452	14906	14322	18727	0	21073	16283	0	0	0	0	0	0	0	0	0	0
>gi|13385374|ref|NP_080163.1| ras-related protein Rab-5A [Mus musculus]	31.2	23.598	2.5581e-31	1	3	20.9	215	55749000	3982100	16	0	0	30873	0	0	25011	30732	30968	0	0	0	0	0	0	0	0	0	0	0	0	0	0	0	0	0	0	0	16690	8619.1	0	0	0	0	0	0	0	0	0	0
>gi|116089273|ref|NP_032138.3| rab GDP dissociation inhibitor beta [Mus musculus]	16	50.537	9.0191e-54	1	5	16	445	44804000	1545000	11	0	0	0	0	0	0	0	0	0	0	0	0	0	0	0	0	0	0	0	0	0	0	0	0	0	0	0	0	0	0	0	0	0	0	2698.9	0	0	0	0
>gi|13385312|ref|NP_080112.1| perilipin-3 [Mus musculus]	10.3	47.262	7.6937e-10	1	3	10.3	437	43534000	1501200	5	0	0	3793.2	3551.5	0	0	0	0	0	0	0	0	0	0	0	0	0	0	0	0	0	0	0	0	0	0	0	0	0	0	0	0	0	0	0	0	0	0	0
>gi|602152746|ref|NP_001278200.1| 28S ribosomal protein S23, mitochondrial isoform b [Mus musculus];>gi|602152744|ref|NP_001278201.1| 28S ribosomal protein S23, mitochondrial isoform b [Mus musculus];>gi|602152737|ref|NP_001278199.1| 28S ribosomal protein	53.2	18.283	6.3832e-22	5	7	53.2	158	87051000	8705100	24	0	0	21877	0	0	0	0	0	0	0	0	0	0	0	0	0	0	0	0	0	0	0	0	0	0	0	0	0	0	0	0	3654.1	0	0	0	0	28710	0	0
>gi|31560262|ref|NP_079609.2| succinate dehydrogenase assembly factor 2, mitochondrial precursor [Mus musculus]	17.7	19.431	6.7328e-53	1	2	17.7	164	27995000	2332900	17	0	0	12062	0	0	0	0	0	0	12524	0	0	0	6204.2	0	0	0	0	0	0	0	0	0	0	0	0	0	0	0	0	0	0	0	0	0	0	0	0	0
>gi|568912818|ref|XP_006497687.1| PREDICTED: adenylate kinase isoenzyme 1 isoform X1 [Mus musculus];>gi|311771692|ref|NP_001185721.1| adenylate kinase isoenzyme 1 isoform 2 [Mus musculus];>gi|311771690|ref|NP_001185720.1| adenylate kinase isoenzyme 1 isofo	76.8	21.539	0	5	17	76.8	194	1865600000	133250000	88	0	0	92588	75142	38743	20795	11588	0	0	0	0	0	0	0	0	0	0	0	0	0	0	0	0	0	0	0	0	0	0	0	0	0	0	0	0	0	0	5420.6	0
>gi|13385270|ref|NP_080074.1| histidine triad nucleotide-binding protein 3 [Mus musculus];>gi|568965586|ref|XP_006512887.1| PREDICTED: histidine triad nucleotide-binding protein 3 isoform X2 [Mus musculus];>gi|568965584|ref|XP_006512886.1| PREDICTED: histi	17	18.787	9.6861e-06	3	2	17	165	42851000	4761200	3	0	0	48025	0	0	0	0	0	0	0	0	0	0	0	0	0	0	0	0	0	0	0	0	0	0	0	0	0	0	0	0	0	0	0	0	0	0	0	0
>gi|755507949|ref|XP_011238779.1| PREDICTED: non-specific lipid-transfer protein isoform X1 [Mus musculus];>gi|45476581|ref|NP_035457.1| non-specific lipid-transfer protein [Mus musculus]	14.5	57.446	1.0572e-98	2	10	14.5	531	905430000	31222000	32	0	0	943550	712470	129320	223680	98225	47121	20645	31772	13509	0	0	0	13420	0	0	0	0	3267.2	0	0	0	0	0	0	0	0	0	11471	0	8934.1	14968	29022	0	0	0	0	0
>gi|153791853|ref|NP_034991.3| myosin regulatory light chain 2, ventricular/cardiac muscle isoform [Mus musculus];>gi|568936906|ref|XP_006530249.1| PREDICTED: myosin regulatory light chain 2, ventricular/cardiac muscle isoform isoform X1 [Mus musculus]	85.5	18.864	0	6	14	85.5	166	1920400000	174580000	82	0	0	8302200	326440	37384	0	0	0	0	0	0	0	0	0	0	0	0	14888	24415	0	0	0	0	0	0	0	0	0	0	0	0	0	0	0	0	0	0	0	0
>gi|163965357|ref|NP_001106670.1| nascent polypeptide-associated complex subunit alpha isoform a [Mus musculus]	9.9	220.5	1.6787e-33	3	14	9.9	2187	91427000	854460	28	0	0	9883.9	0	0	0	0	0	0	0	0	0	0	0	0	0	0	0	0	0	0	0	0	0	0	0	0	0	0	0	0	0	0	0	0	0	0	0	0
>gi|116008181|ref|NP_001070149.1| LYR motif-containing protein 9 [Mus musculus]	17.9	9.3096	3.9605e-06	1	1	17.9	78	62116000	12423000	12	0	0	937450	151160	114410	172200	73965	37194	55062	0	0	0	0	0	0	0	0	0	0	0	0	0	0	0	0	0	0	0	0	0	0	0	0	0	0	0	0	0	0
>gi|30425062|ref|NP_780573.1| LYR motif-containing protein 2 [Mus musculus]	18.2	10.38	1.1409e-07	1	2	18.2	88	40363000	5766200	6	0	0	421250	0	77636	0	0	28296	0	0	0	0	0	0	0	0	0	0	0	0	0	0	0	0	0	0	0	0	0	0	0	0	0	0	0	0	0	0	0
>gi|21312153|ref|NP_082695.1| glutaredoxin-related protein 5, mitochondrial [Mus musculus]	29.6	16.292	1.2924e-270	1	3	29.6	152	138590000	17324000	41	0	0	406100	159810	35462	18770	0	0	0	0	0	0	0	0	0	0	0	0	0	0	0	0	0	0	0	0	0	0	0	0	0	0	0	0	0	0	0	0	0
>gi|22165384|ref|NP_666228.1| tubulin beta-4B chain [Mus musculus];>gi|31981939|ref|NP_033477.2| tubulin beta-4A chain [Mus musculus];>gi|12963615|ref|NP_075768.1| tubulin beta-3 chain [Mus musculus]	51.9	49.83	0	3	17	51.9	445	623940000	28361000	141	0	0	49632	14385	12045	16741	1547.8	0	0	0	0	0	0	0	0	0	0	0	0	0	0	0	0	0	0	0	0	0	0	0	0	0	0	0	0	0	0	0	0
>gi|6679863|ref|NP_032070.1| frataxin, mitochondrial precursor [Mus musculus]	25.1	22.924	1.2435e-45	1	4	25.1	207	161970000	10798000	5	0	0	1537200	10340	0	0	0	0	0	0	0	0	0	0	0	0	0	0	0	0	0	0	0	0	0	0	0	0	0	0	0	0	0	0	0	0	0	0	0
>gi|6755911|ref|NP_035790.1| thioredoxin [Mus musculus]	31.4	11.675	8.5699e-08	1	4	31.4	105	137450000	19635000	17	0	0	858440	0	0	0	0	0	0	0	0	5464.9	0	0	0	0	0	0	0	0	0	0	0	0	0	0	0	0	0	0	0	0	0	0	0	0	0	0	0
>gi|568922047|ref|XP_006501186.1| PREDICTED: GTPase NRas isoform X1 [Mus musculus];>gi|568922045|ref|XP_006501185.1| PREDICTED: GTPase NRas isoform X1 [Mus musculus];>gi|568922043|ref|XP_006501184.1| PREDICTED: GTPase NRas isoform X1 [Mus musculus];>gi|568	37	21.243	1.0428e-13	11	5	37	189	31079000	2825400	12	0	0	6314.4	0	0	0	0	0	0	0	0	0	0	0	0	0	0	0	0	0	0	12659	5724.8	0	0	0	0	0	0	0	0	0	0	0	0	0	0	0	0
>gi|568987095|ref|XP_006518798.1| PREDICTED: 40S ribosomal protein S24 isoform X5 [Mus musculus];>gi|46519156|ref|NP_035427.2| 40S ribosomal protein S24 isoform 1 [Mus musculus];>gi|568987093|ref|XP_006518797.1| PREDICTED: 40S ribosomal protein S24 isoform	22.9	13.605	3.5829e-24	10	2	22.9	118	65596000	10933000	14	0	0	0	0	0	0	0	0	0	0	0	0	0	0	0	0	0	0	0	0	0	0	0	0	0	0	0	0	0	0	0	0	0	0	0	0	0	0	0
>gi|569020244|ref|XP_006525393.1| PREDICTED: proteasome subunit beta type-9 isoform X1 [Mus musculus];>gi|569019607|ref|XP_006537345.1| PREDICTED: proteasome subunit beta type-9 isoform X1 [Mus musculus];>gi|569017810|ref|XP_006536611.1| PREDICTED: proteas	10.7	20.94	1.0599e-07	5	1	10.7	196	2408900	301110	1	0	0	0	0	0	0	0	0	0	0	0	0	0	0	0	0	0	0	0	0	0	0	0	0	0	0	0	0	0	0	0	0	0	0	0	0	0	0	0
>gi|33859560|ref|NP_034403.1| rab GDP dissociation inhibitor alpha [Mus musculus]	16.3	50.521	5.0341e-15	1	3	12.1	447	12546000	464680	4	0	0	0	0	0	0	0	0	0	0	0	0	0	0	0	0	0	0	0	0	0	0	0	0	0	0	0	0	0	0	0	0	0	0	0	0	0	0	0
>gi|6755546|ref|NP_036107.1| long-chain fatty acid transport protein 1 [Mus musculus];>gi|568955470|ref|XP_006509739.1| PREDICTED: long-chain fatty acid transport protein 1 isoform X1 [Mus musculus];>gi|568955468|ref|XP_006509738.1| PREDICTED: long-chain f	3.9	71.275	1.3895e-05	9	2	3.9	646	27957000	847190	1	0	0	10729	9001.3	0	3504.2	0	0	0	0	0	0	0	0	0	0	0	0	0	0	0	0	0	0	0	0	0	0	0	0	0	0	0	1921.6	2258.7	3340.6	3977.4	0	0
>gi|7305061|ref|NP_038930.1| peptidyl-prolyl cis-trans isomerase FKBP3 [Mus musculus]	33.9	25.147	2.5105e-22	1	8	33.9	224	183810000	12254000	21	0	0	11626	25210	12125	0	0	0	0	0	0	0	0	0	0	0	0	0	0	0	0	0	0	0	0	0	0	0	0	0	0	0	0	0	0	0	0	0	0
>gi|568991776|ref|XP_006520706.1| PREDICTED: parvalbumin alpha isoform X1 [Mus musculus];>gi|31980767|ref|NP_038673.2| parvalbumin alpha [Mus musculus]	77.3	11.93	0	2	11	77.3	110	2084400000	231600000	78	0	0	0	0	0	0	0	0	0	0	0	0	0	0	0	0	0	0	0	0	0	0	0	0	0	0	0	0	0	0	0	0	0	0	0	0	0	0	0
>gi|255003819|ref|NP_079974.1| transmembrane emp24 protein transport domain containing 7 precursor [Mus musculus]	20.5	25.2	5.1841e-12	1	4	20.5	224	21635000	1545400	4	0	0	0	0	0	0	0	0	0	0	0	0	0	0	0	0	0	0	0	0	0	0	0	0	0	11878	0	0	0	0	0	0	0	0	0	0	0	0	0
>gi|41235733|ref|NP_958746.1| LYR motif-containing protein 4 [Mus musculus]	57.1	10.854	1.5911e-13	1	4	57.1	91	207490000	29641000	14	0	0	36592	62610	96522	240390	420480	362310	382100	298640	0	0	169840	0	0	0	296170	84622	68680	256390	288300	197320	177740	167460	0	79768	0	0	0	0	0	0	0	0	0	0	0	0	0
>gi|7710086|ref|NP_057885.1| ras-related protein Rab-10 [Mus musculus]	47.5	22.541	1.8445e-218	1	10	42	200	740410000	43553000	79	0	0	11284	5182.7	4797	4488.2	4554.5	0	5686.6	5136.7	8467.7	6479.7	10106	5333	7380.3	3720.9	6890.7	5719.4	12020	0	81537	0	0	0	0	0	0	0	0	0	0	0	0	0	0	0	0	0	0
>gi|7949078|ref|NP_058034.1| myosin regulatory light chain 2, skeletal muscle isoform [Mus musculus];>gi|568949791|ref|XP_006507485.1| PREDICTED: myosin regulatory light chain 2, skeletal muscle isoform isoform X1 [Mus musculus];>gi|568949789|ref|XP_006507	84.6	18.955	0	3	21	84.6	169	4283900000	356990000	133	0	0	83272	57421	36720	0	3386.5	0	0	0	0	0	0	0	0	0	3329.9	0	0	0	0	0	0	0	0	0	9820.5	0	5267.4	7700.4	0	0	0	0	0	0	0	0	0
>gi|244793488|ref|NP_077162.2| mitofusin-1 [Mus musculus];>gi|568921031|ref|XP_006535588.1| PREDICTED: mitofusin-1 isoform X1 [Mus musculus]	27.3	83.725	1.1205e-258	2	17	27.3	741	405550000	7952000	57	0	0	73813	6508.1	1980.9	1281	0	0	0	0	0	5423.8	0	0	661.03	0	6447.8	8140.7	12354	21256	7918	22669	39506	85454	66598	76602	0	34701	4218.9	4459.4	1840.5	8382.3	10654	10834	10355	10673	3399.1	21909	10241
>gi|755491065|ref|XP_011236584.1| PREDICTED: LOW QUALITY PROTEIN: NLR family member X1 isoform X1 [Mus musculus];>gi|255522935|ref|NP_001157215.1| NLR family member X1 [Mus musculus];>gi|255522933|ref|NP_001157214.1| NLR family member X1 [Mus musculus];>gi	16	107.83	9.4173e-74	4	12	16	975	333070000	6530700	59	0	0	89457	40532	26796	14354	16445	13100	8057.1	10382	6108.7	9799	0	0	2765.8	0	1994.6	0	0	0	0	1227.4	2038.4	0	0	3045.3	0	0	0	0	1776.4	0	4459.8	3801.5	14310	10978	28412	8883.4	10184
>gi|6754774|ref|NP_034986.1| myosin-6 [Mus musculus];>gi|255918225|ref|NP_001157643.1| myosin-6 [Mus musculus];>gi|755547942|ref|XP_011243286.1| PREDICTED: myosin-6 isoform X1 [Mus musculus];>gi|568986973|ref|XP_006518741.1| PREDICTED: myosin-6 isoform X1	40.7	223.56	0	7	72	40.7	1938	1711500000	13803000	351	0	0	390650	28189	47944	133680	92998	36329	32643	38711	30006	53917	14366	18193	35686	24469	23383	39261	34484	7390.3	53915	23541	21644	16009	9904.2	3423.5	256.83	17656	9511.2	3791	11880	20060	29074	24375	43515	89533	93185	122240	150130
>gi|306518591|ref|NP_033493.3| UDP-glucuronosyltransferase 2B17 precursor [Mus musculus];>gi|27370342|ref|NP_766469.1| UDP glucuronosyltransferase 2 family, polypeptide B35 precursor [Mus musculus];>gi|22779901|ref|NP_690024.1| UDP-glucuronosyltransferase	4.3	60.873	4.0172e-07	6	2	4.3	530	6203800	238610	4	0	0	2496.2	2314.1	0	0	0	0	0	0	0	0	0	0	0	0	0	0	0	0	0	0	0	0	0	0	0	0	0	0	0	0	0	0	0	0	0	0	0
>gi|33563264|ref|NP_034989.1| myosin light chain 3 [Mus musculus]	56.9	22.421	6.0531e-148	10	13	56.9	204	545160000	41935000	64	0	37894	5566000	807390	110440	100070	38626	17637	17439	0	0	23191	25999	169640	0	0	0	72845	18747	35133	20677	63835	0	0	0	0	0	0	0	0	0	0	0	0	0	0	0	0	0
>gi|83745120|ref|NP_080296.3| 60S acidic ribosomal protein P2 [Mus musculus];>gi|568952442|ref|XP_006536292.1| PREDICTED: 60S acidic ribosomal protein P2 isoform X1 [Mus musculus]	70.4	11.651	8.9787e-81	2	6	70.4	115	172930000	34586000	23	0	0	82377	0	0	0	0	0	0	0	0	0	0	0	0	0	0	0	0	0	0	0	0	0	0	0	0	0	0	0	0	0	0	0	0	0	0	0	0
>gi|755509924|ref|XP_011248613.1| PREDICTED: protein DJ-1 isoform X1 [Mus musculus];>gi|55741460|ref|NP_065594.2| protein DJ-1 [Mus musculus]	13.2	20.021	3.1511e-05	2	2	13.2	189	37837000	2910500	4	0	0	52479	0	0	0	13284	6536.2	12086	10416	9512.1	11945	0	0	0	0	0	0	0	0	0	0	0	0	0	0	9052.3	0	54095	19344	66574	0	0	0	24922	26265	24005	0	0
>gi|568996435|ref|XP_006522721.1| PREDICTED: peroxisomal bifunctional enzyme isoform X1 [Mus musculus];>gi|31541815|ref|NP_076226.2| peroxisomal bifunctional enzyme [Mus musculus]	8.8	72.214	1.7592e-09	2	4	8.8	662	29393000	625380	10	0	0	0	0	0	0	0	0	0	0	0	1618.3	0	1056	0	0	0	0	0	0	0	0	0	0	0	0	0	0	0	0	0	0	0	0	0	0	0	0	0
>gi|549806750|ref|NP_001272341.1| calumenin isoform 3 [Mus musculus];>gi|6680840|ref|NP_031620.1| calumenin isoform 1 precursor [Mus musculus];>gi|41282022|ref|NP_908942.1| calumenin isoform 2 precursor [Mus musculus]	20.7	19.425	1.643e-27	3	2	20.7	164	34031000	3781200	4	0	0	10964	0	0	0	0	0	0	0	0	0	0	0	0	0	0	0	0	0	0	0	0	0	0	0	0	0	0	0	0	0	0	0	0	0	0	0	0
>gi|6755368|ref|NP_035426.1| 40S ribosomal protein S18 [Mus musculus]	51.3	17.718	4.7844e-55	3	9	51.3	152	631580000	52632000	39	0	0	42016	0	0	0	0	0	0	0	21438	0	0	0	0	0	0	0	0	0	0	0	0	0	0	0	0	0	0	0	0	0	0	8123.4	25806	0	0	0	0
>gi|21312189|ref|NP_081197.1| iron-sulfur cluster assembly 1 homolog, mitochondrial precursor [Mus musculus]	31	14.188	5.1019e-17	1	4	31	129	200030000	25003000	44	0	0	132770	15641	183650	57840	0	12857	0	13800	0	63753	0	130930	0	84087	38084	0	0	0	0	0	0	0	0	0	0	0	35720	0	37739	0	0	0	0	0	0	0	0
>gi|6679587|ref|NP_033022.1| ras-related protein Rab-1A [Mus musculus]	62	22.677	1.9858e-211	1	5	30.2	205	153640000	8535400	15	0	0	0	0	0	0	0	0	0	0	0	0	0	0	0	0	0	0	0	0	0	0	0	0	0	0	0	0	0	0	0	0	0	0	0	0	0	0	0
>gi|162138894|ref|NP_079924.2| phenylalanine--tRNA ligase alpha subunit [Mus musculus];>gi|568957404|ref|XP_006531351.1| PREDICTED: phenylalanine--tRNA ligase alpha subunit isoform X1 [Mus musculus]	9.6	57.598	7.896e-12	2	5	9.6	508	124150000	4138300	6	0	0	0	0	0	0	0	0	0	0	0	0	0	27461	0	0	0	0	0	0	0	0	0	0	0	0	0	0	0	0	0	0	0	0	0	0	0	0	0
>gi|238231384|ref|NP_032972.3| proteasome subunit beta type-6 precursor [Mus musculus]	13	25.378	2.2628e-17	1	3	13	238	252700000	22973000	7	0	0	0	0	0	0	0	0	0	0	12705	15729	178300	0	77458	0	0	0	0	0	0	0	0	0	0	0	0	0	0	0	0	0	0	0	0	0	0	0	0
>gi|58219050|ref|NP_081226.1| OCIA domain-containing protein 2 [Mus musculus];>gi|568934342|ref|XP_006504077.1| PREDICTED: OCIA domain-containing protein 2 isoform X1 [Mus musculus]	15.6	16.925	4.5548e-07	2	2	15.6	154	73136000	6648800	4	0	0	0	0	0	0	0	0	0	0	0	0	0	0	0	0	0	0	0	0	2363.5	0	0	0	0	0	0	0	0	0	0	0	0	0	0	0	0	0	0
>gi|31982861|ref|NP_031632.2| carbonic anhydrase 3 [Mus musculus];>gi|755502481|ref|XP_011246440.1| PREDICTED: carbonic anhydrase 3 isoform X1 [Mus musculus]	31.9	29.366	3.4742e-51	2	7	31.9	260	169040000	10565000	16	0	0	73139	0	0	44191	22753	19306	12716	14588	19618	0	0	0	0	0	0	0	0	0	0	0	0	0	0	0	0	0	0	0	0	0	0	0	0	0	0	0	0
>gi|117606385|ref|NP_938037.2| protein disulfide-isomerase TMX3 precursor [Mus musculus]	7	51.847	1.2605e-05	1	2	7	456	4106200	157930	2	0	0	0	0	0	0	0	0	0	0	0	0	0	0	0	0	0	0	0	0	0	0	0	0	0	0	0	0	0	0	0	0	0	0	0	0	0	0	0
>gi|260593698|ref|NP_001159503.2| 28S ribosomal protein S2, mitochondrial isoform 2 [Mus musculus];>gi|260593696|ref|NP_536700.3| 28S ribosomal protein S2, mitochondrial isoform 1 [Mus musculus];>gi|568912820|ref|XP_006497688.1| PREDICTED: 28S ribosomal pr	11.4	30.451	1.297e-06	4	2	11.4	272	14590000	911890	3	0	0	0	0	0	0	0	0	0	0	0	0	0	0	0	0	0	0	0	0	0	0	0	0	0	0	0	0	0	0	0	0	0	0	0	0	0	0	0
>gi|10946574|ref|NP_067248.1| creatine kinase B-type [Mus musculus]	33.6	42.713	1.2003e-36	1	7	31.5	381	40818000	1774700	15	0	0	0	0	0	0	0	0	0	0	0	0	0	0	0	0	0	0	0	0	0	0	0	0	0	0	0	0	0	0	0	0	0	0	0	3169.2	22401	7591.1	3292.8
>gi|124486696|ref|NP_001074528.1| mitochondrial calcium uniporter regulator 1 [Mus musculus]	12.4	37.849	1.9851e-18	4	4	12.4	340	428500000	18631000	59	0	0	0	11745	0	0	0	0	0	0	0	0	0	0	0	0	0	0	0	0	27377	46492	27868	46672	42141	14234	9665.2	307670	195820	2066.7	142010	43098	87826	70085	8777.7	25630	758060	940680	212390
>gi|251823843|ref|NP_079791.2| coiled-coil domain-containing protein 90B, mitochondrial isoform 1 [Mus musculus];>gi|568951219|ref|XP_006508179.1| PREDICTED: coiled-coil domain-containing protein 90B, mitochondrial isoform X1 [Mus musculus];>gi|251823850|r	50	29.596	0	3	10	50	256	765110000	40269000	98	0	0	0	0	6637.1	0	0	12986	0	0	0	0	0	0	14421	0	0	0	0	0	11684	41817	19289	6470	44898	25728	4327.6	208350	162600	91115	335050	185570	134770	188490	220120	495740	1895000	1635400	259460
>gi|58037139|ref|NP_081212.1| mitochondrial inner membrane protein OXA1L [Mus musculus]	4.4	48.219	6.8091e-13	1	2	4.4	433	143290000	9552700	12	0	0	0	0	0	0	0	7421	6270.8	22825	24598	0	0	92184	74427	60401	82336	0	0	0	0	0	0	0	0	21886	54644	0	0	0	3306.6	0	0	0	0	0	655220	10620	10032
>gi|31981100|ref|NP_065625.2| 40S ribosomal protein S14 [Mus musculus];>gi|568901370|ref|XP_006543324.1| PREDICTED: 40S ribosomal protein S14 [Mus musculus];>gi|568994031|ref|XP_006521691.1| PREDICTED: 40S ribosomal protein S14 [Mus musculus]	38.4	16.273	1.072e-48	3	6	38.4	151	178220000	29703000	25	0	0	0	0	0	0	0	0	0	0	0	0	0	0	0	0	0	0	0	0	0	0	0	0	0	0	0	0	0	0	0	0	0	0	0	31670	38927	0	0
>gi|282398108|ref|NP_598694.3| dolichyl-diphosphooligosaccharide--protein glycosyltransferase subunit 1 precursor [Mus musculus]	23.4	68.527	1.6346e-39	1	9	23.4	608	51664000	1260100	17	1800.1	0	0	0	0	17557	0	0	0	0	0	0	0	0	0	7623.3	0	0	0	0	0	0	0	0	0	0	0	0	0	0	0	0	0	0	0	7695.3	10244	8080.6	7193.9
>gi|126032329|ref|NP_034236.2| elongation factor 1-alpha 1 [Mus musculus]	31.2	50.113	0	1	3	13.9	462	103380000	4135200	18	0	0	0	0	0	0	0	0	0	0	0	0	0	0	0	0	0	0	0	0	0	0	0	0	0	0	0	0	0	0	0	0	0	0	0	0	0	0	0
>gi|126518317|ref|NP_033908.2| complement C3 precursor [Mus musculus]	7	186.48	6.3262e-18	3	9	7	1663	64870000	569030	11	0	0	0	0	0	0	0	0	0	0	0	0	0	0	0	0	0	0	0	0	0	0	0	0	0	0	0	0	2208.8	0	0	0	6621.7	4839.4	3389.6	0	0	0	0
>gi|283483966|ref|NP_001164449.1| 4-aminobutyrate aminotransferase, mitochondrial isoform 2 precursor [Mus musculus];>gi|37202121|ref|NP_766549.2| 4-aminobutyrate aminotransferase, mitochondrial isoform 1 precursor [Mus musculus];>gi|568995468|ref|XP_00652	20.9	50.236	1.7366e-58	3	6	20.9	444	60683000	2092500	23	0	0	0	0	0	0	0	0	0	0	0	0	0	0	0	0	0	0	0	0	0	0	0	0	0	2348.6	10974	11109	7206.4	11313	45734	68435	113350	197090	111530	52461	0	0	0
>gi|255759902|ref|NP_776101.3| amine oxidase [flavin-containing] A [Mus musculus]	10.1	59.601	2.7839e-11	1	4	10.1	526	20241000	613370	8	0	0	0	0	0	0	0	0	0	0	0	0	0	0	0	0	0	0	0	0	0	0	0	0	0	0	0	0	0	0	0	0	0	0	0	0	0	0	0
>gi|755532858|ref|XP_011241437.1| PREDICTED: laminin subunit alpha-2 isoform X2 [Mus musculus];>gi|755532856|ref|XP_011241436.1| PREDICTED: laminin subunit alpha-2 isoform X1 [Mus musculus];>gi|117647249|ref|NP_032507.2| laminin subunit alpha-2 precursor [	3.9	343.39	1.312e-19	4	9	3.9	3114	217510000	1127000	10	0	0	0	0	0	0	0	0	0	0	0	0	0	0	0	0	0	0	0	0	0	0	0	0	0	2889	0	2459.8	0	0	1201.3	111890	131180	0	0	0	0	0	0
>gi|165932381|ref|NP_001107038.1| plasminogen activator inhibitor 1 RNA-binding protein isoform 4 [Mus musculus];>gi|165932379|ref|NP_001107037.1| plasminogen activator inhibitor 1 RNA-binding protein isoform 3 [Mus musculus];>gi|165932377|ref|NP_001107036	23.3	42.235	9.0666e-46	4	6	23.3	386	120170000	6008500	15	0	0	0	0	0	0	0	0	0	0	0	0	0	0	0	0	0	0	0	0	0	0	0	0	0	0	0	0	0	0	0	2543.7	7075.1	0	0	0	0	0	0
>gi|755550293|ref|XP_011243641.1| PREDICTED: polyadenylate-binding protein 1 isoform X1 [Mus musculus];>gi|31560656|ref|NP_032800.2| polyadenylate-binding protein 1 [Mus musculus];>gi|255652857|ref|NP_001157308.1| poly(A) binding protein, cytoplasmic 3 [Mu	12.1	70.67	5.5491e-177	4	2	3.3	636	4676500	108760	2	0	0	0	0	0	0	0	0	0	0	0	0	0	0	0	0	0	0	0	0	0	0	0	0	0	0	0	0	0	0	0	1393.2	0	0	0	0	0	0	0
>gi|70778882|ref|NP_075830.2| chaperone activity of bc1 complex-like, mitochondrial [Mus musculus];>gi|568911098|ref|XP_006497025.1| PREDICTED: chaperone activity of bc1 complex-like, mitochondrial isoform X1 [Mus musculus];>gi|568911096|ref|XP_006497024.1	39.5	71.742	0	6	20	39.5	645	4149000000	138300000	357	0	0	831200	1377900	2101600	962930	707620	488270	395510	294360	396330	432740	560550	297970	322660	188530	137880	11861	90148	18900	599.3	7551	0	0	0	0	0	0	0	0	0	3346300	2964300	956880	0	2202.1	0	0	0
>gi|94408110|ref|XP_978816.1| PREDICTED: 60S ribosomal protein L30-like [Mus musculus];>gi|6677783|ref|NP_033109.1| 60S ribosomal protein L30 [Mus musculus];>gi|254553337|ref|NP_001156957.1| 60S ribosomal protein L30 [Mus musculus];>gi|568890009|ref|XP_006	47.8	12.832	7.1715e-19	12	4	47.8	115	45250000	5656200	14	0	0	0	0	0	0	0	0	0	0	0	0	0	0	0	0	0	0	0	0	0	0	0	0	0	0	17261	0	0	0	38603	0	0	0	20146	0	0	0	0
>gi|13385670|ref|NP_075749.1| 28S ribosomal protein S34, mitochondrial [Mus musculus]	26.1	25.826	3.4038e-12	1	4	26.1	218	127940000	8529100	9	0	0	0	0	0	0	0	0	0	0	0	0	0	0	0	0	0	0	0	0	0	0	0	0	0	0	0	222190	171970	0	0	36588	0	20060	31337	48470	0	31102	0
>gi|13384904|ref|NP_079761.1| 28S ribosomal protein S22, mitochondrial [Mus musculus]	12.5	41.192	1.8299e-11	1	5	12.5	359	74857000	2879100	17	0	0	0	0	0	0	0	0	0	0	0	0	0	0	0	0	0	0	0	0	0	0	0	2019.3	3409.7	0	0	28743	0	4211.8	20519	27285	26156	7644.1	5780.1	9070.6	9321.6	1481.2	0
>gi|157909801|ref|NP_001103218.1| mitochondrial import receptor subunit TOM40 homolog [Mus musculus];>gi|157909797|ref|NP_058567.2| mitochondrial import receptor subunit TOM40 homolog [Mus musculus]	37.7	37.895	6.604e-169	2	7	37.7	361	312940000	26078000	59	0	0	0	0	0	0	0	0	0	0	0	0	0	0	0	0	0	0	0	0	0	0	0	0	0	0	7838.7	0	0	15318	87640	71652	97460	19915	15922	4678.1	10512	0	0
>gi|83921605|ref|NP_001032247.1| mitochondrial import receptor subunit TOM40B [Mus musculus];>gi|568911080|ref|XP_006497016.1| PREDICTED: mitochondrial import receptor subunit TOM40B isoform X1 [Mus musculus]	16.6	34.004	2.2635e-36	2	4	16.6	308	143440000	11034000	12	0	0	0	0	0	0	0	0	0	0	0	0	0	0	0	0	0	0	0	0	0	0	0	0	0	0	0	56658	39759	30432	179650	225940	78146	68301	21182	17156	4077.7	0	32364
>gi|31982091|ref|NP_766197.2| mitochondrial import receptor subunit TOM22 homolog [Mus musculus]	59.9	15.537	0	1	5	59.9	142	296200000	42314000	120	0	0	0	0	0	0	0	0	0	0	0	0	0	0	0	0	0	0	0	0	0	0	0	0	0	0	0	0	0	42353	279210	138710	73635	47187	106350	12167	0	0	28947
>gi|7949037|ref|NP_058052.1| delta(3,5)-Delta(2,4)-dienoyl-CoA isomerase, mitochondrial precursor [Mus musculus];>gi|568946157|ref|XP_006540235.1| PREDICTED: delta(3,5)-Delta(2,4)-dienoyl-CoA isomerase, mitochondrial isoform X1 [Mus musculus]	75.2	36.118	0	2	26	75.2	327	41817000000	1900800000	1133	0	0	103810	34491	295650	332340	242630	0	131760	0	0	271590	110400	309020	78281	62063	313020	395800	291600	203940	141110	184180	106400	91040	185400	233850	376240	13515000	10999000	4631600	49998000	38003000	34744000	11241000	803430	489910	117900	53981	102840
>gi|12963603|ref|NP_075736.1| NADH dehydrogenase [ubiquinone] 1 alpha subcomplex assembly factor 3 [Mus musculus]	36.8	20.733	1.7417e-56	1	5	36.8	185	307050000	34116000	46	0	0	0	0	0	0	92009	52484	106770	273050	123790	0	17118	0	125290	0	0	0	0	0	73198	204470	266970	226730	67231	21134	12004	175510	82166	25945	255820	653800	717970	300120	52389	38392	24743	18783	0
>gi|21624617|ref|NP_081018.1| NADH dehydrogenase [ubiquinone] 1 alpha subcomplex assembly factor 4 [Mus musculus]	42.8	20.082	4.7153e-88	1	7	42.8	173	367990000	24533000	52	0	0	0	0	16394	0	57613	41960	51452	66966	59191	38456	102260	127440	115720	155180	54225	96211	55765	63675	52982	130320	191320	52136	32577	29861	0	37992	37311	20250	102400	150850	202740	81732	79567	57640	28645	18355	8928.2
>gi|568920559|ref|XP_006530113.1| PREDICTED: carbonic anhydrase 2 isoform X1 [Mus musculus];>gi|157951596|ref|NP_033931.4| carbonic anhydrase 2 [Mus musculus]	27.3	29.032	1.781e-18	2	5	27.3	260	149950000	9996500	16	0	0	0	0	0	0	0	0	0	0	0	0	0	0	0	0	0	0	0	0	0	0	0	0	0	21126	0	0	0	0	30908	304650	506540	183300	17329	0	0	0	0
>gi|6755560|ref|NP_035533.1| band 3 anion transport protein [Mus musculus]	38.8	103.13	0	1	30	38.8	929	11632000000	290790000	351	0	0	38344	0	0	3257.3	114420	377290	134390	91718	49331	4070.6	2270.2	0	0	0	0	0	0	0	0	0	0	0	0	0	710.21	2888	2341.5	7291.4	53797	103980	354790	201560	268580	88478	87030	84880	52314
>gi|225543444|ref|NP_077235.2| complex I assembly factor TIMMDC1, mitochondrial [Mus musculus];>gi|568996550|ref|XP_006522776.1| PREDICTED: complex I assembly factor TIMMDC1, mitochondrial isoform X1 [Mus musculus]	24.9	31.791	1.9142e-106	2	8	24.9	285	394890000	21939000	67	0	0	19290	58954	66030	75523	85793	60116	51278	13962	8005.6	13885	18790	0	0	1526	0	0	0	0	8477.7	31751	27781	0	0	0	0	62997	42673	20074	82589	245750	412820	130020	25593	66242	36481	0	22248
>gi|258679490|ref|NP_079965.2| coiled-coil domain-containing protein 51 [Mus musculus];>gi|568964030|ref|XP_006512272.1| PREDICTED: coiled-coil domain-containing protein 51 isoform X1 [Mus musculus]	21.4	45.132	1.0104e-34	2	7	21.4	406	234370000	9014100	25	0	0	3715.3	11879	13641	7346.3	7968.8	4759.7	0	0	0	0	0	0	0	0	0	0	0	0	0	0	0	0	0	4646.3	0	0	0	6661.1	21559	13850	19081	0	3069	3055.2	0	0	0
>gi|18250284|ref|NP_083849.1| isocitrate dehydrogenase [NAD] subunit alpha, mitochondrial precursor [Mus musculus]	56.6	39.638	0	1	25	56.6	366	46726000000	2123900000	1244	0	0	2075300	8046900	21354000	36935000	37418000	26439000	29636000	16014000	7920200	4496000	3677700	1868900	2479600	1130200	974150	490800	969370	1184400	1205100	1242700	763770	1127300	1510300	1435000	74698	2211400	1640900	536860	6213800	89826000	46908000	1599200	303070	132910	85697	94271	60912
>gi|568915592|ref|XP_006498887.1| PREDICTED: isocitrate dehydrogenase [NAD] subunit beta, mitochondrial isoform X1 [Mus musculus];>gi|18700024|ref|NP_570954.1| isocitrate dehydrogenase 3, beta subunit [Mus musculus]	60	41.7	0	2	27	60	380	22996000000	999820000	865	0	0	4949000	6034200	13682000	13398000	15399000	9560600	5790900	5164200	4298500	4900100	2989700	1815500	2703700	1467200	1440800	825870	834330	1244100	723340	643420	441980	1206300	1346800	928670	28917	1312100	1236300	409400	6466700	40554000	21302000	792600	225460	123290	71212	113050	111710
>gi|569009751|ref|XP_006527906.1| PREDICTED: isocitrate dehydrogenase [NAD] subunit gamma 1, mitochondrial isoform X1 [Mus musculus];>gi|6680345|ref|NP_032349.1| isocitrate dehydrogenase [NAD] subunit gamma 1, mitochondrial precursor [Mus musculus];>gi|569	57.3	42.314	0	3	17	57.3	389	17812000000	937490000	656	0	0	366870	244020	2457300	6933300	9782500	7245800	11454000	9119600	5957500	4920600	5229200	1691000	5704700	1085500	1922800	1746400	2099600	2588100	3459400	1916900	2981100	1311600	744800	182970	23638	1793100	2693800	205230	2651700	40292000	25243000	3094000	85877	48046	81022	40097	0
>gi|6996913|ref|NP_031611.1| annexin A2 [Mus musculus];>gi|568960713|ref|XP_006510859.1| PREDICTED: annexin A2 isoform X1 [Mus musculus]	38.1	38.676	7.0099e-192	2	10	38.1	339	315920000	12637000	50	0	0	0	0	16113	49495	22426	21091	15432	21412	0	0	0	0	0	0	0	0	0	0	0	0	0	0	0	0	0	0	0	0	0	32990	0	0	0	0	0	0	0
>gi|28626508|ref|NP_444305.2| GTP-binding protein Rheb precursor [Mus musculus]	23.4	20.451	1.8147e-07	1	3	23.4	184	41281000	3440100	5	0	0	0	0	0	0	0	0	0	0	0	0	0	0	0	0	0	0	0	0	0	28983	46722	68006	97358	31091	0	0	0	0	0	0	0	0	0	0	0	0	0
>gi|9845265|ref|NP_063936.1| ubiquitin-60S ribosomal protein L40 [Mus musculus];>gi|755567399|ref|XP_011248189.1| PREDICTED: ubiquitin-40S ribosomal protein S27a-like isoform X2 [Mus musculus];>gi|76443694|ref|NP_001029037.1| ubiquitin-40S ribosomal protei	26.6	14.728	1.3659e-99	8	3	26.6	128	139070000	15452000	58	0	0	72915	0	0	12032	0	0	0	4104	0	0	0	0	0	0	0	0	0	0	0	0	0	0	0	0	0	0	0	0	0	0	9757.8	56215	69168	45546	7146.8	0	0
>gi|160298209|ref|NP_034454.2| aspartate aminotransferase, cytoplasmic [Mus musculus]	59.3	46.247	0	1	19	59.3	413	772980000	28629000	129	0	0	0	0	0	0	0	0	0	0	0	0	0	0	0	0	0	0	0	0	0	0	0	0	0	0	4199.3	36959	29038	11201	74585	97193	196580	213420	426820	758090	83963	19606	1938.5
>gi|33563252|ref|NP_034326.1| fibrinogen alpha chain isoform 2 precursor [Mus musculus];>gi|167555029|ref|NP_001104518.1| fibrinogen alpha chain isoform 1 precursor [Mus musculus]	10.4	61.325	6.9323e-16	2	4	10.4	557	25437000	748150	10	0	0	0	0	0	0	0	0	0	0	0	0	0	0	0	0	0	0	0	0	0	0	0	0	0	0	0	0	0	0	0	0	8629.5	29908	35274	44602	25695	13332	3951.9
>gi|19527078|ref|NP_598623.1| fibrinogen gamma chain precursor [Mus musculus]	6.2	49.391	2.4671e-05	1	2	6.2	436	7966700	295060	4	0	0	0	0	0	0	0	0	0	0	0	0	0	0	0	0	0	0	0	0	0	0	0	0	0	0	0	0	0	0	0	0	0	7695.6	19469	13945	6667.6	0	0
>gi|27370240|ref|NP_766415.1| leucyl-cystinyl aminopeptidase [Mus musculus]	2.3	117.3	6.2899e-06	1	2	2.3	1025	28704000	512570	5	0	0	1113	1874.2	0	0	0	0	0	0	0	0	0	0	0	0	0	0	0	0	0	0	0	0	0	0	0	0	0	0	0	0	8880.7	55046	64809	39658	4695.7	0	0
>gi|112293269|ref|NP_032424.2| integrin alpha-7 [Mus musculus];>gi|568966773|ref|XP_006513332.1| PREDICTED: integrin alpha-7 isoform X2 [Mus musculus];>gi|568966769|ref|XP_006513330.1| PREDICTED: integrin alpha-7 isoform X1 [Mus musculus];>gi|568966775|ref	13.8	124.61	3.2767e-36	4	10	13.8	1136	124800000	2189400	23	0	0	0	0	0	0	0	0	0	0	0	0	0	0	0	0	0	0	0	0	0	0	0	0	0	0	0	13596	8888	0	0	0	0	116500	103050	11214	4201.2	0	0
>gi|568906800|ref|XP_006496259.1| PREDICTED: mitochondrial chaperone BCS1 isoform X1 [Mus musculus];>gi|21313544|ref|NP_080060.1| mitochondrial chaperone BCS1 [Mus musculus]	63.9	47.406	0	2	23	63.9	418	1340400000	51556000	132	0	0	0	7189.4	0	0	0	0	3128.8	3507.3	6690.5	0	5556.8	0	0	0	8955.2	19626	19774	33417	105150	166420	277890	355610	645060	320050	2309.9	203980	179980	15790	13262	9268.7	23041	978540	3085200	1130200	157150	0	0
>gi|568949306|ref|XP_006507253.1| PREDICTED: NADP-dependent malic enzyme, mitochondrial isoform X1 [Mus musculus];>gi|568949304|ref|XP_006507252.1| PREDICTED: NADP-dependent malic enzyme, mitochondrial isoform X1 [Mus musculus];>gi|225579045|ref|NP_852072.	52.3	67.098	0	7	21	52.3	604	2969400000	80255000	232	0	0	0	0	0	0	0	6086.6	12574	10228	9520.9	21404	32145	46359	11305	6873.7	11273	1901.5	3145.6	4110.5	0	0	0	0	0	0	6139.2	123690	114050	28439	463030	1868400	3946300	4597200	6303200	3994600	270390	587720	141380
>gi|244791232|ref|NP_001156478.1| MICOS complex subunit Mic10 [Mus musculus]	61.8	8.5669	9.6158e-37	1	3	61.8	76	956860000	318950000	7	0	0	0	0	0	0	93138	141790	399140	0	0	2024000	1592400	1034000	794910	467710	223880	247030	0	0	441770	488680	517530	521160	511300	611310	0	1918800	1603100	811170	2369300	6518100	9026100	10028000	13378000	14315000	4223700	6588300	1658500
>gi|145699097|ref|NP_067383.3| usherin precursor [Mus musculus];>gi|755496319|ref|XP_011237211.1| PREDICTED: usherin isoform X1 [Mus musculus]	0.3	569.65	0.00012699	2	1	0.3	5193	19282000	80679	1	0	0	0	0	0	0	0	0	0	0	0	0	0	0	0	0	0	0	0	0	0	0	0	0	0	0	0	0	0	0	0	967.97	828.82	911.18	1300.8	620.24	345.39	0	0
>gi|312222784|ref|NP_001185927.1| voltage-dependent anion-selective channel protein 3 isoform 1 [Mus musculus];>gi|6755967|ref|NP_035826.1| voltage-dependent anion-selective channel protein 3 isoform 2 [Mus musculus]	59.2	30.884	0	2	15	55.6	284	8732400000	513670000	784	0	0	0	47543	169580	103740	49182	31170	47808	95316	216710	444540	627800	255860	257570	242260	234490	111970	208030	198290	285300	424910	365870	73477	64925	417110	668380	497970	749950	725510	999480	3380900	4437100	4702500	5960900	2018600	562660	1089700	769760
>gi|6755963|ref|NP_035824.1| voltage-dependent anion-selective channel protein 1 [Mus musculus]	87.6	30.755	0	1	25	87.6	283	65066000000	3614800000	2592	0	0	89528	1096700	1885200	1007200	503560	457140	794870	2325300	3710900	5970600	10219000	10305000	10842000	9538000	3829600	4579400	3309300	2056100	1684900	2321900	2375900	1868600	1878800	1816100	1038000	4288900	4399300	3725800	8495300	17703000	39202000	47592000	59499000	22636000	6126000	4979500	3612900
>gi|6755965|ref|NP_035825.1| voltage-dependent anion-selective channel protein 2 [Mus musculus]	63.7	31.732	0	1	17	63.7	295	32056000000	1885600000	1096	0	0	91640	313310	669260	275370	212780	224040	430020	1080700	1870700	4957300	4836200	3752200	3234600	3108600	2306600	1392200	1444000	1052500	851050	1950400	1853000	1774500	1371100	1066700	1526100	2909300	3298100	3636200	5893500	21379000	36511000	30980000	48569000	14265000	5800000	6859400	4419600
>gi|6671762|ref|NP_031736.1| creatine kinase M-type [Mus musculus]	63.3	43.044	0	1	24	63.3	381	5692900000	227720000	348	0	0	31523	0	0	6551.9	0	0	0	13952	0	0	0	0	0	0	0	0	0	0	0	11705	0	13226	0	0	5543.1	17094	16843	16640	104860	53810	57509	156810	106500	47516	0	0	13502
>gi|569011031|ref|XP_006528468.1| PREDICTED: MICOS complex subunit Mic27 isoform X1 [Mus musculus];>gi|13386062|ref|NP_080841.1| MICOS complex subunit Mic27 precursor [Mus musculus]	61.9	29.306	0	2	16	61.9	265	3306300000	157440000	299	0	0	84413	305810	509550	540930	340660	299700	211130	110240	80014	8282.3	0	54909	73850	0	20511	33578	28803	19068	20287	52508	26217	17318	0	0	5265.8	28871	0	0	56664	469130	775730	527200	1121000	945030	1513300	589680	1038000
>gi|21313618|ref|NP_079612.1| MICOS complex subunit Mic19 [Mus musculus];>gi|568942582|ref|XP_006506530.1| PREDICTED: MICOS complex subunit Mic19 isoform X1 [Mus musculus];>gi|568942584|ref|XP_006506531.1| PREDICTED: MICOS complex subunit Mic19 isoform X2	63	26.334	0	3	21	63	227	12612000000	741870000	541	0	0	83404	2470900	2212800	321030	156810	107110	235380	166180	106710	71996	63983	55135	66663	44894	67943	67895	59991	66060	74280	169450	0	110550	150530	125460	134760	896370	368720	455340	1007800	1937600	4301700	3473400	4274400	7536900	3223400	5269400	3912600
>gi|23346595|ref|NP_694792.1| protein QIL1 precursor [Mus musculus]	58.8	13.373	0	1	8	58.8	119	2009000000	401800000	263	0	0	155670	44541	25229	364750	255360	0	0	0	0	0	0	0	0	94018	0	0	0	80935	0	103670	83618	81358	0	0	0	306670	360940	0	882810	2681000	5354700	3378600	4317800	4291500	2580900	6182900	4305700
>gi|358439544|ref|NP_001240617.1| MICOS complex subunit Mic60 isoform 5 [Mus musculus];>gi|358439552|ref|NP_001240618.1| MICOS complex subunit Mic60 isoform 6 [Mus musculus]	79.4	75.6	0	2	67	79.4	679	50383000000	1007700000	2494	0	0	4122200	2769700	3434700	3379000	1483100	909660	696190	278610	416600	402190	292080	196220	206250	43956	102070	37641	99360	90265	90934	58415	56233	75787	70629	152760	92381	661590	788320	636570	1847800	3650200	6781400	9714700	13257000	13557000	9079600	13998000	9495400
>gi|267844806|ref|NP_001161208.1| MICOS complex subunit Mic25 isoform 2 [Mus musculus];>gi|267844804|ref|NP_079627.3| MICOS complex subunit Mic25 isoform 1 [Mus musculus]	11.8	26.388	9.0148e-09	2	2	11.8	245	41773000	2784900	8	0	0	0	27913	0	0	0	0	0	0	0	0	0	0	0	0	0	0	0	0	0	0	0	0	0	0	0	0	0	0	0	0	14286	15069	31589	65984	66392	58851	38855
>gi|407264599|ref|XP_003689256.2| PREDICTED: ferritin light chain 1 [Mus musculus];>gi|114326466|ref|NP_034370.2| ferritin light chain 1 [Mus musculus]	8.7	20.772	4.9997e-05	2	1	8.7	183	7697500	549820	1	0	0	0	0	0	0	0	0	0	0	0	0	0	0	0	0	0	0	0	0	0	0	0	0	0	0	0	0	0	0	0	6249.1	8187	12939	7553.1	19330	0	11186	0
>gi|6680852|ref|NP_031643.1| caveolin-3 [Mus musculus]	33.8	17.358	3.3816e-20	1	3	27.2	151	197850000	28264000	6	0	0	0	0	0	0	0	0	0	0	0	0	0	0	0	0	0	0	0	0	0	0	0	0	0	0	0	0	0	0	0	30131	138330	1071000	2041900	790670	0	0	0
>gi|33859482|ref|NP_031933.1| elongation factor 2 [Mus musculus]	14.7	95.313	2.119e-31	4	11	14.7	858	459690000	8673400	24	0	0	0	2453.5	2695.6	3811	4488.5	3931.9	0	4640.6	0	0	0	3011.2	0	5151.6	7527.4	33915	3072.1	0	224230	11015	5195.3	0	0	0	0	6046.6	3448.6	0	9985.2	30329	51805	53695	101490	134370	0	0	0
>gi|45504394|ref|NP_034708.1| integrin beta-1 precursor [Mus musculus];>gi|755526460|ref|XP_011246617.1| PREDICTED: integrin beta-1 isoform X1 [Mus musculus]	9.8	88.231	5.7649e-27	2	5	9.8	798	140070000	3591500	10	0	0	0	0	0	0	0	0	0	0	0	0	0	0	0	0	0	0	0	0	0	0	0	0	5132.9	4225.1	0	6569.5	4833.8	0	0	931.04	22865	82510	81964	36361	16373	2019.1	5893.2
>gi|8567400|ref|NP_035419.1| 60S ribosomal protein L27 [Mus musculus]	36	15.798	1.1769e-14	1	4	36	136	148540000	24756000	13	0	0	0	0	0	0	0	0	0	0	0	0	0	0	0	0	0	0	0	0	31718	0	0	78855	0	0	70711	0	0	58896	0	14104	19261	51373	49390	27098	21923	0	0
>gi|6755202|ref|NP_036101.1| proteasome subunit beta type-3 [Mus musculus]	35.1	22.965	3.4039e-137	1	6	35.1	205	137050000	15228000	14	0	0	0	10866	0	13853	0	0	0	0	0	23274	58303	0	60544	0	21805	0	0	0	0	0	0	0	0	0	0	0	0	0	0	15432	26639	14289	17911	24793	20687	0	0
>gi|6679651|ref|NP_031959.1| beta-enolase [Mus musculus];>gi|569019202|ref|XP_006537193.1| PREDICTED: beta-enolase isoform X2 [Mus musculus];>gi|568971527|ref|XP_006532225.1| PREDICTED: beta-enolase isoform X2 [Mus musculus];>gi|443497949|ref|NP_001263214.	48.6	47.024	1.5399e-265	7	17	48.6	434	1143900000	39444000	174	0	0	5925.7	0	0	0	0	3198	0	18931	12325	16717	4857	11421	35887	0	14426	12527	0	31780	0	11686	76615	97701	185250	367810	4425.1	581270	360940	38650	76149	51684	129820	267970	51662	157000	24103	0	7290.9
>gi|568964378|ref|XP_006512444.1| PREDICTED: protein-cysteine N-palmitoyltransferase HHAT-like protein isoform X1 [Mus musculus];>gi|568964376|ref|XP_006512443.1| PREDICTED: protein-cysteine N-palmitoyltransferase HHAT-like protein isoform X1 [Mus musculus	17.3	56.43	5.7871e-86	7	9	17.3	503	599190000	28533000	67	0	0	0	0	0	0	0	0	0	0	0	0	0	0	0	39556	10030	14003	21496	35382	39870	37230	89540	61825	88761	79874	2079.7	151510	189340	32623	94241	98652	105510	54641	49558	48564	108880	28004	23631
>gi|197333728|ref|NP_001095068.1| isochorismatase domain-containing protein 2A, mitochondrial precursor [Mus musculus]	20.9	22.417	0	1	3	20.9	206	308610000	30861000	126	0	0	0	0	17799	11058	0	0	44288	65115	40022	15984	0	0	0	0	16702	32729	60090	0	112920	27742	133130	171990	260740	192040	415090	335490	185990	277450	413840	466190	546950	399120	778660	635610	335290	301120	156900
>gi|13443008|ref|NP_075964.1| serine hydrolase-like protein [Mus musculus];>gi|568993171|ref|XP_006521382.1| PREDICTED: serine hydrolase-like protein isoform X1 [Mus musculus]	14.1	35.31	6.8403e-10	2	4	14.1	311	214190000	11273000	12	0	0	0	9426.6	32894	0	19219	11045	5151.3	0	0	7693.7	0	0	0	0	0	0	0	0	9535.7	22197	22184	16880	16845	166930	6219.1	400910	211020	223390	435910	550220	260500	128180	422270	157780	272550	41382	37953
>gi|73622267|ref|NP_084302.1| methylcrotonoyl-CoA carboxylase beta chain, mitochondrial [Mus musculus]	57.2	61.378	0	1	25	57.2	563	3515600000	109860000	478	0	0	0	0	0	0	0	0	0	0	5985.8	0	0	0	0	31249	0	0	0	0	0	0	0	0	0	0	37463	2531300	2482800	783360	4382200	4435000	3745100	1899500	1882900	2032900	448370	480550	200910
>gi|6753164|ref|NP_033869.1| [3-methyl-2-oxobutanoate dehydrogenase [lipoamide]] kinase, mitochondrial precursor [Mus musculus]	7.3	46.587	7.3229e-13	1	2	7.3	412	50820000	2117500	8	0	0	0	0	0	0	8899.5	0	5411.3	6150.8	0	0	0	0	0	0	0	0	0	0	8611.4	12049	0	0	0	13592	0	22241	15734	10631	33969	51550	29671	18943	0	19314	12704	13684	10126
>gi|569017363|ref|XP_006536173.1| PREDICTED: FGFR1 oncogene partner 2 homolog isoform X1 [Mus musculus];>gi|568944556|ref|XP_006507157.1| PREDICTED: FGFR1 oncogene partner 2 homolog isoform X1 [Mus musculus];>gi|13385724|ref|NP_080494.1| FGFR1 oncogene par	13	24.918	1.6047e-08	3	2	13	215	219740000	14649000	18	0	0	0	0	0	0	0	0	0	0	0	0	0	0	0	0	0	0	14432	19217	30743	19320	44724	0	257500	171580	8592.7	0	25027	32803	0	0	0	0	0	0	0	0	0
>gi|7305035|ref|NP_038541.1| erythrocyte membrane protein band 4.2 [Mus musculus];>gi|568915379|ref|XP_006498790.1| PREDICTED: erythrocyte membrane protein band 4.2 isoform X1 [Mus musculus]	22.4	76.755	7.9912e-181	2	12	22.4	691	594000000	14143000	100	0	0	0	0	0	0	0	0	0	0	0	0	0	0	0	0	0	0	0	0	0	10047	0	0	0	0	0	0	0	0	0	0	0	0	0	0	0	0	0
>gi|299890784|ref|NP_001177734.1| dnaJ homolog subfamily B member 11 precursor [Mus musculus];>gi|299890782|ref|NP_001177733.1| dnaJ homolog subfamily B member 11 precursor [Mus musculus];>gi|110625998|ref|NP_080676.3| dnaJ homolog subfamily B member 11 pr	7.8	40.555	6.3996e-09	3	2	7.8	358	10467000	550910	3	0	0	0	0	0	0	0	0	0	0	0	0	0	0	0	0	0	0	0	0	0	0	0	0	0	0	10048	0	0	0	0	0	0	0	0	0	0	0	0
>gi|145279198|ref|NP_001077403.1| myomesin-1 isoform 2 [Mus musculus];>gi|145279175|ref|NP_034997.2| myomesin-1 isoform 1 [Mus musculus];>gi|568999288|ref|XP_006523851.1| PREDICTED: myomesin-1 isoform X2 [Mus musculus];>gi|568999286|ref|XP_006523850.1| PRE	19.2	175.45	4.0502e-153	4	22	19.2	1569	248400000	2343400	50	0	0	0	0	0	0	0	1378.9	0	0	0	0	0	0	0	0	0	0	0	0	0	0	0	0	0	0	0	9906.8	14075	714.62	7053.5	1102.7	701.22	0	0	209.75	0	0	0
>gi|153791270|ref|NP_034813.2| laminin subunit gamma-1 precursor [Mus musculus]	6.6	177.19	3.2363e-23	1	8	6.6	1607	1463600000	16823000	34	0	0	0	0	0	0	0	0	0	0	0	0	0	0	0	4588.6	0	3410.4	4890	0	0	0	0	0	0	0	0	83948	75365	11391	53876	51707	21310	8765.9	0	0	0	0	2683.2
>gi|6680988|ref|NP_031774.1| cytochrome c oxidase subunit 6A1, mitochondrial [Mus musculus]	40.2	12.483	3.2076e-20	1	2	40.2	112	620030000	88575000	47	0	0	0	0	0	0	0	0	0	0	0	0	55815	0	0	0	0	0	0	0	0	0	0	0	0	0	0	64130	111350	168080	76125	0	62300	0	0	0	0	110050	118270
>gi|227330633|ref|NP_082408.3| phosphoglucomutase-2 [Mus musculus]	13.5	61.417	1.7453e-14	1	6	13.5	562	48633000	1279800	16	0	0	0	0	0	0	0	0	6208.2	0	0	0	0	0	0	0	0	0	0	0	0	0	0	0	0	0	1714.2	18687	12080	2299	16611	0	0	1442	0	0	0	0	0
>gi|110625979|ref|NP_080283.3| elongation factor 1-gamma [Mus musculus]	4.6	50.06	4.8255e-05	1	2	4.6	437	36055000	1386700	2	0	0	0	0	0	0	0	0	0	0	0	0	0	0	0	0	0	0	0	0	0	0	0	0	0	0	2095.6	20690	17411	18191	31616	11072	4264.5	0	0	0	0	12286	15166
>gi|6680991|ref|NP_031775.1| cytochrome c oxidase subunit 7C, mitochondrial precursor [Mus musculus];>gi|568889025|ref|XP_006543745.1| PREDICTED: cytochrome c oxidase subunit 7C, mitochondrial [Mus musculus]	65.1	7.3325	1.1218e-193	2	4	65.1	63	10545000000	2109000000	120	0	0	10441	0	0	0	0	0	0	0	0	0	0	0	0	0	0	109730	87354	103560	106750	0	173620	306700	282200	355610	62693	117150	13019000	60096	16414000	4371600	6225800	2666300	2053500	1688900	3081900	9092400	13070000
>gi|112181182|ref|NP_031773.2| cytochrome c oxidase subunit 5A, mitochondrial precursor [Mus musculus]	54.8	16.101	0	2	12	54.8	146	26485000000	2207100000	816	0	0	56051	631510	173770	27137	0	0	0	57371	0	0	0	0	0	0	0	0	0	21805	0	0	0	0	71668	332220	1049100	24288000	7072400	10624000	8447000	2692600	3998100	2153500	1367200	1278300	421050	7264000	6517000
>gi|568898574|ref|XP_006543036.1| PREDICTED: cytochrome c oxidase subunit 5B, mitochondrial [Mus musculus];>gi|112807195|ref|NP_034072.2| cytochrome c oxidase subunit 5B, mitochondrial [Mus musculus]	82.2	13.847	0	2	11	82.2	129	32889000000	3288900000	544	40714	0	7763.3	36273	127120	246040	0	11377	25035	20971	0	0	0	0	0	0	0	0	0	0	4743.8	0	0	0	94202	167080	124380	51696000	14753000	15762000	38418000	12221000	6631400	7584500	1864700	2895700	1042800	1116300	22166000
>gi|16716343|ref|NP_444301.1| cytochrome c oxidase subunit 6C [Mus musculus]	77.6	8.4689	0	1	10	77.6	76	65665000000	9380700000	575	0	0	162880	191110	111400	489860	369960	0	0	170900	0	171330	105070	51525	0	85562	113440	92571	0	125770	166700	84844	331880	1013900	2498300	2591400	2028900	127880000	174160000	98757000	201210000	38020000	18119000	7314100	1380800	683180	1025300	10264000	17623000
>gi|13385090|ref|NP_079904.1| cytochrome c oxidase subunit 6B1 [Mus musculus]	80.2	10.071	0	1	12	80.2	86	20513000000	2930400000	819	19772	19566	11446000	9097200	6075800	2950000	4826600	4683900	1724300	490210	428290	421690	741180	560420	402980	206670	489930	599070	855300	851940	1394500	2001300	4071400	1377000	1856600	969770	2943000	31276000	21611000	14964000	35144000	10068000	6879700	3400900	1787200	686510	1397100	9385400	10879000
>gi|34538601|ref|NP_904331.1| cytochrome c oxidase subunit II (mitochondrion) [Mus musculus]	48	25.976	0	1	10	48	227	137680000000	17211000000	1557	0	0	80941	13926	0	32989	0	0	0	9049.2	14269	1424900	61801	0	0	0	101030	0	0	42132	0	7821.5	352610	68470	227480	4018000	38373000	191890000	173120000	127770000	261510000	92969000	46918000	21335000	13236000	10628000	19884000	101620000	94701000
>gi|649572215|ref|NP_001280488.1| cytochrome c oxidase subunit 4 isoform 1, mitochondrial isoform 2 [Mus musculus];>gi|651165917|ref|NP_034071.2| cytochrome c oxidase subunit 4 isoform 1, mitochondrial isoform 1 [Mus musculus]	68	19.53	0	2	19	68	169	134650000000	11221000000	1918	0	0	874350	395810	150790	187890	42692	64780	90801	65419	64096	60862	111060	92849	100140	402150	30580	625410	666160	748780	20370	0	94192	343360	1041300	3153500	10056000	91763000	107000000	36276000	97306000	47531000	30219000	8538100	7528600	6894600	8981700	29988000	54469000
>gi|6753504|ref|NP_034074.1| cytochrome c oxidase subunit 7A1, mitochondrial precursor [Mus musculus]	36.2	8.9863	1.9227e-139	1	4	36.2	80	33614000000	5602400000	336	0	0	415830	108260	40013	30692	0	0	0	0	0	0	0	0	0	0	34310	0	0	0	0	0	0	0	49027	290220	9146200	43559000	36023000	15443000	57367000	19438000	12723000	5213400	2292000	1833500	1513900	52515000	19012000
>gi|83816956|ref|NP_034073.2| cytochrome c oxidase subunit 6A2, mitochondrial precursor [Mus musculus]	52.6	10.749	4.281e-173	1	3	52.6	97	9702000000	1617000000	309	0	0	0	252530	154430	137740	73453	0	59702	60061	0	0	0	0	199620	0	0	0	0	0	0	0	0	0	62903	309170	707210	44000000	33391000	9707900	26238000	9568800	4720700	2071800	1335300	889200	91227	9930500	8086000
>gi|31981830|ref|NP_034075.2| cytochrome c oxidase subunit 7A2, mitochondrial precursor [Mus musculus]	56.6	9.2908	1.2647e-80	1	3	56.6	83	2722100000	544430000	43	0	0	298620	64612	89811	211380	183150	148660	52069	0	0	0	0	0	0	0	0	0	0	0	0	0	0	0	0	274730	1425400	20527000	19471000	5496100	10597000	2368400	1185400	572760	562480	238400	852510	3134600	1332300
>gi|34538604|ref|NP_904334.1| cytochrome c oxidase subunit III (mitochondrion) [Mus musculus]	5.4	29.922	2.9544e-89	1	1	5.4	261	11485000000	5742400000	159	0	0	0	0	0	0	50404	0	147740	58602	57665	105850	116310	112580	0	107960	0	81715	0	117390	102920	75614	0	0	0	1253500	906370	136470000	130150000	63970000	171950000	7161600	2529600	525470	4574400	325150	396940	2891100	49862000
>gi|34538600|ref|NP_904330.1| cytochrome c oxidase subunit I (mitochondrion) [Mus musculus]	19.1	56.909	0	1	5	19.1	514	3537300000	707460000	412	0	0	0	0	0	0	0	0	0	0	0	0	0	0	0	0	0	0	37759	94554	0	54042	0	0	33288	75932	647390	5385300	3023100	1432600	5565700	1962400	1636300	120970	72395	415120	107040	1105800	1284200
>gi|160358825|ref|NP_038503.4| beta-2-glycoprotein 1 precursor [Mus musculus]	13.9	38.618	7.8717e-07	2	3	13.9	345	27879000	995670	5	0	0	0	0	0	0	0	0	0	0	0	0	0	0	0	0	0	0	0	0	0	0	0	0	0	0	0	4195.8	5021.7	0	0	3431.3	0	0	0	0	0	0	0
>gi|255708425|ref|NP_001157520.1| myoglobin [Mus musculus];>gi|255708423|ref|NP_001157519.1| myoglobin [Mus musculus];>gi|21359820|ref|NP_038621.2| myoglobin [Mus musculus]	85.7	17.069	0	3	17	85.7	154	9543100000	795260000	552	0	0	814330	187740	550870	543030	348750	324870	265040	416340	195270	213090	218600	144680	606770	96286	352520	117450	180330	204530	3143800	2571800	553090	453630	248580	427510	958550	1775800	2201500	575540	1578600	1233200	1202300	361500	418860	161830	566360	211030	128850
>gi|160333480|ref|NP_659050.2| transmembrane protein 143 [Mus musculus];>gi|568948500|ref|XP_006541251.1| PREDICTED: transmembrane protein 143 isoform X1 [Mus musculus];>gi|568948502|ref|XP_006541252.1| PREDICTED: transmembrane protein 143 isoform X2 [Mus	27.7	51.579	1.6913e-227	4	12	27.7	458	1022000000	39309000	247	0	0	5385.8	0	0	0	2502.8	0	0	0	0	0	0	0	0	0	0	19093	56583	0	108330	123250	124450	118990	287670	157710	0	417970	440200	83121	185620	224360	303350	145490	77162	154460	247810	250290	87643
>gi|19527258|ref|NP_598803.1| methylmalonate-semialdehyde dehydrogenase [acylating], mitochondrial precursor [Mus musculus]	65.2	57.915	0	1	29	65.2	535	17063000000	517060000	807	0	0	432920	423940	1571000	2538900	2281100	2814300	5323000	5381500	3099200	3866900	2440600	1115500	1310000	830530	861660	1401300	1821700	1329300	1612900	1440800	1344500	2076300	4516800	3635400	577000	7310900	15180000	4228400	8598100	2788200	4642900	2690700	2444400	1837100	720740	1424800	514340
>gi|577019542|ref|NP_001276727.1| trifunctional enzyme subunit beta, mitochondrial precursor [Mus musculus];>gi|577019532|ref|NP_001276728.1| trifunctional enzyme subunit beta, mitochondrial precursor [Mus musculus];>gi|21704100|ref|NP_663533.1| trifunctio	72.8	51.386	0	3	37	72.8	475	187010000000	6678800000	3640	8410.1	0	5333600	10034000	4039300	10079000	14098000	18715000	28670000	34532000	24968000	26449000	28555000	13251000	22134000	17068000	11850000	18319000	16674000	24106000	36366000	46071000	33766000	22457000	34131000	79333000	2328900	158280000	163540000	38070000	71889000	81837000	91271000	77308000	58976000	57499000	26811000	28278000	19763000
>gi|31543330|ref|NP_032736.2| NAD(P) transhydrogenase, mitochondrial precursor [Mus musculus]	54.7	113.88	0	1	64	54.7	1086	186790000000	3396100000	3453	0	0	30202000	59503000	44991000	48441000	28225000	15393000	10194000	6973900	6832100	4947900	3825300	2560000	3460700	2708100	2057500	2003600	2143200	2134900	2946500	3467300	5878900	9807100	28408000	23752000	1911700	85618000	89785000	35595000	54773000	52908000	27847000	5105700	1639700	814240	278150	274580	180240
>gi|27369581|ref|NP_766024.1| calcium-binding mitochondrial carrier protein Aralar1 [Mus musculus];>gi|755500856|ref|XP_011238154.1| PREDICTED: calcium-binding mitochondrial carrier protein Aralar1 isoform X1 [Mus musculus];>gi|755500858|ref|XP_011238155.1	76.8	74.569	0	4	42	76.8	677	27278000000	681960000	2225	0	0	277890	854620	614720	565790	541530	235970	286310	271680	224140	441930	1145700	1109900	3178500	2341800	2028500	2703000	2688200	1694600	1104200	779180	562700	622890	1475600	2182600	702540	7343100	5542300	3427200	6836800	3754300	1678100	1189600	705840	764450	1039200	3369300	5068900
>gi|294832028|ref|NP_001171043.1| calcium-binding mitochondrial carrier protein Aralar2 isoform 2 [Mus musculus];>gi|7657583|ref|NP_056644.1| calcium-binding mitochondrial carrier protein Aralar2 isoform 1 [Mus musculus];>gi|568939724|ref|XP_006505199.1| P	75.6	74.338	0	4	38	69.3	675	19958000000	486790000	1318	0	0	146220	2523600	2023900	1061500	829090	421930	324980	344050	214600	188030	340550	306100	595780	650240	776740	819770	843680	1258900	1093500	894740	762000	1173900	1026700	1832700	245760	5664100	5864500	3098900	9786400	5074400	2142300	996470	574650	611310	837120	1961100	3214300
>gi|568981834|ref|XP_006516740.1| PREDICTED: enoyl-CoA delta isomerase 2, mitochondrial isoform X1 [Mus musculus];>gi|568981832|ref|XP_006516739.1| PREDICTED: enoyl-CoA delta isomerase 2, mitochondrial isoform X1 [Mus musculus];>gi|568981830|ref|XP_0065167	45.5	39.503	0	10	15	45.5	358	1314500000	69184000	163	0	0	406810	304050	485240	870560	383550	386990	303850	172410	199590	158460	86770	157950	146230	115850	149170	74976	69674	139260	162130	316090	267340	363230	680800	604010	13071	1048500	621620	101790	794030	192820	37003	139110	277680	196910	30491	0	0
>gi|37537518|ref|NP_076027.1| acylglycerol kinase, mitochondrial precursor [Mus musculus];>gi|568942796|ref|XP_006506634.1| PREDICTED: acylglycerol kinase, mitochondrial isoform X2 [Mus musculus];>gi|755517287|ref|XP_011239760.1| PREDICTED: acylglycerol ki	36.8	46.975	5.0237e-187	3	10	36.8	421	451120000	18797000	83	0	0	32969	35232	20282	83222	64854	38156	37839	44366	41288	62571	78979	43854	64913	44614	25220	18130	13299	34340	14399	10789	11502	9334	27475	95726	0	349550	68978	8948.3	14820	22462	16268	0	0	0	0	0	0
>gi|568999163|ref|XP_006523791.1| PREDICTED: 40S ribosomal protein S2 isoform X1 [Mus musculus];>gi|18087805|ref|NP_032529.2| 40S ribosomal protein S2 [Mus musculus]	29	31.231	2.4879e-23	2	7	29	293	301160000	13689000	36	0	0	0	0	0	0	0	0	0	0	0	0	0	0	0	0	0	0	0	4281.2	0	0	0	0	29996	79593	0	258350	263070	0	0	0	0	0	0	0	0	0	0
>gi|547235396|ref|NP_001271257.1| heterogeneous nuclear ribonucleoprotein Q isoform 3 [Mus musculus];>gi|29788787|ref|NP_062770.1| heterogeneous nuclear ribonucleoprotein Q isoform 2 [Mus musculus];>gi|568961743|ref|XP_006511356.1| PREDICTED: heterogeneous	15.3	62.543	1.1588e-23	18	6	15.3	561	49551000	1376400	10	0	0	0	0	0	0	0	0	5452	0	0	0	0	0	0	0	0	0	0	0	0	0	0	0	0	0	0	12730	23271	0	0	0	0	0	0	0	0	0	0
>gi|6680027|ref|NP_032159.1| glutamate dehydrogenase 1, mitochondrial precursor [Mus musculus]	59.5	61.336	0	1	30	59.5	558	4669500000	126200000	337	0	0	13012	20399	14793	13368	0	9504.6	0	6771.7	2288.5	2518.2	0	0	0	2671.4	5629.5	0	3511.4	2515.1	4958.4	0	2829.8	5530.1	4061.1	4256.8	65949	12279000	9642800	906910	568390	410170	301550	81883	14878	17672	8461.2	11757	2284.2
>gi|188035915|ref|NP_001120810.1| alpha-aminoadipic semialdehyde dehydrogenase isoform b [Mus musculus];>gi|188219757|ref|NP_613066.2| alpha-aminoadipic semialdehyde dehydrogenase isoform a [Mus musculus]	17	55.644	3.3448e-26	2	5	17	511	50653000	2026100	7	0	0	0	0	0	0	0	0	0	0	0	0	0	0	0	0	0	0	0	0	0	0	0	0	0	0	19401	220520	229550	36011	55664	0	0	0	18369	0	0	0	0
>gi|30409956|ref|NP_848492.1| sodium/potassium-transporting ATPase subunit alpha-2 precursor [Mus musculus]	23.5	112.22	0	1	5	5.4	1020	215300000	3914600	19	0	0	2380	3148.2	0	0	0	0	0	9395.9	0	0	0	0	0	0	2920.7	0	0	0	0	0	0	0	0	57698	6370.7	499970	507280	49014	48080	13119	5884.5	0	0	0	0	0	0
>gi|20330802|ref|NP_598738.1| serotransferrin precursor [Mus musculus]	39	76.723	0	6	24	39	697	836870000	19925000	98	0	0	0	0	0	0	0	0	0	0	0	0	0	0	0	0	0	0	0	18502	0	0	0	0	12986	26846	44150	340400	384790	90124	10309	6068.6	0	0	0	1124.4	0	2681.6	0
>gi|45597447|ref|NP_035564.1| superoxide dismutase [Cu-Zn] [Mus musculus]	39	15.942	1.2981e-71	1	5	39	154	734170000	66742000	41	0	0	0	0	0	0	0	0	0	0	0	0	0	0	0	0	0	0	0	0	0	0	182430	131000	28915	701220	122740	3400700	3053500	1278000	1682100	255410	82117	47162	81519	13678	0	0	0
>gi|37577140|ref|NP_443718.1| phospholemman isoform b precursor [Mus musculus];>gi|37577137|ref|NP_919302.1| phospholemman isoform b precursor [Mus musculus];>gi|34996479|ref|NP_443717.1| phospholemman isoform b precursor [Mus musculus];>gi|259490450|ref|N	13	10.323	1.6522e-34	11	1	13	92	197280000	65759000	32	0	0	0	0	0	0	0	132050	169500	286030	226050	497900	356980	285820	0	0	0	0	0	0	0	0	0	0	0	266020	65845	1735600	1957100	0	164470	0	0	0	0	0	0	0	0
>gi|21450277|ref|NP_659149.1| sodium/potassium-transporting ATPase subunit alpha-1 precursor [Mus musculus]	50	112.98	0	1	52	50	1023	7999400000	150930000	647	0	0	4034.3	21580	80833	48614	13776	10430	26614	52957	24294	17786	79447	45121	56115	41091	32998	36888	110000	53935	95644	190020	134210	293710	1336400	1767000	41673	9537200	8376800	607440	379290	232730	79539	38163	27821	38628	26499	46319	16441
>gi|298676452|ref|NP_001177286.1| ATP-dependent (S)-NAD(P)H-hydrate dehydratase isoform 2 [Mus musculus];>gi|298676450|ref|NP_081271.2| ATP-dependent (S)-NAD(P)H-hydrate dehydratase isoform 1 [Mus musculus];>gi|652698252|ref|NP_001280590.1| ATP-dependent (	29.1	35.169	1.0627e-36	4	7	29.1	327	419280000	22067000	32	0	0	0	33327	20578	0	0	0	4141.2	0	0	0	0	0	0	0	0	180180	232090	4146.9	0	280260	301300	258830	733090	301850	18814	1456200	1138300	286590	124230	67538	0	0	0	0	0	0	0
>gi|568933398|ref|XP_006535875.1| PREDICTED: ATP-binding cassette sub-family B member 8, mitochondrial isoform X1 [Mus musculus];>gi|27753995|ref|NP_083296.2| ATP-binding cassette sub-family B member 8, mitochondrial precursor [Mus musculus];>gi|755511082|	42	77.999	0	4	25	42	717	2784700000	64760000	233	0	0	28453	9566.4	8556.6	8482	6361.8	7555.2	4421.9	0	0	51856	2110.5	0	0	0	2503.6	0	0	0	4988.2	16962	62786	213590	717080	1243300	58591	2858100	6231300	488080	243090	178060	92522	114140	68755	69487	22025	30752	32423
>gi|27369748|ref|NP_766120.1| succinate-semialdehyde dehydrogenase, mitochondrial precursor [Mus musculus]	48.2	55.968	0	1	19	48.2	523	1715800000	53619000	191	0	0	0	0	0	0	3367.4	0	0	0	903.7	797.49	0	1959.8	2148.2	0	0	3443.1	6043.2	4419.4	4898.7	0	0	4602.7	304080	1045900	117700	4292500	4636200	680370	1388400	731390	439180	270440	191810	120450	26256	20961	27643
>gi|6753138|ref|NP_033851.1| sodium/potassium-transporting ATPase subunit beta-1 [Mus musculus]	30.6	35.194	3.8953e-217	1	8	30.6	304	2194200000	137140000	170	0	0	0	0	0	0	0	0	0	0	0	0	0	0	18490	17769	8358	0	16833	26147	55414	193550	284740	653380	402780	787400	74939	9376500	10274000	839380	185010	269310	163980	84138	39143	42282	13168	161080	82467
>gi|56797739|ref|NP_064350.2| malonyl-CoA decarboxylase, mitochondrial [Mus musculus];>gi|568957258|ref|XP_006531283.1| PREDICTED: malonyl-CoA decarboxylase, mitochondrial isoform X3 [Mus musculus];>gi|568957254|ref|XP_006531281.1| PREDICTED: malonyl-CoA d	39.2	54.735	2.4391e-241	8	13	39.2	492	1047100000	33776000	184	0	0	0	0	0	0	0	0	0	0	0	0	0	0	28048	161270	359750	437740	492280	385870	177420	106840	74149	82248	81497	240780	66981	1279700	1314000	210060	99762	48714	20163	18333	22301	18648	15909	0	0
>gi|755516790|ref|XP_011239664.1| PREDICTED: ATP-binding cassette sub-family G member 2 isoform X1 [Mus musculus];>gi|6752944|ref|NP_036050.1| ATP-binding cassette sub-family G member 2 [Mus musculus];>gi|568941925|ref|XP_006506214.1| PREDICTED: ATP-bindin	7.3	73.021	2.2881e-14	6	4	7.3	657	30047000	938970	5	0	0	0	0	0	0	0	0	0	0	0	0	0	0	0	0	0	0	0	0	0	5754.4	0	0	0	3642.5	0	6126.7	5620.6	2406.3	0	0	0	0	0	0	0	0	0
>gi|34740335|ref|NP_035784.1| tubulin alpha-1B chain [Mus musculus];>gi|6678469|ref|NP_033474.1| tubulin alpha-1C chain [Mus musculus];>gi|568992008|ref|XP_006520819.1| PREDICTED: tubulin alpha-1B chain isoform X1 [Mus musculus]	37.7	50.151	9.4978e-255	3	12	37.7	451	771030000	33523000	127	0	0	67966	15199	27702	5506.4	5293.5	0	8493.7	0	0	0	0	0	0	0	0	0	0	29099	10445	0	0	0	0	0	0	0	0	0	0	0	0	0	20286	114370	14485	92807	59088
>gi|755495529|ref|XP_011237077.1| PREDICTED: protoporphyrinogen oxidase isoform X4 [Mus musculus];>gi|755495527|ref|XP_011237076.1| PREDICTED: protoporphyrinogen oxidase isoform X4 [Mus musculus];>gi|568910577|ref|XP_006496772.1| PREDICTED: protoporphyrino	15.2	33.7	2.4631e-07	7	3	15.2	315	132510000	7361500	3	0	0	0	22333	27125	23138	28538	20191	30349	42518	40370	67363	83963	0	81486	31928	18365	26085	16715	0	0	0	0	0	0	0	0	0	0	0	0	4170.8	0	0	0	0	0	19569	0
>gi|7242197|ref|NP_035315.1| proteasome subunit beta type-1 precursor [Mus musculus]	52.1	26.372	8.6554e-179	1	9	52.1	240	252060000	18004000	17	0	0	0	0	0	0	0	0	0	0	0	0	0	0	0	0	0	0	0	0	0	0	0	0	0	0	0	0	0	0	0	0	0	0	0	0	0	0	0
>gi|6680710|ref|NP_031498.1| aquaporin-1 [Mus musculus]	17.8	28.793	0	1	5	17.8	269	1115100000	159300000	30	0	0	0	0	0	0	0	0	0	0	0	0	0	0	0	0	0	0	0	0	0	0	0	0	0	3727.3	25599	0	0	0	226570	141420	0	0	0	109550	0	35694	0
>gi|569018807|ref|XP_006535989.1| PREDICTED: mitofusin-2 isoform X1 [Mus musculus];>gi|569018805|ref|XP_006535988.1| PREDICTED: mitofusin-2 isoform X1 [Mus musculus];>gi|569018803|ref|XP_006535987.1| PREDICTED: mitofusin-2 isoform X1 [Mus musculus];>gi|569	4.8	86.201	8.4339e-09	15	2	3.8	757	9510400	211340	2	0	0	0	0	0	0	0	0	0	0	0	0	0	0	0	0	0	0	0	0	0	0	0	0	0	0	0	0	0	0	0	0	0	0	0	0	0	0	0
>gi|568989169|ref|XP_006519800.1| PREDICTED: sarcolemmal membrane-associated protein isoform X14 [Mus musculus];>gi|568989167|ref|XP_006519799.1| PREDICTED: sarcolemmal membrane-associated protein isoform X13 [Mus musculus];>gi|568989165|ref|XP_006519798.1	24.8	85.965	0	5	1	0.9	749	19859000	354620	2	0	0	0	0	0	0	0	0	0	0	0	0	0	0	0	0	0	0	0	0	0	0	0	0	0	0	0	0	0	0	0	0	0	0	0	0	0	0	0
>gi|226958351|ref|NP_038762.1| sodium/potassium-transporting ATPase subunit alpha-4 [Mus musculus];>gi|568910919|ref|XP_006496937.1| PREDICTED: sodium/potassium-transporting ATPase subunit alpha-4 isoform X1 [Mus musculus]	11	114.89	0	2	1	1.6	1032	1734300	31533	1	0	0	0	0	0	0	0	0	0	0	0	0	0	0	0	0	0	0	0	0	0	0	0	0	0	0	0	0	14783	0	0	0	0	0	0	0	0	0	0
>gi|89242146|ref|NP_032746.2| Niemann-Pick C1 protein precursor [Mus musculus]	1.6	142.88	8.8337e-06	1	2	1.6	1277	7018800	189700	2	0	0	0	0	0	0	0	0	0	0	0	0	0	0	0	0	0	0	0	0	0	0	0	0	0	0	0	8142.6	12859	0	0	0	0	0	0	0	0	0	0
>gi|160707925|ref|NP_038498.2| annexin A3 [Mus musculus]	13.9	36.384	2.6315e-09	3	4	13.9	323	13728000	572020	6	0	0	0	0	0	0	0	0	0	2922.9	0	0	0	0	0	0	0	0	0	0	0	0	0	0	0	0	0	0	9612.3	0	0	0	0	0	0	0	0	0	0
>gi|568998451|ref|XP_006523454.1| PREDICTED: protein ITFG3 isoform X2 [Mus musculus];>gi|755555705|ref|XP_011244539.1| PREDICTED: protein ITFG3 isoform X1 [Mus musculus];>gi|755555702|ref|XP_011244538.1| PREDICTED: protein ITFG3 isoform X1 [Mus musculus];>	6.4	59.913	1.8694e-06	6	3	6.4	549	27454000	1247900	4	0	0	0	0	0	0	0	0	0	0	0	0	0	0	0	0	0	0	0	0	0	0	0	0	0	0	0	0	0	0	0	0	0	0	0	0	0	0	0
>gi|6680854|ref|NP_031642.1| caveolin-1 isoform 1 [Mus musculus];>gi|568939395|ref|XP_006505037.1| PREDICTED: caveolin-1 isoform X1 [Mus musculus];>gi|568939399|ref|XP_006505039.1| PREDICTED: caveolin-1 isoform X2 [Mus musculus];>gi|568939397|ref|XP_006505	29.8	20.538	1.9504e-35	5	4	29.8	178	222670000	20243000	24	0	0	0	0	0	0	0	0	0	0	0	0	0	0	0	0	0	0	0	0	0	20894	0	0	0	0	0	0	0	0	0	0	0	4298.7	319460	130400	112460	166460	81372
>gi|12963663|ref|NP_075886.1| magnesium-dependent phosphatase 1 [Mus musculus]	18.3	18.582	8.0854e-08	1	2	18.3	164	5951900	541080	2	0	0	0	0	0	0	0	0	0	0	0	0	0	0	0	0	0	0	0	0	0	0	0	0	0	0	0	0	0	0	0	0	0	0	0	0	0	0	0
>gi|226246598|ref|NP_898909.2| 28S ribosomal protein S10, mitochondrial isoform 3 [Mus musculus];>gi|755558810|ref|XP_011244868.1| PREDICTED: 28S ribosomal protein S10, mitochondrial isoform X1 [Mus musculus];>gi|755558812|ref|XP_011244869.1| PREDICTED: 28	9.4	18.698	0.0002691	5	1	9.4	160	8843700	736980	2	0	0	0	0	0	0	0	0	0	0	0	0	0	0	0	0	0	0	0	0	0	0	0	0	0	0	0	0	0	0	0	0	0	0	0	0	0	0	0
>gi|46402169|ref|NP_997090.1| 28S ribosomal protein S26, mitochondrial precursor [Mus musculus]	9	23.443	0.00052763	1	1	9	200	2600300	162520	3	0	0	0	0	0	0	0	0	0	0	0	0	0	0	0	0	0	0	0	0	0	0	0	0	0	0	0	0	0	0	0	0	0	0	0	0	0	0	0
>gi|6755106|ref|NP_035252.1| procollagen-lysine,2-oxoglutarate 5-dioxygenase 1 precursor [Mus musculus]	4.4	83.594	9.248e-08	1	3	4.4	728	159960000	3720100	3	0	0	0	0	0	0	0	0	0	0	0	0	0	0	0	0	4319.1	0	0	0	0	0	0	0	0	0	0	0	0	0	0	0	0	0	0	0	0	0	0
>gi|6678329|ref|NP_033399.1| protein-glutamine gamma-glutamyltransferase 2 [Mus musculus]	8.7	77.06	1.8029e-31	1	4	8.7	686	13391000	352400	7	0	0	0	0	0	0	0	0	0	0	0	0	0	0	0	0	0	0	0	0	0	0	0	0	0	0	0	0	0	0	0	0	0	0	0	0	0	0	0
>gi|10946940|ref|NP_067493.1| ras-related protein Rab-2A [Mus musculus];>gi|568927114|ref|XP_006538189.1| PREDICTED: ras-related protein Rab-2A isoform X1 [Mus musculus];>gi|30525051|ref|NP_766189.1| ras-related protein Rab-2B [Mus musculus]	57.5	23.547	1.2716e-232	3	12	57.5	212	533780000	35586000	90	0	0	0	0	0	0	0	0	0	0	0	0	0	0	0	0	0	0	0	2096	0	0	0	18558	0	0	0	0	7932.9	0	11288	0	5541.6	0	0	0	0	0	2385
>gi|755495499|ref|XP_006496757.2| PREDICTED: myelin protein P0 isoform X1 [Mus musculus];>gi|162139829|ref|NP_032649.2| myelin protein P0 precursor [Mus musculus]	12.5	27.651	8.8979e-15	2	3	12.5	248	90516000	7543000	12	0	0	0	0	0	0	0	0	0	0	0	0	0	0	0	0	0	0	0	0	0	0	0	0	0	0	0	0	0	0	0	0	0	0	0	0	0	0	0
>gi|6678371|ref|NP_033420.1| troponin C, skeletal muscle [Mus musculus]	27.5	18.11	1.5662e-101	1	3	27.5	160	7344500	667680	3	0	0	0	0	0	0	0	0	0	0	0	0	0	0	0	0	0	0	0	0	0	0	0	0	0	0	0	0	0	0	0	0	0	0	0	0	0	0	0
>gi|21450325|ref|NP_659172.1| flavin reductase (NADPH) isoform 1 [Mus musculus]	14.6	22.197	2.545e-06	1	2	14.6	206	31855000	2450400	6	0	0	0	0	0	0	0	0	0	0	0	0	0	0	0	0	0	0	0	0	0	0	0	0	0	0	0	0	0	0	0	0	0	0	0	0	0	0	13407
>gi|568904641|ref|XP_006544819.1| PREDICTED: heterogeneous nuclear ribonucleoproteins A2/B1 isoform X2 [Mus musculus];>gi|32880197|ref|NP_872591.1| heterogeneous nuclear ribonucleoproteins A2/B1 isoform 2 [Mus musculus];>gi|568904639|ref|XP_006544818.1| PR	27.2	32.46	1.9958e-22	6	7	27.2	301	93728000	5207100	18	0	0	0	0	0	0	0	0	0	0	0	0	0	0	0	0	0	0	0	0	0	0	0	0	0	11038	0	0	0	0	0	0	0	0	0	0	0	0	0
>gi|568909356|ref|XP_006529791.1| PREDICTED: plasma membrane calcium-transporting ATPase 4 isoform X2 [Mus musculus];>gi|269784615|ref|NP_001161421.1| plasma membrane calcium ATPase 4 isoform a [Mus musculus];>gi|568909354|ref|XP_006529790.1| PREDICTED: pl	8.7	128.56	4.2741e-25	31	7	8.7	1166	48446000	781390	14	0	0	0	0	0	0	0	0	0	0	0	0	0	0	0	0	0	0	0	0	0	0	0	0	0	9817.8	0	0	0	0	0	0	0	0	0	0	0	0	0
>gi|6671549|ref|NP_031479.1| peroxiredoxin-6 isoform 1 [Mus musculus];>gi|742068536|ref|NP_001290337.1| peroxiredoxin-6 isoform 2 [Mus musculus];>gi|568904643|ref|XP_006544594.1| PREDICTED: peroxiredoxin-6 [Mus musculus]	42.9	24.826	1.4104e-181	4	7	42.9	224	49104000	3069000	15	0	0	0	0	0	0	0	0	0	0	0	0	0	0	0	16143	0	0	0	0	0	7839.7	0	0	11235	0	8875.9	0	0	0	0	0	0	0	0	0	0	0	0
>gi|13385392|ref|NP_080174.1| alpha-soluble NSF attachment protein [Mus musculus]	38.6	33.189	4.1296e-34	4	9	38.6	295	36199000	1723800	16	0	0	0	0	0	0	0	0	0	0	0	0	0	0	0	0	0	0	0	0	0	0	0	0	0	0	0	0	0	0	0	0	0	0	0	0	0	0	0
>gi|23943828|ref|NP_705736.1| bcl-2-like protein 13 [Mus musculus];>gi|569016861|ref|XP_006507197.1| PREDICTED: bcl-2-like protein 13 isoform X2 [Mus musculus];>gi|569016859|ref|XP_006507196.1| PREDICTED: bcl-2-like protein 13 isoform X1 [Mus musculus];>gi	34.6	46.719	0	4	11	34.6	434	634350000	35242000	71	0	0	0	0	0	0	0	0	0	0	0	0	0	0	0	0	0	0	0	0	0	0	0	0	0	0	0	0	0	0	0	0	0	0	0	0	0	8548.7	0
>gi|755537806|ref|XP_011247131.1| PREDICTED: 60S ribosomal protein L26 isoform X1 [Mus musculus];>gi|6677777|ref|NP_033106.1| 60S ribosomal protein L26 [Mus musculus]	22.8	17.258	9.7943e-12	2	4	22.8	145	109630000	12181000	8	0	0	0	0	0	0	0	0	0	0	0	0	0	0	0	0	0	0	0	0	0	0	0	0	0	0	0	0	0	0	0	0	0	0	0	0	0	0	0
>gi|188528894|ref|NP_542123.3| transmembrane 9 superfamily member 2 precursor [Mus musculus]	5.1	75.329	2.3618e-09	1	3	5.1	662	16179000	622260	6	0	0	0	2000.6	0	3065	0	0	0	0	0	0	0	0	0	0	0	0	0	5910.4	6712.6	0	0	0	0	0	0	0	0	0	0	0	0	0	0	0	0	0	0
>gi|11612497|ref|NP_071713.1| popeye domain-containing protein 2 isoform 2 [Mus musculus];>gi|126517508|ref|NP_001075453.1| popeye domain-containing protein 2 isoform 1 [Mus musculus];>gi|568995973|ref|XP_006522502.1| PREDICTED: popeye domain-containing pr	3.5	41.251	0.00031878	4	1	3.5	367	7001800	500130	7	0	0	0	0	0	0	0	0	0	0	0	0	0	0	0	0	0	0	0	0	0	0	0	0	0	0	0	0	0	0	0	0	0	0	0	0	0	0	0
>gi|569001317|ref|XP_006524836.1| PREDICTED: equilibrative nucleoside transporter 1 isoform X3 [Mus musculus];>gi|569001315|ref|XP_006524835.1| PREDICTED: equilibrative nucleoside transporter 1 isoform X3 [Mus musculus];>gi|569001313|ref|XP_006524834.1| PR	4.9	46.382	2.896e-06	11	2	4.9	428	44917000	2807300	3	0	0	0	0	0	0	0	0	0	0	0	0	0	0	0	0	0	0	5764.4	6449.9	5231.7	0	0	0	0	0	0	0	0	0	0	0	0	0	0	0	0	0	0
>gi|71774133|ref|NP_035279.2| peptidyl-prolyl cis-trans isomerase B precursor [Mus musculus]	39.4	23.713	1.4319e-17	1	7	39.4	216	113640000	7576000	14	0	0	0	0	4760.2	0	0	3142.6	0	0	12605	17815	8143.7	16281	42223	0	0	0	0	14822	36901	36484	17533	0	0	24260	0	0	0	0	0	0	0	0	0	5757.8	0	0	0
>gi|124486688|ref|NP_001074523.1| glutamyl-tRNA(Gln) amidotransferase subunit A, mitochondrial [Mus musculus]	7.2	56.782	7.7037e-14	1	3	7.2	525	22001000	733370	6	0	0	4473	0	0	11412	0	0	0	0	0	0	0	0	0	0	3614	13439	16700	0	0	0	0	0	0	0	0	0	0	0	0	0	0	0	0	0	0	0	0
>gi|34328471|ref|NP_062364.3| ras-related protein Ral-A precursor [Mus musculus]	40.3	23.553	9.6444e-23	3	7	40.3	206	202220000	20222000	27	0	0	77107	72448	59843	51338	45468	45359	34248	38860	33100	51646	60653	0	0	0	9024.7	0	0	0	0	79535	0	0	0	0	0	0	0	22208	0	0	0	0	0	0	0	0	0
>gi|112293264|ref|NP_031978.2| protein disulfide-isomerase A3 precursor [Mus musculus]	42.8	56.678	0	1	20	42.8	505	719830000	19995000	94	0	0	3806.3	2463.8	3077.2	3063.4	0	0	8148.4	8150.5	12842	8732.8	0	0	0	0	0	0	2471.4	41064	139200	230600	99862	6297.4	0	0	0	0	0	62120	0	0	0	0	7541.4	0	0	13152	0
>gi|755492533|ref|XP_011236837.1| PREDICTED: UDP-glucose:glycoprotein glucosyltransferase 1 isoform X3 [Mus musculus];>gi|568906530|ref|XP_006496125.1| PREDICTED: UDP-glucose:glycoprotein glucosyltransferase 1 isoform X1 [Mus musculus];>gi|236466498|ref|NP	2.4	140.52	2.9902e-06	4	3	2.4	1229	17055000	243650	2	0	0	0	0	0	0	0	0	0	0	0	0	0	0	0	0	0	0	0	0	0	8635.5	0	0	0	0	0	0	0	0	0	0	0	0	0	0	0	0	0
>gi|21313476|ref|NP_079811.1| GTP-binding protein SAR1b [Mus musculus]	40.9	22.382	8.882e-26	1	6	40.9	198	291650000	26514000	11	0	0	14921	0	4054.8	0	0	10693	5516.1	0	0	0	0	0	0	0	0	0	0	446060	0	0	0	235100	269410	0	0	352490	428950	45913	137490	0	54548	49765	35146	40186	0	0	0
>gi|145966911|ref|NP_080487.2| transmembrane emp24 domain-containing protein 9 precursor [Mus musculus]	12.8	27.127	3.9196e-20	1	3	12.8	235	33109000	2069300	5	0	0	0	0	0	0	0	0	0	0	0	0	0	0	0	0	0	0	0	0	0	37514	24460	37313	0	0	0	0	0	0	0	0	0	0	0	0	0	0	0
>gi|31541824|ref|NP_079713.2| eukaryotic translation initiation factor 1A, X-chromosomal [Mus musculus];>gi|158631225|ref|NP_034250.3| eukaryotic translation initiation factor 1A [Mus musculus];>gi|569003225|ref|XP_006525689.1| PREDICTED: eukaryotic transl	11.1	16.46	0.00023054	3	1	11.1	144	13994000	1399400	3	0	0	0	0	0	0	0	0	0	0	0	0	0	0	0	0	0	0	0	0	0	0	29909	0	0	0	0	0	0	0	0	0	0	0	0	0	0	0	0
>gi|356640163|ref|NP_001239245.1| serine hydroxymethyltransferase, mitochondrial isoform 2 [Mus musculus];>gi|21312298|ref|NP_082506.1| serine hydroxymethyltransferase, mitochondrial isoform 1 [Mus musculus]	64.3	55.42	0	4	26	64.3	501	3509800000	113220000	106	0	0	18471	21996	0	37908	39290	19957	20976	0	49079	51968	36722	22924	0	7587.5	12176	51459	21998	58523	153160	2492400	7322100	2384000	676860	1025200	0	170660	178360	33551	24100	5380	0	2540.2	0	0	0	0	0
>gi|568906780|ref|XP_006496249.1| PREDICTED: putative GTP cyclohydrolase 1 type 2 Nif3l1 isoform X1 [Mus musculus];>gi|568906778|ref|XP_006496248.1| PREDICTED: putative GTP cyclohydrolase 1 type 2 Nif3l1 isoform X1 [Mus musculus];>gi|41056093|ref|NP_075364	12.8	41.745	2.1247e-15	3	3	12.8	376	14807000	616950	3	0	0	0	0	0	0	0	0	0	0	0	0	0	0	0	0	0	0	0	0	0	31774	67710	10426	0	0	0	0	0	0	0	0	0	0	0	0	0	0	0
>gi|163644329|ref|NP_033826.2| apolipoprotein E precursor [Mus musculus]	22.2	35.866	1.2032e-31	1	7	22.2	311	147550000	8197200	17	0	0	11522	9655.6	7131.7	24522	20518	0	0	12535	9029.1	11042	0	0	0	0	0	18674	23738	15610	28339	36967	31534	32236	23094	82746	0	0	30463	0	4692.3	0	0	0	0	0	0	0	0
>gi|12963555|ref|NP_075664.1| omega-amidase NIT2 [Mus musculus]	63	30.501	1.1029e-163	1	13	63	276	332250000	17487000	56	0	0	0	0	0	0	0	0	0	0	0	0	0	0	0	5481.7	18259	53594	92461	200890	517990	361030	588860	308340	6854.8	0	0	0	0	0	0	0	0	0	0	0	0	0	0
>gi|568950986|ref|XP_006508065.1| PREDICTED: tripartite motif-containing protein 72 isoform X1 [Mus musculus];>gi|121247302|ref|NP_001073401.1| tripartite motif-containing protein 72 [Mus musculus]	48	52.816	0	3	18	48	477	621860000	22209000	79	0	0	41520	31123	32921	25684	41005	17449	8515.7	26525	22812	10467	12879	0	2941.1	15350	55364	64412	35732	40305	98062	259330	310320	263510	258480	67746	0	35106	30999	4630.8	4021.9	0	4904.2	3345.4	0	0	0	8674.8	0
>gi|568933008|ref|XP_006535688.1| PREDICTED: platelet glycoprotein 4 isoform X1 [Mus musculus];>gi|568933006|ref|XP_006535687.1| PREDICTED: platelet glycoprotein 4 isoform X1 [Mus musculus];>gi|568933004|ref|XP_006535686.1| PREDICTED: platelet glycoprotein	33.5	52.697	0	11	13	33.5	472	3487300000	183540000	176	0	0	0	13934	0	0	0	0	0	0	0	0	0	0	7600.1	0	0	0	22939	392650	2395000	4227300	5302700	2741200	3211300	1218000	6879.4	866180	1421300	113460	157430	55723	44175	38969	37812	43848	10558	0	0
>gi|755513797|ref|XP_011246533.1| PREDICTED: acyl-Coenzyme A dehydrogenase family, member 10-like isoform X1 [Mus musculus];>gi|257467675|ref|NP_848914.2| acyl-Coenzyme A dehydrogenase family, member 10-like [Mus musculus];>gi|568937482|ref|XP_006530526.1|	49.2	61.389	0	10	27	49.2	555	6875300000	185820000	343	0	0	6473.6	7098.7	9860.5	52697	94618	31857	16924	14414	15362	17154	21356	7992.9	16862	17074	5927.4	0	0	348330	3037900	14605000	7027900	3593600	3601400	1385700	16980	804890	775760	132680	270420	60287	4043.5	41602	0	0	0	11389	3391.3
>gi|13385658|ref|NP_080430.1| 39S ribosomal protein L10, mitochondrial precursor [Mus musculus];>gi|568971094|ref|XP_006532022.1| PREDICTED: 39S ribosomal protein L10, mitochondrial isoform X1 [Mus musculus]	32.1	29.395	2.1658e-17	2	5	32.1	262	94511000	4974300	21	0	0	0	0	0	0	0	0	0	0	0	0	0	0	0	0	0	0	8514.6	4298.6	69364	211620	172360	67936	29011	30264	0	8500.3	9707.6	0	0	0	0	0	0	0	0	0	0
>gi|224922806|ref|NP_001139292.1| glycerol-3-phosphate dehydrogenase, mitochondrial precursor [Mus musculus];>gi|224922803|ref|NP_034404.3| glycerol-3-phosphate dehydrogenase, mitochondrial precursor [Mus musculus]	33.4	80.953	4.3358e-185	2	19	33.4	727	648460000	13234000	99	0	0	23099	12970	4588.6	0	0	2272.4	1284.3	2291.8	0	5123.1	9860.3	13035	1431.2	723.23	0	0	8289.6	88579	295690	536060	511220	205200	0	12755	0	0	0	0	0	0	0	0	0	0	0	0	0
>gi|85861164|ref|NP_035086.2| 2-oxoglutarate dehydrogenase, mitochondrial isoform 3 precursor [Mus musculus];>gi|568970015|ref|XP_006514648.1| PREDICTED: 2-oxoglutarate dehydrogenase, mitochondrial isoform X2 [Mus musculus];>gi|356582489|ref|NP_001239216.1	61	116.45	0	10	77	61	1023	124350000000	2438200000	2671	0	0	139580	243070	70499	63630	86545	81474	68791	80097	122510	140620	122560	125790	228620	232310	182230	195370	177340	384600	45974000	200280000	133110000	52834000	13625000	5423400	329670	2894000	2712300	1029300	637120	525790	313350	264660	234260	200380	93983	82549	71611
>gi|568987554|ref|XP_006519014.1| PREDICTED: 2-oxoglutarate dehydrogenase-like, mitochondrial isoform X1 [Mus musculus];>gi|568987556|ref|XP_006519015.1| PREDICTED: 2-oxoglutarate dehydrogenase-like, mitochondrial isoform X2 [Mus musculus]	59.8	114.56	0	2	43	51.2	1010	7550700000	145210000	589	0	0	25945	5322.6	7554.6	10645	132240	28846	6760.4	3185.1	0	2645	4564.8	6659.8	7425.7	14300	15971	0	0	5965.9	4066400	13306000	6846500	1886800	826150	292420	12358	234490	176430	39067	32880	42797	28606	6484.5	13169	4784.5	3130	3554.1	1215.8
>gi|254281222|ref|NP_062726.3| serine protease HTRA2, mitochondrial [Mus musculus]	38.6	49.348	1.6756e-167	1	13	38.6	458	319280000	13303000	48	0	0	0	1310.7	0	0	0	0	0	0	0	0	0	0	0	0	13464	24953	69180	19927	96574	126330	142600	195400	51125	7629.9	0	20401	17058	0	0	0	0	0	0	0	0	0	0
>gi|6671539|ref|NP_031464.1| fructose-bisphosphate aldolase A isoform 2 [Mus musculus];>gi|568949352|ref|XP_006507274.1| PREDICTED: fructose-bisphosphate aldolase A isoform X2 [Mus musculus];>gi|568949350|ref|XP_006507273.1| PREDICTED: fructose-bisphosphat	78.8	39.355	0	8	26	78.8	364	4554900000	189790000	217	0	0	42602	0	0	0	0	0	0	0	0	6013.2	26831	0	0	0	6720.8	0	158970	257860	965320	1227300	847220	205600	91981	211470	6408.1	286860	389280	46396	147050	65354	52261	50275	15897	19263	34961	25474	10705
>gi|226958349|ref|NP_033441.2| triosephosphate isomerase [Mus musculus]	49.2	32.191	1.0247e-174	1	11	49.2	299	988300000	52016000	166	0	0	3850.4	0	0	0	1942.1	0	0	0	0	8563.6	10850	6615.7	73862	72326	40512	97743	70052	100540	140200	165700	192170	144380	116000	147410	12143	154890	94097	58974	120830	38453	55307	27294	19779	14764	8657	13094	10258
>gi|255958286|ref|NP_063932.2| succinyl-CoA ligase [ADP/GDP-forming] subunit alpha, mitochondrial precursor [Mus musculus]	40.2	36.154	0	1	18	40.2	346	13791000000	919400000	775	0	0	816120	1172500	2110600	4049600	3550800	2624300	2361500	2712000	4756200	4092900	10077000	6713200	7240300	5278300	6034700	6098800	7591200	10504000	13128000	15882000	16383000	7561500	14389000	9046700	113940	7615400	5193700	722340	772620	927090	877480	482540	388650	196800	128880	216630	99383
>gi|594150372|ref|NP_001277293.1| apoptosis-inducing factor 1, mitochondrial isoform 2 [Mus musculus];>gi|6755004|ref|NP_036149.1| apoptosis-inducing factor 1, mitochondrial isoform 1 precursor [Mus musculus]	59.9	66.113	0	2	32	59.9	608	11032000000	334290000	677	0	0	43219	5415	118050	198940	143690	72007	209460	1137000	806780	1268400	898290	708620	724980	548850	522710	600970	633780	971420	2051700	3706100	5571000	2710000	1554400	275960	2827.8	109770	133130	19487	1948.2	21543	21205	16603	42977	13069	2593.4	0	9770.1
>gi|256773301|ref|NP_001157808.1| E3 ubiquitin-protein ligase MARCH5 isoform 2 [Mus musculus];>gi|256773297|ref|NP_081590.3| E3 ubiquitin-protein ligase MARCH5 isoform 1 [Mus musculus];>gi|569007773|ref|XP_006527385.1| PREDICTED: E3 ubiquitin-protein ligas	11.9	27.363	8.8664e-09	4	2	11.9	244	71052000	5075200	9	0	0	0	6626.2	0	0	0	0	0	0	0	0	0	0	0	0	0	23846	44670	55650	76513	91911	129620	0	82925	53897	0	73127	0	0	0	0	0	0	15971	18511	13875	0	0
>gi|568933623|ref|XP_006503727.1| PREDICTED: zinc transporter 9 isoform X1 [Mus musculus];>gi|125660458|ref|NP_848766.2| zinc transporter 9 [Mus musculus]	14.1	60.674	8.2649e-61	2	6	14.1	547	144490000	5160400	23	0	0	12142	0	0	0	0	0	0	0	0	0	0	0	5495.7	0	0	0	31585	53269	69599	65446	0	7049.1	0	0	0	0	0	0	0	0	16055	0	9162.1	13664	0	18756	0
>gi|569019236|ref|XP_006537209.1| PREDICTED: solute carrier family 2, facilitated glucose transporter member 4 isoform X3 [Mus musculus];>gi|568972554|ref|XP_006532718.1| PREDICTED: solute carrier family 2, facilitated glucose transporter member 4 isoform	11.9	38.465	1.7584e-80	9	4	11.9	352	74245000	8249400	14	0	0	0	0	0	0	0	0	0	0	54438	0	0	0	9287.4	0	21689	22909	93230	97024	72572	89187	19202	0	0	0	0	14012	0	0	0	0	0	0	0	0	0	0	0
>gi|148540106|ref|NP_032676.2| methylmalonyl-CoA mutase, mitochondrial precursor [Mus musculus]	45.6	82.843	0	1	25	45.6	748	2751100000	74355000	255	0	0	163270	63516	29746	30556	13687	13008	8742.5	9021.7	6690.3	12410	33025	62355	172300	609150	770750	875820	1287900	2657300	2785500	872790	247740	87417	22331	8417.4	0	0	0	0	0	0	2429	0	0	0	0	0	0
>gi|9789985|ref|NP_062800.1| isovaleryl-CoA dehydrogenase, mitochondrial precursor [Mus musculus];>gi|568917869|ref|XP_006499988.1| PREDICTED: isovaleryl-CoA dehydrogenase, mitochondrial isoform X1 [Mus musculus]	66.5	46.325	0	2	23	66.5	424	18725000000	780220000	406	0	0	7386.5	27867	5496.8	10056	0	8707.4	0	0	33589	12490	0	0	0	0	0	392580	10835000	65234000	57588000	36073000	19161000	13322000	9376800	3955900	97329	2325600	2804500	335190	270790	182150	101100	42289	5727.4	0	0	1243.3	0
>gi|33563282|ref|NP_036095.1| proteasome subunit alpha type-1 [Mus musculus]	54.4	29.546	4.2866e-274	1	12	54.4	263	1247500000	69303000	23	0	0	8270.7	96672	142990	132830	24325	12479	14056	18909	17846	19537	16936	253000	64731	0	2777200	3218.8	2828700	3160900	3260500	2624500	2211400	0	0	0	0	0	472370	77424	146940	0	114870	75168	80599	101990	0	0	0
>gi|568933959|ref|XP_006503890.1| PREDICTED: O-phosphoseryl-tRNA(Sec) selenium transferase isoform X1 [Mus musculus];>gi|27369676|ref|NP_766078.1| O-phosphoseryl-tRNA(Sec) selenium transferase [Mus musculus]	2.6	30.145	1.3305e-05	2	1	2.6	272	1877400000	117340000	18	0	0	567620	24148	43867	0	6011	4176.4	0	5124.6	15638	42575	0	16348	0	0	0	5666900	5823000	6961500	4662800	4709200	3073300	1648000	1114100	942390	0	0	0	0	11444	0	7584.1	21263	63448	0	0	0	0
>gi|17933768|ref|NP_525028.1| glyoxylate reductase/hydroxypyruvate reductase [Mus musculus]	15.2	35.328	2.3083e-13	1	4	15.2	328	257960000	17198000	27	0	0	0	0	0	0	0	0	0	0	0	0	0	19486	71464	203790	223690	290040	422010	592950	635980	1173000	415420	202080	88539	19283	0	0	34612	0	0	0	0	0	0	0	0	0	0
>gi|161484660|ref|NP_031783.2| oxygen-dependent coproporphyrinogen-III oxidase, mitochondrial precursor [Mus musculus]	7	49.714	6.9308e-09	1	3	7	443	90467000	3350600	4	0	0	0	0	0	0	0	0	0	0	0	0	0	0	0	29953	0	0	54640	81878	131580	149850	97355	36594	0	54548	0	3731.2	5007.5	0	0	0	0	0	0	0	0	0	0
>gi|227500281|ref|NP_663590.3| electron transfer flavoprotein subunit alpha, mitochondrial [Mus musculus]	79.3	35.009	0	1	28	79.3	333	85139000000	3701700000	1708	0	0	1664200	2740600	3072500	2830400	1976700	1167600	1459900	7394400	30570000	28436000	25258000	15132000	17453000	12793000	12829000	18743000	38562000	101150000	162110000	187800000	110930000	19556000	9250500	947950	98520	993910	2314500	524400	1140100	602410	270870	181410	103430	66533	11209	26632	16559
>gi|38142460|ref|NP_080971.2| electron transfer flavoprotein subunit beta [Mus musculus]	86.7	27.623	0	2	25	86.7	255	103040000000	7360300000	1243	0	0	636180	1066800	6992800	7268000	3082800	2008900	2603100	12772000	46343000	64024000	41814000	30802000	27445000	18904000	16815000	19324000	78456000	198530000	332330000	403900000	176740000	35325000	13526000	4294500	221650	3397900	4498200	733340	1690400	815490	304280	164930	156680	71467	99366	16331	36427
>gi|390190197|ref|NP_001038209.2| glutaryl-CoA dehydrogenase, mitochondrial [Mus musculus];>gi|390190196|ref|NP_032123.3| glutaryl-CoA dehydrogenase, mitochondrial [Mus musculus]	40	49.57	7.4109e-299	2	13	40	447	1043600000	37270000	123	0	0	15497	23009	24784	55495	6660.5	15124	19225	15253	69488	211480	625560	501320	353650	103900	97688	83532	100610	609800	1771600	1882100	337680	171050	128950	139640	0	42435	55076	5253.2	0	0	0	0	0	0	0	0	0
>gi|6671688|ref|NP_031647.1| carbonyl reductase [NADPH] 2 [Mus musculus];>gi|568971391|ref|XP_006532159.1| PREDICTED: carbonyl reductase [NADPH] 2 isoform X1 [Mus musculus]	33.2	25.958	5.6572e-48	2	6	33.2	244	244560000	15285000	21	0	0	0	0	0	0	0	0	0	22405	0	15147	44504	36969	66451	0	0	0	86906	111690	157350	0	71214	45862	0	0	0	68811	0	0	0	0	0	0	0	0	15148	0	0
>gi|755491057|ref|XP_011236578.1| PREDICTED: serine protease inhibitor A3K-like [Mus musculus]	45.8	40.089	0	10	17	45.8	354	930160000	54715000	47	0	0	0	0	0	0	33803	0	0	0	0	21551	0	0	0	18146	0	0	0	74983	151300	158940	113110	0	0	0	0	0	0	0	0	0	0	0	0	0	0	12882	10095
>gi|568960689|ref|XP_006510848.1| PREDICTED: 2-oxoisovalerate dehydrogenase subunit beta, mitochondrial isoform X1 [Mus musculus];>gi|40353220|ref|NP_954665.1| 2-oxoisovalerate dehydrogenase subunit beta, mitochondrial [Mus musculus];>gi|568960693|ref|XP_0	26.9	42.88	3.823e-112	5	7	26.9	390	437340000	21867000	67	0	0	7250.2	124220	220570	33323	7477	0	5507.1	0	22734	13558	8867.1	0	6277.1	16501	23046	96973	119360	142750	307320	240990	164050	80541	49517	42146	0	0	0	0	0	0	0	0	0	0	0	0	0
>gi|110625722|ref|NP_997408.2| optic atrophy 3 protein homolog [Mus musculus]	34.6	20.11	5.3357e-236	2	4	34.6	179	342860000	38095000	28	0	0	67063	126690	163290	38990	62961	12680	24796	37304	39506	82288	84009	86750	62471	84147	134490	126750	112410	119590	83507	294530	142190	159760	39547	40367	0	37574	39777	0	19675	39973	61080	24708	76202	68722	46808	19648	0
>gi|569005603|ref|XP_006531722.1| PREDICTED: carnitine O-palmitoyltransferase 1, liver isoform isoform X1 [Mus musculus];>gi|569005601|ref|XP_006531721.1| PREDICTED: carnitine O-palmitoyltransferase 1, liver isoform isoform X1 [Mus musculus];>gi|569005599|	20.3	88.25	2.987e-104	8	11	17.6	773	478100000	10866000	29	0	0	0	0	0	4993.7	0	0	5355.4	0	0	13493	33542	67255	202990	270650	281050	252170	296610	374400	311480	250620	225320	138800	175390	75572	3708.7	7720.4	13984	0	0	0	34539	1967.8	11153	0	0	14426	0
>gi|755503809|ref|XP_011238416.1| PREDICTED: kynurenine--oxoglutarate transaminase 3 isoform X1 [Mus musculus];>gi|568922691|ref|XP_006501494.1| PREDICTED: kynurenine--oxoglutarate transaminase 3 isoform X1 [Mus musculus];>gi|30424613|ref|NP_776124.1| kynu	39.3	47.32	1.768e-106	9	14	39.3	420	1725600000	82172000	77	0	0	0	0	0	0	10737	7127.2	0	4781.2	0	8594	144980	223160	936180	732620	1010600	2086700	2233800	2570300	3603400	3505300	3179000	1915100	2478600	692030	44829	291070	283690	53656	0	0	0	0	0	0	0	7277.8	4435.4
>gi|162287165|ref|NP_034078.2| carnitine O-palmitoyltransferase 1, muscle isoform [Mus musculus]	57.8	88.216	0	1	41	57.8	772	47522000000	1105200000	1398	0	0	3694.2	633.57	0	1094.2	37609	1392.1	12946	11781	10592	68519	388930	1377500	8223700	8641900	11896000	12489000	13960000	13721000	12036000	13175000	8836400	8866300	6836000	2779600	70518	3551200	4180800	782210	1428700	1245000	1105600	534070	378010	553240	328230	508170	710710
>gi|31982186|ref|NP_032643.2| malate dehydrogenase, mitochondrial precursor [Mus musculus]	66.9	35.611	0	1	24	66.9	338	226690000000	9445500000	2256	0	0	249450	415770	1879100	2359500	1353500	809570	801630	1442100	9393200	56621000	94905000	112170000	149460000	143500000	131750000	139390000	159970000	174940000	189130000	169180000	131110000	107900000	95348000	38982000	379950	35693000	35087000	3807500	6048200	5855200	4048100	1574700	1664300	1379800	299160	911290	497840
>gi|6680121|ref|NP_032209.1| glutathione S-transferase Mu 2 [Mus musculus]	30.3	25.716	3.7708e-23	1	7	30.3	218	182840000	10755000	15	0	0	15919	18117	0	0	0	15054	15039	29779	35716	66854	80188	67495	89454	64870	70874	78519	73366	97609	96412	95334	58777	57553	51206	30839	0	23865	35315	5609.4	11133	7244.5	0	0	0	0	0	0	0
>gi|61888838|ref|NP_058043.3| 3-hydroxyacyl-CoA dehydrogenase type-2 [Mus musculus]	87.4	27.273	0	1	18	87.4	261	4719700000	294980000	791	0	0	254660	3158500	1712500	1262400	1019400	752200	609790	658800	519710	572510	478950	372890	1103300	1148900	1643400	2104100	2437200	3439500	4049400	6604300	2383500	2349500	1769600	1520500	121430	1107600	949340	458170	554750	366400	188510	100550	64305	49984	36733	21325	16523
>gi|256220343|ref|NP_001033027.2| dehydrogenase/reductase SDR family member 4 isoform 1 [Mus musculus];>gi|568987848|ref|XP_006519157.1| PREDICTED: dehydrogenase/reductase SDR family member 4 isoform X1 [Mus musculus];>gi|13507612|ref|NP_109611.1| dehydrog	52.3	29.884	0	3	16	52.3	279	3604900000	200270000	250	0	0	0	13941	78086	60684	81581	42538	36103	29236	52110	130170	348350	172940	2603300	6985500	3837700	6882500	5254800	7423700	7214100	5296300	7354000	4237800	4130000	1850700	56868	959020	516610	91533	200490	375950	138760	50986	80809	137920	76043	110220	117560
>gi|6754524|ref|NP_034829.1| L-lactate dehydrogenase A chain isoform 1 [Mus musculus];>gi|257743039|ref|NP_001129541.2| L-lactate dehydrogenase A chain isoform 2 [Mus musculus]	42.5	36.498	1.1243e-285	6	15	42.5	332	798610000	34722000	51	0	0	0	0	0	0	0	0	0	0	0	0	0	0	68731	214640	197140	468740	216400	213550	366310	314210	159650	118060	0	19574	0	0	13001	0	0	0	8219.9	0	0	0	0	0	0
>gi|71725343|ref|NP_001025185.1| malonyl-CoA-acyl carrier protein transacylase, mitochondrial [Mus musculus];>gi|755551459|ref|XP_011243888.1| PREDICTED: malonyl-CoA-acyl carrier protein transacylase, mitochondrial isoform X1 [Mus musculus]	10.2	41.928	1.2595e-09	3	3	10.2	381	56973000	2713000	11	0	0	0	0	0	0	0	0	1127.1	0	0	22243	8591.2	27139	0	28156	28024	11013	9079.7	21023	29651	52984	45075	29636	0	4346.1	0	0	0	0	0	0	0	0	0	0	0	0	0
>gi|6755863|ref|NP_035761.1| endoplasmin precursor [Mus musculus]	48	92.475	0	1	34	48	802	1760200000	37452000	161	0	0	14248	12976	16554	35683	76920	17770	17207	9212.9	19888	25186	61410	55184	31218	77528	55567	95287	74640	53039	15339	58483	11726	0	169960	0	0	2325.2	0	0	0	0	0	0	0	0	0	0	0
>gi|21313040|ref|NP_081020.1| 39S ribosomal protein L53, mitochondrial [Mus musculus]	40.7	12.737	9.8735e-09	1	3	40.7	118	27426000	3047300	10	0	0	0	0	0	0	0	0	0	0	0	0	0	0	0	0	0	0	0	0	0	16852	120330	0	0	0	0	0	0	0	0	0	0	0	0	0	0	0	0
>gi|254540082|ref|NP_032971.2| proteasome subunit beta type-4 precursor [Mus musculus]	39.4	29.116	1.9958e-56	1	7	39.4	264	234400000	21309000	19	0	0	0	0	0	0	0	0	0	0	0	0	0	0	0	0	0	0	0	0	131600	0	1004000	0	136010	0	0	0	0	0	0	0	0	0	0	0	0	0	0
>gi|6753762|ref|NP_034275.1| epoxide hydrolase 1 precursor [Mus musculus]	15.8	52.576	4.3956e-23	1	6	15.8	455	60585000	1893300	5	0	0	0	0	0	0	0	0	0	0	0	0	0	0	0	0	0	0	0	3207.7	3739.2	10372	26094	0	0	0	0	0	0	0	0	0	0	0	0	0	0	11648	0
>gi|568945148|ref|XP_006539744.1| PREDICTED: 40S ribosomal protein S19 isoform X1 [Mus musculus];>gi|568945146|ref|XP_006539743.1| PREDICTED: 40S ribosomal protein S19 isoform X1 [Mus musculus];>gi|12963511|ref|NP_075622.1| 40S ribosomal protein S19 [Mus m	42.8	16.085	4.2842e-127	4	8	42.8	145	648880000	54074000	34	0	0	0	0	0	0	0	0	0	0	0	0	0	0	0	0	0	0	0	0	0	0	0	11027	16482	26967	0	0	0	0	0	0	0	0	0	9196.7	6370	12291	4955.5
>gi|225735584|ref|NP_001139572.1| hexokinase-1 isoform HK1 [Mus musculus];>gi|568966729|ref|XP_006513310.1| PREDICTED: hexokinase-1 isoform X4 [Mus musculus];>gi|568966727|ref|XP_006513309.1| PREDICTED: hexokinase-1 isoform X3 [Mus musculus];>gi|568966725|	53.6	102.3	0	8	48	53.6	918	7968200000	153230000	749	0	0	30924	31567	22428	6656.7	0	5732.2	4848.4	14325	18768	69682	91695	39362	131430	215380	167140	187850	130960	173880	169980	261500	189750	305800	311790	245520	103290	382690	443700	170800	129540	149230	100350	131780	101290	66680	103460	188620	561120
>gi|13385010|ref|NP_079845.1| microsomal glutathione S-transferase 3 [Mus musculus]	39.9	16.958	0	1	5	39.9	153	3272000000	409000000	511	0	0	45287	662450	437590	64858	462180	439040	427320	433590	378920	814060	1964800	1490300	2098500	994770	1553400	340170	347550	1283300	2078400	4711100	2402400	2301800	2303500	595020	30942	422670	2166300	507330	1221200	1682700	316340	526410	2540000	601460	424780	447140	264040
>gi|228480241|ref|NP_058084.3| metaxin-2 [Mus musculus]	63.1	29.758	0	1	12	63.1	263	1885000000	157090000	309	0	0	0	0	0	0	0	0	0	0	0	0	0	283550	0	34270	0	0	0	85502	146570	548520	855900	1341100	2107300	393770	13236	247220	248860	148060	525980	412020	201060	121240	119020	161870	80836	243030	197860
>gi|30519943|ref|NP_848729.1| sorting and assembly machinery component 50 homolog [Mus musculus]	56.7	51.863	0	1	21	56.7	469	5801500000	170630000	506	0	0	0	0	0	0	10512	0	0	0	0	0	0	0	0	4188.8	0	94135	169180	45172	116810	604730	955890	1100900	830700	810660	15418	224000	389190	96851	592270	491490	224880	161330	160480	195240	199850	172140	147380
>gi|157951643|ref|NP_150371.4| alpha-actinin-2 [Mus musculus];>gi|755544053|ref|XP_011242565.1| PREDICTED: alpha-actinin-2 isoform X1 [Mus musculus]	39.3	103.83	0	3	29	39.3	894	263710000	4253400	35	0	0	1872.6	1344.6	0	0	0	0	0	0	0	0	0	0	0	0	0	0	0	0	0	5758.2	15483	3819.2	0	0	4959.3	3219.6	3007.6	0	0	0	0	1297.3	1290.1	0	0	0	0
>gi|568910675|ref|XP_006496820.1| PREDICTED: aspartate--tRNA ligase, mitochondrial isoform X1 [Mus musculus];>gi|27369928|ref|NP_766232.1| aspartate--tRNA ligase, mitochondrial precursor [Mus musculus];>gi|568910677|ref|XP_006496821.1| PREDICTED: aspartate	10	71.427	1.2275e-10	3	5	10	632	46660000	1085100	13	0	0	0	0	0	0	0	3824.2	0	0	0	0	4502.8	3517.5	3845.4	8065.3	0	0	0	3630.5	5431.1	8055.7	24865	41736	5684.3	0	0	0	0	0	0	0	0	0	0	0	0	0	0
>gi|13386054|ref|NP_080828.1| actin-related protein 2/3 complex subunit 4 isoform 1 [Mus musculus]	17.9	19.667	5.4327e-07	3	3	17.9	168	16843000	1203100	3	0	0	5913.1	0	0	0	0	0	0	19792	0	0	0	0	0	0	0	0	0	0	0	0	13604	9292.4	13293	0	0	0	0	0	0	0	0	0	0	0	0	0	0
>gi|6679937|ref|NP_032110.1| glyceraldehyde-3-phosphate dehydrogenase isoform 2 [Mus musculus];>gi|149273202|ref|XP_001476757.1| PREDICTED: glyceraldehyde-3-phosphate dehydrogenase [Mus musculus];>gi|576080555|ref|NP_001276655.1| glyceraldehyde-3-phosphate	56.8	35.81	0	10	18	56.8	333	3974300000	189250000	318	13542	0	0	2203.3	58914	0	24672	0	10162	0	0	0	0	0	0	0	0	0	0	0	38348	92835	46449	103420	90602	14788	0	26793	10796	0	0	0	0	0	0	0	0	0	0
>gi|21735489|ref|NP_663447.1| UPF0598 protein C8orf82 homolog isoform 1 [Mus musculus]	28.9	24.33	2.1275e-43	2	5	28.9	218	140630000	8789400	31	0	0	0	63620	0	27517	30927	37330	0	81058	97581	127490	0	0	0	0	0	0	0	0	9416.8	19625	46295	37340	386410	0	0	0	0	20049	7495.1	0	0	0	0	0	0	0	0
>gi|256000780|ref|NP_001157720.1| tropomyosin alpha-1 chain isoform Tpm1.1st [Mus musculus];>gi|256000794|ref|NP_001157727.1| tropomyosin alpha-1 chain isoform Tpm1.10br [Mus musculus];>gi|31560030|ref|NP_077745.2| tropomyosin alpha-1 chain isoform Tpm1.6c	72.9	32.68	0	45	34	72.9	284	4516100000	196350000	177	0	0	0	14225	16679	6535.5	59778	19977	28113	29989	18823	26669	0	0	0	7618.1	6473.9	4924.6	4188.5	20265	75333	365310	707510	823020	627850	31137	0	11946	0	0	0	0	0	0	0	0	0	0	0
>gi|163644307|ref|NP_659544.2| uncharacterized protein LOC112422 [Mus musculus];>gi|755567802|ref|XP_011249465.1| PREDICTED: LOW QUALITY PROTEIN: reduced expression 2 isoform X1 [Mus musculus];>gi|755567795|ref|XP_011249462.1| PREDICTED: LOW QUALITY PROTEI	3.2	48.135	0.00019686	10	1	3.2	407	67410000	2407500	3	0	0	0	0	0	22070	0	12343	0	0	0	0	0	0	0	0	0	0	0	0	0	43767	73341	121790	70447	56002	0	58537	44119	7323.3	0	0	0	0	0	0	0	0	0
>gi|111494223|ref|NP_780540.2| 5-nucleotidase domain-containing protein 3 [Mus musculus]	31.3	63.17	1.201e-124	2	15	31.3	546	485260000	15164000	48	0	0	0	0	0	0	0	0	7052.1	0	0	0	0	0	0	57497	18120	23527	16245	15940	64700	3696.6	131740	1014700	385460	196520	0	70216	63188	12479	0	0	0	0	0	0	0	0	0
>gi|116014342|ref|NP_001070652.1| basigin isoform 2 precursor [Mus musculus];>gi|34915988|ref|NP_033898.1| basigin isoform 1 precursor [Mus musculus]	36.3	29.674	1.3454e-284	2	10	36.3	273	2415800000	172560000	130	0	0	0	0	0	0	0	0	0	7024.4	29698	202570	247500	259920	509910	261130	512530	615010	735000	791750	518060	1423900	1512000	4581000	6937200	2219800	0	174090	178650	0	0	0	0	0	0	0	0	0	0
>gi|226823367|ref|NP_034339.2| fumarate hydratase, mitochondrial precursor [Mus musculus]	69.6	54.356	0	1	32	69.6	507	48138000000	1504300000	1483	0	0	250780	472520	550250	622280	699170	2006100	2035400	2086700	2166800	1566200	1656300	894000	1983300	1528500	1606900	739390	1441400	2032200	2181400	4257200	21640000	73492000	97131000	27087000	265160	10858000	6782600	1292600	857970	397270	157930	87121	99923	55856	9708.2	98647	21973
>gi|257196228|ref|NP_766366.2| amine oxidase [flavin-containing] B [Mus musculus]	51.5	58.557	0	1	21	51.5	520	2793400000	84648000	196	0	0	0	2736.1	0	0	0	0	0	0	0	0	0	0	0	0	0	0	0	23185	784980	1913700	2101400	3629800	4540400	532730	0	272820	261240	21308	0	2979.3	0	0	21642	15782	4919.6	0	0
>gi|27229021|ref|NP_080124.1| succinate dehydrogenase [ubiquinone] cytochrome b small subunit, mitochondrial [Mus musculus]	10.7	17.014	3.9289e-14	1	2	10.7	159	5704700000	814950000	60	0	0	0	0	0	0	0	0	17525	54834	133960	565070	1455100	910570	1576500	1361100	472540	549890	540830	1920500	14889000	19704000	27056000	44752000	43989000	11501000	0	1220500	2098500	0	76370	133680	160660	28187	0	0	0	21442	19583
>gi|755495853|ref|XP_006497018.2| PREDICTED: succinate dehydrogenase cytochrome b560 subunit, mitochondrial isoform X1 [Mus musculus];>gi|228008307|ref|NP_079597.2| succinate dehydrogenase cytochrome b560 subunit, mitochondrial precursor [Mus musculus]	44	16.089	3.4552e-291	2	6	44	150	17675000000	2209300000	213	0	0	0	0	0	0	0	0	17289	256360	365340	1767800	3095100	3880200	4591400	3659000	1903000	1235300	2574000	6607300	25421000	25346000	35069000	87105000	95648000	28037000	189060	566460	829910	239880	127170	196410	128810	64788	175000	189770	58605	83875	34117
>gi|54607098|ref|NP_075770.1| succinate dehydrogenase [ubiquinone] flavoprotein subunit, mitochondrial precursor [Mus musculus]	74.5	72.585	0	1	43	74.5	664	152920000000	4133100000	2306	0	0	7335.8	5847.9	0	9238.5	11112	38263	238410	690410	737150	731880	747340	1450200	2581900	3670700	5401200	6231800	6943300	21899000	46356000	53020000	75766000	173140000	179190000	41119000	518240	5426100	7489300	1498100	871340	968780	661520	124450	211200	449990	173280	352360	208690
>gi|568931796|ref|XP_006539191.1| PREDICTED: succinate dehydrogenase [ubiquinone] iron-sulfur subunit, mitochondrial isoform X1 [Mus musculus];>gi|34328286|ref|NP_075863.2| succinate dehydrogenase [ubiquinone] iron-sulfur subunit, mitochondrial precursor [	65.4	31.538	0	2	25	65.4	280	74993000000	3260600000	716	0	0	107630	221330	459470	241670	249670	29179	226980	4717.6	0	57013	182960	1460400	2272700	2016100	1915200	2263800	3149400	5723900	70130000	67517000	91651000	151370000	129740000	26724000	126180	1672900	3720100	614630	750680	727700	364020	72569	147680	233680	104090	149680	80211
>gi|6677995|ref|NP_033222.1| monocarboxylate transporter 1 [Mus musculus]	17.8	53.267	2.2578e-41	1	8	17.8	493	685190000	42825000	30	0	0	0	10469	0	0	0	0	0	0	0	0	0	0	7580.8	3031.1	7917.6	12772	23780	163960	125830	122260	547160	709340	856610	250910	0	15581	23041	0	0	0	0	0	0	0	0	42774	30753
>gi|568981442|ref|XP_006516571.1| PREDICTED: presequence protease, mitochondrial isoform X1 [Mus musculus];>gi|21699068|ref|NP_660113.1| presequence protease, mitochondrial precursor [Mus musculus];>gi|568981444|ref|XP_006516572.1| PREDICTED: presequence p	25.1	117.21	8.6316e-83	3	21	25.1	1035	1169900000	17726000	76	0	0	0	0	1653.1	0	1709.5	2046.5	0	1456.1	0	4384.7	0	0	0	2267.5	0	5269.5	7098.3	48747	93564	332340	613010	1074600	1560700	1114100	4706.2	277410	261530	9698.2	0	3815.6	0	0	1528.5	74996	2554.3	0	0
>gi|29126205|ref|NP_803421.1| 3-ketoacyl-CoA thiolase, mitochondrial [Mus musculus]	89.2	41.829	0	4	43	89.2	397	131090000000	5243700000	3060	2484.6	0	4279200	3270200	7164800	17002000	16844000	12003000	6867400	7297300	10601000	12341000	12127000	7472100	8896600	4496500	2695200	3082900	2971100	2614100	14716000	105820000	171660000	271860000	262590000	155400000	1087200	71559000	81365000	6923400	9446100	6928700	2112200	727740	370060	270360	73142	172260	113910
>gi|18266680|ref|NP_077150.1| succinyl-CoA:3-ketoacid coenzyme A transferase 1, mitochondrial precursor [Mus musculus]	58.3	55.988	0	1	25	58.3	520	18914000000	756570000	1239	0	0	438400	258290	110770	338440	1044600	3289300	2115500	2210100	3294900	2450300	971170	1571700	1638300	1080700	990790	1517900	1675000	3047500	5059000	8929200	18615000	20963000	20539000	12247000	387770	10361000	10618000	1867400	833100	1431500	821260	327710	566720	879800	558640	123860	10550
>gi|23956084|ref|NP_059062.1| very long-chain specific acyl-CoA dehydrogenase, mitochondrial precursor [Mus musculus]	80.9	70.875	0	1	50	80.9	656	106270000000	2361500000	3354	0	0	354540	1392300	553370	1187500	1043900	713610	514600	778930	909890	1422300	1915500	922000	1195100	1135000	2064300	6274300	13589000	20904000	26859000	40341000	52209000	65372000	95891000	40023000	896740	31805000	35845000	6018600	5366200	3090200	2539400	876690	729900	359100	180350	174070	107080
>gi|9506367|ref|NP_062425.1| ATP-binding cassette sub-family B member 10, mitochondrial precursor [Mus musculus];>gi|568957219|ref|XP_006531264.1| PREDICTED: ATP-binding cassette sub-family B member 10, mitochondrial isoform X1 [Mus musculus]	32.9	77.187	0	2	18	32.9	715	1131800000	26321000	88	0	0	27436	26835	11201	6789.6	10441	2481.6	4412.8	10761	5282.2	8618	8848.3	2267.5	9318.6	4916.2	1306.5	4717.6	24789	114460	127830	252680	267860	407770	359900	299090	0	91757	121940	0	25009	41730	0	0	0	0	0	4331	4399.6
>gi|169234938|ref|NP_033722.1| ATP-binding cassette sub-family B member 7, mitochondrial [Mus musculus]	24.5	82.58	1.2677e-203	1	15	24.5	752	618140000	15077000	85	0	0	0	3861.2	0	5093.9	0	0	2603.2	0	0	0	0	0	0	0	0	0	0	7535	15103	56441	82930	340250	833250	226150	0	118270	136650	4738.1	10544	12721	10501	5312.6	4293.1	0	0	0	0
>gi|6680618|ref|NP_031408.1| medium-chain specific acyl-CoA dehydrogenase, mitochondrial precursor [Mus musculus]	63.4	46.481	0	1	37	63.4	421	108030000000	4910300000	1192	0	0	269960	473210	993940	2543100	1956600	1130400	697670	1009300	935520	250110	1836600	189020	1355500	949910	977770	99625	730770	126410	1053900	11421000	90907000	235670000	471060000	121380000	615800	3529700	3029000	418890	775180	574090	388060	355600	199890	128390	96400	129990	86355
>gi|21703836|ref|NP_663394.1| putative hexokinase HKDC1 [Mus musculus];>gi|755534346|ref|XP_011241700.1| PREDICTED: putative hexokinase HKDC1 isoform X2 [Mus musculus]	5	102.26	1.4851e-188	4	1	1.3	915	35294000	608520	5	0	0	0	0	0	2447.7	0	0	0	0	0	0	0	0	0	0	0	0	0	4683	20666	15074	28313	74778	63962	0	0	0	0	0	0	0	0	0	0	0	0	0	0
>gi|40254595|ref|NP_034085.2| dihydropyrimidinase-related protein 2 [Mus musculus];>gi|568986628|ref|XP_006518571.1| PREDICTED: dihydropyrimidinase-related protein 2 isoform X1 [Mus musculus]	10	62.277	3.3023e-09	2	3	10	572	34523000	1015400	4	0	0	4351.6	0	0	0	0	0	0	0	0	0	0	0	0	0	0	0	0	0	19207	15800	24375	60682	23317	0	0	0	0	0	0	0	0	0	0	0	0	0	0
>gi|31982273|ref|NP_032318.2| peroxisomal multifunctional enzyme type 2 [Mus musculus]	16.5	79.481	9.7472e-69	1	9	16.5	735	238640000	5303100	46	0	0	3065.9	3936.7	3834.6	1996.3	0	3012.3	5686.6	1989.7	5799.6	9851	1512.6	0	4956.9	0	6066.6	6719.4	8284.8	15464	3465.5	32792	63026	54926	24506	31835	0	9731.4	6986.4	0	3302	1755.8	0	0	0	0	0	0	0
>gi|6679583|ref|NP_033023.1| ras-related protein Rab-11B [Mus musculus];>gi|755568212|ref|XP_011249599.1| PREDICTED: ras-related protein Rab-11B isoform X2 [Mus musculus];>gi|755556185|ref|XP_011244628.1| PREDICTED: ras-related protein Rab-11B isoform X2 [	61.5	24.489	5.332e-156	10	13	61.5	218	989290000	61831000	76	0	0	22350	21544	9151.6	16069	26241	16977	20853	5295.6	28327	5813	18965	0	0	0	0	0	0	0	37719	44587	0	102780	0	0	0	0	0	0	0	0	0	0	4526.3	7809.1	0	0	0
>gi|755509706|ref|XP_006538973.2| PREDICTED: protein 4.1 isoform X16 [Mus musculus];>gi|755509693|ref|XP_006538963.2| PREDICTED: protein 4.1 isoform X8 [Mus musculus];>gi|755509691|ref|XP_006538962.2| PREDICTED: protein 4.1 isoform X7 [Mus musculus];>gi|75	26.6	70.791	9.8683e-171	44	15	26.6	629	238170000	5954200	31	0	0	0	0	0	0	0	0	15385	0	0	0	0	13004	12826	9722.5	11967	13717	0	0	0	0	0	0	16821	0	0	0	0	0	0	0	0	0	0	0	0	0	0
>gi|31560517|ref|NP_036105.2| 60S ribosomal protein L27a [Mus musculus]	23	16.605	1.6035e-09	3	3	23	148	131210000	16401000	22	0	0	0	0	0	0	0	0	0	0	14256	31668	0	0	0	0	0	10255	10573	18749	37912	0	48353	0	0	73230	18611	0	0	0	0	0	0	0	0	0	0	0	0
>gi|10048460|ref|NP_065232.1| basal cell adhesion molecule precursor [Mus musculus]	4.5	67.669	8.3058e-06	1	2	4.5	622	17163000	476740	5	0	0	0	0	0	0	0	0	0	0	0	0	0	0	0	0	0	0	0	0	0	0	0	0	7713.1	34893	0	10032	7083.7	0	0	0	0	0	0	0	0	0	0
>gi|157277950|ref|NP_001098086.1| radixin isoform a [Mus musculus];>gi|157277948|ref|NP_033067.2| radixin isoform a [Mus musculus];>gi|157277952|ref|NP_001098087.1| radixin isoform b [Mus musculus]	28.3	68.542	2.4585e-65	3	6	14.1	583	79023000	2135700	9	0	0	0	0	0	0	0	0	0	0	0	0	0	0	0	0	0	0	0	0	0	0	25924	0	28678	34631	0	0	0	0	0	0	0	0	0	0	0	0	0
>gi|312596932|ref|NP_001186115.1| choline transporter-like protein 2 isoform 1 [Mus musculus];>gi|22779895|ref|NP_690021.1| choline transporter-like protein 2 isoform 2 [Mus musculus];>gi|755529111|ref|XP_006510638.2| PREDICTED: choline transporter-like pr	2.7	79.923	3.3328e-06	5	2	2.7	704	16158000	461660	2	0	0	0	0	0	0	0	0	0	0	0	0	0	0	0	0	0	0	0	0	0	0	0	0	19675	18004	0	18308	18846	0	0	0	0	0	0	0	0	0	0
>gi|102468565|ref|NP_038739.2| thioredoxin reductase 2, mitochondrial precursor [Mus musculus]	27.5	56.876	4.1987e-163	1	10	27.5	527	547080000	19539000	49	0	0	0	0	0	0	0	0	0	0	0	0	0	0	0	15688	0	0	8039.8	26930	150580	262290	247300	474300	1276000	1687900	37603	485700	344660	6904.6	10887	0	0	0	0	0	0	0	0
>gi|30424876|ref|NP_780445.1| hydroxyacid-oxoacid transhydrogenase, mitochondrial [Mus musculus];>gi|568905513|ref|XP_006495649.1| PREDICTED: hydroxyacid-oxoacid transhydrogenase, mitochondrial isoform X2 [Mus musculus];>gi|568905511|ref|XP_006495648.1| PR	39.4	49.937	3.745e-193	5	16	39.4	465	793670000	33070000	134	0	0	2119.3	4274	0	0	0	0	2839.4	2326.2	0	8880.1	18808	9478.5	0	11868	32260	65143	19086	73433	485020	219850	378340	660760	1329100	2646300	16646	491110	704010	230770	0	0	2683.1	4100.7	4979.5	0	0	0	0
>gi|31982856|ref|NP_031887.2| dihydrolipoyl dehydrogenase, mitochondrial precursor [Mus musculus]	65.2	54.272	0	1	28	65.2	509	31302000000	1203900000	929	0	0	828480	2139400	1777200	1776800	1662800	1642000	1626600	1069500	2440800	1648300	1623100	1552800	909740	906480	958920	901510	1086400	1762000	3475300	5196100	11791000	14033000	39133000	83012000	368970	2350400	4006500	703590	213670	109430	120000	58096	16350	17880	25248	50726	33505
>gi|256220113|ref|NP_083832.2| citrate lyase subunit beta-like protein, mitochondrial precursor [Mus musculus];>gi|755548819|ref|XP_011243475.1| PREDICTED: citrate lyase subunit beta-like protein, mitochondrial isoform X2 [Mus musculus];>gi|755548817|ref|X	54.1	37.548	0	5	16	54.1	338	1969700000	75759000	275	0	0	138110	255120	1471200	598320	318710	80406	122350	89549	46103	115410	80305	58744	8560.4	46818	68638	58080	84283	215710	160300	253730	914190	1544100	724630	3069300	87571	554560	1113000	140790	21262	0	0	0	0	0	38215	41133	0
>gi|161086902|ref|NP_001104316.1| voltage-dependent calcium channel subunit alpha-2/delta-1 isoform d preproprotein [Mus musculus];>gi|6753234|ref|NP_033914.1| voltage-dependent calcium channel subunit alpha-2/delta-1 isoform e preproprotein [Mus musculus]	8	121.96	2.5626e-38	11	8	8	1079	91400000	1603500	14	0	0	0	0	0	0	0	0	0	0	0	0	0	0	0	0	0	0	0	0	0	2933.4	4541.1	7560.5	11759	74569	0	35185	30312	2042.8	928.79	0	0	0	0	0	0	0	0
>gi|568960685|ref|XP_006510846.1| PREDICTED: sodium/potassium-transporting ATPase subunit beta-3 isoform X1 [Mus musculus];>gi|6680744|ref|NP_031528.1| sodium/potassium-transporting ATPase subunit beta-3 [Mus musculus];>gi|755529709|ref|XP_011240960.1| PRE	21.9	27.57	1.397e-14	3	4	21.9	242	104860000	8738500	11	0	0	0	0	0	13386	0	0	0	0	0	0	64126	19557	0	0	0	0	0	0	0	0	0	75990	270700	393910	0	296220	265870	0	0	0	0	0	0	0	0	0	0
>gi|6753036|ref|NP_033786.1| aldehyde dehydrogenase, mitochondrial precursor [Mus musculus]	71.5	56.537	0	5	32	71.5	519	25758000000	953990000	941	0	0	73277	69399	43882	0	0	11530	13056	33009	0	0	27397	0	0	0	11846	11006	12211	0	0	13176	907070	4814900	36504000	37802000	1786700	21454000	21089000	7592800	10402000	4935700	1825500	212940	137620	57523	31464	20688	10039
>gi|90903235|ref|NP_032188.3| phospholipid hydroperoxide glutathione peroxidase, nuclear isoform 2 precursor [Mus musculus];>gi|90903233|ref|NP_001032830.2| phospholipid hydroperoxide glutathione peroxidase, nuclear isoform 1 [Mus musculus]	28.9	22.228	4.5338e-21	2	6	28.9	197	250170000	16678000	46	0	0	0	0	0	48572	69522	34485	49861	0	36125	0	42930	10884	20205	12778	9730.3	13044	5212.6	7356.4	0	112050	127180	38226	323480	472810	22325	46847	99730	8552	11543	0	11019	0	8522	5342.4	0	35775	26285
>gi|18152793|ref|NP_077183.1| pyruvate dehydrogenase E1 component subunit beta, mitochondrial precursor [Mus musculus]	62.1	38.937	0	1	18	62.1	359	28768000000	1369900000	1861	0	0	756930	1990600	2318300	4356100	3888600	2595900	1356300	1808100	1428300	2499000	2987500	4713500	13747000	13532000	9426400	7370600	9409000	9838800	11046000	15664000	11376000	9516900	20059000	21561000	762690	25500000	34080000	4855900	2284600	1542700	1543600	1160800	897830	1644400	644880	1111700	510530
>gi|6679261|ref|NP_032836.1| pyruvate dehydrogenase E1 component subunit alpha, somatic form, mitochondrial precursor [Mus musculus]	63.8	43.231	0	1	27	63.8	390	45043000000	1801700000	1361	0	1359.9	314270	887380	6046800	9588900	8724600	5961000	5543800	3710200	6176100	6053600	7109900	6048900	11446000	11750000	7786200	7396200	6966300	8044700	8270300	15850000	19433000	20663000	38252000	33438000	1007800	45846000	47029000	7548600	2524000	1741500	1325200	1218600	1637800	2044600	420010	932170	610900
>gi|21312260|ref|NP_082546.1| aldehyde dehydrogenase X, mitochondrial precursor [Mus musculus]	34.5	57.552	4.0858e-187	1	14	32.8	519	547100000	18865000	80	0	0	8248.4	0	0	3415.8	0	0	4485	3523.7	0	0	0	0	0	0	0	0	0	0	0	0	0	260720	326000	720770	67104	429350	469140	116380	145100	98545	110370	54858	36508	33622	13330	14221	8302
>gi|31982520|ref|NP_031407.2| long-chain specific acyl-CoA dehydrogenase, mitochondrial precursor [Mus musculus]	54	47.896	0	1	28	54	430	153280000000	6386800000	2212	0	0	22651	6507.5	11779	17780	39419	36615	26112	31725	30894	65889	104270	155740	10290	23872	17982	58745	102510	941170	15552000	48982000	69342000	102870000	148270000	145680000	19554000	215160000	229020000	81078000	135330000	205720000	26598000	775840	382290	455470	251070	333170	146380
>gi|33859514|ref|NP_033867.1| branched-chain-amino-acid aminotransferase, mitochondrial isoform 1 precursor [Mus musculus];>gi|340007386|ref|NP_001229982.1| branched-chain-amino-acid aminotransferase, mitochondrial isoform 2 [Mus musculus];>gi|340007384|re	45	44.127	4.539e-255	4	15	45	393	3310800000	150490000	187	0	0	142270	0	69481	71859	36041	32627	40970	31329	206790	157140	241730	294970	167800	127740	160900	193410	283990	516200	1033500	1039300	1681100	4200100	8827900	4331000	300520	4959100	8657300	1154800	825440	156470	34335	0	0	0	0	0	0
>gi|31981810|ref|NP_034153.2| enoyl-CoA delta isomerase 1, mitochondrial precursor [Mus musculus]	65.1	32.25	0	1	19	65.1	289	28941000000	1607800000	872	0	0	428080	2437800	2418700	1944300	860310	585620	400470	298080	203080	401410	747070	1585000	4262800	4897200	4954000	5403400	8257100	8942500	12840000	20953000	25128000	29386000	29030000	28474000	268080	48980000	55989000	5836700	3125900	494100	230520	159130	133530	189980	124040	82378	51603
>gi|568912868|ref|XP_006497711.1| PREDICTED: carnitine O-acetyltransferase isoform X3 [Mus musculus];>gi|568912866|ref|XP_006497710.1| PREDICTED: carnitine O-acetyltransferase isoform X3 [Mus musculus];>gi|85662408|ref|NP_031786.2| carnitine O-acetyltransf	40.7	69.207	0	5	26	40.7	610	11085000000	335900000	685	0	0	83983	46770	153870	65476	60066	53071	62159	332200	1123500	2271100	1863600	1317400	1297100	775460	1055800	897330	876380	1303400	1484300	3070500	3505600	4656700	6972900	3576100	104330	7107500	5370200	688570	2157500	1565200	695540	525430	305560	233640	68447	151840	92572
>gi|31543865|ref|NP_062792.2| mitochondrial import inner membrane translocase subunit Tim22 isoform 1 [Mus musculus];>gi|296785067|ref|NP_075844.1| mitochondrial import inner membrane translocase subunit Tim22 isoform 2 [Mus musculus]	31.4	20.114	1.5001e-47	3	3	31.4	194	49537000	6192100	23	0	0	0	0	0	0	0	0	0	0	0	0	0	0	0	0	0	0	0	0	0	0	0	20424	43900	25986	0	88629	42750	10542	18452	0	17885	0	0	0	0	0	0
>gi|568989171|ref|XP_006519801.1| PREDICTED: sarcolemmal membrane-associated protein isoform X15 [Mus musculus];>gi|568989163|ref|XP_006519797.1| PREDICTED: sarcolemmal membrane-associated protein isoform X11 [Mus musculus];>gi|568989161|ref|XP_006519796.1	50.6	47.126	0	13	22	50.6	409	1495000000	48227000	133	0	0	0	0	0	0	0	0	0	3742.7	0	0	0	0	12300	0	0	8208.7	7817.9	20632	45381	15692	26517	47134	184960	181700	22593	211570	285900	14897	21400	72308	89488	52937	50761	29331	15012	13260	19168
>gi|755506257|ref|XP_006537834.2| PREDICTED: talin-1 isoform X3 [Mus musculus];>gi|755506255|ref|XP_006537832.2| PREDICTED: talin-1 isoform X1 [Mus musculus];>gi|227116327|ref|NP_035732.2| talin-1 [Mus musculus];>gi|755506253|ref|XP_006537831.2| PREDICTED:	2.8	242.25	5.8706e-09	5	5	2.8	2286	11435000	84703	4	0	0	0	0	0	0	0	0	0	0	0	0	0	0	0	0	0	0	0	0	1175.4	0	0	0	1440.1	1223.4	0	0	0	0	0	0	0	0	0	0	0	0	0
>gi|31980955|ref|NP_077170.2| enoyl-CoA hydratase domain-containing protein 3, mitochondrial precursor [Mus musculus]	34.3	32.402	1.2357e-62	1	8	34.3	300	320520000	17807000	20	0	0	0	159730	17795	66960	86576	57975	173750	182590	158270	304580	171570	62387	48070	0	0	70812	0	21145	16527	0	0	63452	901490	78420	9768.4	171250	246680	22337	43912	0	0	0	0	4244.2	0	10510	0
>gi|70778976|ref|NP_032854.2| phosphoglycerate kinase 1 [Mus musculus]	41	44.55	5.6133e-295	2	12	41	417	1438000000	46386000	49	0	0	0	118950	0	73589	77575	163720	9521.1	158120	3547.7	8174.6	0	0	0	137370	17838	9956	0	61453	0	18699	80886	0	5884200	0	0	0	3665800	498920	259610	0	0	0	0	0	0	0	0
>gi|568983835|ref|XP_006517539.1| PREDICTED: endoplasmic reticulum aminopeptidase 1 isoform X1 [Mus musculus];>gi|13507656|ref|NP_109636.1| endoplasmic reticulum aminopeptidase 1 precursor [Mus musculus]	5.3	106.6	1.203e-09	2	4	5.3	930	32369000	622490	6	0	0	0	0	0	0	0	0	0	0	0	0	0	0	0	0	0	0	0	0	15911	0	27095	45060	43731	0	0	0	0	0	0	0	0	0	0	0	0	0	0
>gi|7305443|ref|NP_038749.1| 60S ribosomal protein L7a [Mus musculus]	14.7	29.976	3.498e-07	6	3	14.7	266	31837000	2274100	5	0	0	7883.7	0	0	0	0	0	0	0	0	0	0	0	0	0	0	0	0	0	0	0	0	24729	32243	4828.4	0	0	0	0	8599	0	0	0	0	0	4564.1	0	0
>gi|9790161|ref|NP_062619.1| plakophilin-1 [Mus musculus];>gi|568908377|ref|XP_006529314.1| PREDICTED: plakophilin-1 isoform X1 [Mus musculus]	8.5	80.895	7.1528e-40	2	5	8.5	728	72348000	1339800	7	0	0	0	0	0	0	0	0	0	0	0	0	0	0	0	0	0	0	0	0	0	0	20269	63642	90435	0	0	22701	17334	3832.7	0	32666	17974	7289.2	0	0	0	0	0
>gi|7106439|ref|NP_035785.1| tubulin beta-5 chain [Mus musculus]	39.2	49.67	0	1	1	2.7	444	15203000	691040	1	0	0	0	0	0	0	0	0	0	0	0	0	0	0	0	0	0	0	0	0	0	0	0	61620	87719	0	0	0	0	0	0	0	0	0	0	0	0	0	0
>gi|83699424|ref|NP_033103.2| 60S ribosomal protein L18 [Mus musculus]	31.9	21.644	4.0368e-28	1	5	31.9	188	250860000	27873000	22	0	0	0	21003	172080	0	0	0	0	0	0	0	0	0	0	0	0	0	0	0	46846	25386	0	176380	254300	10963	21614	136980	183180	0	0	0	0	0	20720	27966	21796	0	0
>gi|66793429|ref|NP_056544.2| peroxisomal acyl-coenzyme A oxidase 1 isoform 1 [Mus musculus];>gi|429484484|ref|NP_001258827.1| peroxisomal acyl-coenzyme A oxidase 1 isoform 2 [Mus musculus];>gi|568971187|ref|XP_006532065.1| PREDICTED: peroxisomal acyl-coen	28.7	74.717	5.3776e-225	3	12	28.7	661	279300000	6982500	23	0	0	25885	9777.8	0	0	0	0	0	2591.3	0	0	0	0	0	0	0	0	0	2151.2	9539.1	124380	82089	132440	178150	55016	7992.8	95947	74506	17585	13081	11312	58998	144980	110770	61041	0	17561	0
>gi|226958456|ref|NP_444406.2| histidine-rich glycoprotein precursor [Mus musculus]	7.3	60.438	1.1011e-11	1	4	7.3	536	32419000	1296800	4	0	0	0	0	0	0	0	0	0	0	0	0	0	0	0	0	0	0	0	0	0	0	0	0	0	0	0	0	0	0	0	0	0	0	0	0	0	0	0
>gi|24762230|ref|NP_733769.1| 40S ribosomal protein S15a [Mus musculus]	53.8	14.839	2.9338e-50	1	6	53.8	130	295510000	29551000	20	0	0	0	0	0	0	0	0	0	0	0	0	0	0	0	0	0	0	0	0	0	0	0	0	0	0	0	0	0	0	0	0	0	0	0	0	0	0	0
[truncated: 53 more rows]
[truncated: 462 more columns]

## Sheet: filtered
Fasta headers	Sequence coverage [%]	Mol. weight [kDa]	PEP	Number of proteins	Razor + unique peptides	Unique + razor sequence coverage [%]	Sequence length	Intensity	iBAQ	MS/MS Count	iBAQ A_CLPP_WT_01_01	iBAQ A_CLPP_WT_01_02	iBAQ A_CLPP_WT_01_03	iBAQ A_CLPP_WT_01_04	iBAQ A_CLPP_WT_01_05	iBAQ A_CLPP_WT_01_06	iBAQ A_CLPP_WT_01_07	iBAQ A_CLPP_WT_01_08	iBAQ A_CLPP_WT_01_09	iBAQ A_CLPP_WT_01_10	iBAQ A_CLPP_WT_01_11	iBAQ A_CLPP_WT_01_12	iBAQ A_CLPP_WT_01_13	iBAQ A_CLPP_WT_01_14	iBAQ A_CLPP_WT_01_15	iBAQ A_CLPP_WT_01_16	iBAQ A_CLPP_WT_01_17	iBAQ A_CLPP_WT_01_18	iBAQ A_CLPP_WT_01_19	iBAQ A_CLPP_WT_01_20	iBAQ A_CLPP_WT_01_21	iBAQ A_CLPP_WT_01_22	iBAQ A_CLPP_WT_01_23	iBAQ A_CLPP_WT_01_24	iBAQ A_CLPP_WT_01_25	iBAQ A_CLPP_WT_01_26	iBAQ A_CLPP_WT_01_27	iBAQ A_CLPP_WT_01_28	iBAQ A_CLPP_WT_01_29	iBAQ A_CLPP_WT_01_30	iBAQ A_CLPP_WT_01_31	iBAQ A_CLPP_WT_01_32	iBAQ A_CLPP_WT_01_33	iBAQ A_CLPP_WT_01_34	iBAQ A_CLPP_WT_01_35	iBAQ A_CLPP_WT_01_36	iBAQ A_CLPP_WT_01_37	iBAQ A_CLPP_WT_01_38	iBAQ A_CLPP_WT_01_39
[truncated: 123 more rows]
[truncated: 261 more columns]

[truncated: 3 more sheets: Corrected_iBAQ, Mass_cal, Affected_complexes]
