# Supplementary material for: A salvage pathway maintains highly functional respiratory complex I
Source: Nat Commun. 2020 Apr 2;11:1643. doi: 10.1038/s41467-020-15467-7 (PMC7118099; doi:10.1038/s41467-020-15467-7)
Supplement: Supplementary file 6 — Supplementary Data 3 [file 41467_2020_15467_MOESM6_ESM.xlsx]

## Sheet:  Suppl.tab Proteome
Supplementary Data 3. Lable free quantification of proteome from Clpp-/- (KO) and Clpp+/+ mouse heart mitochondria
	Identification						LFQ statistics							data with backgound imputation							z-score Heatmap
Majority protein IDs	Protein names	Gene names	Permutation based FDR<0.05	Student's T-test q-value KO_WT	Fold change	log2 (KO/WT)	Student's T-test Test statistic KO_WT (Permutation based FDR)	Student's T-test p<0.05	-Log Student's T-test p-value KO_WT	Student's T-test p-value KO_WT	Student's T-test Difference KO_WT_	Student's T-test Test statistic KO_WT_	log2 LFQ intensity KO1_1	log2 LFQ intensity KO2_1	log2 LFQ intensity KO3_1	log2 LFQ intensity WT1_1	log2 LFQ intensity WT2_1	log2 LFQ intensity WT3_1	KO1 z	KO2 z	KO3 z	WT1 z	WT2 z	WT3 z	Only identified by site	Reverse	Potential contaminant	Student's T-test Significant KO_WT	Student's T-test Significant KO_WT_	Peptides	Razor + unique peptides	Unique peptides	Sequence coverage [%]	Unique + razor sequence coverage [%]	Unique sequence coverage [%]	Mol. weight [kDa]	Q-value	Score	Intensity	MS/MS count	Sequence coverage WT3 [%]	Razor + unique peptides KO1	Razor + unique peptides KO2	Razor + unique peptides KO3	Razor + unique peptides WT1	Razor + unique peptides WT2	Razor + unique peptides WT3	Unique peptides KO1	Unique peptides KO2
A0A0R4J0X2;Q8VC19;A0A1W2P873	5-aminolevulinate synthase, nonspecific, mitochondrial	Alas1	KO_WT	0	126.299	6.9807	15.3724	KO_WT	4.40832	3.90554e-05	6.9807	19.7135	25.3968	25.8516	25.727	18.5081	18.2155	19.3097	0.840108	0.958473	0.926045	-0.952364	-1.02849	-0.743772				+	+	14	14	14	23.7	23.7	23.7	70.96	0	31.217	3691600000	39	3.3	10	13	9	1	1	2	10	13
Q9Z110	Delta-1-pyrroline-5-carboxylate synthase;Glutamate 5-kinase;Gamma-glutamyl phosphate reductase	Aldh18a1	KO_WT	0	57.7416	5.85154	16.3017	KO_WT	4.64369	2.27149e-05	5.85154	22.5968	25.6115	25.6246	25.4739	19.2389	19.8109	20.1056	0.922209	0.926301	0.879439	-1.05836	-0.880583	-0.789001				+	+	11	11	11	21.9	21.9	21.9	87.265	0	74.276	1782400000	22	0	9	9	6	0	0	0	9	9
P18155	Bifunctional methylenetetrahydrofolate dehydrogenase/cyclohydrolase, mitochondrial;NAD-dependent methylenetetrahydrofolate dehydrogenase;Methenyltetrahydrofolate cyclohydrolase	Mthfd2	KO_WT	0	54.6372	5.77181	6.77402	KO_WT	2.80973	0.00154978	5.77181	7.67476	25.2464	25.1487	25.001	18.423	18.8174	20.8401	0.918376	0.888473	0.843258	-1.17023	-1.04951	-0.430373				+	+	11	11	11	61.1	61.1	61.1	37.863	0	63.938	2289200000	21	0	8	10	9	0	0	0	8	10
Q91VA6;F6SQH7	Polymerase delta-interacting protein 2	Poldip2	KO_WT	0	53.8743	5.75153	9.96685	KO_WT	3.56633	0.000271437	5.75153	12.0561	26.7859	26.2171	26.3614	20.1591	21.5863	20.3645	1.00426	0.82612	0.871309	-1.07099	-0.624043	-1.00666				+	+	10	10	10	33.2	33.2	33.2	41.87	0	69.514	7144400000	38	0	7	8	8	1	0	0	7	8
E9Q7N5;Q8R2Q4;Q8C1C2	Ribosome-releasing factor 2, mitochondrial	Gfm2	KO_WT	0	30.7099	4.94063	5.07815	KO_WT	2.31846	0.0048033	4.94063	5.6599	22.0273	23.9909	24.1839	17.5773	19.4282	18.3748	0.382194	1.06636	1.13359	-1.16831	-0.523384	-0.890446				+	+	9	9	9	20.9	20.9	20.9	82.025	0	26.032	1185000000	18	5.4	4	7	6	1	1	1	4	7
Q8K009;D3Z6B9	Mitochondrial 10-formyltetrahydrofolate dehydrogenase	Aldh1l2	KO_WT	0	30.098	4.9116	10.6853	KO_WT	3.77854	0.000166516	4.9116	13.6563	24.9788	24.8025	24.5711	19.4287	19.649	20.54	0.974831	0.909979	0.824897	-1.0665	-0.985465	-0.657744				+	+	7	7	7	12	12	12	101.59	0	41.717	1499100000	26	0	5	5	5	0	0	0	5	5
Q8BGT5;D6RFQ8	Alanine aminotransferase 2	Gpt2	KO_WT	0.00521519	24.4444	4.61143	3.05103	KO_WT	1.51045	0.0308707	4.61143	3.26719	23.7458	24.0926	24.2405	17.0888	19.2163	21.9396	0.683854	0.800972	0.850906	-1.56403	-0.845635	0.0739308				+	+	5	5	5	10.2	10.2	10.2	57.943	0	67.679	1451600000	14	3.4	3	4	5	0	0	1	3	4
Q9CQL5	39S ribosomal protein L18, mitochondrial	Mrpl18	KO_WT	0.0116791	15.1136	3.91777	2.64642	KO_WT	1.3283	0.0469565	3.91777	2.83813	25.1561	24.4476	24.702	19.7429	23.5651	19.2444	0.893831	0.623929	0.720856	-1.16825	0.287768	-1.35813				+	+	1	1	1	8.9	8.9	8.9	20.677	0	32.586	2548000000	7	0	1	1	1	0	1	0	1	1
E9Q179;Q8C5Q4	G-rich sequence factor 1	Grsf1	KO_WT	0	14.9538	3.90244	9.64943	KO_WT	3.67071	0.000213449	3.90244	12.8192	27.7554	27.1238	27.2889	23.8929	23.0669	23.5009	1.07115	0.779185	0.855541	-0.714287	-1.09611	-0.895479				+	+	16	16	16	64.6	64.6	64.6	41.61	0	233.65	12041000000	65	10.2	12	13	14	4	3	2	12	13
Q9CPR5	39S ribosomal protein L15, mitochondrial	Mrpl15	KO_WT	0.00305085	14.5456	3.86251	3.66978	KO_WT	1.81216	0.0154114	3.86251	4.05505	23.8068	22.8988	22.5197	20.3694	17.5025	19.7658	1.12889	0.743985	0.583251	-0.328275	-1.54366	-0.58419				+	+	9	9	9	39.3	39.3	39.3	33.541	0	38.864	660170000	9	0	4	5	4	2	0	0	4	5
Q99M04;A0A0M3HEP3	Lipoyl synthase, mitochondrial	Lias	KO_WT	0	14.4112	3.84911	6.34065	KO_WT	2.79172	0.0016154	3.84911	7.59114	26.8472	26.5251	26.6195	22.9807	21.8814	23.5823	0.966812	0.819076	0.862354	-0.806671	-1.31086	-0.530706				+	+	17	17	17	52.8	52.8	52.8	41.879	0	216.05	6100100000	62	20.9	14	15	14	6	5	6	14	15
Q9JHS4;Q6P8N8	ATP-dependent Clp protease ATP-binding subunit clpX-like, mitochondrial	Clpx	KO_WT	0	14.0258	3.81001	21.1893	KO_WT	5.93863	1.15178e-06	3.81001	47.7395	29.3559	29.1638	29.1531	25.487	25.4239	25.3319	0.975098	0.883122	0.877993	-0.877248	-0.907466	-0.951499				+	+	37	37	37	65.6	65.6	65.6	69.228	0	286.47	46559000000	159	20.3	30	25	29	9	9	9	30	25
F6RDM4		Gls	KO_WT	0.00337143	12.3689	3.62864	3.31222	KO_WT	1.66017	0.0218692	3.62864	3.64493	23.2231	23.1491	22.873	19.3382	17.799	21.2221	0.862675	0.830011	0.708239	-0.850983	-1.52993	-0.0200074				+	+	2	2	2	19.5	19.5	19.5	13.535	0	17.872	639500000	5	0	1	1	2	0	0	0	1	1
Q8R2Y0	Monoacylglycerol lipase ABHD6	Abhd6	KO_WT	0.0224687	11.9595	3.58009	2.13682		1.06806	0.0854957	3.58009	2.27245	23.8779	23.4855	23.2396	18.7657	18.042	23.0551	0.816795	0.666583	0.572427	-1.14026	-1.41734	0.501794				+		1	1	1	3	3	3	38.204	0.0096993	0.8026	1633100000	4	3	1	1	1	0	0	1	1	1
Q9Z126;A0A0J9YTR7	Platelet factor 4	Pf4		0.109308	-6.5699	-2.71587	-1.3767		0.65638	0.220607	-2.71587	-1.45021	23.5842	23.3754	18.7372	25.3137	22.6385	25.8923	0.129157	0.0467874	-1.78358	0.811668	-0.244047	1.04001						3	3	3	28.6	28.6	28.6	11.243	0	9.728	3711000000	15	28.6	1	1	0	3	2	3	1	1
O70571	[Pyruvate dehydrogenase (acetyl-transferring)] kinase isozyme 4, mitochondrial	Pdk4	KO_WT	0	11.7137	3.55012	4.291	KO_WT	2.08858	0.00815497	3.55012	4.88096	26.3491	25.6548	25.6674	20.985	23.245	22.7909	1.06297	0.732583	0.738574	-1.48968	-0.414167	-0.630277				+	+	14	14	14	39.3	39.3	39.3	46.596	0	140.53	4192700000	40	6.1	14	8	9	1	2	3	14	8
Q8BTE0	Succinate dehydrogenase assembly factor 4, mitochondrial	Sdhaf4	KO_WT	0	9.89633	3.30689	4.99841	KO_WT	2.38106	0.00415854	3.30689	5.88845	25.1374	25.1004	25.4035	22.7974	20.8924	22.0309	0.824467	0.805093	0.963562	-0.398849	-1.39474	-0.799538				+	+	2	2	2	40.4	40.4	40.4	11.888	0	51.781	4559600000	10	25	1	2	1	1	0	1	1	2
O89023	Tripeptidyl-peptidase 1	Tpp1	KO_WT	0	9.08072	3.18281	6.50511	KO_WT	2.91417	0.00121852	3.18281	8.17619	23.0321	21.9199	22.3707	19.6824	19.1276	18.9643	1.21612	0.596431	0.847633	-0.650295	-0.959465	-1.05042				+	+	1	1	1	2.5	2.5	2.5	61.341	0	2.285	221640000	6	0	1	1	1	0	0	0	1	1
Q8BFZ3	Beta-actin-like protein 2	Actbl2	KO_WT	0.0111429	8.45699	3.08014	2.59672	KO_WT	1.32727	0.047068	3.08014	2.83579	29.1682	28.0549	29.0804	27.7358	24.5638	24.7634	0.939939	0.400643	0.89742	0.246105	-1.29039	-1.19372				+	+	13	1	1	20.5	3.2	3.2	42.004	0.0010661	1.8302	38719000000	24	18.1	1	1	1	1	1	1	1	1
Q91YM4;Q5SWP1;E9PUT1	Protein TBRG4	Tbrg4	KO_WT	0	8.37949	3.06686	8.04568	KO_WT	3.39663	0.000401206	3.06686	10.9071	22.8627	22.0294	22.1418	19.1719	19.4866	19.1748	1.20127	0.713319	0.779109	-0.9599	-0.775613	-0.958188				+	+	2	2	2	3.3	3.3	3.3	71.513	0.0010707	1.8716	103510000	8	0	2	2	2	0	0	0	2	2
Q9CZU4	GTPase Era, mitochondrial	Eral1	KO_WT	0	8.27444	3.04866	4.80987	KO_WT	2.3326	0.00464945	3.04866	5.71087	21.3115	22.8284	22.9814	19.343	19.2657	19.3667	0.261169	1.1185	1.20502	-0.851471	-0.895172	-0.838051				+	+	3	3	3	8.9	8.9	8.9	48.186	0	3.1346	423010000	5	0	2	1	2	0	0	0	2	1
D3Z6F5	ATP synthase subunit alpha	Atp5a1		0.0943003	-4.22472	-2.07886	-1.4603		0.718148	0.191361	-2.07886	-1.57063	19.8209	19.3024	23.5065	22.9861	22.9199	22.9605	-1.13645	-1.4177	0.862715	0.580401	0.544504	0.566536	+					87	1	1	87.3	1.6	1.6	54.594	1	-2	1343700000	4	86.7	0	0	1	1	1	1	0	0
Q3UFY8	Mitochondrial ribonuclease P protein 1	Trmt10c	KO_WT	0.02045	7.73852	2.95206	2.23031		1.13461	0.073349	2.95206	2.41259	23.713	24.4163	24.2087	18.8317	22.8665	21.7836	0.512512	0.847354	0.748496	-1.81167	0.109458	-0.406153				+		8	8	8	22.9	22.9	22.9	48.385	0	68.012	2118100000	21	1.7	5	7	6	1	2	1	5	7
G5E895;D3Z494		Akr1b10		0.116975	-3.73737	-1.90203	-1.31974		0.639913	0.229133	-1.90203	-1.41814	26.933	25.6503	22.6594	26.1437	27.646	27.1591	0.500312	-0.211895	-1.87248	0.0620754	0.896139	0.625849						6	6	6	34.2	34.2	34.2	35.848	0	6.592	1839800000	25	21.2	3	2	2	3	5	4	3	2
P56376;E9QJT5	Acylphosphatase-1;Acylphosphatase	Acyp1	KO_WT	0.011375	6.81274	2.76824	2.62033	KO_WT	1.3529	0.0443713	2.76824	2.89429	24.0091	22.2898	22.9709	19.3646	21.9438	19.6567	1.24974	0.316859	0.686434	-1.27033	0.129129	-1.11183				+	+	3	3	3	37.4	37.4	37.4	11.241	0	3.2003	87251000	5	16.2	2	1	1	1	1	1	2	1
Q9CR98	Protein FAM136A	Fam136a		0.273833	-3.7064	-1.89002	-0.928788		0.415689	0.383982	-1.89002	-0.976789	23.5317	18.0348	23.947	23.3452	24.4006	23.4378	0.317461	-2.01281	0.493508	0.238375	0.685806	0.277663						11	11	11	86.2	86.2	86.2	15.674	0	25.787	480360000	11	40.6	4	5	3	6	6	5	4	5
E9QA74;E9Q405;A0A1C7ZN10;K3W4L0;B2RRE2;E9QAX2;Q9JMH9	Unconventional myosin-XVIIIa	Myo18a		0.203804	-3.26024	-1.70498	-1.06039		0.492984	0.321378	-1.70498	-1.13071	16.6726	20.9826	21.3815	21.4173	21.414	21.3203	-2.0336	0.237791	0.448005	0.466888	0.465148	0.41577						2	2	2	2.6	2.6	2.6	186.53	0	22.147	480820000	3	1.5	0	2	1	1	1	1	0	2
D3YYT0;P15116	Cadherin-2	Cdh2	KO_WT	0.0203651	6.40896	2.68009	2.22925		1.14349	0.0718645	2.68009	2.4315	22.8103	23.0579	23.1855	19.5845	18.9305	22.4985	0.595802	0.726049	0.793197	-1.10137	-1.44544	0.431758				+		5	5	5	12.2	12.2	12.2	93.856	0	27.191	993200000	12	4.7	3	3	2	1	2	2	3	3
Q9CZD3	Glycine--tRNA ligase	Gars	KO_WT	0	6.27812	2.65033	7.24625	KO_WT	3.2457	0.00056793	2.65033	9.97294	22.0622	21.6622	21.4558	18.6924	19.3474	19.1893	1.12162	0.851487	0.712047	-1.15439	-0.711979	-0.818777				+	+	5	5	5	9.6	9.6	9.6	81.877	0	13.012	340170000	5	0	4	2	2	0	0	0	4	2
P84104	Serine/arginine-rich splicing factor 3	Srsf3		0.105666	-3.21032	-1.68272	-1.39278		0.691409	0.203513	-1.68272	-1.51846	18.356	17.3533	21.0479	20.794	20.5838	20.4275	-0.921412	-1.57931	0.844697	0.678138	0.540229	0.437659						1	1	1	10.4	10.4	10.4	19.329	0	6.4912	182280000	4	10.4	0	0	1	1	1	1	0	0
P21981	Protein-glutamine gamma-glutamyltransferase 2	Tgm2		0.10567	-3.206	-1.68077	-1.39295		0.691596	0.203425	-1.68077	-1.51883	21.3132	20.6927	17.7347	21.4526	21.711	21.6194	0.36741	-0.0402168	-1.98347	0.45898	0.628726	0.568573						2	2	2	4.2	4.2	4.2	77.06	0.0096525	0.76592	352040000	5	2	1	0	0	2	1	1	1	0
Q9WVE8	Protein kinase C and casein kinase substrate in neurons protein 2	Pacsin2		0.122564	-3.19998	-1.67806	-1.28642		0.627117	0.235984	-1.67806	-1.39322	22.1977	18.3354	21.4682	22.7661	22.2273	22.0421	0.430097	-1.97186	-0.0236132	0.783579	0.448484	0.333313						3	3	3	6.8	6.8	6.8	55.832	0.0078895	0.93253	165150000	6	2.3	1	0	1	3	1	1	1	0
Q6KCD5	Nipped-B-like protein	Nipbl		0.185523	-3.14507	-1.65309	-1.10158		0.518126	0.303301	-1.65309	-1.18023	19.1204	21.3655	23.9271	22.76	23.2633	23.3489	-1.78332	-0.523154	0.914647	0.2596	0.542066	0.590157						2	2	2	2.1	2.1	2.1	315.45	0.003992	1.0653	1611900000	5	2.1	0	0	1	1	1	2	0	0
Q9CZ57	5-methylcytosine rRNA methyltransferase NSUN4	Nsun4	KO_WT	0	5.99003	2.58256	4.04687	KO_WT	2.06271	0.00865543	2.58256	4.79885	21.8306	20.8935	21.1796	18.1608	18.3613	19.6339	1.18803	0.576557	0.76327	-1.20666	-1.07579	-0.245411				+	+	1	1	1	2.9	2.9	2.9	42.853	0	2.3752	198970000	2	0	1	1	1	0	0	0	1	1
Q8C6I2	Succinate dehydrogenase assembly factor 2, mitochondrial	Sdhaf2	KO_WT	0	5.88264	2.55646	12.7988	KO_WT	4.86129	1.3763e-05	2.55646	25.6307	28.1923	28.216	28.2574	25.7018	25.8139	25.4806	0.889004	0.905911	0.935398	-0.884232	-0.804395	-1.04169				+	+	7	7	7	46.3	46.3	46.3	19.431	0	68.816	22171000000	79	29.3	6	7	7	2	3	3	6	7
Q91VT4	Carbonyl reductase family member 4	Cbr4		0.13776	-2.92531	-1.54859	-1.22462		0.594565	0.254352	-1.54859	-1.32978	21.2479	24.3176	25.005	25.3684	24.9482	24.8997	-1.9909	0.0129467	0.461649	0.698882	0.42454	0.392884						8	8	8	39.8	39.8	39.8	25.414	0	21.625	4491200000	13	16.9	3	1	4	7	4	3	3	1
P60766	Cell division control protein 42 homolog	Cdc42		0.113219	-2.86157	-1.51681	-1.34359		0.66868	0.214447	-1.51681	-1.47417	19.307	22.3166	22.3281	23.2404	22.7771	22.4848	-1.9773	0.172107	0.180299	0.831795	0.500925	0.29217						4	4	4	35.1	35.1	35.1	21.258	0	4.8488	453010000	5	10.5	0	2	2	3	3	1	0	2
P29758	Ornithine aminotransferase, mitochondrial	Oat	KO_WT	0	5.58649	2.48194	14.0748	KO_WT	5.27275	5.33646e-06	2.48194	32.5118	31.1588	31.2094	31.1801	28.5609	28.8171	28.7246	0.893542	0.930704	0.9092	-1.01392	-0.825773	-0.893753				+	+	36	36	36	77.7	77.7	77.7	48.354	0	323.31	164160000000	423	51	32	35	33	23	21	17	32	35
Q3TLZ6;Q8BW84;Q99JT1	Glutamyl-tRNA(Gln) amidotransferase subunit B, mitochondrial	Gatb	KO_WT	0	5.45323	2.44711	7.00585	KO_WT	3.21907	0.000603848	2.44711	9.81611	24.1692	24.1825	24.1192	22.0088	21.2164	21.9043	0.903439	0.913177	0.866864	-0.675943	-1.25522	-0.752321				+	+	9	9	9	31.6	31.6	31.6	52.541	0	147.73	1972200000	27	5.9	6	8	8	2	1	2	6	8
G3UYC6;Q9R0Q1	Synaptotagmin-like protein 4	Sytl4	KO_WT	0.0442065	5.25373	2.39334	1.8505		0.937865	0.115381	2.39334	2.00557	24.0651	24.4841	23.7184	21.7755	19.6261	23.6859	0.633357	0.859727	0.446097	-0.603381	-1.76437	0.428566				+		1	1	1	5.4	5.4	5.4	21.65	0.0010384	1.4582	1225600000	9	5.4	1	1	1	1	0	1	1	1
Q8R033	LYR motif-containing protein 2	Lyrm2	KO_WT	0.0204754	5.1443	2.36297	2.21596		1.14994	0.070805	2.36297	2.44527	24.7224	24.304	24.4436	20.225	23.285	22.8711	0.845601	0.59539	0.678865	-1.84417	-0.0140497	-0.261638				+		4	4	4	40.9	40.9	40.9	10.38	0	8.3701	2154000000	10	12.5	4	1	2	1	2	1	4	1
Q5ND52	rRNA methyltransferase 3, mitochondrial	Rnmtl1	KO_WT	0.0451667	5.13414	2.36012	1.83846		0.932017	0.116945	2.36012	1.99377	20.8114	20.8345	20.9853	17.1798	20.8749	17.4962	0.608645	0.621218	0.703607	-1.37479	0.643283	-1.20196				+		3	3	3	10.8	10.8	10.8	46.795	0	2.9309	233830000	7	2.6	2	3	1	0	1	1	2	3
P45591	Cofilin-2	Cfl2		0.137713	-2.63476	-1.39767	-1.22298		0.599932	0.251228	-1.39767	-1.34025	20.8657	17.7287	20.804	21.2906	21.3481	20.9527	0.267131	-2.014	0.222317	0.576163	0.617975	0.330412						2	1	1	18.7	12	12	18.709	0	28.857	407860000	5	18.7	1	0	1	1	1	1	1	0
D3Z7P3;D3Z7P4	Glutaminase kidney isoform, mitochondrial	Gls	KO_WT	0	5.01117	2.32515	5.79986	KO_WT	2.82098	0.00151017	2.32515	7.72739	25.4031	25.4349	25.2356	23.5953	22.6003	22.9027	0.918144	0.942295	0.790812	-0.456156	-1.21245	-0.982642				+	+	11	11	11	18.4	18.4	18.4	73.963	0	70.848	3214700000	42	8.5	10	9	7	5	3	4	10	9
P10126	Elongation factor 1-alpha 1	Eef1a1	KO_WT	0.0121359	4.98363	2.3172	2.509	KO_WT	1.31752	0.0481377	2.3172	2.81365	23.0051	22.2413	22.7003	19.7638	21.8982	19.333	0.972799	0.482298	0.777058	-1.10874	0.261973	-1.38539				+	+	6	1	1	17.3	5.2	5.2	50.113	0	3.5249	604290000	2	8.2	1	1	1	0	1	0	1	1
Q564G0;E9Q7K1;Q64520	Guanylate kinase	Guk1	KO_WT	0.0266957	4.90547	2.29439	2.03634		1.04989	0.0891477	2.29439	2.23467	23.6836	23.5399	23.6204	19.2685	22.3448	22.3475	0.7211	0.635916	0.683657	-1.89681	-0.0727256	-0.0711377				+		2	2	2	23.3	23.3	23.3	24.032	0	10.798	1458400000	7	13.2	2	2	2	0	1	1	2	2
Q6GT24;O08709;D3Z0Y2	Peroxiredoxin-6	Prdx6		0.165595	-2.57132	-1.36251	-1.14824		0.555713	0.278155	-1.36251	-1.25391	22.0546	19.1293	22.6357	22.6053	22.7498	22.552	0.0712854	-2.01091	0.4849	0.463258	0.566143	0.425325						3	3	3	18.8	18.8	18.8	24.826	0	10.588	251230000	10	11.2	1	0	3	2	3	2	1	0
P31001	Desmin	Des		0.288199	-2.56115	-1.35679	-0.903957		0.411564	0.387646	-1.35679	-0.968482	22.0599	21.7388	17.7091	21.9174	21.7471	21.9137	0.515467	0.327112	-2.03615	0.431876	0.33198	0.429716						7	7	7	20.7	20.7	20.7	53.497	0	114.2	758450000	9	9.8	2	3	1	3	3	3	2	3
Q9DC71	28S ribosomal protein S15, mitochondrial	Mrps15	KO_WT	0.01154	4.68828	2.22906	2.54218	KO_WT	1.34204	0.0454949	2.22906	2.86943	23.8615	23.7495	24.7071	23.0087	22.0698	20.5524	0.584562	0.509333	1.15282	0.0115847	-0.619362	-1.63894				+	+	5	5	5	21.7	21.7	21.7	29.463	0	7.0001	1759100000	16	0	4	2	4	1	1	0	4	2
E9PUM3;Q9WUB3	Alpha-1,4 glucan phosphorylase;Glycogen phosphorylase, muscle form	Pygm		0.0503551	-2.47027	-1.30467	-1.79713		0.976677	0.105517	-1.30467	-2.08423	21.1179	19.651	21.6473	22.0203	22.4711	21.8388	-0.343138	-1.82428	0.191406	0.568028	1.02319	0.384786						3	3	2	5.3	5.3	3.1	87.51	0	2.3247	543970000	6	1.7	0	0	1	3	1	1	0	0
Q9D1L0;D3Z5B1;B2RPU8	Coiled-coil-helix-coiled-coil-helix domain-containing protein 2	Chchd2;Zbed5	KO_WT	0	4.56494	2.1906	10.1267	KO_WT	4.32962	4.68147e-05	2.1906	18.8327	27.9183	27.9861	28.1424	25.6637	25.8169	25.9944	0.827098	0.883356	1.01285	-1.04143	-0.914483	-0.767388				+	+	3	3	3	30.1	30.1	30.1	15.661	0	90.153	18285000000	51	15.7	3	2	3	1	1	1	3	2
Q9CQN1	Heat shock protein 75 kDa, mitochondrial	Trap1	KO_WT	0	4.50084	2.17019	10.1363	KO_WT	4.34664	4.50153e-05	2.17019	19.0199	29.6229	29.355	29.6342	27.4703	27.3938	27.2375	0.979448	0.755248	0.9889	-0.821633	-0.885619	-1.01635				+	+	42	42	42	62.9	62.9	62.9	80.208	0	323.31	63316000000	272	31.4	35	33	37	18	18	16	35	33
Q8BGA9	Mitochondrial inner membrane protein OXA1L	Oxa1l	KO_WT	0.0440519	4.19108	2.06732	1.85375		0.953096	0.111405	2.06732	2.03635	22.2727	21.5127	21.672	19.3436	18.2807	21.6311	0.937065	0.458224	0.558564	-0.908466	-1.57821	0.532821				+		3	3	3	4.4	4.4	4.4	48.219	0	3.2225	650110000	6	2.5	1	2	1	1	0	1	1	2
Q91YJ5;Q5M6W7	Translation initiation factor IF-2, mitochondrial	Mtif2	KO_WT	0.00295082	4.11257	2.04004	3.62026	KO_WT	1.93259	0.0116792	2.04004	4.40132	26.6231	26.2097	26.544	25.2241	24.348	23.6845	0.964856	0.628012	0.900401	-0.174997	-0.888844	-1.42943				+	+	17	17	17	33.4	33.4	33.4	81.288	0	136.43	6475900000	72	10.6	13	11	13	6	4	4	13	11
Q8K0D5	Elongation factor G, mitochondrial	Gfm1	KO_WT	0	4.08908	2.03178	12.9151	KO_WT	5.42251	3.78001e-06	2.03178	35.4478	29.4869	29.3824	29.565	27.4386	27.4878	27.4126	0.91933	0.825543	0.989391	-0.918403	-0.874196	-0.941665				+	+	43	43	43	57.4	57.4	57.4	83.549	0	323.31	50104000000	229	22.4	36	37	34	14	11	12	36	37
V9GX21;H3BLL2;Q811I0;H3BJP9;H3BK16;H3BLD0	ATP synthase mitochondrial F1 complex assembly factor 1	Atpaf1	KO_WT	0	4.00719	2.00259	7.8282	KO_WT	3.67508	0.000211309	2.00259	12.8522	25.2666	25.0466	25.2721	23.4553	22.994	23.1283	0.96645	0.768194	0.971399	-0.66533	-1.08083	-0.959879				+	+	11	11	11	41	41	41	30.974	0	57.919	2828300000	37	15.5	8	5	7	2	2	3	8	5
P26883;F6X9I3	Peptidyl-prolyl cis-trans isomerase FKBP1A;Peptidyl-prolyl cis-trans isomerase	Fkbp1a	KO_WT	0.0241358	3.75951	1.91054	2.08531		1.10068	0.0793092	1.91054	2.3408	22.1548	22.4038	22.8315	21.3589	18.9691	21.3305	0.46989	0.650749	0.96148	-0.108422	-1.84469	-0.129006				+		4	4	4	50.9	50.9	50.9	11.922	0	33.994	782030000	11	12	3	3	3	1	0	1	3	3
Q8BQU3	Succinate dehydrogenase assembly factor 3, mitochondrial	Sdhaf3	KO_WT	0	3.74004	1.90305	4.14407	KO_WT	2.21491	0.00609667	1.90305	5.29769	24.3641	24.6505	25.3944	23.2647	22.6504	22.7847	0.460079	0.717202	1.38483	-0.526641	-1.07803	-0.957445				+	+	3	3	3	35.2	35.2	35.2	14.468	0	28.474	2373500000	16	10.4	3	2	2	1	1	1	3	2
I3ITR1;Q9D924	Iron-sulfur cluster assembly 1 homolog, mitochondrial	AK157302;Isca1	KO_WT	0	3.71716	1.8942	11.0039	KO_WT	4.90308	1.25004e-05	1.8942	26.2579	28.6127	28.6151	28.6679	26.7257	26.8642	26.6231	0.891807	0.894069	0.944828	-0.921719	-0.788637	-1.02035				+	+	11	11	11	74.4	74.4	74.4	14.218	0	323.31	35606000000	98	62.8	8	8	8	6	6	6	8	8
Q9WV35	Probable C->U-editing enzyme APOBEC-2	Apobec2	KO_WT	0.0467683	3.63686	1.86269	1.82456		0.946341	0.113151	1.86269	2.02268	23.0495	22.9566	23.0423	19.5289	22.7155	21.216	0.672371	0.607621	0.667389	-1.7814	0.43957	-0.605548				+		1	1	1	10.3	10.3	10.3	25.66	0	10.467	487390000	11	10.3	1	1	1	0	1	1	1	1
Q6P5D4	Centrosomal protein of 135 kDa	Cep135		0.0508025	-2.28987	-1.19527	-1.78298		0.982248	0.104172	-1.19527	-2.09558	24.0228	22.464	24.145	24.5279	25.098	24.5917	-0.131214	-1.85369	0.00375927	0.426879	1.05687	0.497391						1	1	1	2	2	2	133.34	0.0087379	0.80973	1276300000	13	2	1	1	1	1	1	1	1	1
Q9JIK9	28S ribosomal protein S34, mitochondrial	Mrps34	KO_WT	0	3.57813	1.8392	4.60742	KO_WT	2.4496	0.00355143	1.8392	6.14742	26.4832	25.4741	25.8611	24.0251	24.2093	24.0664	1.38136	0.42875	0.794139	-0.939022	-0.765212	-0.90002				+	+	12	12	12	55	55	55	25.826	0	109.65	6290200000	53	23.4	10	8	10	2	3	4	10	8
E9Q7H6;Q922A3;Q3UQ84;A0A0G2JFT3;A0A0G2JFW1;A0A0G2JF63;A0A0G2JGW2;Q3TP97	Threonine--tRNA ligase, mitochondrial	Tars2		0.0957884	-2.26903	-1.18208	-1.45116		0.7609	0.17342	-1.18208	-1.65425	19.2344	20.9359	21.5961	21.9124	21.8792	21.521	-1.91509	-0.240171	0.409786	0.721148	0.688464	0.335859						2	2	2	3.3	3.3	3.3	72.561	0	2.6237	476460000	7	2	0	1	1	2	2	1	0	1
Q9JKL4	NADH dehydrogenase [ubiquinone] 1 alpha subcomplex assembly factor 3	Ndufaf3	KO_WT	0.0166909	3.20796	1.68166	2.37266		1.29478	0.0507242	1.68166	2.76241	21.1871	20.7476	21.2892	19.9334	20.0227	18.2228	0.838324	0.451816	0.928117	-0.264148	-0.185654	-1.76846				+		2	2	2	13	13	13	20.733	0.0020492	1.2767	42240000	3	0	1	1	1	0	1	0	1	1
Q9JK42	[Pyruvate dehydrogenase (acetyl-transferring)] kinase isozyme 2, mitochondrial	Pdk2	KO_WT	0	3.16293	1.66126	4.17897	KO_WT	2.29708	0.00504567	1.66126	5.58353	26.1584	25.5812	25.6972	23.7059	24.2195	24.5277	1.21752	0.620307	0.740377	-1.31995	-0.788557	-0.469699				+	+	11	11	9	41.8	41.8	39.1	46.04	0	191.34	6278300000	38	15	9	8	10	4	4	4	8	8
Q8CC21	Tetratricopeptide repeat protein 19, mitochondrial	Ttc19	KO_WT	0.020848	3.10575	1.63494	2.17319		1.17838	0.0663161	1.63494	2.50634	24.4061	23.9925	23.0832	22.3539	21.2177	23.0054	1.21881	0.857755	0.0640383	-0.572487	-1.56425	-0.00386744				+		3	3	3	12.1	12.1	12.1	41.234	0	14.647	1604900000	17	6.3	3	3	2	1	1	2	3	3
Q9CRA7	ATP synthase subunit s, mitochondrial	Atp5s		0.0532695	-2.21158	-1.14508	-1.74565		0.964582	0.108497	-1.14508	-2.05964	21.6345	21.08	19.8337	22.2963	21.7523	21.9348	0.243141	-0.391114	-1.81675	1.00017	0.377894	0.586664						3	3	3	19	19	19	23.275	0	4.5245	356720000	6	4	2	0	0	2	1	1	2	0
Q8BLF1	Neutral cholesterol ester hydrolase 1	Nceh1	KO_WT	0.02261	3.01354	1.59146	2.11256		1.14556	0.0715227	1.59146	2.43592	22.8646	22.372	21.9372	21.9239	19.8949	20.5805	1.1252	0.688456	0.302936	0.29116	-1.50782	-0.89994				+		2	2	2	11.8	11.8	11.8	45.739	0	8.9749	575350000	8	4.9	2	2	2	2	1	1	2	2
Q99N96;Q9D3F3	39S ribosomal protein L1, mitochondrial	Mrpl1	KO_WT	0	3.00338	1.58658	5.17371	KO_WT	2.81024	0.00154795	1.58658	7.67715	25.06	24.7859	24.6998	22.9232	23.5132	23.3495	1.11883	0.813635	0.71769	-1.26057	-0.603664	-0.785923				+	+	12	12	12	54.5	54.5	54.5	37.596	0	133.3	3446200000	40	32.4	10	8	9	4	4	6	10	8
P08752;A0A0A6YWA9	Guanine nucleotide-binding protein G(i) subunit alpha-2	Gnai2		0.28474	-2.15305	-1.10638	-0.908646		0.422235	0.378238	-1.10638	-0.989949	20.3071	23.6644	23.6413	23.7863	23.5503	23.5954	-2.03777	0.419897	0.403001	0.509119	0.33637	0.369378						3	3	2	12.7	12.7	9.6	40.489	0	6.4559	1772300000	10	3.1	1	1	1	3	1	1	0	0
E9PYC6;E9Q858;E9PUY9;E9PYA9;E9PVM6;E9Q7A8		Eci2	KO_WT	0	2.95565	1.56347	4.95688	KO_WT	2.71817	0.00191352	1.56347	7.25797	23.4345	23.8142	23.8925	22.1164	22.4471	21.8873	0.565753	0.993187	1.08127	-0.918164	-0.545885	-1.17616				+	+	18	2	2	65.9	9.4	9.4	18.87	0	31.798	1416800000	11	65.3	1	1	1	2	1	1	1	1
Q9CZN8	Glutamyl-tRNA(Gln) amidotransferase subunit A, mitochondrial	Qrsl1	KO_WT	0.00292683	2.90065	1.53638	3.61316	KO_WT	2.03889	0.00914338	1.53638	4.72417	23.3115	23.4733	23.7102	21.3578	22.206	22.322	0.636151	0.813282	1.07249	-1.50174	-0.573534	-0.446649				+	+	6	6	6	17.5	17.5	17.5	56.782	0	41.834	1031400000	23	7.4	3	5	5	1	2	3	3	5
P28654	Decorin	Dcn		0.0504908	-2.12978	-1.0907	-1.78107		0.99845	0.100358	-1.0907	-2.12867	19.9838	21.4917	21.5192	22.0282	22.0062	22.2325	-1.90287	-0.0632611	-0.0297408	0.591179	0.564309	0.840387						2	2	2	5.9	5.9	5.9	39.809	0	2.8373	198330000	9	5.9	0	2	1	1	2	2	0	2
Q99LP6	GrpE protein homolog 1, mitochondrial	Grpel1	KO_WT	0	2.88975	1.53094	7.69898	KO_WT	3.99375	0.000101449	1.53094	15.4875	30.9501	30.9532	30.9751	29.6246	29.3477	29.3133	0.894309	0.897923	0.923828	-0.673451	-1.00097	-1.04164				+	+	20	20	20	66.4	66.4	66.4	24.307	0	298.06	249730000000	240	63.6	19	19	16	14	11	12	19	19
Q99JB2;A2AG39;F6WI02	Stomatin-like protein 2, mitochondrial	Stoml2	KO_WT	0	2.86161	1.51683	7.54084	KO_WT	3.93852	0.000115206	1.51683	14.9961	27.0893	26.9182	26.9597	25.4926	25.6118	25.3124	1.02446	0.820308	0.869808	-0.880622	-0.738346	-1.09561				+	+	21	21	21	69.4	69.4	69.4	38.384	0	323.31	13944000000	99	33.1	13	16	15	7	7	7	13	16
Q7TSQ8;D6RD07	Pyruvate dehydrogenase phosphatase regulatory subunit, mitochondrial	Pdpr	KO_WT	0.00461538	2.8597	1.51586	3.07813	KO_WT	1.74209	0.0181097	1.51586	3.86243	25.2604	25.0986	25.1388	24.0906	23.986	22.8735	0.911707	0.738614	0.781601	-0.339413	-0.451341	-1.64117				+	+	7	7	7	10.9	10.9	10.9	99.229	0	82.145	4853100000	27	1.5	5	5	5	2	2	1	5	5
Q9D125	28S ribosomal protein S25, mitochondrial	Mrps25	KO_WT	0	2.85792	1.51496	3.93416	KO_WT	2.21974	0.00602916	1.51496	5.31418	23.5912	22.6407	23.2691	21.5359	21.7133	21.7069	1.33279	0.260727	0.969587	-0.985364	-0.785288	-0.79245				+	+	2	2	2	10.5	10.5	10.5	19.92	0	2.1985	386790000	9	5.3	1	1	2	2	2	1	1	1
Q8BK72	28S ribosomal protein S27, mitochondrial	Mrps27	KO_WT	0	2.82454	1.49802	6.93672	KO_WT	3.68392	0.000207054	1.49802	12.919	25.8332	25.6143	25.5478	24.0897	24.3222	24.0893	1.1046	0.840884	0.760891	-0.995275	-0.715337	-0.995762				+	+	13	13	13	42.4	42.4	42.4	47.778	0	73.454	3488500000	44	14.9	9	8	9	3	5	6	9	8
G5E823;Q99KK9	Probable histidine--tRNA ligase, mitochondrial	Hars2	KO_WT	0.00913636	2.74891	1.45886	2.82058	KO_WT	1.60254	0.0249725	1.45886	3.49662	21.7249	20.8941	20.851	19.3503	19.4367	20.3063	1.40968	0.507155	0.460379	-1.16986	-1.07602	-0.131335				+	+	5	5	5	13.9	13.9	13.9	48.277	0	5.9358	220940000	5	2.4	4	3	3	0	0	1	4	3
O35459;F7B227	Delta(3,5)-Delta(2,4)-dienoyl-CoA isomerase, mitochondrial	Ech1	KO_WT	0	2.73009	1.44895	8.65037	KO_WT	4.55507	2.78567e-05	1.44895	21.4655	32.8879	32.9652	33.0045	31.5632	31.5602	31.3873	0.827833	0.924806	0.974164	-0.834116	-0.837827	-1.05486				+	+	38	38	38	85.3	85.3	85.3	36.118	0	323.31	605800000000	1925	78.3	34	36	36	27	25	27	34	36
Q3TFD0;Q9CZN7	Serine hydroxymethyltransferase	Shmt2	KO_WT	0	2.69067	1.42797	6.73472	KO_WT	3.66099	0.000218279	1.42797	12.7462	26.7273	26.7392	26.8459	25.2572	25.5526	25.2186	0.846888	0.861916	0.996706	-1.00993	-0.636833	-1.05874				+	+	22	22	22	63.3	63.3	63.3	55.42	0	281.62	10932000000	73	23.2	18	18	16	7	7	7	18	18
Q99M87	DnaJ homolog subfamily A member 3, mitochondrial	Dnaja3	KO_WT	0	2.68875	1.42693	9.28081	KO_WT	4.92202	1.1967e-05	1.42693	26.5471	29.4756	29.4588	29.6091	28.0607	28.1377	28.0642	0.860685	0.83921	1.03098	-0.944487	-0.846365	-0.940022				+	+	27	27	27	59.8	59.8	59.8	52.443	0	323.31	66353000000	301	50.2	27	26	26	23	21	19	27	26
A2AQ17;A0A0R4J081;Q9CWX2	Complex I intermediate-associated protein 30, mitochondrial	Ndufaf1	KO_WT	0	2.68513	1.42499	5.83245	KO_WT	3.2289	0.000590331	1.42499	9.87374	26.408	25.9199	26.0888	24.6813	24.7461	24.7143	1.23261	0.619738	0.831753	-0.935627	-0.854255	-0.89422				+	+	4	4	4	9.8	9.8	9.8	37.782	0	20.411	2357900000	31	6.7	4	2	3	2	2	2	4	2
A0A087WSI8;A0A0R4J0I6;Q80XL6;D3YTQ5	Acyl-CoA dehydrogenase family member 11	Acad11		0.0796605	-2.01105	-1.00795	-1.53044		0.837171	0.145489	-1.00795	-1.80442	19.7571	21.0837	21.5667	21.584	21.7832	22.064	-1.87995	-0.270304	0.315737	0.336799	0.578521	0.919195						2	2	2	7	7	7	60.999	0	9.5926	280940000	7	1.7	0	2	1	2	1	1	0	2
Q9DCJ7	Aurora kinase A-interacting protein	Aurkaip1	KO_WT	0.00325517	2.67545	1.41978	3.26963	KO_WT	1.88007	0.0131805	1.41978	4.24787	21.9503	21.433	21.7278	20.6858	20.4659	19.7	1.11282	0.511009	0.853891	-0.358333	-0.614129	-1.50526				+	+	1	1	1	7	7	7	23.3	0.0020597	1.3719	366830000	3	0	1	1	1	0	0	0	1	1
Q3UZG4;P31230	Aminoacyl tRNA synthase complex-interacting multifunctional protein 1;Endothelial monocyte-activating polypeptide 2	Aimp1		0.0539405	-1.98606	-0.989907	-1.74116		0.990678	0.10217	-0.989907	-2.11278	18.9517	19.9781	20.1968	21.2326	20.486	20.3777	-1.67707	-0.302309	-0.00946487	1.37799	0.377953	0.232905						2	2	2	11.9	11.9	11.9	35.166	0	9.7113	298280000	7	11.9	1	1	1	1	1	2	1	1
P58064	28S ribosomal protein S6, mitochondrial	Mrps6	KO_WT	0	2.64082	1.40099	3.84311	KO_WT	2.21436	0.00610435	1.40099	5.29583	24.2148	24.2164	24.2326	22.9987	22.2998	23.1624	0.846125	0.848023	0.867851	-0.636508	-1.48851	-0.436979				+	+	5	5	5	57.6	57.6	57.6	14.308	0	16.567	1822600000	23	25.6	3	5	5	3	3	2	3	5
P09103	Protein disulfide-isomerase	P4hb	KO_WT	0	2.6233	1.39138	4.83982	KO_WT	2.75457	0.00175965	1.39138	7.42123	24.0393	23.5127	23.6618	22.4131	22.4819	22.1446	1.2633	0.596034	0.784934	-0.797134	-0.709899	-1.13724				+	+	12	12	12	32.6	32.6	32.6	57.058	0	64.063	1019800000	31	7.5	6	8	8	3	6	3	6	8
P62737;P63268;D3YZY0	Actin, aortic smooth muscle;Actin, gamma-enteric smooth muscle	Acta2;Actg2	KO_WT	0.00647399	2.60714	1.38247	2.89452	KO_WT	1.66634	0.0215606	1.38247	3.66104	23.1693	22.2784	22.989	21.0026	21.9061	21.3806	1.21495	0.182388	1.00603	-1.29621	-0.249049	-0.858115				+	+	47	1	1	80.4	2.9	2.9	42.009	0	2.6077	189640000	6	80.4	1	1	1	1	1	1	1	1
Q6PB66	Leucine-rich PPR motif-containing protein, mitochondrial	Lrpprc	KO_WT	0	2.59395	1.37515	6.88358	KO_WT	3.7943	0.000160584	1.37515	13.7829	30.0447	29.7256	29.905	28.4419	28.5641	28.5438	1.1043	0.685146	0.920778	-1.00158	-0.840979	-0.867673				+	+	62	62	62	47.3	47.3	47.3	156.61	0	323.31	98124000000	411	31	52	48	46	31	35	36	52	48
Q9CZD5	Translation initiation factor IF-3, mitochondrial	Mtif3	KO_WT	0	2.58692	1.37124	3.84033	KO_WT	2.22561	0.00594823	1.37124	5.33425	23.8367	24.2034	24.6149	23.0966	22.717	22.7278	0.378998	0.836183	1.34912	-0.54377	-1.01703	-1.00349				+	+	7	7	7	30.8	30.8	30.8	31.739	0	50.406	2005900000	24	3.3	2	6	6	2	1	1	2	6
A0A0N4SUH8;Q9QZ23	NFU1 iron-sulfur cluster scaffold homolog, mitochondrial	Nfu1	KO_WT	0	2.54415	1.34719	6.25808	KO_WT	3.51358	0.000306494	1.34719	11.6871	28.0702	27.7985	27.8084	26.6664	26.4132	26.5559	1.13735	0.774387	0.787631	-0.737831	-1.07609	-0.885451				+	+	9	9	9	47.7	47.7	47.7	28.654	0	103.02	23987000000	86	30.1	8	8	9	6	5	5	8	8
Q9CZ83	39S ribosomal protein L55, mitochondrial	Mrpl55	KO_WT	0.0461086	2.47532	1.30762	1.83095		0.998642	0.100313	1.30762	2.12907	24.5442	23.8523	24.3767	23.9403	21.9393	22.9708	0.95687	0.25278	0.786397	0.342283	-1.69406	-0.64427				+		6	6	6	32.3	32.3	32.3	15.121	0	108.85	2880800000	26	24.4	5	4	6	2	1	2	5	4
A2AMM0	Muscle-related coiled-coil protein	Murc		0.0615227	-1.90556	-0.930211	-1.65985		0.945189	0.113452	-0.930211	-2.02036	21.5422	22.4313	22.9466	23.389	23.4983	22.8234	-1.71514	-0.474939	0.243812	0.860964	1.01333	0.071982						3	3	3	9.9	9.9	9.9	41.008	0	120.28	1339700000	15	6.1	1	2	2	3	3	2	1	2
Q9DB60	Prostamide/prostaglandin F synthase	Fam213b		0.0585731	-1.89206	-0.919959	-1.69087		0.970485	0.107032	-0.919959	-2.07163	22.8334	23.3577	22.2886	23.185	24.2906	23.764	-0.646946	0.101597	-1.42491	-0.144961	1.43358	0.681639						5	5	5	21.4	21.4	21.4	21.67	0	2.4227	1582800000	18	17.9	2	2	3	4	5	4	2	2
Q8VDK1	Nitrilase homolog 1	Nit1		0.0798723	-1.89174	-0.919713	-1.53294		0.854889	0.139673	-0.919713	-1.83954	19.0394	20.3752	20.4441	21.1302	21.0142	20.4735	-1.8456	-0.0505178	0.0421729	0.964112	0.808244	0.0815899						1	1	1	3.1	3.1	3.1	35.705	0	4.6484	226830000	5	3.1	0	1	1	1	1	1	0	1
Q14C51;A0A0U1RQ61	Pentatricopeptide repeat domain-containing protein 3, mitochondrial	Ptcd3	KO_WT	0	2.45907	1.29811	6.31277	KO_WT	3.59884	0.000251863	1.29811	12.2889	25.8071	25.5984	25.9529	24.4944	24.5261	24.4436	0.930146	0.640406	1.1325	-0.892142	-0.848223	-0.962684				+	+	12	12	12	27.4	27.4	27.4	77.795	0	78.158	4676300000	42	10.1	11	10	9	7	4	4	11	10
Q8CBY0	Glutamyl-tRNA(Gln) amidotransferase subunit C, mitochondrial	Gatc	KO_WT	0	2.42228	1.27637	6.37841	KO_WT	3.66149	0.000218026	1.27637	12.75	25.5317	25.3967	25.2863	23.9894	24.2188	24.1774	1.08108	0.890225	0.734223	-1.09848	-0.774234	-0.83281				+	+	3	3	3	29.7	29.7	29.7	16.667	0	29.772	5975100000	32	29.7	3	3	3	3	3	3	3	3
P41105	60S ribosomal protein L28	Rpl28	KO_WT	0.022149	2.41651	1.27293	2.14766		1.21397	0.061098	1.27293	2.58355	19.519	19.3306	19.9181	17.4021	18.6667	18.8802	0.642204	0.428517	1.09483	-1.75876	-0.324464	-0.0823322				+		1	1	1	10.9	10.9	10.9	15.733	0	10.596	21045000	6	10.9	1	1	1	1	1	1	1	1
Q8K2T4	Ubiquinol-cytochrome-c reductase complex assembly factor 3	Uqcc3	KO_WT	0.0107676	2.40924	1.26858	2.69352	KO_WT	1.57202	0.0267903	1.26858	3.41959	23.2557	22.0948	22.886	21.2451	21.7372	21.4484	1.42181	-0.0203832	0.962555	-1.07595	-0.46462	-0.823404				+	+	4	4	4	40.4	40.4	40.4	9.5839	0	28.691	569950000	13	25.8	2	2	2	2	3	2	2	2
P38647	Stress-70 protein, mitochondrial	Hspa9	KO_WT	0	2.40307	1.26488	6.80194	KO_WT	3.90614	0.000124125	1.26488	14.715	34.1093	34.1999	34.1364	33.0469	32.7971	32.807	0.848459	0.978028	0.887175	-0.671111	-1.02834	-1.01421				+	+	76	76	76	78.4	78.4	78.4	73.46	0	323.31	1837800000000	2492	74.1	68	73	66	55	53	59	68	73
Q9CXW2	28S ribosomal protein S22, mitochondrial	Mrps22	KO_WT	0	2.39658	1.26098	6.92523	KO_WT	3.9798	0.00010476	1.26098	15.3619	27.2059	27.0703	27.065	25.8618	25.9656	25.7309	1.0376	0.842877	0.83522	-0.892263	-0.743231	-1.0802				+	+	10	10	10	26.2	26.2	26.2	41.192	0	64.049	15204000000	60	21.7	9	7	8	7	5	6	9	7
Q9D7N3	28S ribosomal protein S9, mitochondrial	Mrps9	KO_WT	0	2.34498	1.22958	4.78002	KO_WT	2.84062	0.00144337	1.22958	7.82012	25.3899	25.2587	25.299	23.7816	24.2398	24.2375	0.990911	0.80212	0.860185	-1.32278	-0.663594	-0.666843				+	+	13	13	13	42.6	42.6	42.6	44.929	0	163.52	4905800000	32	17.4	10	10	10	5	7	5	10	10
Q8BYL4;E9PX65	Tyrosine--tRNA ligase, mitochondrial;Tyrosine--tRNA ligase	Yars2	KO_WT	0	2.26942	1.18233	4.05812	KO_WT	2.45777	0.00348521	1.18233	6.17893	24.4569	24.0803	24.165	23.3565	22.8656	22.9331	1.19589	0.642569	0.767062	-0.420756	-1.14201	-1.04275				+	+	10	10	10	29.7	29.7	29.7	52.597	0	58.432	1273700000	25	4.7	10	4	6	4	2	2	10	4
E9QAH1;E9PVZ8		Golgb1	KO_WT	0.0116566	2.26612	1.18023	2.55673	KO_WT	1.50905	0.0309709	1.18023	3.26375	27.4049	26.9109	27.0184	25.275	26.2155	26.303	1.16545	0.513919	0.655693	-1.64381	-0.403282	-0.287966				+	+	1	1	1	0.4	0.4	0.4	365.29	0.0010582	1.7123	22543000000	15	0.4	1	1	1	1	1	1	1	1
P46656;A0A1L1STP5	Adrenodoxin, mitochondrial	Fdx1	KO_WT	0	2.245	1.16671	7.46366	KO_WT	4.4938	3.20777e-05	1.16671	20.7161	27.8383	28.0051	27.9848	26.8136	26.7706	26.7438	0.746042	1.00574	0.974155	-0.850109	-0.917014	-0.958815				+	+	6	6	6	32.4	32.4	32.4	20.123	0	242.14	31746000000	92	31.4	6	6	6	4	4	5	6	6
Q80XN0;D3Z2Y8	D-beta-hydroxybutyrate dehydrogenase, mitochondrial	Bdh1		0.0534567	-1.7495	-0.806939	-1.74475		1.04574	0.090003	-0.806939	-2.22607	27.1971	26.9071	27.0276	28.5549	27.5339	27.4639	-0.421246	-0.90934	-0.706584	1.86399	0.145473	0.0277057						22	22	22	62.1	62.1	62.1	38.299	0	323.31	30142000000	139	57.1	15	15	16	22	18	18	15	15
Q9CQ06	39S ribosomal protein L24, mitochondrial	Mrpl24	KO_WT	0.00321088	2.12639	1.0884	3.22691	KO_WT	1.99434	0.0101313	1.0884	4.5868	27.0183	26.2586	26.8925	25.6806	25.5723	25.6513	1.29062	0.122536	1.0972	-0.766308	-0.932774	-0.811268				+	+	11	11	11	66.7	66.7	66.7	24.944	0	147.32	11822000000	62	57.9	11	10	10	8	8	9	11	10
Q9CPX7	28S ribosomal protein S16, mitochondrial	Mrps16	KO_WT	0.0223241	2.10869	1.07635	2.15416		1.26377	0.0544793	1.07635	2.69316	22.1163	23.1793	23.4065	21.7817	21.7872	21.9042	-0.335337	1.11224	1.42174	-0.790956	-0.783507	-0.624189				+		4	4	4	36.3	36.3	36.3	15.192	0	17.147	255290000	15	7.4	1	3	2	2	2	1	1	3
Q923X4;B7ZC40	Glutaredoxin-2, mitochondrial	Glrx2	KO_WT	0.00310526	2.09519	1.06708	3.15507	KO_WT	1.95886	0.0109937	1.06708	4.47954	22.6266	22.0134	21.8598	21.0491	21.1857	21.0639	1.55227	0.594207	0.354213	-0.912425	-0.69899	-0.889274				+	+	3	3	3	25.6	25.6	25.6	17.307	0	25.46	529390000	9	12.2	3	1	3	2	1	1	3	1
Q8K2M0	39S ribosomal protein L38, mitochondrial	Mrpl38	KO_WT	0.00285714	2.09096	1.06416	3.58085	KO_WT	2.24381	0.00570413	1.06416	5.39686	23.1931	22.7493	22.6039	21.9348	21.6352	21.7838	1.4099	0.695921	0.46213	-0.614283	-1.09634	-0.85733				+	+	4	4	4	9.2	9.2	9.2	45.029	0	27.907	709390000	11	2.6	3	4	3	1	1	1	3	4
Q9CY73	39S ribosomal protein L44, mitochondrial	Mrpl44	KO_WT	0	2.09057	1.0639	4.03853	KO_WT	2.54147	0.00287432	1.0639	6.50954	24.2666	23.7831	24.0671	23.1096	22.8212	22.9944	1.24614	0.452883	0.91882	-0.651883	-1.12504	-0.840915				+	+	5	5	5	21.6	21.6	21.6	37.527	0	36.191	1002000000	18	10.2	4	3	5	2	3	2	4	3
Q9D8T7;F7DE82;F8WHU8	SRA stem-loop-interacting RNA-binding protein, mitochondrial	Slirp	KO_WT	0	2.08977	1.06334	4.09829	KO_WT	2.58039	0.00262792	1.06334	6.66837	29.0095	29.52	29.1744	28.0894	28.154	28.2704	0.504178	1.3437	0.775295	-1.00904	-0.902791	-0.711338				+	+	9	9	9	83.9	83.9	83.9	12.605	0	178.8	47033000000	124	73.2	7	8	9	4	5	7	7	8
A2AJP9;A8Y5Q0;A2AJQ0;Q3UV70	[Pyruvate dehydrogenase [acetyl-transferring]]-phosphatase 1, mitochondrial	Pdp1	KO_WT	0.0121951	2.07205	1.05106	2.51347	KO_WT	1.52525	0.029837	1.05106	3.30344	25.5034	24.9737	25.0705	23.5851	24.3901	24.4193	1.2577	0.470542	0.614469	-1.59283	-0.396659	-0.353225				+	+	7	7	7	17.8	17.8	17.8	63.835	0	42.667	5842600000	19	7.1	6	4	2	2	3	3	6	4
A0A0R4J174;Q9QZH6;J3KMM6	Evolutionarily conserved signaling intermediate in Toll pathway, mitochondrial	Ecsit	KO_WT	0	2.02892	1.02071	4.12898	KO_WT	2.64369	0.00227147	1.02071	6.93387	25.3447	25.01	25.4713	24.331	24.2783	24.1544	0.996298	0.421166	1.21388	-0.745774	-0.836345	-1.04922				+	+	12	12	12	38.2	38.2	38.2	49.772	0	121.81	3506900000	49	18.6	9	6	8	4	6	5	9	6
Q8VE22;Q3TI14;Q5SXC9;F7ARZ1;A7M7Q8	28S ribosomal protein S23, mitochondrial	Mrps23	KO_WT	0.00352239	1.99782	0.998427	3.41641	KO_WT	2.18408	0.00654514	0.998427	5.19353	25.5872	25.0266	25.2109	24.1412	24.2196	24.4686	1.38481	0.428152	0.742697	-1.08272	-0.948972	-0.523965				+	+	7	7	7	55.4	55.4	55.4	20.348	0	37.214	4946400000	39	30.5	4	5	6	5	6	5	4	5
D3Z456;Q99N95;A0A1L1SU47;F6W7C7	39S ribosomal protein L3, mitochondrial	Mrpl3	KO_WT	0.0184978	1.98797	0.991295	2.31057	KO_WT	1.40405	0.0394408	0.991295	3.01282	24.3116	23.2943	23.7379	22.5164	23.0191	22.8344	1.57432	0.0133411	0.693984	-1.18029	-0.408996	-0.692364				+	+	2	2	2	9.9	9.9	9.9	33.994	0	6.1497	1341500000	24	9.9	2	2	2	2	2	2	2	2
Q9D8P4;A0A1B0GSV1	39S ribosomal protein L17, mitochondrial	Mrpl17	KO_WT	0.0257844	1.98569	0.989638	2.05627		1.21948	0.060328	0.989638	2.59558	25.29	24.0161	24.7494	23.5055	23.8064	23.7747	1.607	-0.254611	0.816932	-1.00077	-0.56117	-0.607376				+		7	7	7	47.2	47.2	47.2	20.249	0	23.77	2018900000	25	11.4	5	3	2	3	4	2	5	3
Q99JR6;Q3V3C7;Q3V3F1	Nicotinamide/nicotinic acid mononucleotide adenylyltransferase 3	Nmnat3		0.165539	-1.70413	-0.769034	-1.14759		0.604356	0.248682	-0.769034	-1.34887	20.7763	22.2752	22.5212	22.4984	22.9567	22.4246	-1.94582	0.0439781	0.370545	0.340274	0.948694	0.242333						4	4	4	24.9	24.9	24.9	27.702	0	17.636	786190000	15	17.1	0	1	2	3	3	3	0	1
P08207	Protein S100-A10	S100a10		0.232676	-1.70137	-0.766697	-1.00136		0.503674	0.313564	-0.766697	-1.15179	22.6572	21.8753	20.3912	22.4844	22.3598	22.3795	0.751786	-0.177355	-1.94115	0.546441	0.398432	0.421845						2	2	2	32	32	32	11.186	0	7.9554	800070000	6	17.5	1	1	0	2	1	1	1	1
Q9JI91	Alpha-actinin-2	Actn2		0.0580865	-1.69822	-0.764023	-1.68471		1.01435	0.0967489	-0.764023	-2.16129	24.028	22.9545	23.4501	24.566	24.1646	23.994	0.29544	-1.58734	-0.718138	1.23912	0.535048	0.235869						16	16	11	18.1	18.1	14.7	103.83	0	91.011	1916600000	37	8.1	5	3	4	11	9	6	3	2
Q9ET78	Junctophilin-2	Jph2		0.109638	-1.69771	-0.76359	-1.37415		0.771843	0.169105	-0.76359	-1.6757	20.1096	20.1121	20.9653	21.8246	21.0445	20.6086	-1.02559	-1.02168	0.288455	1.608	0.410137	-0.259331						2	2	2	5	5	5	74.691	0	4.4572	337120000	10	5	2	1	1	1	1	2	2	1
A0A1L1SQA8;P62852	40S ribosomal protein S25	Rps25		0.157818	-1.64474	-0.717855	-1.16887		0.628651	0.235152	-0.717855	-1.39621	19.5296	21.1355	20.7859	21.0548	21.0225	21.5273	-1.91148	0.426385	-0.0825402	0.308918	0.26192	0.996795						2	2	2	20.4	20.4	20.4	10.309	0.0020471	1.2666	327510000	7	9.7	1	1	0	1	2	1	1	1
Q8BGY7	Protein FAM210A	Fam210a	KO_WT	0.0209317	1.98495	0.9891	2.17322	KO_WT	1.3049	0.049556	0.9891	2.78517	26.3364	25.8522	26.233	25.6401	25.2734	24.5407	1.03516	0.309205	0.88013	-0.00882331	-0.558497	-1.65717				+	+	4	4	4	15.8	15.8	15.8	31.599	0	31.028	10949000000	26	6.6	3	4	4	3	2	2	3	4
Q91VN4;E9Q4M4	MICOS complex subunit Mic25	Chchd6	KO_WT	0.0141923	1.98113	0.986321	2.4732	KO_WT	1.52421	0.029908	0.986321	3.30091	24.2977	23.7598	23.4651	22.5257	23.1114	22.9266	1.50394	0.65239	0.185897	-1.30134	-0.374188	-0.666702				+	+	5	5	5	20.5	20.5	20.5	29.852	0	34.561	2437300000	15	4.4	2	2	1	2	2	1	2	2
Q91WK5	Glycine cleavage system H protein, mitochondrial	Gcsh		0.050472	-1.62954	-0.704468	-1.79236		1.13057	0.0740339	-0.704468	-2.40401	23.464	23.9539	24.3379	24.9061	24.5571	24.4061	-1.60749	-0.631398	0.13359	1.26553	0.570366	0.269401						6	6	6	66.5	66.5	66.5	18.637	0	210	4547100000	19	58.2	3	4	3	6	5	5	3	4
Q99N84;G3UYQ9;G3UYX8;G3UX79	28S ribosomal protein S18b, mitochondrial	Mrps18b	KO_WT	0	1.98087	0.986134	4.30486	KO_WT	2.80228	0.00157661	0.986134	7.64005	24.1495	23.8365	23.8286	22.8833	23.1002	22.8727	1.26153	0.700996	0.686812	-1.00623	-0.617807	-1.0253				+	+	4	4	4	28.7	28.7	28.7	28.702	0	48.473	1998900000	23	15	2	4	4	2	1	1	2	4
D3Z7C0;Q9Z2Q5	39S ribosomal protein L40, mitochondrial	Mrpl40	KO_WT	0	1.97528	0.982054	5.03234	KO_WT	3.30348	0.000497186	0.982054	10.3213	26.8769	26.9018	26.7393	26.0071	25.8341	25.7307	0.964726	1.01027	0.713609	-0.622861	-0.93845	-1.12729				+	+	8	8	8	58	58	58	19.378	0	127.48	14876000000	50	48.8	5	5	6	6	4	6	5	5
A2A848		Acox1		0.104802	-1.61666	-0.693018	-1.40505		0.81589	0.152795	-0.693018	-1.76236	20.8434	20.1898	19.5157	20.7007	20.9758	20.9516	0.546716	-0.591611	-1.76568	0.298152	0.777281	0.735137						3	1	1	8.2	4.5	4.5	70.03	0	5.2147	211720000	1	8.2	1	0	0	1	1	1	1	0
A0A0R4J0L6;Q8BJZ4	28S ribosomal protein S35, mitochondrial	Mrps35	KO_WT	0	1.94713	0.961353	4.19675	KO_WT	2.76053	0.00173566	0.961353	7.44826	26.3899	26.1333	26.0559	25.3907	25.1729	25.1313	1.24271	0.772075	0.630138	-0.589835	-0.989362	-1.06572				+	+	9	9	9	36.2	36.2	36.2	35.917	0	208.85	7339100000	56	20.6	8	8	5	4	4	3	8	8
P31786;Q4VWZ5;D3Z563;M0QWU8	Acyl-CoA-binding protein	Dbi	KO_WT	0	1.92991	0.948531	4.015	KO_WT	2.65024	0.00223747	0.948531	6.96185	26.6897	26.9518	26.7288	25.9909	25.9046	25.6292	0.691553	1.17656	0.76404	-0.601055	-0.760825	-1.27027				+	+	6	6	6	72.4	72.4	72.4	10	0	160.33	15711000000	53	56.3	5	5	5	5	3	5	5	5
Q9CPY1	39S ribosomal protein L51, mitochondrial	Mrpl51	KO_WT	0.011598	1.91555	0.937759	2.54774	KO_WT	1.60313	0.0249384	0.937759	3.49813	26.8286	26.4734	26.2634	25.1614	25.7898	25.8009	1.31097	0.710739	0.355762	-1.5068	-0.444694	-0.425977				+	+	7	7	7	45.3	45.3	45.3	15.103	0	53.165	8687100000	31	25	6	4	4	2	2	2	6	4
E9Q326;Q8VI97		Oas1h	KO_WT	0.0166344	1.90146	0.927107	2.32913	KO_WT	1.44549	0.0358514	0.927107	3.11059	25.7106	25.2725	24.9428	24.1073	24.2702	24.7671	1.43366	0.707965	0.161924	-1.22218	-0.952255	-0.129115				+	+	1	1	1	4.6	4.6	4.6	28.399	0.0078585	0.9154	6576700000	13	4.6	1	1	1	1	1	1	1	1
P68134	Actin, alpha skeletal muscle	Acta1	KO_WT	0.036263	1.86335	0.897898	1.96387		1.18177	0.0658006	0.897898	2.51365	25.5103	25.1504	26.0572	24.1927	24.9223	24.9093	0.615165	0.0425125	1.48535	-1.48134	-0.320549	-0.341147				+		47	2	2	80.4	7.4	7.4	42.051	0	323.31	4461200000	28	80.4	2	2	2	2	2	2	2	2
Q9JHW2	Omega-amidase NIT2	Nit2		0.0640112	-1.59809	-0.676348	-1.64527		1.0206	0.095367	-0.676348	-2.17414	24.3573	23.7692	24.1432	25.2677	24.63	24.401	-0.140619	-1.30896	-0.565951	1.66815	0.401174	-0.0537946						10	10	10	50.7	50.7	50.7	30.501	0	81.116	2414800000	24	38	2	3	3	10	6	6	2	3
P36552	Oxygen-dependent coproporphyrinogen-III oxidase, mitochondrial	Cpox	KO_WT	0.00893333	1.86276	0.897442	2.76314	KO_WT	1.7896	0.0162332	0.897442	3.99235	23.3871	23.6099	23.5588	22.1934	22.8073	22.8626	0.576955	0.982217	0.889379	-1.59415	-0.47749	-0.376908				+	+	6	6	6	22.6	22.6	22.6	49.714	0	41.951	1277500000	18	12.4	3	3	6	1	2	3	3	3
Q9WU79;A0A0R4J1T9	Proline dehydrogenase 1, mitochondrial	Prodh	KO_WT	0.0164171	1.85956	0.894958	2.41491	KO_WT	1.52683	0.029728	0.894958	3.30735	22.9798	22.3431	22.9973	22.1227	21.5666	21.9461	1.1414	0.0300336	1.17202	-0.354839	-1.32557	-0.663047				+	+	6	6	6	15.9	15.9	15.9	68.035	0	38.546	691000000	14	4	5	3	3	2	1	2	5	3
Q9WTR5	Cadherin-13	Cdh13		0.0649274	-1.58946	-0.668536	-1.64051		1.02052	0.0953844	-0.668536	-2.17398	27.1196	27.0271	27.0779	28.3505	27.5112	27.3684	-0.581847	-0.767842	-0.665769	1.89205	0.205145	-0.0817378						14	14	14	28.9	28.9	28.9	78.185	0	187.55	29589000000	124	23.2	10	11	9	13	10	10	10	11
Q91Z83	Myosin-7	Myh7	KO_WT	0.0166154	1.85771	0.893527	2.3681	KO_WT	1.49189	0.0322186	0.893527	3.22202	30.3077	29.7991	29.9851	28.7796	29.0539	29.5778	1.2566	0.373654	0.696542	-1.39629	-0.920023	-0.010485				+	+	252	48	43	72.7	25.1	23	222.88	0	323.31	122230000000	377	66.6	40	40	39	27	30	35	36	36
A0A0R4J0A1;Q99LJ2	Ankyrin repeat and BTB/POZ domain-containing protein 1	Abtb1		0.0581701	-1.56848	-0.649368	-1.69822		1.08105	0.0829747	-0.649368	-2.29961	22.5167	22.8445	23.1771	23.5773	23.1008	23.8084	-1.3876	-0.692191	0.0133719	0.862266	-0.148507	1.35266						1	1	1	1.7	1.7	1.7	54.083	0.0010395	1.4614	2180900000	6	1.7	1	1	1	1	1	1	1	1
Q922Q1	Mitochondrial amidoxime reducing component 2	2002-03-01	KO_WT	0.00201709	1.82732	0.869733	3.72433	KO_WT	2.54245	0.00286779	0.869733	6.51353	23.0015	23.0134	23.0481	22.4095	21.9683	22.0759	0.833541	0.857371	0.927067	-0.354492	-1.23973	-1.02376				+	+	7	7	7	29	29	29	38.194	0	45.929	402000000	14	10.4	4	5	5	2	4	3	4	5
P99028	Cytochrome b-c1 complex subunit 6, mitochondrial	Uqcrh		0.257319	-1.55172	-0.633869	-0.95706		0.491235	0.322675	-0.633869	-1.12726	24.1756	25.5279	25.7355	26.2968	25.6977	25.3461	-1.82108	0.0913675	0.385027	1.17883	0.331598	-0.165746						15	15	15	83.1	83.1	83.1	10.435	0	323.31	10619000000	28	82	14	14	13	14	14	12	14	14
Q9CWV0	Mitochondrial assembly of ribosomal large subunit protein 1	Malsu1	KO_WT	0.0439094	1.8264	0.869005	1.85328		1.10773	0.0780311	0.869005	2.35567	20.058	19.4746	19.6676	19.2434	18.2143	19.1356	1.21575	0.281411	0.590514	-0.0889126	-1.73716	-0.261595				+		2	2	2	20.2	20.2	20.2	26.02	0	18.645	91858000	7	4.8	2	2	2	0	0	1	2	2
Q9CPU2	NADH dehydrogenase [ubiquinone] 1 beta subcomplex subunit 2, mitochondrial	Ndufb2		0.235191	-1.53331	-0.616651	-0.995487		0.521639	0.300858	-0.616651	-1.18713	25.2613	24.8486	25.5247	24.8667	26.3084	26.3095	-0.39079	-1.01439	0.00733771	-0.987072	1.19163	1.19328						2	2	2	8.6	8.6	8.6	11.967	0	13.71	6151700000	22	8.6	1	1	1	2	2	1	1	1
E9Q2N5;E9Q8U3;E9PZ54;Q3UIJ9	Myocardial zonula adherens protein	Gcom1;Myzap	KO_WT	0.00387013	1.82518	0.868042	3.09075	KO_WT	2.063	0.00864978	0.868042	4.79974	21.1617	21.2444	20.6685	20.1397	20.1959	20.1348	1.10833	1.26888	0.150722	-0.875865	-0.766728	-0.885337				+	+	1	1	1	2.5	2.5	2.5	47.181	0.0010764	1.9468	107060000	5	2.5	1	1	1	1	0	1	1	1
E9Q557;E9PZW0	Desmoplakin	Dsp	KO_WT	0.00518239	1.82167	0.865262	3.04258	KO_WT	2.02878	0.00935889	0.865262	4.69271	24.6392	24.4009	24.7054	23.4069	23.938	23.8049	0.951116	0.488609	1.07962	-1.44089	-0.410081	-0.668376				+	+	8	8	8	2.6	2.6	2.6	332.91	0	7.9353	2675500000	20	1.2	2	4	4	2	4	4	2	4
A0A1W2P7X0;E9QMV2;Q4KML4	Costars family protein ABRACL	Abracl	KO_WT	0.011617	1.79496	0.843954	2.63736	KO_WT	1.73235	0.0185203	0.843954	3.83616	22.7742	22.5016	22.3236	21.3574	21.9605	21.7497	1.2719	0.749053	0.407438	-1.44597	-0.289019	-0.693405				+	+	2	2	2	50.9	50.9	50.9	6.4374	0	10.536	885750000	8	50.9	2	2	2	1	2	2	2	2
P08122	Collagen alpha-2(IV) chain;Canstatin	Col4a2		0.236779	-1.5043	-0.589097	-0.99004		0.523119	0.299834	-0.589097	-1.19004	21.765	22.7797	23.4435	23.3381	23.3307	23.0866	-1.88955	-0.281445	0.770616	0.603523	0.59185	0.205003						2	2	2	1.3	1.3	1.3	167.32	0	8.0632	1177100000	9	0.8	0	1	2	1	1	1	0	1
P11152	Lipoprotein lipase	Lpl		0.124388	-1.49303	-0.57824	-1.2774		0.753428	0.17643	-0.57824	-1.63961	23.3852	22.5302	22.7304	23.931	23.3077	23.1418	0.428676	-1.28283	-0.882099	1.52126	0.273545	-0.0585545						7	7	7	21.5	21.5	21.5	53.109	0	86.971	1354700000	18	21.5	4	4	3	4	4	5	4	4
P60710;E9Q1F2;E9Q5F4	Actin, cytoplasmic 1;Actin, cytoplasmic 1, N-terminally processed	Actb		0.0970746	-1.4852	-0.570653	-1.43374		0.892689	0.12803	-0.570653	-1.91484	25.0682	25.432	25.4843	26.4101	25.5053	25.781	-1.20655	-0.401574	-0.285799	1.76258	-0.239284	0.370625						33	8	1	60.5	28.5	4.5	41.736	0	323.31	8423700000	34	55.2	6	4	7	8	7	6	1	1
P80316;E0CZA1	T-complex protein 1 subunit epsilon	Cct5		0.054089	-1.47504	-0.560755	-1.73703		1.18313	0.0655954	-0.560755	-2.51658	17.7204	17.4205	17.7796	18.2033	18.5342	17.8652	-0.510082	-1.27464	-0.359281	0.720866	1.56413	-0.141						2	2	2	7.4	7.4	7.4	59.623	0	21.405	19837000	11	5.5	1	1	2	1	1	1	1	1
P47738;A0A0G2JEU1	Aldehyde dehydrogenase, mitochondrial	Aldh2	KO_WT	0	1.78735	0.837821	5.20025	KO_WT	3.7852	0.000163982	0.837821	13.7097	29.5503	29.4348	29.4651	28.5696	28.6261	28.741	1.04754	0.798597	0.863794	-1.06705	-0.945232	-0.69765				+	+	40	40	39	72.4	72.4	70.9	56.537	0	323.31	91529000000	277	56.8	33	36	33	28	30	30	32	36
Q80X85	28S ribosomal protein S7, mitochondrial	Mrps7	KO_WT	0	1.7372	0.796767	3.8294	KO_WT	2.74389	0.00180349	0.796767	7.37297	25.3956	25.2679	25.2904	24.7179	24.3858	24.4599	1.05286	0.770238	0.819995	-0.446099	-1.18041	-1.01659				+	+	14	14	14	53.3	53.3	53.3	28.062	0	75.887	3924100000	52	26	11	10	11	4	5	5	11	10
Q04857	Collagen alpha-1(VI) chain	Col6a1		0.0613484	-1.46894	-0.55478	-1.65932		1.11329	0.0770386	-0.55478	-2.3674	24.3296	23.7828	23.6676	24.5947	24.5982	24.2515	0.315681	-1.05912	-1.34857	0.981969	0.990691	0.119348						12	12	12	17.2	17.2	17.2	108.49	0	120.5	2567000000	61	14	8	4	4	7	11	8	8	4
E9QPQ8;A0A140LHT6;Q8JZS9	39S ribosomal protein L48, mitochondrial	Mrpl48	KO_WT	0.00106897	1.73493	0.794879	3.73927	KO_WT	2.67323	0.00212214	0.794879	7.06084	24.7825	24.9621	25.1358	24.0714	24.1978	24.2266	0.485807	0.882631	1.26651	-1.0858	-0.806318	-0.742834				+	+	7	7	6	37.9	37.9	32.7	23.985	0	19.695	1723300000	33	11.4	6	4	4	3	3	2	5	3
A0A0G2JGU0				0.116748	-1.46688	-0.552753	-1.32416		0.80521	0.156599	-0.552753	-1.7413	21.5979	20.9218	21.4678	22.3525	21.5597	21.7336	-0.0166336	-1.48297	-0.298696	1.61999	-0.0993415	0.277653						2	1	1	77.8	33.3	33.3	2.9924	0	2.1521	738040000	6	77.8	1	1	1	1	1	1	1	1
Q8BVU5;A2AH29;A2AH28;A2AH27	ADP-ribose pyrophosphatase, mitochondrial	Nudt9	KO_WT	0.0155598	1.72697	0.788242	2.43552	KO_WT	1.61349	0.0243503	0.788242	3.52453	21.4836	21.5989	22.1232	21.0991	20.7425	20.9993	0.287063	0.519274	1.57551	-0.487469	-1.20578	-0.688603				+	+	2	2	2	6.6	6.6	6.6	38.604	0	3.0483	199370000	8	2.9	2	1	1	1	1	1	2	1
Q61171;D3Z4A4	Peroxiredoxin-2	Prdx2		0.0582543	-1.45948	-0.54545	-1.68566		1.14728	0.07124	-0.54545	-2.43959	22.4629	22.5576	22.7741	23.5426	23.0158	22.8725	-1.05631	-0.810983	-0.25059	1.7387	0.375004	0.00417198						4	4	4	27.8	27.8	27.8	21.778	0	11.6	1429600000	19	18.7	2	3	3	3	4	3	2	3
Q05BF0;Q9CQA6	Coiled-coil-helix-coiled-coil-helix domain-containing protein 1	Chchd1	KO_WT	0	1.71806	0.780777	4.50877	KO_WT	3.35967	0.00043685	0.780777	10.6709	24.5783	24.3963	24.5368	23.7952	23.7422	23.6317	1.06847	0.650152	0.973124	-0.731364	-0.853157	-1.10722				+	+	2	2	2	27.1	27.1	27.1	8.3125	0	39.841	3858100000	18	27.1	2	2	2	1	1	2	2	2
Q9CY16	28S ribosomal protein S28, mitochondrial	Mrps28	KO_WT	0.00290323	1.70701	0.771473	3.60976	KO_WT	2.60824	0.0024647	0.771473	6.78406	25.9943	25.7816	26.1125	25.0737	25.2671	25.2333	0.947169	0.464245	1.21542	-1.14276	-0.70364	-0.780443				+	+	8	8	8	40.9	40.9	40.9	20.52	0	94.556	5104300000	63	35.5	5	8	6	7	5	6	5	8
Q9WTQ5	A-kinase anchor protein 12	Akap12		0.0686486	-1.44397	-0.530043	-1.59029		1.06781	0.0855445	-0.530043	-2.27194	18.1736	18.459	18.0446	18.9994	18.9057	18.3623	-0.820007	-0.0821721	-1.15342	1.31504	1.07274	-0.332182						2	2	2	2.3	2.3	2.3	180.69	0	3.3296	61790000	6	1.2	1	1	0	1	2	1	1	1
Q9D7P6;D3Z0K9;D3Z7W0	Iron-sulfur cluster assembly enzyme ISCU, mitochondrial	Iscu	KO_WT	0.00371654	1.7034	0.768415	3.51602	KO_WT	2.53462	0.00291996	0.768415	6.48196	25.2852	25.5264	25.673	24.7101	24.6746	24.7947	0.396171	0.943948	1.27676	-0.909354	-0.990059	-0.717465				+	+	11	11	11	57.1	57.1	57.1	18.098	0	114.86	6743700000	40	41.7	9	10	10	6	6	6	9	10
Q80ZS3	28S ribosomal protein S26, mitochondrial	Mrps26	KO_WT	0	1.69527	0.761517	4.30949	KO_WT	3.23805	0.000578031	0.761517	9.92762	23.4482	23.2062	23.3361	22.6084	22.5912	22.5063	1.17234	0.603582	0.908754	-0.801409	-0.841951	-1.04131				+	+	3	3	3	17.5	17.5	17.5	23.443	0	27.969	1766400000	14	9	1	2	2	1	1	1	1	2
Q8BKY8	Transcription termination factor 2, mitochondrial	Mterf2		0.377148	-1.42637	-0.512346	-0.782568		0.3894	0.407944	-0.512346	-0.923648	23.4569	22.33	24.1655	23.9712	23.5328	23.9855	-0.174462	-1.85807	0.884309	0.594011	-0.0610571	0.61527						1	1	1	4.2	4.2	4.2	43.452	0.0040201	1.1188	754500000	6	4.2	1	1	1	1	1	1	1	1
P23242	Gap junction alpha-1 protein	Gja1	KO_WT	0.0310954	1.685	0.752745	2.00645		1.28283	0.0521395	0.752745	2.73563	23.0361	23.7563	23.5167	22.8706	22.3324	22.8479	-0.0467678	1.36343	0.89413	-0.370923	-1.42454	-0.415323				+		9	9	9	22	22	22	43.004	0	24.588	756410000	25	11.8	4	6	4	4	3	4	4	6
P17665	Cytochrome c oxidase subunit 7C, mitochondrial	Cox7c		0.0817218	-1.42596	-0.51193	-1.52039		1.01504	0.0965967	-0.51193	-2.1627	28.651	28.3233	29.0682	29.3105	29.2693	28.9986	-0.748332	-1.60637	0.344057	0.978461	0.870432	0.16175						4	4	4	31.7	31.7	31.7	7.3325	0	323.31	44732000000	79	31.7	4	3	3	3	4	4	4	3
Q8K1J6;A0A0N4SUW4;A0A0N4SV41	CCA tRNA nucleotidyltransferase 1, mitochondrial	Trnt1	KO_WT	0.0167822	1.68272	0.750792	2.3358	KO_WT	1.56047	0.0275127	0.750792	3.39068	22.83	22.6388	22.5128	21.783	21.6421	22.304	1.14126	0.740728	0.476846	-1.05176	-1.34673	0.0396564				+	+	5	5	5	11.3	11.3	11.3	49.895	0	12.037	1100100000	11	3.5	2	2	4	1	1	1	2	2
P58059	28S ribosomal protein S21, mitochondrial	Mrps21	KO_WT	0.0036875	1.65555	0.727311	3.50841	KO_WT	2.60678	0.00247298	0.727311	6.77796	23.7062	23.7967	23.6117	23.0733	22.7914	23.0679	0.878786	1.09667	0.651192	-0.645011	-1.32362	-0.658021				+	+	5	5	5	59.8	59.8	59.8	10.561	0	41.24	2177000000	16	42.5	5	4	4	2	2	3	5	4
Q3U8Y1;Q9DCA2	28S ribosomal protein S11, mitochondrial	Mrps11	KO_WT	0.020281	1.65554	0.727301	2.22088	KO_WT	1.48162	0.0329897	0.727301	3.19717	24.2255	23.9524	23.9377	23.72	23.0466	23.1671	1.17175	0.590692	0.559322	0.0961371	-1.33719	-1.08071				+	+	6	6	6	39.8	39.8	39.8	20.251	0	81.602	2137800000	22	15.7	5	5	5	5	3	2	5	5
Q9JKF7	39S ribosomal protein L39, mitochondrial	Mrpl39	KO_WT	0	1.65308	0.725161	5.16847	KO_WT	4.25105	5.60983e-05	0.725161	17.9919	25.1389	25.0677	25.1608	24.3406	24.4163	24.435	0.948373	0.770216	1.00326	-1.04927	-0.859759	-0.812819				+	+	10	10	10	39	39	39	38.549	0	15.91	3366900000	44	11.9	7	7	8	8	5	4	7	7
Q99M01;A0A286YCZ4;G3X9Q4;A0A286YCZ5	Phenylalanine--tRNA ligase, mitochondrial	Fars2	KO_WT	0.00360305	1.65182	0.72406	3.47569	KO_WT	2.58426	0.00260457	0.72406	6.68437	23.067	23.3067	23.4165	22.4776	22.5503	22.5901	0.400075	0.979266	1.24435	-1.02375	-0.847982	-0.751954				+	+	2	2	2	8	8	8	52.336	0	7.3855	1705900000	13	2.9	1	1	2	1	1	1	1	1
Q9CQF8	Ribosomal protein 63, mitochondrial	Mrpl57	KO_WT	0.0201452	1.62294	0.698613	2.18132	KO_WT	1.47101	0.0338056	0.698613	3.17161	25.0175	24.3726	24.492	24.0865	23.9457	23.754	1.6345	0.208969	0.473025	-0.423428	-0.734592	-1.15848				+	+	5	5	5	24.5	24.5	24.5	11.952	0	7.8427	3478800000	29	21.6	4	3	3	4	3	2	4	3
Q9JI39	ATP-binding cassette sub-family B member 10, mitochondrial	Abcb10	KO_WT	0.0420465	1.61625	0.692647	1.89678		1.22702	0.0592903	0.692647	2.61208	23.9232	23.3821	23.7786	23.3972	22.6806	22.9281	1.20329	0.0706459	0.900485	0.102245	-1.39733	-0.879335				+		7	7	7	12.4	12.4	12.4	77.187	0	43.484	1547300000	18	5.3	4	4	2	4	2	2	4	4
D5MCW4;Q9CQ89	Protein CutA	Cuta		0.572321	-1.41254	-0.498296	-0.568579		0.254983	0.555926	-0.498296	-0.641813	22.8597	20.3067	22.3127	22.2855	22.3273	22.3612	0.877986	-1.98031	0.265516	0.235063	0.281929	0.319815						2	2	2	20.8	20.8	20.8	16.453	0	6.3364	897980000	10	20.8	2	1	1	2	1	2	2	1
D3YUI7;D3YW14;D3Z0I3;A0A0G2JE15		Myl2	KO_WT	0.0239551	1.60479	0.682386	2.0796	KO_WT	1.39479	0.0402915	0.682386	2.99117	23.699	23.82	24.0842	22.8584	23.5416	23.1561	0.383586	0.652619	1.24039	-1.4861	0.0333899	-0.823888				+	+	30	2	2	94.8	17.4	17.4	13.236	0	12.544	950550000	8	94.8	2	1	2	1	1	1	2	1
A0A0R4J094;Q3TC72	Fumarylacetoacetate hydrolase domain-containing protein 2A	Fahd2		0.0585133	-1.40776	-0.493399	-1.70847		1.22762	0.0592077	-0.493399	-2.61341	26.1523	25.8732	26.522	26.6757	26.6444	26.7075	-0.813628	-1.63395	0.272748	0.724434	0.632486	0.817912						9	9	9	49.2	49.2	49.2	34.676	0	58.641	7180100000	47	37.7	5	4	5	9	7	6	5	4
E9PWY6;O88986	2-amino-3-ketobutyrate coenzyme A ligase, mitochondrial	Gcat		0.0794497	-1.4068	-0.492422	-1.52964		1.04229	0.0907219	-0.492422	-2.21891	22.3424	21.6298	21.8852	22.2938	22.5032	22.5376	0.395805	-1.56669	-0.863352	0.262076	0.838728	0.933433						3	3	3	12.8	12.8	12.8	41.333	0	34.234	1000400000	18	7.3	1	1	1	1	2	2	1	1
Q9EQI8	39S ribosomal protein L46, mitochondrial	Mrpl46	KO_WT	0	1.60198	0.67986	4.17677	KO_WT	3.38475	0.00041233	0.67986	10.8307	26.5396	26.6023	26.6126	25.9068	26.0053	25.8028	0.778316	0.94378	0.970985	-0.892811	-0.632652	-1.16762				+	+	11	11	11	51.9	51.9	51.9	32.131	0	157.98	12172000000	88	35.3	8	8	9	5	7	7	8	8
Q5SVY0		Ogdh		0.235177	-1.39884	-0.484227	-0.995212		0.555075	0.278564	-0.484227	-1.25267	24.2487	23.4399	23.6288	24.4175	23.6764	24.6761	0.468533	-1.15016	-0.772064	0.806479	-0.676817	1.32403						4	1	1	39.8	17.9	17.9	13.581	0	24.136	1281200000	13	39.8	1	1	1	1	1	1	1	1
Q8BX02	KN motif and ankyrin repeat domain-containing protein 2	Kank2		0.224554	-1.39119	-0.476322	-1.01934		0.577696	0.264426	-0.476322	-1.29687	20.7599	19.7814	19.6858	20.6848	20.6806	20.2905	0.930241	-1.11042	-1.3098	0.773675	0.764916	-0.0486074						1	1	1	2.7	2.7	2.7	90.244	0.003996	1.0699	238260000	5	2.7	0	1	1	1	1	1	0	1
D3YZ06;P14602	Heat shock protein beta-1	Hspb1		0.282417	-1.39041	-0.475514	-0.91142		0.491374	0.322571	-0.475514	-1.12754	19.8784	20.7526	21.2267	21.2732	20.8009	21.2102	-1.84519	-0.196828	0.697084	0.784781	-0.105827	0.665979						3	3	3	32	32	32	16.818	0	4.9673	440550000	7	10.9	1	1	1	2	1	1	1	1
Q9DCS3;A2A845	Trans-2-enoyl-CoA reductase, mitochondrial	Mecr		0.0503158	-1.38803	-0.473036	-1.78457	KO_WT	1.3404	0.0456672	-0.473036	-2.86568	25.5875	25.1103	25.2261	25.9245	25.775	25.6434	0.136226	-1.37424	-1.00774	1.20283	0.72968	0.313244					+	13	13	13	70.5	70.5	70.5	40.342	0	97.88	6369000000	83	37.8	10	6	7	12	8	8	10	6
D3Z2K2;Q9CR88	28S ribosomal protein S14, mitochondrial	Mrps14	KO_WT	0.00318919	1.59615	0.674599	3.20094	KO_WT	2.43492	0.00367352	0.674599	6.09117	25.7628	25.6125	25.9424	25.1549	25.1536	24.9854	0.842117	0.4557	1.30413	-0.720974	-0.724152	-1.15682				+	+	3	3	3	30.3	30.3	30.3	14.279	0	90.216	7865700000	19	23	2	2	2	3	2	2	2	2
Q91VB8;P01942	Hemoglobin subunit alpha	haemaglobin alpha 2;Hba		0.113401	-1.38549	-0.470392	-1.33906		0.871184	0.134529	-0.470392	-1.87194	31.2595	31.3364	30.7172	31.406	31.8919	31.4265	-0.21235	-0.00830744	-1.65076	0.176132	1.46481	0.230474						14	14	12	78.2	78.2	78.2	15.112	0	323.31	328900000000	335	78.2	14	14	11	14	13	13	12	12
Q9D9V3	Ethylmalonyl-CoA decarboxylase	Echdc1		0.435536	-1.37975	-0.464411	-0.717213		0.35252	0.444099	-0.464411	-0.848206	19.9324	18.773	19.9113	19.2956	20.6464	20.0679	0.247634	-1.53203	0.215128	-0.72983	1.34354	0.455554						1	1	1	9.3	9.3	9.3	35.467	0	16.853	198310000	5	9.3	1	0	1	1	1	1	1	0
P47857	ATP-dependent 6-phosphofructokinase, muscle type	Pfkm		0.235677	-1.37407	-0.458459	-0.992683		0.562419	0.273893	-0.458459	-1.26703	21.8239	21.6064	21.6593	22.302	22.6846	21.4784	-0.217065	-0.680568	-0.567966	0.801782	1.6172	-0.953382						5	5	5	7.9	7.9	7.9	85.268	0	29.623	466570000	14	5.8	4	2	3	3	3	3	4	2
Z4YKT6;Q99J47	Dehydrogenase/reductase SDR family member 7B	Dhrs7b		0.23549	-1.37346	-0.45782	-0.991758		0.561898	0.274222	-0.45782	-1.26601	20.8329	21.3384	21.0057	22.1398	21.0177	21.3929	-0.970496	0.107759	-0.60202	1.81711	-0.57626	0.223908						3	3	3	10.4	10.4	10.4	33.225	0	9.0044	575820000	9	5.2	1	2	2	2	1	1	1	2
A0A0J9YUB6;Q9CRD0	OCIA domain-containing protein 1	Ociad1	KO_WT	0.0340556	1.58824	0.66743	1.97352	KO_WT	1.31239	0.0487096	0.66743	2.80205	25.108	24.3849	24.6515	23.8469	24.0678	24.2273	1.61847	0.00852387	0.602058	-1.18931	-0.697378	-0.342365				+	+	7	7	7	47.2	47.2	47.2	19.622	0	193.55	3561400000	36	20.8	6	5	5	4	4	4	6	5
P47963	60S ribosomal protein L13	Rpl13		0.274358	-1.3705	-0.454706	-0.927544		0.510503	0.308672	-0.454706	-1.16524	20.9125	20.5166	20.0839	21.072	20.3777	21.4274	0.365543	-0.434726	-1.30946	0.687891	-0.715501	1.40626						1	1	1	3.8	3.8	3.8	24.305	0	8.2472	363910000	6	3.8	1	1	1	1	1	1	1	1
F6SWS9;A0A0X1KG62;Q8C4Y3	Negative elongation factor B	Nelfb		0.757	-1.37029	-0.454477	-0.363622		0.147012	0.712834	-0.454477	-0.395246	19.2301	21.7383	23.1248	21.573	21.7859	22.0977	-1.83922	0.114212	1.19406	-0.0145204	0.151331	0.394133						1	1	1	4.9	4.9	4.9	23.315	0.002064	1.3874	750340000	5	4.9	0	1	1	1	1	1	0	1
O35972;A0A1B0GQZ1;A0A1B0GSZ9	39S ribosomal protein L23, mitochondrial	Mrpl23	KO_WT	0.0165614	1.56126	0.642709	2.32412	KO_WT	1.65851	0.0219527	0.642709	3.64062	23.2451	23.0975	23.1604	22.7904	22.2047	22.5798	0.992863	0.625392	0.782012	-0.139236	-1.59745	-0.663585				+	+	6	6	6	59.6	59.6	59.6	17.121	0	15.518	1392800000	10	15.8	4	5	3	2	2	2	4	5
P62874;H3BKR2	Guanine nucleotide-binding protein G(I)/G(S)/G(T) subunit beta-1	Gnb1		0.0506462	-1.36797	-0.45204	-1.78212	KO_WT	1.37359	0.0423067	-0.45204	-2.94195	23.2363	23.2677	23.6977	23.9248	23.8378	23.7953	-1.30364	-1.19877	0.237593	0.99597	0.705365	0.563487					+	6	6	4	28.2	28.2	15.3	37.377	0	135.79	2586900000	16	24.4	4	2	3	5	4	4	3	1
Q8BH64	EH domain-containing protein 2	Ehd2		0.0850208	-1.36729	-0.45132	-1.50357		1.05955	0.0871869	-0.45132	-2.25474	25.8263	26.1764	26.0986	26.8221	26.3512	26.282	-1.31081	-0.251204	-0.486753	1.70295	0.277616	0.0681983						11	11	10	30.4	30.4	30.4	61.174	0	171.33	10203000000	79	30.4	7	6	6	11	9	10	6	5
Q91V16	LYR motif-containing protein 5	Lyrm5	KO_WT	0.00651163	1.55216	0.634275	2.89622	KO_WT	2.22437	0.00596523	0.634275	5.33001	28.0334	27.9402	28.1976	27.5968	27.2829	27.3886	0.790903	0.539672	1.23347	-0.385796	-1.23152	-0.946734				+	+	8	8	8	54.7	54.7	54.7	10.391	0	56.861	22467000000	108	54.7	8	8	8	7	8	8	8	8
Q1XH17	Tripartite motif-containing protein 72	Trim72		0.0651823	-1.36602	-0.449977	-1.62903		1.20015	0.0630741	-0.449977	-2.55345	27.465	27.0617	27.3703	27.9981	27.6706	27.5782	-0.188425	-1.47666	-0.490913	1.51446	0.468409	0.173123						23	23	23	67.1	67.1	67.1	52.816	0	214.03	24656000000	117	49.7	11	9	13	19	20	16	11	9
Q9CQE3;D3Z198	28S ribosomal protein S17, mitochondrial	Mrps17		0.844081	-1.36412	-0.447969	-0.261396		0.0995886	0.795081	-0.447969	-0.277593	17.5109	22.3705	22.3323	21.1436	21.1807	21.2332	-1.93363	0.789267	0.767862	0.101847	0.122617	0.152037						4	4	4	37.5	37.5	37.5	13.382	0	4.3341	552850000	10	35	1	3	3	2	2	3	1	3
P20918	Plasminogen;Plasmin heavy chain A;Activation peptide;Angiostatin;Plasmin heavy chain A, short form;Plasmin light chain B	Plg		0.734169	-1.363	-0.446782	-0.39843		0.164707	0.684374	-0.446782	-0.43744	22.6571	22.5419	22.2629	20.9396	23.6076	24.2551	-0.0467807	-0.147367	-0.391009	-1.54645	0.783138	1.34847						5	5	5	7.6	7.6	7.6	90.807	0	26.736	1188300000	17	7.6	2	5	4	3	4	5	2	5
Q99N92	39S ribosomal protein L27, mitochondrial	Mrpl27	KO_WT	0.00898324	1.54616	0.628691	2.77893	KO_WT	2.11944	0.00759564	0.628691	4.98031	27.3605	27.1093	26.9628	26.6118	26.4873	26.4474	1.43006	0.75304	0.358245	-0.587747	-0.923062	-1.03054				+	+	7	7	7	45.3	45.3	45.3	15.944	0	29.005	15737000000	65	29.1	5	6	6	3	3	3	5	6
Q9DBJ1	Phosphoglycerate mutase 1	Pgam1		0.139323	-1.35821	-0.441709	-1.21787		0.774787	0.167963	-0.441709	-1.68148	18.497	18.4844	18.8239	19.4186	19.1097	18.6021	-0.86609	-0.899742	0.00346851	1.58538	0.763488	-0.586506						4	1	1	17.7	7.1	7.1	28.832	0	6.3108	16230000	6	17.7	1	1	1	1	1	1	1	1
Q9DC77	Small muscular protein	Smpx		0.632568	-1.35609	-0.439454	-0.513806		0.227757	0.591893	-0.439454	-0.581834	20.1225	22.2802	22.2422	22.4672	21.8661	21.63	-1.90968	0.594408	0.550277	0.811395	0.113833	-0.160234						3	3	3	49.4	49.4	49.4	9.2525	0	22.814	847460000	17	22.4	1	2	2	3	2	1	1	2
P11531	Dystrophin	Dmd		0.23536	-1.35323	-0.436402	-0.994434		0.573108	0.267234	-0.436402	-1.28791	23.0895	22.09	22.9299	23.2758	23.2768	22.8659	0.380852	-1.883	0.0194361	0.802967	0.805218	-0.12547						5	5	5	1.9	1.9	1.9	425.83	0	10.37	834590000	18	0.7	4	1	2	3	3	2	4	1
P52196	Thiosulfate sulfurtransferase	Tst		0.112075	-1.34627	-0.428969	-1.35358		0.923983	0.119129	-0.428969	-1.9776	22.3648	22.5322	21.9354	22.8967	22.75	22.4726	-0.38047	0.120406	-1.66549	1.21124	0.772294	-0.0579741						3	3	3	14.8	14.8	14.8	33.466	0	15.635	1126900000	12	14.8	2	2	2	2	2	3	2	2
Q61733	28S ribosomal protein S31, mitochondrial	Mrps31	KO_WT	0.0397388	1.51183	0.596294	1.94751	KO_WT	1.35193	0.0444701	0.596294	2.89208	26.3845	26.1488	26.3689	26.0812	25.4553	25.5768	0.961706	0.368338	0.922425	0.198043	-1.37831	-1.0722				+	+	13	13	13	37.8	37.8	37.8	43.88	0	204.54	10879000000	127	31.2	12	8	12	8	8	8	12	8
Q99J39	Malonyl-CoA decarboxylase, mitochondrial	Mlycd		0.22339	-1.33537	-0.417234	-1.02413		0.608674	0.246221	-0.417234	-1.35729	26.1287	25.5049	26.2486	25.9738	26.5413	26.6189	-0.0999037	-1.63269	0.194748	-0.480656	0.913875	1.10463						8	8	8	22.2	22.2	22.2	54.735	0	214.75	7002800000	44	18.5	7	2	4	4	2	5	7	2
Q6P3A8	2-oxoisovalerate dehydrogenase subunit beta, mitochondrial	Bckdhb		0.0521208	-1.32667	-0.40781	-1.76221	KO_WT	1.44236	0.0361114	-0.40781	-3.10313	23.2424	23.3312	23.4961	23.9215	23.815	23.5565	-1.19693	-0.862802	-0.242199	1.35882	0.957944	-0.0148371					+	6	6	6	36.7	36.7	36.7	42.88	0	27.8	1427100000	19	27.7	4	4	4	4	5	5	4	4
O88441	Metaxin-2	Mtx2		0.0519273	-1.32323	-0.404064	-1.76626	KO_WT	1.45695	0.034918	-0.404064	-3.13791	23.581	23.1589	23.3885	23.7723	23.8552	23.713	0.010664	-1.59746	-0.72262	0.739878	1.0556	0.513929					+	9	9	9	57.4	57.4	57.4	29.758	0	107.78	1631800000	27	43.3	7	8	6	6	5	5	7	8
Q9D1B9	39S ribosomal protein L28, mitochondrial	Mrpl28	KO_WT	0.00314667	1.50512	0.589881	3.18297	KO_WT	2.63889	0.00229673	0.589881	6.9134	26.49	26.6633	26.7381	25.9695	26.1191	26.0332	0.459181	0.974502	1.19706	-1.08822	-0.643499	-0.899024				+	+	12	12	12	57.2	57.2	57.2	30.169	0	169.22	12102000000	104	28.8	10	8	8	7	7	6	10	8
K3W4R2;Q6URW6;A0A140LI60	Myosin-14	Myh14	KO_WT	0.00903371	1.50206	0.586939	2.80912	KO_WT	2.24116	0.00573911	0.586939	5.38769	23.4375	23.0896	23.2491	22.7342	22.6892	22.592	1.37703	0.362602	0.827793	-0.673871	-0.804994	-1.08856				+	+	10	7	7	7.8	6	6	228.56	0	142.98	1538500000	20	6.4	3	5	5	3	3	5	3	5
A0A1W2P7G5;A0A1W2P7J1;E9Q3H6		Coq10a		0.0807684	-1.31306	-0.39293	-1.52317		1.16958	0.0676733	-0.39293	-2.48739	25.733	26.1898	26.1894	26.3464	26.4811	26.4635	-1.81374	-0.159614	-0.160913	0.40749	0.895374	0.831404						9	9	9	40.6	40.6	40.6	24.923	0	70.328	16540000000	34	30	6	4	4	5	5	5	6	4
E9PV44;O35143	ATPase inhibitor, mitochondrial	Atpif1	KO_WT	0.0255941	1.49854	0.583553	2.05504	KO_WT	1.47124	0.0337881	0.583553	3.17215	26.9764	27.0325	27.4063	26.5333	26.3499	26.7814	0.343395	0.49199	1.48122	-0.829348	-1.31469	-0.172571				+	+	9	9	9	74.3	74.3	74.3	8.7887	0	157.62	6483000000	253	74.3	8	8	8	7	9	9	8	8
P15089	Mast cell carboxypeptidase A	Cpa3		0.655863	-1.30344	-0.38232	-0.485162		0.216065	0.608044	-0.38232	-0.555677	21.4125	20.7604	19.2112	20.4389	21.1833	20.909	0.971456	0.137944	-1.84252	-0.273135	0.678457	0.3278						1	1	1	2.6	2.6	2.6	48.789	0.0069444	0.99876	275960000	5	2.6	1	1	0	1	1	1	1	1
G3UVV4;P17710	Hexokinase;Hexokinase-1	Hk1	KO_WT	0	1.47835	0.563986	4.26271	KO_WT	4.19917	6.32162e-05	0.563986	17.457	27.2587	27.2214	27.2446	26.6266	26.6744	26.7318	0.962039	0.842033	0.916743	-1.07099	-0.917277	-0.732547				+	+	26	26	22	33.5	33.5	30.2	101.87	0	193.49	16957000000	148	26.3	19	18	22	18	17	19	15	15
Q925I1	ATPase family AAA domain-containing protein 3	Atad3	KO_WT	0.00557143	1.47339	0.559137	2.94653	KO_WT	2.47073	0.00338273	0.559137	6.22918	28.099	27.7912	27.9682	27.4132	27.3797	27.388	1.32367	0.366666	0.917172	-0.808401	-0.912488	-0.886622				+	+	25	25	25	44.3	44.3	44.3	66.741	0	323.31	23969000000	153	31	22	17	16	14	10	18	22	17
P09542;A0A0G2JDW2;A0A0G2JDM3	Myosin light chain 3	Myl3	KO_WT	0.0195745	1.46373	0.549646	2.26199	KO_WT	1.73522	0.0183984	0.549646	3.84388	34.1435	34.3526	34.2784	33.4722	33.7361	33.9173	0.471982	1.08798	0.869474	-1.50627	-0.728576	-0.194589				+	+	37	37	33	90.7	90.7	90.7	22.421	0	323.31	1997200000000	1730	90.7	35	35	36	34	35	34	31	31
P21550;Q5SX59	Beta-enolase;Enolase	Eno3		0.0526867	-1.30192	-0.380637	-1.7532	KO_WT	1.5035	0.0313687	-0.380637	-3.25024	26.8304	26.9509	26.975	27.5153	27.1774	27.2056	-1.13853	-0.646047	-0.547833	1.65924	0.2791	0.394074					+	21	21	18	59.9	59.9	51.6	47.024	0	248.69	24622000000	146	55.3	16	13	15	17	18	17	13	10
Q9CR68	Cytochrome b-c1 complex subunit Rieske, mitochondrial;Cytochrome b-c1 complex subunit 11	Uqcrfs1		0.0501625	-1.30122	-0.379861	-1.80237	KO_WT	1.57606	0.0265426	-0.379861	-3.42971	31.983	32.0942	32.1461	32.6326	32.4426	32.2876	-1.16814	-0.706587	-0.491024	1.52907	0.740056	0.0966321					+	23	23	23	79.2	79.2	79.2	29.367	0	323.31	410860000000	1070	71.2	17	18	19	20	19	19	17	18
A0A0R4J0T0;Q8K3A0	Iron-sulfur cluster co-chaperone protein HscB, mitochondrial	Hscb		0.10924	-1.29891	-0.377302	-1.38264		1.0246	0.0944927	-0.377302	-2.18238	25.6079	25.7857	26.1852	26.2769	26.184	26.2498	-1.57082	-0.936563	0.488368	0.815558	0.48432	0.71914						14	14	14	65.8	65.8	65.8	26.673	0	262.74	11234000000	63	41.5	6	7	5	13	9	8	6	7
A0A140LIU4;P56392	Cytochrome c oxidase subunit 7A1, mitochondrial	Cox7a1		0.0611751	-1.29663	-0.374772	-1.65819	KO_WT	1.38744	0.0409788	-0.374772	-2.97407	30.8374	30.4997	30.8744	31.1793	31.1182	31.0383	-0.352387	-1.71752	-0.202641	1.0298	0.782897	0.459848					+	6	6	6	32.6	32.6	32.6	9.8272	0	323.31	265260000000	200	32.6	6	6	6	6	6	6	6	6
Q9D8S9	BolA-like protein 1	Bola1	KO_WT	0.00511801	1.46337	0.549295	3.03033	KO_WT	2.60229	0.00249865	0.549295	6.75923	26.4408	26.3734	26.2021	25.8151	25.7121	25.8413	1.20051	0.985788	0.439764	-0.793837	-1.12213	-0.710097				+	+	6	6	6	47.4	47.4	47.4	14.379	0	60.217	14518000000	44	29.9	5	5	5	4	4	4	5	5
Q9JIW9;P63321;A0A1Y7VL93	Ras-related protein Ral-B;Ras-related protein Ral-A	Ralb;Rala		0.22947	-1.29453	-0.372427	-1.00792		0.621309	0.239161	-0.372427	-1.38191	23.1237	23.4028	23.6272	23.9652	24.0018	23.304	-1.24597	-0.468179	0.157365	1.09912	1.20116	-0.743489						4	4	4	23.3	23.3	23.3	23.349	0	9.6838	1608400000	23	5.8	3	3	3	3	2	2	3	3
G5E8R3;E9QPD7;Q05920	Pyruvate carboxylase;Pyruvate carboxylase, mitochondrial	Pcx;Pc	KO_WT	0.00502439	1.44827	0.53433	3.01563	KO_WT	2.64104	0.00228537	0.53433	6.92258	27.9398	27.9204	27.9055	27.4551	27.2348	27.4727	0.935716	0.872009	0.823285	-0.655191	-1.37844	-0.597375				+	+	35	35	35	42	42	42	129.7	0	303	18903000000	169	26.3	24	26	28	20	16	21	24	26
P09411;S4R2M7	Phosphoglycerate kinase 1;Phosphoglycerate kinase	Pgk1		0.0647955	-1.29168	-0.369254	-1.64129	KO_WT	1.37903	0.0417797	-0.369254	-2.95456	24.341	24.2797	24.5283	24.9073	24.7844	24.5649	-0.927935	-1.17893	-0.161009	1.39111	0.887603	-0.0108372					+	11	11	11	44.8	44.8	44.8	44.55	0	70.168	4275600000	42	30.9	6	4	6	10	6	7	6	4
P51667;E9Q8Y0	Myosin regulatory light chain 2, ventricular/cardiac muscle isoform	Myl2	KO_WT	0.0255	1.44796	0.534022	2.04756	KO_WT	1.53232	0.0293552	0.534022	3.32085	33.2779	33.5366	33.5665	32.6713	32.9934	33.1142	0.247807	1.0053	1.09289	-1.52874	-0.58546	-0.231804				+	+	41	41	13	95.8	95.8	51.2	18.864	0	323.31	1304300000000	1307	95.8	35	40	37	30	33	38	12	13
P61982	14-3-3 protein gamma;14-3-3 protein gamma, N-terminally processed	Ywhag		0.371986	-1.28953	-0.366845	-0.790806		0.431299	0.370426	-0.366845	-1.00813	22.2324	21.3229	21.414	22.4607	21.7514	21.8577	0.879399	-1.15809	-0.953997	1.39086	-0.198173	0.0399996						2	2	2	15.4	15.4	15.4	28.302	0	79.422	602200000	16	15.4	1	2	2	1	2	2	1	2
Q9D7J4	Cytochrome c oxidase protein 20 homolog	Cox20		0.252766	-1.28768	-0.364773	-0.963465		0.584055	0.260582	-0.364773	-1.30928	25.9681	25.07	25.3553	25.6774	25.9758	25.8345	0.880665	-1.58144	-0.799206	0.0838228	0.901695	0.514461						4	4	4	35.9	35.9	35.9	13.163	0	112.49	11898000000	21	35	4	2	4	3	3	3	4	2
Q9D1P0;F7CXG9	39S ribosomal protein L13, mitochondrial	Mrpl13	KO_WT	0.0110863	1.44611	0.532177	2.57585	KO_WT	2.12308	0.00753213	0.532177	4.99216	23.512	23.4392	23.2345	22.8266	22.9927	22.77	1.21907	0.987489	0.335623	-0.963658	-0.434606	-1.14392				+	+	6	6	6	36.5	36.5	36.5	20.677	0	19.601	1857400000	23	24.2	3	2	3	3	3	3	3	2
Q99N94;Q3UK02	39S ribosomal protein L9, mitochondrial	Mrpl9	KO_WT	0.0412215	1.43997	0.526044	1.90331	KO_WT	1.39101	0.0406432	0.526044	2.98238	25.6467	25.1381	25.4064	24.696	25.0335	24.8835	1.47774	0.0116439	0.785139	-1.26263	-0.289708	-0.722178				+	+	10	10	10	32.1	32.1	32.1	30.244	0	35.486	5704700000	36	10.9	9	6	7	2	3	3	9	6
P17751;H7BXC3	Triosephosphate isomerase	Tpi1		0.0551598	-1.28589	-0.362762	-1.73149	KO_WT	1.52898	0.0295816	-0.362762	-3.31263	26.902	26.7773	26.9931	27.4301	27.1945	27.136	-0.733394	-1.27046	-0.340597	1.54226	0.527052	0.275142					+	19	19	19	58.5	58.5	58.5	32.191	0	195.95	21112000000	114	58.5	15	15	15	16	15	18	15	15
Q9D1I6	39S ribosomal protein L14, mitochondrial	Mrpl14	KO_WT	0.0242273	1.43259	0.518626	2.08552	KO_WT	1.59923	0.0251637	0.518626	3.48821	26.8257	26.3747	26.6619	26.2331	26.073	26.0003	1.41771	0.0403769	0.917713	-0.391831	-0.880944	-1.10303				+	+	5	5	5	42.8	42.8	42.8	15.874	0	53.037	7620800000	53	42.8	4	4	5	5	5	5	4	4
Q99LX0;A2A813;A2A815	Protein deglycase DJ-1	Park7		0.12725	-1.28303	-0.359559	-1.26671		0.913086	0.122156	-0.359559	-1.9557	26.6521	26.2697	26.0598	26.7982	26.5876	26.6744	0.515295	-0.842357	-1.58762	1.03399	0.286367	0.594328						13	13	13	69.8	69.8	69.8	20.021	0	247.76	13579000000	92	69.3	9	9	9	11	11	11	9	9
Q8K370	Acyl-CoA dehydrogenase family member 10	Acad10		0.192606	-1.27762	-0.353455	-1.08401		0.714508	0.192971	-0.353455	-1.56352	25.8004	25.0262	25.5123	25.7839	25.8071	25.8083	0.564259	-1.8988	-0.352152	0.511729	0.585491	0.589477						18	2	2	11.7	1.1	1.1	118.98	0	20.102	6589600000	29	10.4	2	2	2	2	2	2	2	2
Q3TBW2	39S ribosomal protein L10, mitochondrial	Mrpl10		0.725161	-1.27192	-0.347009	-0.406692		0.174601	0.668958	-0.347009	-0.460684	21.1591	20.5507	22.895	22.4261	21.5975	21.6222	-0.64876	-1.36729	1.40132	0.847581	-0.131016	-0.101843						4	4	4	30.5	30.5	30.5	29.395	0	10.937	193260000	5	14.5	2	2	4	3	2	2	2	2
F8WHL1;Q5IRJ6	Zinc transporter 9	Slc30a9		0.452198	-1.27073	-0.345655	-0.700461		0.367254	0.429285	-0.345655	-0.878483	22.1322	21.8522	21.6617	22.9323	22.0651	21.6856	0.164301	-0.430455	-0.835197	1.86396	0.0218399	-0.784443						9	9	9	16.6	16.6	16.6	60.674	0	89.096	909030000	24	11.2	4	2	5	7	6	5	4	2
Q9D2R6;E9Q6W2	Cytochrome c oxidase assembly factor 3 homolog, mitochondrial	Coa3		0.131073	-1.27066	-0.345578	-1.25263		0.917638	0.120882	-0.345578	-1.96484	23.9116	23.6176	24.0175	24.4138	24.2022	23.9674	-0.407646	-1.49608	-0.0155186	1.45189	0.668492	-0.201141						3	3	3	26.9	26.9	26.9	11.987	0	4.9074	2466100000	18	17.6	1	3	3	3	3	2	1	3
Q9D6T9		Mrps36		0.0588997	-1.26966	-0.344445	-1.68077	KO_WT	1.51673	0.030428	-0.344445	-3.28254	25.4821	25.6065	25.7049	26.0885	25.8019	25.9364	-1.30339	-0.740237	-0.295086	1.44164	0.144014	0.753049					+	6	2	2	74	26	26	10.942	0	109.04	5843800000	34	57	1	2	1	1	1	1	1	2
B1AXP6	Mitochondrial import receptor subunit TOM5 homolog	Tomm5		0.715646	-1.26705	-0.341472	-0.420215		0.182548	0.656829	-0.341472	-0.479183	23.3332	21.7953	22.6595	23.7977	21.8957	23.1191	0.705661	-1.21018	-0.133567	1.2843	-1.08516	0.438943						3	3	3	37.3	37.3	37.3	6.0372	0.0010616	1.7638	879560000	6	15.7	1	2	1	2	1	1	1	2
P10639	Thioredoxin	Txn	KO_WT	0.00508642	1.42872	0.514721	3.02572	KO_WT	2.73679	0.00183318	0.514721	7.3411	21.4453	21.3728	21.2589	20.7556	20.8929	20.8844	1.17611	0.927898	0.538301	-1.18444	-0.714441	-0.74343				+	+	2	2	2	21	21	21	11.675	0.0010684	1.8321	411780000	5	21	2	2	0	1	2	2	2	2
Q9QYR9	Acyl-coenzyme A thioesterase 2, mitochondrial	Acot2	KO_WT	0.0113695	1.42832	0.514322	2.53489	KO_WT	2.12501	0.00749881	0.514322	4.99842	31.1606	31.1994	31.0865	30.4397	30.7339	30.7299	0.886492	1.01411	0.642022	-1.48964	-0.519826	-0.533158				+	+	30	30	30	64.2	64.2	64.2	49.656	0	323.31	222540000000	489	63.6	23	24	24	24	28	28	23	24
Q9D0K2;Q3UJQ9	Succinyl-CoA:3-ketoacid coenzyme A transferase 1, mitochondrial;Succinyl-CoA:3-ketoacid-coenzyme A transferase	Oxct1		0.0503364	-1.26132	-0.334938	-1.77893	KO_WT	1.71664	0.0192027	-0.334938	-3.79399	31.1915	31.0596	31.2094	31.6319	31.4521	31.3813	-0.624056	-1.26049	-0.538071	1.49923	0.632282	0.291109					+	38	38	38	61.2	61.2	61.2	55.988	0	323.31	264890000000	959	60.8	32	33	33	33	34	33	32	33
Q8K2Y7	39S ribosomal protein L47, mitochondrial	Mrpl47	KO_WT	0.00563855	1.42795	0.513947	2.96385	KO_WT	2.65949	0.00219033	0.513947	7.00153	25.3184	25.1129	25.3175	24.785	24.6931	24.7289	1.11286	0.41076	1.10967	-0.709284	-1.02319	-0.900814				+	+	10	10	10	34.9	34.9	34.9	29.725	0	69.296	6203300000	53	22.2	7	9	7	6	5	6	7	9
Q9D404	3-oxoacyl-[acyl-carrier-protein] synthase, mitochondrial	Oxsm		0.110498	-1.25322	-0.325643	-1.36198		1.10085	0.079278	-0.325643	-2.34116	24.4646	24.1951	24.3035	24.7666	24.4169	24.7566	-0.0820258	-1.23121	-0.769018	1.20536	-0.285652	1.16255						10	10	10	44.9	44.9	44.9	48.627	0	112.18	2235800000	19	31.2	6	6	6	7	9	7	6	6
Q8BK30	NADH dehydrogenase [ubiquinone] flavoprotein 3, mitochondrial	Ndufv3		0.280864	-1.25273	-0.325078	-0.913202		0.563917	0.27295	-0.325078	-1.26996	28.1311	28.2877	28.8232	28.9851	28.7557	28.4765	-1.34088	-0.869652	0.742523	1.22991	0.539397	-0.301291						7	3	3	51	36.5	36.5	11.813	0	197.59	43251000000	74	49	2	3	3	3	3	3	2	3
Q9Z1J3	Cysteine desulfurase, mitochondrial	Nfs1	KO_WT	0.0112	1.4253	0.511271	2.60388	KO_WT	2.21746	0.00606092	0.511271	5.3064	27.9942	27.9659	28.0183	27.2924	27.5578	27.5943	0.858831	0.764325	0.93948	-1.48619	-0.599295	-0.477148				+	+	17	17	17	33.8	33.8	33.8	50.569	0	316.6	37445000000	154	32.2	15	16	13	14	16	14	15	16
Q91WS0	CDGSH iron-sulfur domain-containing protein 1	Cisd1		0.105608	-1.24302	-0.313852	-1.39713		1.18382	0.0654909	-0.313852	-2.51808	28.9047	28.63	28.9128	29.2756	29.1256	28.988	-0.310042	-1.56132	-0.273134	1.37918	0.696168	0.069145						11	11	11	55.6	55.6	55.6	12.097	0	323.31	75442000000	106	55.6	10	9	10	9	10	9	10	9
Q8K411	Presequence protease, mitochondrial	Pitrm1		0.106445	-1.24035	-0.310752	-1.39434		1.18896	0.0647208	-0.310752	-2.52918	25.7411	25.4239	25.4784	25.7902	25.7787	26.0068	0.174755	-1.28709	-1.0358	0.400955	0.347811	1.39937						12	12	12	16.8	16.8	16.8	117.37	0	122.76	7327100000	68	12.9	7	7	7	8	11	9	7	7
Q9CQR4	Acyl-coenzyme A thioesterase 13;Acyl-coenzyme A thioesterase 13, N-terminally processed	Acot13		0.0501829	-1.23936	-0.309591	-1.77697	KO_WT	1.85326	0.0140196	-0.309591	-4.17102	29.4798	29.6999	29.5888	29.823	29.9286	29.9457	-1.40642	-0.236093	-0.826891	0.41842	0.979968	1.07102					+	17	17	17	90	90	90	15.183	0	323.31	82667000000	268	90	15	17	16	15	16	15	15	17
E9PZF0;Q01768;Q5NC80;P15532;Q5NC79	Nucleoside diphosphate kinase;Nucleoside diphosphate kinase B;Nucleoside diphosphate kinase A	Gm20390;Nme2;Nme1	KO_WT	0.046242	1.41452	0.50031	1.83022	KO_WT	1.34926	0.0447443	0.50031	2.88596	25.7998	25.8067	26.0513	25.6392	25.1125	25.4052	0.491909	0.512601	1.24642	0.0101783	-1.56948	-0.691622				+	+	4	4	4	39.3	39.3	39.3	30.2	0	48.623	4966200000	44	32.6	4	3	3	3	3	3	4	3
Q8BKZ9	Pyruvate dehydrogenase protein X component, mitochondrial	Pdhx		0.0893127	-1.23846	-0.308547	-1.48344	KO_WT	1.33662	0.0460658	-0.308547	-2.85707	29.8991	30.1661	30.1422	30.51	30.3157	30.3074	-1.57229	-0.27768	-0.393569	1.38934	0.447304	0.406899					+	30	30	30	51.7	51.7	51.7	53.998	0	323.31	142680000000	466	45.3	23	27	22	24	26	23	23	27
E9Q6S0		Zfp597		0.109378	-1.23281	-0.301954	-1.37302		1.18378	0.0654973	-0.301954	-2.51798	21.0383	21.1534	21.4183	21.4866	21.5846	21.4446	-1.49629	-0.951187	0.303017	0.626465	1.0906	0.427395						1	1	1	2.6	2.6	2.6	47.992	0.004012	1.1112	93081000	6	2.6	1	1	1	1	1	1	1	1
Q9CPX8	Cytochrome b-c1 complex subunit 10	Uqcr11		0.226104	-1.23227	-0.301314	-1.01543		0.698133	0.200386	-0.301314	-1.53157	26.1498	25.8797	26.0839	26.5094	26.527	25.981	-0.142322	-1.13736	-0.385367	1.1823	1.24717	-0.764426						1	1	1	21.4	21.4	21.4	6.5386	0	2.5282	4246200000	21	21.4	1	1	1	1	1	1	1	1
Q8K4F5;D3YYK0	Alpha/beta hydrolase domain-containing protein 11	Abhd11		0.0969749	-1.23122	-0.30009	-1.44115		1.29937	0.0501917	-0.30009	-2.77271	27.2783	26.9863	27.3103	27.4478	27.5563	27.4712	-0.312647	-1.75365	-0.154789	0.523575	1.05861	0.638902						8	8	8	51.8	51.8	51.8	33.56	0	70.242	13933000000	101	38.1	6	6	6	5	6	6	6	6
P19123;E9Q8P0	Troponin C, slow skeletal and cardiac muscles	Tnnc1	KO_WT	0.0468987	1.40758	0.493212	1.8196	KO_WT	1.34813	0.0448613	0.493212	2.88336	26.4587	26.6246	26.6469	25.8763	25.9751	26.3992	0.390929	0.895791	0.963547	-1.3805	-1.07997	0.210207				+	+	12	12	12	81.4	81.4	81.4	18.42	0	289.68	17916000000	76	78.9	10	9	10	7	9	10	10	9
Q9ESW4	Acylglycerol kinase, mitochondrial	Agk		0.474591	-1.22893	-0.297404	-0.677165		0.366436	0.430095	-0.297404	-0.876807	21.6018	22.6298	22.3556	22.627	22.6461	22.2062	-1.83041	0.703328	0.0274951	0.696474	0.743699	-0.340583						7	7	7	18.1	18.1	18.1	46.975	0	7.1329	707710000	18	5.5	2	4	5	5	6	2	2	4
Q7TNS2	MICOS complex subunit Mic10	Minos1	KO_WT	0.0233385	1.38509	0.469982	2.10076	KO_WT	1.71841	0.0191243	0.469982	3.79874	24.2882	24.6006	24.5667	23.9256	23.9574	24.1625	0.130741	1.20455	1.08798	-1.11566	-1.00639	-0.301223				+	+	3	3	3	25	25	25	8.5669	0	8.6975	3432200000	14	25	3	3	2	3	2	3	3	3
A0A1Y7VNC1;A0A1Y7VJZ2;Q9WVL0	Maleylacetoacetate isomerase	Gstz1		0.214807	-1.22839	-0.296772	-1.04185		0.735982	0.183661	-0.296772	-1.60547	24.8502	24.4076	24.4719	25.0888	24.8681	24.6632	0.482488	-1.22232	-0.974524	1.40111	0.551131	-0.23788						5	5	5	40.4	40.4	40.4	17.986	0	18.249	4964500000	34	21.1	4	4	4	4	5	3	4	4
Q9CPQ1	Cytochrome c oxidase subunit 6C	Cox6c		0.0851013	-1.22637	-0.2944	-1.50288	KO_WT	1.42844	0.0372871	-0.2944	-3.07016	31.1068	31.3256	31.4325	31.5885	31.5781	31.5815	-1.70793	-0.571006	-0.0157372	0.79501	0.740955	0.758706					+	9	9	9	64.5	64.5	64.5	8.4689	0	170.1	448800000000	289	64.5	9	9	9	9	9	9	9	9
D3Z7X0;D3Z2B3		Acad12		0.05992	-1.22576	-0.293679	-1.67361	KO_WT	1.75262	0.0176757	-0.293679	-3.89099	28.0685	28.2075	28.3172	28.5239	28.4477	28.5026	-1.52665	-0.75782	-0.151225	0.991646	0.570038	0.874006					+	24	24	8	43.1	43.1	25	61.389	0	245.97	37802000000	233	32.1	21	19	19	18	20	18	7	5
Q9D7N6	39S ribosomal protein L30, mitochondrial	Mrpl30	KO_WT	0.0429703	1.38011	0.464788	1.885	KO_WT	1.47078	0.0338235	0.464788	3.17106	25.0199	24.6412	25.1017	24.4753	24.3847	24.5085	1.10086	-0.157157	1.37268	-0.70847	-1.00955	-0.598356				+	+	3	3	3	36.2	36.2	36.2	18.342	0	7.9859	2822500000	25	36.2	3	1	2	1	1	3	3	1
Q8BHE8	Uncharacterized protein C2orf47 homolog, mitochondrial			0.339556	-1.22371	-0.291265	-0.8294		0.507642	0.310712	-0.291265	-1.15961	22.6006	22.6356	22.4808	23.3549	22.6586	22.5772	-0.368923	-0.259077	-0.745663	2.00256	-0.186496	-0.442404						2	2	2	8.6	8.6	8.6	32.985	0	18.163	1093200000	13	8.6	2	2	2	1	2	2	2	2
P07724	Serum albumin	Alb		0.117217	-1.22344	-0.290943	-1.31421		1.12722	0.074607	-0.290943	-2.3969	28.4658	28.3864	28.5854	28.9507	28.7785	28.5813	-0.765408	-1.14812	-0.18922	1.57074	0.741106	-0.209098						30	30	29	51.8	51.8	50.3	68.692	0	323.01	67821000000	173	40	19	20	21	22	21	20	19	19
A0A0R4J052;G5E8T9;Q99KB8;E9Q2H8;E9PYA3	Hydroxyacylglutathione hydrolase, mitochondrial	Hagh		0.594855	-1.2226	-0.289956	-0.54657		0.269603	0.537523	-0.289956	-0.673532	19.7223	20.8718	21.0603	20.7168	20.7629	21.0446	-1.9576	0.352313	0.731245	0.0409324	0.13348	0.699627						3	3	3	21.2	21.2	21.2	28.92	0	24.26	161270000	6	13.8	1	2	1	3	2	2	1	2
P70404	Isocitrate dehydrogenase [NAD] subunit gamma 1, mitochondrial	Idh3g		0.0655233	-1.22036	-0.287304	-1.6238	KO_WT	1.69426	0.0202182	-0.287304	-3.73446	30.0424	29.9553	30.1725	30.4319	30.2953	30.305	-0.884872	-1.37291	-0.156409	1.29693	0.53143	0.585838					+	20	20	20	53.9	53.9	53.9	42.785	0	323.31	127920000000	341	53.4	17	16	17	17	18	19	17	16
Q8BWF0	Succinate-semialdehyde dehydrogenase, mitochondrial	Aldh5a1		0.123955	-1.21708	-0.283429	-1.27978		1.09716	0.0799546	-0.283429	-2.33339	26.7414	26.6132	26.6782	27.1912	26.8658	26.8259	-0.381025	-1.00808	-0.690222	1.81913	0.22779	0.0324108						19	19	19	58.5	58.5	58.5	55.968	0	323.31	15040000000	112	46.1	12	12	13	15	17	15	12	12
P70349	Histidine triad nucleotide-binding protein 1	Hint1		0.265224	-1.21669	-0.282965	-0.943844		0.638934	0.22965	-0.282965	-1.41624	25.7185	25.6663	25.8385	26.4063	25.784	25.8818	-0.611787	-0.806534	-0.164324	1.95276	-0.367321	-0.00279737						4	4	4	62.7	62.7	62.7	13.777	0	30.103	4224800000	32	46.8	3	2	3	4	3	3	3	2
Q8VDD5	Myosin-9	Myh9		0.377054	-1.21333	-0.278978	-0.783787		0.472415	0.336965	-0.278978	-1.09003	26.4935	26.2156	26.0271	26.1095	26.6204	26.8431	0.340122	-0.530128	-1.12057	-0.862335	0.737738	1.43517						49	48	43	28.2	27.8	25.2	226.37	0	323.31	17411000000	184	24.5	14	18	14	30	31	37	12	15
P70168	Importin subunit beta-1	Kpnb1		0.130625	-1.21327	-0.2789	-1.25723		1.07604	0.0839376	-0.2789	-2.28913	18.299	17.9606	18.0848	18.532	18.3544	18.2947	0.22043	-1.44748	-0.835298	1.36927	0.493851	0.199226						1	1	1	1	1	1	97.183	0.0096899	0.80177	69558000	6	1	1	1	1	1	1	1	1	1
Q61425	Hydroxyacyl-coenzyme A dehydrogenase, mitochondrial	Hadh		0.0917121	-1.21222	-0.277653	-1.47243	KO_WT	1.45571	0.0350183	-0.277653	-3.13493	32.0359	31.8317	31.9927	32.3474	32.2152	32.1305	-0.312328	-1.44445	-0.551998	1.4147	0.681812	0.212264					+	32	32	32	88.2	88.2	88.2	34.463	0	323.31	480610000000	812	87.9	31	29	25	30	29	29	31	29
Q91YP0	L-2-hydroxyglutarate dehydrogenase, mitochondrial	L2hgdh		0.252244	-1.2117	-0.277028	-0.966252		0.673614	0.212025	-0.277028	-1.48378	23.9154	23.5909	23.9245	24.3516	23.8284	24.0819	-0.131057	-1.40531	-0.0953611	1.58186	-0.472706	0.522575						4	4	4	14	14	14	50.898	0	18.915	3333700000	20	8.8	2	1	3	3	2	2	2	1
Q9D7J9	Enoyl-CoA hydratase domain-containing protein 3, mitochondrial	Echdc3		0.243732	-1.20938	-0.274269	-0.978102		0.69233	0.203081	-0.274269	-1.52026	26.4503	26.2411	26.7009	26.9276	26.5104	26.7772	-0.608109	-1.45069	0.401531	1.31465	-0.366036	0.708652						10	10	10	38	38	38	32.402	0	185.07	11291000000	97	28.7	6	8	7	8	8	8	6	8
P26041	Moesin	Msn		0.165199	-1.20829	-0.272966	-1.14737		0.924867	0.118887	-0.272966	-1.97938	24.729	24.8703	24.9572	25.3516	24.939	25.0848	-1.22148	-0.557001	-0.147951	1.70781	-0.233724	0.452344						11	11	6	22	22	12.8	67.766	0	49.489	3275800000	45	9.4	5	5	6	9	8	5	1	1
Q9CZS1	Aldehyde dehydrogenase X, mitochondrial	Aldh1b1		0.591152	-1.20695	-0.271372	-0.551698		0.278405	0.526738	-0.271372	-0.692479	25.0056	25.1848	24.2289	25.5257	25.0822	24.6257	0.139769	0.534215	-1.57001	1.28446	0.308213	-0.696645						16	15	15	38.5	36.8	36.8	57.552	0	66.779	4667400000	43	21	7	5	4	8	10	7	7	5
P20108	Thioredoxin-dependent peroxide reductase, mitochondrial	Prdx3		0.196811	-1.20583	-0.270022	-1.06907		0.819629	0.151485	-0.270022	-1.76974	27.7466	27.8856	27.9749	28.4044	28.0681	27.9448	-1.15354	-0.53065	-0.130635	1.79381	0.286849	-0.265828						15	15	15	61.5	61.5	61.5	28.127	0	261.78	40805000000	147	60.3	12	13	13	13	14	13	12	13
A8DUK4;E9Q223;P02088	Hemoglobin subunit beta-1	Hbbt1;Hbb-bs;Hbb-b1		0.224031	-1.20562	-0.269773	-1.0213		0.755411	0.175626	-0.269773	-1.64349	29.5349	29.6986	29.2203	29.7031	29.9205	29.6395	-0.363496	0.340156	-1.71537	0.35912	1.29357	0.0860183						14	14	14	76.2	76.2	76.2	15.748	0	323.31	93958000000	189	74.1	12	12	9	10	13	12	12	12
F8VQJ3;P02468	Laminin subunit gamma-1	Lamc1		0.294674	-1.20225	-0.265737	-0.893739		0.603216	0.249335	-0.265737	-1.34665	24.2391	23.8668	24.1292	24.5793	24.4234	24.0297	0.106988	-1.32165	-0.314905	1.41222	0.814118	-0.696769						12	12	12	10.5	10.5	10.5	177.19	0	265.23	3263800000	40	5	6	4	7	9	6	5	6	4
P38060	Hydroxymethylglutaryl-CoA lyase, mitochondrial	Hmgcl		0.145024	-1.20007	-0.263121	-1.19873		1.03404	0.0924617	-0.263121	-2.20185	26.0144	25.686	25.9544	26.221	26.2025	26.0206	-0.0107697	-1.69749	-0.318922	1.05028	0.955596	0.0213043						10	10	10	35.1	35.1	35.1	34.238	0	64.089	8181600000	80	30.5	5	6	7	9	9	7	5	6
Q9CQV7;D3Z5K6;G3X8S1	Mitochondrial import inner membrane translocase subunit TIM14	Dnajc19		0.109569	-1.19806	-0.260698	-1.37865	KO_WT	1.36668	0.0429852	-0.260698	-2.926	26.5796	26.4706	26.3024	26.7161	26.7749	26.6438	-0.00942685	-0.639539	-1.61195	0.779594	1.11987	0.361457					+	10	10	10	78.4	78.4	78.4	12.436	0	69.053	10612000000	60	69.8	6	5	7	7	8	7	6	5
P14152	Malate dehydrogenase, cytoplasmic	Mdh1		0.162619	-1.19722	-0.259688	-1.15948		0.981856	0.104266	-0.259688	-2.09478	27.8763	27.5098	27.6829	28.0782	27.8899	27.8799	0.288873	-1.57509	-0.694569	1.31555	0.35792	0.307311						12	12	12	39.2	39.2	39.2	36.511	0	184.08	31795000000	99	37.4	11	9	11	10	11	11	11	9
P09055	Integrin beta-1	Itgb1		0.0870674	-1.191	-0.252168	-1.49432	KO_WT	1.66895	0.0214313	-0.252168	-3.66787	24.4882	24.6224	24.6489	24.8676	24.9026	24.7459	-1.42618	-0.57319	-0.405027	0.985201	1.20746	0.211734					+	11	11	11	17.3	17.3	17.3	88.231	0	66.447	3705300000	41	9.5	7	4	6	10	6	6	7	4
Q3TCD4;Q9WUR2	Enoyl-CoA delta isomerase 2, mitochondrial	Eci2		0.0582326	-1.18949	-0.250345	-1.68974	KO_WT	2.18561	0.00652219	-0.250345	-5.19865	28.6877	28.7257	28.6345	28.9555	28.9886	28.8548	-0.817609	-0.558725	-1.17965	1.00541	1.23068	0.319894					+	24	24	8	51.1	51.1	22	41.779	0	323.31	49527000000	207	50	16	19	17	17	20	23	4	6
P08249	Malate dehydrogenase, mitochondrial	Mdh2		0.194738	-1.18928	-0.250086	-1.07259		0.874264	0.133578	-0.250086	-1.87807	33.7399	34.1516	33.8924	34.2831	34.0857	34.1654	-1.56469	0.492827	-0.802815	1.14991	0.16314	0.561628						48	48	48	78.4	78.4	78.4	35.611	0	323.31	1910600000000	1612	78.4	40	44	41	44	43	43	40	44
Q8QZS1;E0CX19	3-hydroxyisobutyryl-CoA hydrolase, mitochondrial	Hibch		0.165666	-1.18862	-0.249283	-1.14786		0.997876	0.10049	-0.249283	-2.1275	29.3357	29.2275	29.4488	29.7674	29.5629	29.4296	-0.673957	-1.25128	-0.0701219	1.62951	0.538558	-0.172707						20	20	20	58.7	58.7	58.7	43.037	0	323.31	112910000000	193	49.4	16	15	16	17	18	16	16	15
A0A0R4J023;Q9JLZ3;F6RT60;F6R307	Methylglutaconyl-CoA hydratase, mitochondrial	Auh		0.133786	-1.1885	-0.249138	-1.23486		1.15143	0.0705627	-0.249138	-2.44845	28.455	28.4298	28.6488	28.9095	28.6902	28.6813	-1.02609	-1.16885	0.0739715	1.55344	0.308887	0.258637						17	17	17	38.9	38.9	38.9	33.338	0	323.31	39265000000	225	33.1	12	12	14	16	13	14	12	12
Q9CZR8	Elongation factor Ts, mitochondrial	Tsfm		0.242115	-1.18472	-0.244549	-0.981908		0.753967	0.176211	-0.244549	-1.64066	26.2481	26.21	26.3538	26.7295	26.5714	26.2448	-0.685552	-0.866007	-0.18536	1.59362	0.844892	-0.701592						13	13	13	52.8	52.8	52.8	35.334	0	137.55	8511700000	64	46	6	6	7	10	10	8	6	6
Q9D0M3	Cytochrome c1, heme protein, mitochondrial	Cyc1		0.195123	-1.18466	-0.244469	-1.07284		0.89119	0.128472	-0.244469	-1.91185	30.7871	30.9347	30.8911	31.3432	31.0677	30.9354	-1.06373	-0.302007	-0.52664	1.80643	0.384326	-0.298384						11	11	11	47.7	47.7	47.7	35.327	0	323.31	284350000000	264	47.7	11	10	11	11	11	11	11	10
A2AKV3;A2AKV2;A2AKV1		Atp5c1		0.14594	-1.18339	-0.24293	-1.19543		1.10676	0.0782069	-0.24293	-2.3536	23.4478	23.423	23.3343	23.4535	23.7087	23.7717	-0.431535	-0.573561	-1.08181	-0.399103	1.06259	1.42342						23	2	2	82.4	11.2	11.2	20.612	0	8.5925	1974100000	10	81.9	1	1	1	2	1	1	1	1
P68372	Tubulin beta-4B chain	Tubb4b		0.1785	-1.18315	-0.242634	-1.11741		0.970338	0.107069	-0.242634	-2.07133	23.8414	23.9361	24.0499	24.1086	24.0625	24.3842	-1.20365	-0.6914	-0.0750659	0.242585	-0.00701565	1.73455						5	5	2	13.5	13.5	7	49.83	0	38.8	2123500000	25	10.1	5	3	3	4	5	4	2	2
Q9DCM0	Persulfide dioxygenase ETHE1, mitochondrial	Ethe1		0.227801	-1.18288	-0.242298	-1.01316		0.805188	0.156607	-0.242298	-1.74126	24.1025	23.8934	24.0099	24.1139	24.124	24.4948	-0.101721	-1.1366	-0.559954	-0.0452766	0.00447639	1.83907						12	12	12	75.6	75.6	75.6	27.738	0	181.84	3809300000	29	70.1	9	10	9	11	12	10	9	10
Q01853	Transitional endoplasmic reticulum ATPase	Vcp		0.84988	-1.18149	-0.240611	-0.246783		0.0985715	0.796945	-0.240611	-0.274987	20.1484	21.6005	18.6287	20.2628	20.7022	20.1345	-0.101036	1.39975	-1.67175	0.0171933	0.471313	-0.115474						2	2	2	5.5	5.5	5.5	89.321	0	2.6608	146330000	4	1.1	1	0	0	2	1	1	1	0
Q9D880	Mitochondrial import inner membrane translocase subunit TIM50	Timm50		0.17732	-1.18107	-0.240089	-1.12093		0.985683	0.103352	-0.240089	-2.10258	25.67	25.54	25.7346	26.0799	25.8345	25.7504	-0.54139	-1.25748	-0.18542	1.71707	0.365139	-0.0979201						12	12	12	35.4	35.4	35.4	39.776	0	69.799	8106400000	72	32.3	9	10	11	9	10	9	9	10
Q9Z2I9	Succinyl-CoA ligase [ADP-forming] subunit beta, mitochondrial	Sucla2		0.134236	-1.17993	-0.238698	-1.23316		1.19908	0.06323	-0.238698	-2.55112	30.1326	30.3246	30.4527	30.5388	30.5609	30.5263	-1.74601	-0.589991	0.180755	0.6992	0.832337	0.623711						36	36	36	57.9	57.9	57.9	50.113	0	323.31	177220000000	393	55.9	28	29	28	30	31	30	28	29
Q9CR62;Q5SX46	Mitochondrial 2-oxoglutarate/malate carrier protein	Slc25a11		0.0584023	-1.17918	-0.237781	-1.69064	KO_WT	2.37071	0.00425882	-0.237781	-5.85015	28.8682	28.7974	28.9024	29.1407	29.0494	29.0913	-0.775089	-1.28957	-0.526704	1.20455	0.541306	0.845509					+	18	18	18	58.9	58.9	58.9	34.155	0	198.81	66599000000	217	44.6	13	12	15	14	13	13	13	12
Q8BMF4	Dihydrolipoyllysine-residue acetyltransferase component of pyruvate dehydrogenase complex, mitochondrial	Dlat		0.0957677	-1.17792	-0.236245	-1.45356	KO_WT	1.71072	0.0194663	-0.236245	-3.77819	31.7071	31.7198	31.7253	32.0775	31.8798	31.9038	-0.877148	-0.790397	-0.752865	1.6525	0.301849	0.466062					+	35	35	35	48.6	48.6	48.6	67.941	0	323.31	516940000000	530	45.3	31	32	32	32	29	34	31	32
A0A0N4SVQ1;Q62425	Cytochrome c oxidase subunit NDUFA4	Ndufa4		0.112783	-1.17755	-0.235786	-1.34824	KO_WT	1.46144	0.0345589	-0.235786	-3.14865	30.6751	30.4786	30.5786	30.8504	30.8729	30.7164	-0.131887	-1.41676	-0.763037	1.01335	1.16076	0.13758					+	11	11	11	95.9	95.9	95.9	5.8765	0	323.31	165050000000	203	95.9	10	10	10	9	10	11	10	10
Z4YJF5;Q62234	Myomesin-1	Myom1		0.599218	-1.17647	-0.234468	-0.541272		0.283656	0.520408	-0.234468	-0.703729	21.4535	21.949	22.5439	22.2377	22.0199	22.3922	-1.66924	-0.388582	1.14883	0.357463	-0.205372	0.756901						3	3	3	2.6	2.6	2.6	175.48	0	31.13	704210000	15	1.5	1	2	3	2	2	2	1	2
A0A0A0MQG2;Q62261	Spectrin beta chain, non-erythrocytic 1	Sptbn1		0.386166	-1.1721	-0.229101	-0.773058		0.511276	0.308123	-0.229101	-1.16676	22.5916	22.0195	22.0829	22.5565	22.5145	22.3104	0.98669	-1.31064	-1.05604	0.845475	0.676994	-0.142481						5	5	4	3.2	3.2	2.8	244.25	0	9.001	652200000	24	2.7	2	4	4	4	3	4	1	3
Q9CQ43;Q8VCG1		Dut		0.568544	-1.17131	-0.228125	-0.578084		0.316974	0.481977	-0.228125	-0.774295	22.5646	23.3802	23.3762	23.5651	23.2121	23.2282	-1.89689	0.459813	0.448345	0.994107	-0.0260202	0.0206486						5	5	5	53.7	53.7	53.7	17.384	0	68.148	1363800000	20	30.9	2	4	4	4	3	3	2	4
Q9CQ69	Cytochrome b-c1 complex subunit 8	Uqcrq		0.132289	-1.17026	-0.226827	-1.24092		1.2847	0.0519164	-0.226827	-2.7398	30.1257	30.0132	30.0619	30.3405	30.3958	30.1449	-0.355157	-1.08669	-0.77011	1.04146	1.4008	-0.230289						8	8	8	62.2	62.2	62.2	9.7681	0	126.45	97258000000	137	62.2	6	6	5	7	6	7	6	6
A0A1B0GT63;G3X9F4;Q8VD26;A0A1B0GR29;A0A1B0GS36	Transmembrane protein 143	Tmem143		0.528745	-1.16853	-0.224699	-0.619323		0.355806	0.440752	-0.224699	-0.854974	24.4303	23.7249	24.4572	24.5975	24.4606	24.2284	0.363395	-1.8893	0.449418	0.897433	0.460407	-0.281355						6	6	6	24.5	24.5	24.5	51	0	22.731	1391400000	20	7.7	4	2	2	2	3	2	4	2
Q8K1Z0;F6SFF5	Ubiquinone biosynthesis protein COQ9, mitochondrial	Coq9		0.192814	-1.16661	-0.222323	-1.08511		0.994058	0.101378	-0.222323	-2.11969	30.9025	30.6577	30.9323	31.1389	31.0795	30.9411	-0.236128	-1.69811	-0.0576733	1.17602	0.821143	-0.0052558						19	19	19	54.6	54.6	54.6	35.082	0	323.31	367200000000	422	54.6	15	14	16	18	18	18	15	14
A0A0A0MQM0;Q8BGY2;P63242	Eukaryotic translation initiation factor 5A;Eukaryotic translation initiation factor 5A-2;Eukaryotic translation initiation factor 5A-1	Eif5a;Eif5a2		0.404249	-1.16643	-0.222094	-0.754551		0.499119	0.31687	-0.222094	-1.14282	20.9439	21.245	21.5717	21.6118	21.3794	21.4357	-1.71587	-0.487699	0.844874	1.00814	0.0605336	0.290022						1	1	1	8.1	8.1	8.1	16.302	0.0020576	1.3262	427050000	6	8.1	1	1	1	1	1	1	1	1
Q8R164	Valacyclovir hydrolase	Bphl		0.105867	-1.16484	-0.220131	-1.39923	KO_WT	1.73385	0.0184566	-0.220131	-3.84019	26.123	26.2165	26.2422	26.3252	26.4595	26.4574	-1.33139	-0.643067	-0.454482	0.156141	1.14423	1.12857					+	12	12	12	45.7	45.7	45.7	32.851	0	92.913	10242000000	84	37.8	9	8	8	10	9	9	9	8
Q9R112;H3BLH2;F6ZKZ3	Sulfide:quinone oxidoreductase, mitochondrial	Sqrdl		0.376961	-1.16126	-0.215695	-0.784044		0.544413	0.285488	-0.215695	-1.2318	23.1251	23.1725	23.4918	23.7423	23.3588	23.3354	-1.09141	-0.881051	0.536292	1.64835	-0.0541786	-0.158003						5	5	5	12.7	12.7	12.7	50.282	0	38.974	1749900000	15	7.3	4	2	4	4	3	3	4	2
Q3U422		Ndufv3		0.377844	-1.15827	-0.211977	-0.781892		0.548015	0.28313	-0.211977	-1.23885	27.4502	27.6693	27.979	28.0623	27.8494	27.8226	-1.61133	-0.61773	0.786943	1.16487	0.199388	0.0778547						17	17	13	57.3	57.3	49.6	50.498	0	323.31	22242000000	134	30.8	8	10	10	10	12	9	5	7
G3X975;Q8BYM8;A0A1B0GR87	Probable cysteine--tRNA ligase, mitochondrial	Cars2		0.568143	-1.1582	-0.211888	-0.576221		0.32517	0.472966	-0.211888	-0.791453	22.1114	22.9078	22.3107	22.6074	22.883	22.4752	-1.38822	1.13678	-0.756263	0.184333	1.0581	-0.234726						4	4	4	13	13	13	61.342	0	3.7788	740660000	14	6.5	2	2	2	3	2	2	2	2
Q8R086	Sulfite oxidase, mitochondrial	Suox		0.178586	-1.15807	-0.211724	-1.11788		1.11373	0.0769603	-0.211724	-2.36834	24.0587	23.917	24.0876	24.3584	24.1084	24.2317	-0.449746	-1.38349	-0.259117	1.52497	-0.122548	0.689932						6	6	6	19	19	19	60.755	0	33.118	2339800000	21	13.7	4	3	3	5	4	4	4	3
P48771	Cytochrome c oxidase subunit 7A2, mitochondrial	Cox7a2		0.426751	-1.15746	-0.210965	-0.73075		0.486553	0.326172	-0.210965	-1.11801	27.3285	27.4225	27.736	27.9873	27.6133	27.5193	-1.15127	-0.754567	0.569546	1.63057	0.0513073	-0.345593						5	5	5	30.1	30.1	30.1	9.2908	0	142.27	27295000000	62	30.1	4	4	4	5	5	4	4	4
Q9CR59	Growth arrest and DNA damage-inducible proteins-interacting protein 1	Gadd45gip1		0.520052	-1.15143	-0.203431	-0.633221		0.387311	0.40991	-0.203431	-0.919406	24.4271	24.5512	24.2926	25.0372	24.4851	24.3588	-0.368354	0.0967892	-0.872307	1.91879	-0.150783	-0.624134						6	6	6	33.8	33.8	33.8	25.82	0	51.341	3827000000	23	7.7	6	4	3	1	3	2	6	4
P05064;A6ZI44;D3YWI1;A0A0U1RPN8;D3Z510;D3YV98;A0A0U1RPT5	Fructose-bisphosphate aldolase A;Fructose-bisphosphate aldolase	Aldoa		0.152974	-1.15118	-0.203119	-1.1802	KO_WT	1.31899	0.0479741	-0.203119	-2.817	27.6939	27.4893	27.6129	27.8622	27.7242	27.819	-0.0467888	-1.54599	-0.640267	1.18698	0.175371	0.870689					+	20	20	20	65.4	65.4	65.4	39.355	0	250.31	33248000000	120	43.1	13	15	16	14	14	14	13	15
P08032	Spectrin alpha chain, erythrocytic 1	Spta1		0.725395	-1.15005	-0.201699	-0.405537		0.194876	0.638446	-0.201699	-0.507594	21.4582	22.3337	22.5526	21.9466	22.3126	22.6905	-1.6867	0.262811	0.750197	-0.599169	0.215672	1.05719						6	6	6	4.3	4.3	4.3	279.86	0	36.077	477330000	10	2	3	3	2	3	3	3	3	3
Q9CXJ4	ATP-binding cassette sub-family B member 8, mitochondrial	Abcb8		0.263168	-1.15005	-0.201693	-0.948097		0.829427	0.148106	-0.201693	-1.7891	25.6845	25.4266	25.6741	25.9426	25.6943	25.7534	-0.06905	-1.62524	-0.13159	1.4886	-0.00982482	0.347103						12	12	12	25.1	25.1	25.1	77.999	0	120.95	5684700000	61	13.2	8	9	10	8	6	6	8	9
Q60675	Laminin subunit alpha-2	Lama2		0.106128	-1.14824	-0.199427	-1.39931	KO_WT	2.02804	0.00937483	-0.199427	-4.69042	22.9975	22.9934	22.9127	23.133	23.137	23.2319	-0.589869	-0.624596	-1.30469	0.550623	0.584916	1.38362					+	11	11	11	5.3	5.3	5.3	343.81	0	66.072	1896500000	41	3.8	3	5	6	5	9	7	3	5
Q9CQB4;Q9D855	Cytochrome b-c1 complex subunit 7	Uqcrb		0.106114	-1.14464	-0.194895	-1.4004	KO_WT	2.11795	0.00762166	-0.194895	-4.9755	32.7147	32.604	32.6515	32.8878	32.8568	32.8103	-0.343063	-1.30521	-0.892737	1.1611	0.891864	0.488047					+	21	21	21	82	82	82	13.561	0	323.31	1109500000000	803	82	19	20	19	19	19	21	19	20
F7D432;E9PWE0;E0CYV0;P23506;F6V9F1	Protein-L-isoaspartate O-methyltransferase;Protein-L-isoaspartate(D-aspartate) O-methyltransferase	Pcmt1		0.486447	-1.14385	-0.193901	-0.663489		0.431543	0.370218	-0.193901	-1.00862	25.9396	26.4207	26.5186	26.6232	26.4486	26.3888	-1.90916	0.130306	0.545688	0.989211	0.248593	-0.00463916						10	10	10	67.5	67.5	67.5	29.167	0	194.69	11123000000	71	56.5	5	8	9	7	9	7	5	8
Q9CQX8	28S ribosomal protein S36, mitochondrial	Mrps36		0.125539	-1.14384	-0.193882	-1.27095	KO_WT	1.67722	0.021027	-0.193882	-3.68955	30.4508	30.4212	30.4212	30.7261	30.5564	30.5925	-0.639198	-0.884217	-0.884217	1.63955	0.234639	0.53344					+	7	7	3	74.5	74.5	48	11.101	0	323.31	212880000000	173	61.8	7	6	6	6	6	6	3	3
A3KFM7	Chromodomain-helicase-DNA-binding protein 6	Chd6		0.695402	-1.14214	-0.191739	-0.444567		0.226376	0.593778	-0.191739	-0.578758	28.8439	28.6648	28.9661	28.3799	29.3819	29.2882	-0.203631	-0.67761	0.119978	-1.43169	1.22042	0.972534	+					2	2	2	0.7	0.7	0.7	305.39	1	-2	40331000000	27	0.7	2	2	1	2	2	2	2	2
J3QQ16;A0A087WS16;E9PWQ3		Col6a3		0.365379	-1.14138	-0.190777	-0.801713		0.621781	0.238902	-0.190777	-1.38283	25.2752	25.0735	24.9322	25.1799	25.4752	25.198	0.469042	-0.628753	-1.39777	-0.0493095	1.55758	0.049216						24	24	24	11.8	11.8	11.8	288.69	0	252.27	5448900000	83	7.4	14	8	9	15	17	15	14	8
P09671	Superoxide dismutase [Mn], mitochondrial	Sod2		0.163392	-1.14014	-0.189208	-1.15468	KO_WT	1.38257	0.041441	-0.189208	-2.96276	30.776	30.7832	30.689	31.0365	30.8417	30.9377	-0.5443	-0.486089	-1.23946	1.53937	-0.0186485	0.74912					+	16	16	16	86	86	86	24.603	0	323.31	244420000000	340	86	14	14	13	16	15	14	14	14
Q8BGC4	Zinc-binding alcohol dehydrogenase domain-containing protein 2	Zadh2		0.44084	-1.13973	-0.188693	-0.71034		0.49728	0.318215	-0.188693	-1.13919	25.7241	25.3871	25.4282	25.4483	25.811	25.8461	0.558457	-1.05536	-0.858544	-0.762198	0.974823	1.14282						8	8	8	27.9	27.9	27.9	40.528	0	68.689	6388400000	54	24.9	7	5	7	7	7	7	7	5
Q9D881;P19536	Cytochrome c oxidase subunit 5B, mitochondrial	Cox5b		0.272977	-1.13725	-0.185553	-0.92549		0.858371	0.138557	-0.185553	-1.84646	32.0261	31.9129	32.1216	32.3647	32.1471	32.1054	-0.579666	-1.3356	0.0575531	1.68	0.227914	-0.050199						17	17	17	77.5	77.5	77.5	13.847	0	244.79	785460000000	552	77.5	14	15	15	16	16	16	14	15
P03930	ATP synthase protein 8	Mtatp8		0.566857	-1.13678	-0.184956	-0.57523		0.346069	0.450745	-0.184956	-0.834886	27.1879	27.5156	26.8185	27.3092	27.5379	27.2297	-0.298679	0.947201	-1.70351	0.16256	1.03231	-0.139889						3	3	3	31.3	31.3	31.3	7.7662	0	5.408	20266000000	32	26.9	2	3	2	3	3	2	2	3
Q8VE95	UPF0598 protein C8orf82 homolog			0.57463	-1.13094	-0.177519	-0.565837		0.34399	0.452908	-0.177519	-0.830585	24.4591	23.8667	24.2318	24.1283	24.5602	24.4018	0.727661	-1.60907	-0.16894	-0.577225	1.12617	0.501402						5	5	5	34.9	34.9	34.9	24.33	0	47.804	2558000000	17	25.7	4	3	3	4	5	4	4	3
A3KGU5;A3KGU7;E9Q447;A3KGU9;P16546	Spectrin alpha chain, non-erythrocytic 1	Sptan1		0.48685	-1.12933	-0.175466	-0.662333		0.45927	0.34732	-0.175466	-1.06394	23.6165	23.0657	23.3753	23.5211	23.6044	23.4584	0.861322	-1.83019	-0.317325	0.395088	0.802424	0.0886777						15	15	15	11.4	11.4	11.4	282.89	0	70.977	1088000000	38	5.4	3	7	7	9	7	7	3	7
Q3UUI3	Acyl-coenzyme A thioesterase THEM4	Them4		0.163052	-1.12825	-0.174093	-1.15452	KO_WT	1.5752	0.0265952	-0.174093	-3.42755	22.8443	22.8241	22.9076	23.0994	23.0495	22.9493	-0.918155	-1.10182	-0.3454	1.39214	0.940499	0.0327334					+	3	3	3	8.7	8.7	8.7	26.031	0.0020222	1.1691	1212500000	9	3.5	1	1	2	2	2	1	1	1
Q01339	Beta-2-glycoprotein 1	Apoh		0.426407	-1.12768	-0.173353	-0.730352		0.559887	0.275494	-0.173353	-1.26208	24.9762	25.2057	24.8518	25.0846	25.3644	25.1047	-0.684048	0.605868	-1.38333	-0.0748852	1.49811	0.0382788						11	10	10	37.7	37.7	37.7	38.618	0	43.223	4060800000	12	37.7	8	8	7	10	9	10	8	8
E9Q5H8;E9Q3U7;G3UWC6;Q9CR63	Cytochrome c oxidase assembly protein COX16 homolog, mitochondrial	Cox16		0.694678	-1.12729	-0.172859	-0.445765		0.236242	0.580441	-0.172859	-0.600662	21.2822	21.7453	22.218	21.8688	22.1133	21.782	-1.67918	-0.272376	1.16383	0.102715	0.845747	-0.160731						2	2	2	11.6	11.6	11.6	7.8633	0.0078508	0.91346	320060000	13	11.6	1	2	2	1	1	2	1	2
Q9D051	Pyruvate dehydrogenase E1 component subunit beta, mitochondrial	Pdhb		0.172683	-1.12716	-0.172694	-1.13033	KO_WT	1.51236	0.0307355	-0.172694	-3.27185	31.919	31.8752	31.9556	32.1629	32.1042	32.0008	-0.757121	-1.15213	-0.427388	1.44322	0.912929	-0.0195104					+	29	29	29	66.6	66.6	66.6	38.937	0	323.31	632790000000	796	66.6	27	25	27	26	28	28	27	25
P99029;G3UZJ4;H3BJQ7	Peroxiredoxin-5, mitochondrial	Prdx5		0.327284	-1.12667	-0.172067	-0.847198		0.76838	0.170459	-0.172067	-1.66891	31.3721	31.0637	31.1442	31.3435	31.4536	31.2993	0.630084	-1.46597	-0.918722	0.435496	1.18405	0.135063						20	20	20	70.5	70.5	70.5	21.897	0	323.31	344700000000	456	70.5	18	19	18	19	19	19	18	19
Q9D6U8	Protein FAM162A	Fam162a		0.365615	-1.12511	-0.170065	-0.802067		0.691163	0.203628	-0.170065	-1.51798	28.6677	28.6011	28.8251	28.9719	28.9438	28.6883	-0.748126	-1.1809	0.273334	1.22631	1.04386	-0.614477						8	8	8	40	40	40	17.725	0	66.866	70703000000	100	39.4	7	6	7	6	7	6	7	6
O35129;F6QPR1	Prohibitin-2	Phb2		0.252863	-1.12295	-0.167288	-0.963722		1.0685	0.0854083	-0.167288	-2.27338	30.557	30.4173	30.4263	30.716	30.6647	30.5218	0.0531283	-1.09164	-1.01766	1.35629	0.935356	-0.235477						24	24	24	74.9	74.9	74.9	33.296	0	323.31	220880000000	307	68.9	16	17	19	20	19	19	16	17
P54116	Erythrocyte band 7 integral membrane protein	Stom		0.556447	-1.1227	-0.166975	-0.594487		0.389162	0.408168	-0.166975	-0.923164	26.6252	27.1579	27.1672	27.1591	27.1034	27.1887	-2.02415	0.416867	0.459555	0.422601	0.167174	0.557953						6	6	6	31	31	31	31.375	0	20.769	5236600000	30	26.8	3	3	3	5	4	5	3	3
Q8VDN2	Sodium/potassium-transporting ATPase subunit alpha-1	Atp1a1		0.151872	-1.12151	-0.16544	-1.1839	KO_WT	1.85042	0.0141116	-0.16544	-4.16293	29.9751	29.8958	29.8643	30.0852	30.1109	30.0354	-0.191962	-0.981557	-1.29499	0.903268	1.158	0.407241					+	48	48	33	45.9	45.9	33	112.98	0	323.31	171050000000	454	43.8	39	40	39	44	41	42	26	27
Q7TMG8;O55126	Protein NipSnap homolog 2	Gbas		0.346927	-1.12115	-0.164986	-0.820993		0.750661	0.177557	-0.164986	-1.63419	29.0036	28.7303	28.8748	28.9385	29.0122	29.153	0.360995	-1.55295	-0.540856	-0.0950788	0.421066	1.40683						20	20	20	60.5	60.5	60.5	32.898	0	323.31	53298000000	138	56.6	15	13	15	15	18	16	15	13
P32020	Non-specific lipid-transfer protein	Scp2		0.184201	-1.12079	-0.164522	-1.1047	KO_WT	1.54912	0.0282407	-0.164522	-3.36245	28.6082	28.6177	28.5596	28.8241	28.7832	28.6718	-0.660391	-0.569561	-1.12377	1.39892	1.00835	-0.0535589					+	15	15	15	19.6	19.6	19.6	59.125	0	122.55	73567000000	140	19.6	14	14	15	14	14	15	14	14
D3Z7Q2		Smim20		0.530952	-1.12057	-0.164228	-0.615788		0.419869	0.380304	-0.164228	-0.985195	23.703	23.8306	23.8936	23.7347	24.2694	23.9159	-0.924365	-0.297439	0.0116297	-0.768833	1.85772	0.121287						4	4	4	50.7	50.7	50.7	7.818	0	32.905	2685700000	12	37.7	2	2	2	2	1	2	2	2
Q8VCW8	Acyl-CoA synthetase family member 2, mitochondrial	Acsf2		0.55207	-1.11941	-0.162733	-0.598677		0.400976	0.397214	-0.162733	-0.947108	25.8831	25.8376	26.1562	26.0508	26.3919	25.9224	-0.754884	-0.973554	0.556338	0.0503095	1.68808	-0.566291						14	14	14	39	39	39	67.95	0	191.66	6654100000	51	27.8	9	7	8	9	9	9	9	7
Q9ERI6	Retinol dehydrogenase 14	Rdh14		0.764806	-1.1183	-0.161311	-0.353784		0.171392	0.673919	-0.161311	-0.453173	23.1949	22.7482	22.0367	22.9555	22.9135	22.5947	1.13628	0.0190384	-1.76051	0.537585	0.432438	-0.364832						3	3	3	10.5	10.5	10.5	36.365	0	4.197	608560000	15	6.6	2	1	2	2	2	2	2	1
Q9WTP6	Adenylate kinase 2, mitochondrial;Adenylate kinase 2, mitochondrial, N-terminally processed	Ak2		0.333738	-1.11826	-0.161252	-0.838795		0.808676	0.155354	-0.161252	-1.74813	27.0907	26.9008	27.0514	27.0637	27.3096	27.1534	-0.0314587	-1.44663	-0.324216	-0.232632	1.59909	0.435839						19	19	19	77.8	77.8	77.8	26.468	0	309.76	27012000000	155	62.8	16	16	17	17	18	16	16	16
P56391;A0A140LIU3	Cytochrome c oxidase subunit 6B1	Cox6b1		0.669396	-1.1177	-0.160529	-0.469336		0.264847	0.543442	-0.160529	-0.663248	30.0235	30.22	30.7505	30.6603	30.5219	30.2935	-1.38932	-0.686072	1.21336	0.890108	0.394722	-0.422804						11	11	11	79.1	79.1	79.1	10.071	0	265.85	220090000000	204	72.1	9	10	9	10	9	9	9	10
A0A0A6YVR9;V9GXE6;P09925	Surfeit locus protein 1	Surf1		0.472	-1.11611	-0.158481	-0.681048		0.525272	0.298351	-0.158481	-1.19427	23.4994	23.3668	23.7761	23.5958	23.7491	23.7727	-0.751784	-1.53472	0.882462	-0.18203	0.723204	0.862872						5	5	5	30.4	30.4	30.4	27.146	0	15.102	1449400000	19	13.3	3	1	3	2	3	2	3	1
Q9DB77	Cytochrome b-c1 complex subunit 2, mitochondrial	Uqcrc2		0.365384	-1.11363	-0.155265	-0.803665		0.7669	0.171041	-0.155265	-1.66601	32.8293	32.5993	32.6058	32.8847	32.891	32.7245	0.553502	-1.1773	-1.12901	0.970255	1.01791	-0.235359						37	37	37	77.7	77.7	77.7	48.234	0	323.31	914240000000	1843	77	34	35	32	34	36	35	34	35
Q9CQQ7	ATP synthase F(0) complex subunit B1, mitochondrial	Atp5f1		0.219667	-1.11339	-0.154957	-1.03235	KO_WT	1.43803	0.0364728	-0.154957	-3.09286	31.3281	31.2634	31.3521	31.5545	31.4267	31.4273	-0.632175	-1.27268	-0.394835	1.60794	0.342908	0.348834					+	23	23	23	51.2	51.2	51.2	28.948	0	323.31	473250000000	388	51.2	20	19	20	17	20	20	20	19
Q6PE15;F6X5P5	Mycophenolic acid acyl-glucuronide esterase, mitochondrial	Abhd10		0.709898	-1.11265	-0.154006	-0.426984		0.23178	0.586435	-0.154006	-0.590778	23.0953	23.0508	22.5255	23.2826	23.1723	22.6787	0.428989	0.279699	-1.4845	1.05825	0.687699	-0.970133						7	7	7	22.2	22.2	22.2	33.04	0	5.9915	464480000	17	8.4	2	3	3	4	3	2	2	3
A0A0A6YWC8;P20152	Vimentin	Vim		0.273737	-1.10988	-0.1504	-0.926642		1.13521	0.0732472	-0.1504	-2.41387	22.1007	21.9672	22.0856	22.1117	22.262	22.231	-0.240143	-1.48775	-0.380922	-0.137394	1.26838	0.977835						3	3	3	8.9	8.9	8.9	49.192	0	5.4994	679160000	9	3.3	1	3	1	1	1	1	1	3
Q6NVE9	Protein phosphatase PTC7 homolog	Pptc7		0.471869	-1.10825	-0.148283	-0.681704		0.559739	0.275589	-0.148283	-1.26179	24.4431	24.2596	24.6418	24.6693	24.5297	24.5904	-0.520399	-1.72584	0.784977	0.965382	0.0485086	0.447374						4	4	4	28.1	28.1	28.1	33.048	0	66.13	2254200000	11	9.7	2	3	3	3	2	1	2	3
Q9D3D9	ATP synthase subunit delta, mitochondrial	Atp5d		0.469961	-1.10573	-0.144996	-0.683632		0.575965	0.265482	-0.144996	-1.29349	31.335	31.6737	31.6072	31.701	31.7474	31.6024	-1.8884	0.427771	-0.0266222	0.61462	0.932182	-0.0595549						8	8	8	57.7	57.7	57.7	17.6	0	323.31	664720000000	857	41.1	4	5	6	5	5	6	4	5
P05202	Aspartate aminotransferase, mitochondrial	Got2		0.219752	-1.10506	-0.144124	-1.03332	KO_WT	1.66245	0.0217545	-0.144124	-3.65088	31.8171	31.7707	31.7141	31.8856	31.8854	31.9633	-0.247561	-0.762856	-1.39142	0.513589	0.511555	1.37669					+	41	41	41	80	80	80	47.411	0	323.31	393670000000	548	76.3	34	37	34	38	37	38	34	37
O55028;A0A0U1RNL7;A0A0U1RPT4;D3Z7R0;A0A0U1RQ97	[3-methyl-2-oxobutanoate dehydrogenase [lipoamide]] kinase, mitochondrial	Bckdk		0.849419	-1.10431	-0.143147	-0.25305		0.111323	0.773886	-0.143147	-0.30739	25.5626	24.1472	24.1854	24.7817	24.7883	24.7547	1.66493	-1.07752	-1.00344	0.151833	0.164597	0.0995962						7	7	7	25.5	25.5	25.5	46.587	0	69.087	2561500000	51	16	6	5	5	4	5	5	6	5
Q8BH95	Enoyl-CoA hydratase, mitochondrial	Echs1		0.302462	-1.10304	-0.141491	-0.880247		1.09528	0.0803005	-0.141491	-2.32945	32.154	32.2744	32.2008	32.4498	32.2923	32.3115	-1.23798	-0.0593129	-0.780553	1.65796	0.11603	0.303847						31	31	31	82.8	82.8	82.8	31.474	0	323.31	618600000000	588	80.7	28	28	27	28	24	27	28	28
Q5SUD5;Q5SUC9	Protein SCO1 homolog, mitochondrial	Sco1		0.333767	-1.10163	-0.139645	-0.837449		0.980512	0.104589	-0.139645	-2.09204	24.9113	24.7134	24.8998	24.9523	24.9753	25.0158	-0.000225314	-1.87021	-0.109115	0.387838	0.6045	0.987209						5	5	5	26.6	26.6	26.6	32.118	0	55.012	5973100000	28	26.6	2	4	4	4	3	5	2	4
Q9CZU6	Citrate synthase, mitochondrial	Cs		0.248756	-1.09816	-0.135092	-0.971478	KO_WT	1.58757	0.0258482	-0.135092	-3.45871	31.8379	31.7868	31.8696	31.9202	32.0247	31.9547	-0.71433	-1.31224	-0.344211	0.248368	1.47063	0.651781					+	41	41	41	66.2	66.2	66.2	51.736	0	323.31	429300000000	1033	66.2	37	36	33	39	37	40	37	36
P19783	Cytochrome c oxidase subunit 4 isoform 1, mitochondrial	Cox4i1		0.567739	-1.0973	-0.133952	-0.575243		0.431339	0.370391	-0.133952	-1.00821	32.0599	32.404	32.438	32.5207	32.3311	32.452	-1.8877	0.223256	0.431675	0.93925	-0.224146	0.517663						18	18	18	60.4	60.4	60.4	19.53	0	323.31	660540000000	683	60.4	16	18	18	18	17	18	16	18
Q9D0B5	Thiosulfate sulfurtransferase/rhodanese-like domain-containing protein 3	Tstd3		0.827345	-1.09462	-0.130437	-0.280377		0.131339	0.739028	-0.130437	-0.357147	24.7645	24.3286	24.1924	24.9792	24.7711	23.9264	0.666237	-0.406355	-0.741309	1.19462	0.682644	-1.39583						5	5	5	54.1	54.1	54.1	17.271	0	30.525	2241400000	29	31.8	4	2	2	4	2	2	4	2
G3UWY0;Q8C3X4	Translation factor Guf1, mitochondrial	Guf1		0.772865	-1.09309	-0.128408	-0.340452		0.175714	0.667247	-0.128408	-0.463283	21.0693	20.2353	20.6043	20.6384	21.0372	20.6185	1.18337	-1.49269	-0.308694	-0.199362	1.08041	-0.263039						3	3	3	7.3	7.3	7.3	65.612	0	2.5797	248750000	10	2.9	1	0	2	2	3	1	1	0
Q91WM2	Cat eye syndrome critical region protein 5 homolog	Cecr5		0.879197	-1.093	-0.128291	-0.184631		0.0758257	0.839797	-0.128291	-0.215669	20.2712	19.0665	20.0362	18.9861	20.4003	20.3723	0.634416	-1.20379	0.275764	-1.32637	0.831354	0.788632						2	2	2	10.7	10.7	10.7	46.306	0	2.9606	111250000	5	7.6	0	0	0	2	1	1	0	0
Q99KI0	Aconitate hydratase, mitochondrial	Aco2		0.219938	-1.09119	-0.125904	-1.03454	KO_WT	2.35758	0.00438958	-0.125904	-5.80184	34.17	34.223	34.1657	34.3111	34.3324	34.2928	-1.08603	-0.358679	-1.14439	0.849435	1.14141	0.598252					+	89	89	89	70.6	70.6	70.6	85.462	0	323.31	2686400000000	2646	69.6	81	87	80	83	82	84	81	87
P97807	Fumarate hydratase, mitochondrial	Fh		0.333916	-1.08857	-0.122431	-0.837719		1.24562	0.0568047	-0.122431	-2.65298	32.6338	32.6878	32.7303	32.844	32.8423	32.7329	-1.32609	-0.683471	-0.177261	1.17652	1.15644	-0.146146						39	39	39	76.3	76.3	76.3	54.356	0	323.31	739060000000	1070	75.7	36	36	33	35	38	37	36	36
Q9D273;D3Z1G7	Cob(I)yrinic acid a,c-diamide adenosyltransferase, mitochondrial	Mmab		0.567812	-1.08571	-0.118641	-0.579509		0.494072	0.320573	-0.118641	-1.13286	25.9264	25.6093	25.7405	25.9725	25.8028	25.8569	0.821978	-1.58337	-0.588352	1.17101	-0.11545	0.294191						10	10	10	48.9	48.9	48.9	26.273	0	206.57	8675800000	91	48.9	9	9	9	9	9	9	9	9
Q71RI9;A0A0G2JGE1	Kynurenine--oxoglutarate transaminase 3	Ccbl2		0.755004	-1.08463	-0.117201	-0.371115		0.210475	0.615921	-0.117201	-0.543081	25.8986	26.3991	26.3978	26.6174	26.1656	26.264	-1.59956	0.443586	0.438322	1.3347	-0.509397	-0.107645						10	10	10	27.3	27.3	27.3	51.126	0	86.7	11514000000	58	21.5	7	7	8	8	7	7	7	7
P51660	Peroxisomal multifunctional enzyme type 2;(3R)-hydroxyacyl-CoA dehydrogenase;Enoyl-CoA hydratase 2	Hsd17b4		0.414383	-1.08449	-0.11702	-0.74461		0.958532	0.110019	-0.11702	-2.04736	23.9382	23.7845	23.9633	24.0099	24.0341	23.9931	-0.174338	-1.89037	0.105694	0.625844	0.895232	0.437943						10	10	10	16.9	16.9	16.9	79.481	0	28.957	2120400000	28	9	4	5	4	5	8	5	4	5
Q78IK4;B1AV14	MICOS complex subunit Mic27	Apool		0.632788	-1.08149	-0.113015	-0.514587		0.399817	0.398275	-0.113015	-0.944763	28.4866	28.3213	28.2989	28.3632	28.6891	28.3935	0.42218	-0.718481	-0.873426	-0.42948	1.81928	-0.220076						12	12	12	52.1	52.1	52.1	29.26	0	242.06	74001000000	125	52.1	10	10	9	11	11	11	10	10
Q64727	Vinculin	Vcl		0.740496	-1.08117	-0.112597	-0.390133		0.234577	0.58267	-0.112597	-0.596978	25.2248	25.2518	25.2537	24.9793	25.5465	25.5423	-0.347735	-0.222301	-0.21326	-1.48618	1.14465	1.12483						11	11	11	13.5	13.5	13.5	116.72	0	34.704	6736100000	31	9.7	6	5	5	7	4	6	6	5
Q99JB8;B1AW94;B1AW93;B1AW91;A6PWR1;B1AW92	Protein kinase C and casein kinase II substrate protein 3	Pacsin3		0.790337	-1.07833	-0.108799	-0.322825		0.173892	0.670052	-0.108799	-0.459026	24.4608	23.7587	24.1645	24.3871	24.327	23.9962	1.04506	-1.59046	-0.0672192	0.768387	0.543095	-0.698862						8	8	8	24.8	24.8	24.8	48.584	0	37.648	2143200000	31	9.9	4	3	4	5	4	4	4	3
Q9CPY7	Cytosol aminopeptidase	Lap3		0.567166	-1.07621	-0.105956	-0.582165		0.575252	0.265918	-0.105956	-1.2921	27.5684	27.3917	27.5726	27.7271	27.5416	27.5819	0.0422089	-1.60979	0.0814632	1.52594	-0.208173	0.168354						24	24	24	62.6	62.6	62.6	56.141	0	191.18	34102000000	100	44.9	17	13	15	17	18	17	17	13
P0DP28;P0DP27;P0DP26;Q3UKW2		Calm1		0.668	-1.07527	-0.104701	-0.47135		0.35693	0.439612	-0.104701	-0.857288	24.0612	24.2775	24.3754	24.3204	24.2178	24.49	-1.57458	-0.088739	0.584374	0.206561	-0.498721	1.37111						2	2	2	45	45	45	16.837	0	117.28	1283700000	27	45	2	2	2	2	2	2	2	2
Q9D338	39S ribosomal protein L19, mitochondrial	Mrpl19		0.863911	-1.07405	-0.103056	-0.221395		0.101301	0.791953	-0.103056	-0.281971	23.8652	22.6301	23.1831	23.4551	23.3441	23.1884	1.4532	-1.6016	-0.233918	0.438902	0.164249	-0.220827						5	5	5	20.2	20.2	20.2	33.578	0	22.703	1161200000	17	13.7	5	1	3	2	2	3	5	1
Q5SV64;Q3UH59;Q61879	Myosin-10	Myh10		0.84118	-1.07397	-0.102948	-0.26655		0.132371	0.737275	-0.102948	-0.359676	20.9096	20.1914	21.0483	21.0157	20.6486	20.7938	0.444828	-1.80981	0.88025	0.777822	-0.374498	0.0814065						8	3	3	6.1	3.3	3.3	232.47	0	121.08	407360000	12	3.8	1	1	2	3	2	2	1	1
Q9D1C3	Protein preY, mitochondrial	Pyurf		0.661729	-1.0725	-0.100979	-0.478785		0.382924	0.414072	-0.100979	-0.910482	24.881	24.8016	24.9792	25.1508	24.8112	25.0026	-0.425308	-1.01993	0.310553	1.59618	-0.94773	0.486228						4	4	4	58	58	58	12.506	0	67.409	3195800000	34	50.9	3	4	4	3	4	3	3	4
Q8JZQ2	AFG3-like protein 2	Afg3l2		0.652126	-1.07099	-0.0989386	-0.49098		0.414623	0.384926	-0.0989386	-0.974644	26.8916	26.8422	26.9415	27.1473	27.0125	26.8121	-0.401235	-0.800489	0.00201215	1.66641	0.576716	-1.04341						32	32	28	42	42	39.3	89.518	0	323.31	18473000000	166	30.8	20	22	22	23	19	19	19	20
Q921I1;E9Q035	Serotransferrin	Tf;Gm20425		0.679988	-1.07089	-0.098814	-0.459688		0.358035	0.438496	-0.098814	-0.85956	23.5446	23.4819	23.3137	23.4929	23.4192	23.7245	0.353835	-0.104144	-1.33105	-0.0235887	-0.561357	1.66631						13	13	13	21.2	21.2	21.2	76.723	0	55.525	1824100000	33	8.3	8	7	5	8	9	5	8	7
P58281;H7BX01;E0CXD1	Dynamin-like 120 kDa protein, mitochondrial;Dynamin-like 120 kDa protein, form S1	Opa1		0.651928	-1.07018	-0.0978578	-0.491989		0.42198	0.37846	-0.0978578	-0.989437	29.1837	28.8758	29.0215	29.0968	29.2099	29.068	0.891489	-1.65553	-0.450317	0.172467	1.10795	-0.0660554						57	57	42	56.5	56.5	42.3	111.34	0	323.31	74520000000	454	45.2	43	39	40	43	44	40	30	27
Q8R127;J3QNN5	Saccharopine dehydrogenase-like oxidoreductase	Sccpdh		0.815215	-1.06956	-0.0970154	-0.297201		0.160909	0.690384	-0.0970154	-0.428455	24.8114	24.1954	24.1605	24.5721	24.3238	24.5625	1.47337	-0.954756	-1.09229	0.530022	-0.448629	0.492277						8	8	8	32.4	32.4	32.4	47.129	0	144.76	2784400000	58	21.2	6	5	4	4	6	5	6	5
Q8BFR5	Elongation factor Tu, mitochondrial	Tufm		0.597884	-1.06811	-0.0950616	-0.543102		0.562355	0.273933	-0.0950616	-1.2669	31.7089	31.4779	31.6246	31.7635	31.6568	31.6763	0.591406	-1.78249	-0.27441	1.15261	0.0559562	0.256924						40	40	40	79.6	79.6	79.6	49.508	0	323.31	509660000000	580	76.8	32	35	36	38	36	37	32	35
Z4YK42;Q8C5H8	NAD kinase 2, mitochondrial	Nadk2		0.890368	-1.06741	-0.0941079	-0.165063		0.0700141	0.85111	-0.0941079	-0.200173	23.1017	21.7494	21.6797	22.1424	22.4252	22.2456	1.69579	-0.916922	-1.0516	-0.157701	0.388684	0.0417533						2	2	2	6.5	6.5	6.5	44.871	0	8.1599	1052700000	13	6.5	1	1	1	2	2	2	1	1
Q3TL44	NLR family member X1	Nlrx1		0.435481	-1.06504	-0.0909087	-0.719451	KO_WT	1.5837	0.0260797	-0.0909087	-3.44894	24.6155	24.6239	24.6349	24.7531	24.7278	24.6663	-0.95067	-0.804833	-0.613598	1.43869	0.99873	-0.0683235					+	9	9	9	14.8	14.8	14.8	107.83	0	59.164	4653200000	40	10.9	8	7	6	5	7	6	8	7
Q78IK2	Up-regulated during skeletal muscle growth protein 5	Usmg5		0.764709	-1.06393	-0.0894057	-0.352266		0.227519	0.592218	-0.0894057	-0.581304	27.0478	26.9175	27.3928	27.2989	27.2313	27.0962	-0.662702	-1.40525	1.3036	0.768132	0.383257	-0.387037						3	3	3	44.8	44.8	44.8	6.3814	0	116.06	23759000000	34	44.8	2	3	3	3	3	3	2	3
O55143	Sarcoplasmic/endoplasmic reticulum calcium ATPase 2	Atp2a2		0.76706	-1.06332	-0.0885715	-0.347492		0.223277	0.598029	-0.0885715	-0.571844	29.4537	29.5894	29.6383	29.3911	29.6641	29.8918	-0.855647	-0.0871638	0.189951	-1.21034	0.336555	1.62665						31	31	31	25.4	25.4	25.4	114.86	0	323.31	77895000000	296	19.5	20	21	20	27	24	23	20	21
P16332	Methylmalonyl-CoA mutase, mitochondrial	Mut		0.736651	-1.05729	-0.0803706	-0.395142		0.318408	0.480387	-0.0803706	-0.777304	28.6402	28.7557	28.698	28.9736	28.6922	28.6692	-0.805759	0.144392	-0.330707	1.93785	-0.377968	-0.567809						35	35	35	62.4	62.4	62.4	82.843	0	323.31	60827000000	221	52.5	29	26	29	30	27	27	29	26
Q91VA7	Isocitrate dehydrogenase [NAD] subunit, mitochondrial	Idh3b		0.69651	-1.05692	-0.079862	-0.442836		0.424265	0.376474	-0.079862	-0.994025	31.3671	31.1872	31.1832	31.4286	31.2942	31.2543	0.827414	-1.003	-1.04329	1.45306	0.0855399	-0.319718						28	28	28	56	56	56	42.194	0	323.31	257630000000	581	52.6	23	25	21	27	26	23	23	25
D6RG44;Q9D8Y1	Transmembrane protein 126A	Tmem126a		0.848167	-1.05633	-0.0790577	-0.255846		0.139987	0.724458	-0.0790577	-0.378257	25.4476	25.2363	25.873	25.4274	25.6196	25.7472	-0.475776	-1.38264	1.34949	-0.562707	0.261976	0.809658						2	2	2	31.5	31.5	31.5	9.7903	0	22.209	4779000000	24	22.5	2	1	1	2	1	1	2	1
Q9CQP0	39S ribosomal protein L33, mitochondrial	Mrpl33		0.862758	-1.05233	-0.0735861	-0.224691		0.117729	0.762554	-0.0735861	-0.323457	24.1395	24.2945	24.0325	24.6572	23.9939	24.0362	-0.208913	0.404745	-0.633062	1.84162	-0.785966	-0.618427						3	3	3	23.1	23.1	23.1	7.4158	0	25.406	2484000000	26	20	3	2	3	2	2	2	3	2
A0A0R4J1N8;Q8CEE7;D3YVJ8	Retinol dehydrogenase 13	Rdh13		0.845103	-1.04993	-0.0702883	-0.261681		0.156044	0.698162	-0.0702883	-0.416887	22.0396	21.5641	21.6588	21.6552	21.888	21.9302	1.32659	-1.19362	-0.691797	-0.710996	0.522884	0.746946						4	4	4	12	12	12	32.367	0	5.3021	765190000	11	6.7	1	1	1	4	2	2	1	1
Q9CPZ8	COX assembly mitochondrial protein homolog	Cmc1		0.834893	-1.04799	-0.0676244	-0.273692		0.174212	0.669558	-0.0676244	-0.459774	24.4495	24.162	24.1665	24.5293	24.1418	24.3098	0.945837	-0.793397	-0.766008	1.42854	-0.915587	0.100615						3	3	3	26.4	26.4	26.4	12.552	0	7.8812	4398600000	12	26.4	1	2	1	2	2	3	1	2
Q9D1I5	Methylmalonyl-CoA epimerase, mitochondrial	Mcee		0.828471	-1.04564	-0.0643851	-0.281724		0.191957	0.642752	-0.0643851	-0.500897	27.2451	27.368	27.2338	27.5784	27.2922	27.1695	-0.478177	0.368796	-0.555952	1.8179	-0.153634	-0.998937						10	10	10	66.3	66.3	66.3	19.017	0	184.65	18994000000	71	55.1	8	9	7	7	9	7	8	9
P62880;D3Z1T4;D3Z1M1;E9QKR0	Guanine nucleotide-binding protein G(I)/G(S)/G(T) subunit beta-2	Gnb2		0.878761	-1.04494	-0.0634181	-0.187147		0.0948794	0.803749	-0.0634181	-0.265496	24.8888	24.7944	24.4406	24.4561	24.727	25.131	0.565181	0.207486	-1.13305	-1.07408	-0.0480208	1.48248						5	3	3	24.1	11.2	11.2	37.331	0	153.48	6282000000	11	18.2	2	3	2	3	3	1	2	3
Z4YKV1;P63094;Q6R0H7	Guanine nucleotide-binding protein G(s) subunit alpha isoforms short;Guanine nucleotide-binding protein G(s) subunit alpha isoforms XLas	Gnas		0.944513	-1.04392	-0.0620098	-0.0933992		0.0372823	0.917736	-0.0620098	-0.109962	20.9834	21.8934	20.196	21.3382	21.3904	20.5303	-0.116246	1.35472	-1.38882	0.457236	0.541628	-0.84852						2	1	1	5.3	2.4	2.4	44.178	0.0020346	1.2141	277350000	5	5.3	1	0	1	1	1	1	1	0
Q99LC5	Electron transfer flavoprotein subunit alpha, mitochondrial	Etfa		0.752341	-1.04329	-0.0611369	-0.378898		0.425474	0.375428	-0.0611369	-0.996451	33.4983	33.6862	33.5667	33.676	33.5903	33.6684	-1.5448	0.957672	-0.634136	0.820966	-0.319574	0.719871						41	41	41	84.7	84.7	84.7	35.009	0	323.31	1314800000000	1899	82.9	39	40	38	40	39	39	39	40
P63038	60 kDa heat shock protein, mitochondrial	Hspd1		0.66979	-1.04312	-0.0608991	-0.470175		0.96608	0.108123	-0.0608991	-2.06268	33.3232	33.3685	33.3653	33.4626	33.4008	33.3763	-1.28239	-0.306814	-0.376932	1.71733	0.388125	-0.139319						76	76	76	89.5	89.5	89.5	60.955	0	323.31	1361800000000	5064	87.8	64	68	66	71	72	71	64	68
P50544;B1AR28	Very long-chain specific acyl-CoA dehydrogenase, mitochondrial	Acadvl		0.755081	-1.03972	-0.0561905	-0.374514		0.489082	0.324278	-0.0561905	-1.12301	32.8501	32.7346	32.7746	32.8794	32.8795	32.7689	0.565582	-1.27165	-0.634763	1.03273	1.03328	-0.725183						57	57	57	80.6	80.6	80.6	70.875	0	323.31	890060000000	1356	80	54	53	54	55	56	56	54	53
P48962	ADP/ATP translocase 1	Slc25a4		0.853074	-1.03916	-0.0554237	-0.240149		0.158934	0.693531	-0.0554237	-0.423766	33.4859	33.2043	33.1927	33.4816	33.3873	33.1803	1.1191	-0.803713	-0.883053	1.08959	0.445597	-0.967525						42	42	29	76.2	76.2	57.4	32.904	0	323.31	852860000000	1566	71.1	35	39	39	40	39	39	25	27
Q9D2G2	Dihydrolipoyllysine-residue succinyltransferase component of 2-oxoglutarate dehydrogenase complex, mitochondrial	Dlst		0.722467	-1.0388	-0.0549119	-0.410479		0.746376	0.179318	-0.0549119	-1.6258	30.0688	30.0184	30.051	30.1453	30.0428	30.1148	-0.0988114	-1.15682	-0.471829	1.50487	-0.643678	0.866275						22	22	22	41.4	41.4	41.4	48.994	0	323.31	130670000000	453	40.5	19	21	19	20	20	20	19	21
Q921H8;H3BKL5;H3BJZ9;Q8VCH0	3-ketoacyl-CoA thiolase A, peroxisomal;3-ketoacyl-CoA thiolase B, peroxisomal	Acaa1a;Acaa1b		0.87113	-1.03578	-0.0507202	-0.203831		0.124699	0.750414	-0.0507202	-0.340783	27.3373	26.9404	27.008	27.3104	27.0966	27.0309	1.31029	-1.08925	-0.681048	1.14778	-0.145228	-0.542544						17	17	17	57.5	57.5	57.5	43.953	0	323.31	19183000000	191	54.2	13	14	13	15	13	14	13	14
A0A0A0MQF6;P16858;A0A1D5RLD8;S4R257;S4R1W1	Glyceraldehyde-3-phosphate dehydrogenase	Gapdh;Gm3839		0.898545	-1.03515	-0.0498365	-0.147854		0.0737767	0.843768	-0.0498365	-0.210222	28.7011	28.2207	28.2244	28.7815	28.2326	28.2816	1.12628	-0.713511	-0.699048	1.43429	-0.667778	-0.48023						15	15	14	53.8	53.8	50.4	38.653	0	276.15	32749000000	109	42.6	11	10	10	14	10	11	10	9
Q9DCW4;A0A0U1RNP5;A0A0N4SVE0;A0A0U1RNR3	Electron transfer flavoprotein subunit beta	Etfb		0.803967	-1.03395	-0.0481707	-0.308302		0.356517	0.440031	-0.0481707	-0.856438	32.9829	33.1095	33.1676	33.1428	33.108	33.1537	-1.90757	-0.0188671	0.848394	0.478906	-0.0411775	0.640315						34	34	34	87.1	87.1	87.1	27.623	0	323.31	1145500000000	1236	86.3	29	33	30	33	29	32	29	33
Q62165	Dystroglycan;Alpha-dystroglycan;Beta-dystroglycan	Dag1		0.881628	-1.03342	-0.0474332	-0.179774		0.104252	0.786589	-0.0474332	-0.289494	25.0411	24.5182	24.7346	24.9121	24.8252	24.699	1.39381	-1.48992	-0.296209	0.682276	0.202993	-0.492952						5	5	5	5.8	5.8	5.8	96.904	0	9.2412	6046300000	32	4.7	4	4	4	3	4	3	4	4
F6ZFT1;F8WJ64;Q9CR21	Acyl carrier protein;Acyl carrier protein, mitochondrial	Ndufab1		0.862427	-1.0334	-0.0474052	-0.218606		0.151357	0.705737	-0.0474052	-0.405686	28.865	28.6343	28.535	28.8458	28.7034	28.6274	1.24944	-0.516577	-1.27729	1.10252	0.0118967	-0.569996						7	7	7	29.1	29.1	29.1	14.309	0	121.7	51934000000	80	29.1	7	7	7	6	7	6	7	7
Q8R0F8	Acylpyruvase FAHD1, mitochondrial	Fahd1		0.871294	-1.03226	-0.0458107	-0.20067		0.131317	0.739066	-0.0458107	-0.357092	26.9308	27.062	27.037	27.2957	26.8993	26.9721	-0.714736	0.204365	0.0290156	1.84156	-0.935152	-0.425057						11	11	11	58.6	58.6	58.6	25.172	0	104.16	14016000000	70	54.2	6	8	8	10	8	9	6	8
Q9DC61;A2AIW9	Mitochondrial-processing peptidase subunit alpha	Pmpca		0.862775	-1.03046	-0.0432892	-0.221277		0.171172	0.674261	-0.0432892	-0.452656	26.9212	26.8422	26.6487	26.7455	26.9013	26.8952	0.889138	0.153839	-1.64751	-0.746481	0.703964	0.647051						13	13	13	37.4	37.4	37.4	58.278	0	150.88	15674000000	121	33.6	12	11	10	10	11	11	12	11
Q3U3J1;P50136	2-oxoisovalerate dehydrogenase subunit alpha, mitochondrial	Bckdha		0.854093	-1.02759	-0.0392653	-0.240351		0.24486	0.569037	-0.0392653	-0.619656	28.3274	28.3845	28.4373	28.5256	28.403	28.3385	-1.03564	-0.250382	0.475527	1.69055	0.00350396	-0.883561						22	22	22	53.6	53.6	53.6	50.773	0	323.31	45221000000	164	37.7	14	14	17	19	16	15	14	14
Q60932	Voltage-dependent anion-selective channel protein 1	Vdac1		0.863868	-1.02469	-0.0351938	-0.222438		0.237985	0.578115	-0.0351938	-0.604515	31.395	31.2507	31.4058	31.3564	31.4453	31.3555	0.40418	-1.76267	0.566131	-0.176346	1.15845	-0.189744						35	35	7	86.8	86.8	19.9	32.351	0	323.31	226390000000	683	85.1	31	31	31	32	34	33	7	7
F6UV57;F6YCM8;F8WIH0;D3Z7V3;H7BX64;Q3URD3	Sarcolemmal membrane-associated protein	Slmap		0.929743	-1.02325	-0.0331599	-0.110764		0.0575086	0.875974	-0.0331599	-0.166319	25.1128	24.9517	25.1137	24.7255	25.3735	25.1787	0.168198	-0.567158	0.172002	-1.59932	1.35753	0.46875						8	8	8	21.5	21.5	21.5	50.103	0	124.12	5229800000	40	12.5	6	6	8	3	3	4	6	6
Q3UW83;P63325	40S ribosomal protein S10	Rps10		0.947553	-1.02152	-0.030714	-0.0802538		0.0368173	0.918719	-0.030714	-0.108641	20.7943	20.6477	20.5646	21.237	20.3325	20.5293	0.354941	-0.117703	-0.385782	1.78211	-1.13392	-0.499644						1	1	1	5.8	5.8	5.8	18.371	0.0020387	1.2448	92671000	8	5.8	1	1	1	1	1	1	1	1
Q91VM9;D3Z636	Inorganic pyrophosphatase 2, mitochondrial	Ppa2		0.897677	-1.02108	-0.0301011	-0.151086		0.109717	0.776753	-0.0301011	-0.30334	27.5659	27.5416	27.8339	27.6899	27.7266	27.6152	-0.876137	-1.09659	1.56206	0.252155	0.586051	-0.427537						23	23	23	66.1	66.1	66.1	38.114	0	323.31	25062000000	187	62.1	19	18	19	18	20	19	19	18
P82350;Q5SWB4	Alpha-sarcoglycan	Sgca		0.956384	-1.01928	-0.0275472	-0.0641291		0.0280751	0.9374	-0.0275472	-0.0835883	23.4889	23.4477	22.7461	22.8085	23.5224	23.4344	0.685067	0.571194	-1.37062	-1.19795	0.77793	0.53438						2	2	2	9.6	9.6	9.6	43.286	0	8.1153	751550000	10	9.6	1	2	2	2	2	2	1	2
O08917;G3UYU4	Flotillin-1	Flot1		0.946375	-1.01701	-0.0243365	-0.0874997		0.0467569	0.897931	-0.0243365	-0.13662	24.4466	24.3198	24.0918	24.5947	24.1209	24.2156	0.758821	0.110111	-1.05557	1.51575	-0.906506	-0.422601						11	11	11	32.5	32.5	32.5	47.513	0	179.67	3526700000	39	25.7	8	4	8	6	5	8	8	4
P07309	Transthyretin	Ttr		0.974688	-1.0154	-0.022047	-0.0435251		0.0180223	0.959351	-0.022047	-0.0542314	22.1391	23.0442	22.289	21.9866	23.0058	22.5459	-0.814037	1.21745	-0.477647	-1.15633	1.1314	0.0991566						2	2	2	25.9	25.9	25.9	15.776	0	6.1381	720000000	10	15.6	1	2	1	1	1	1	1	2
A0A0R4J083;P51174	Long-chain specific acyl-CoA dehydrogenase, mitochondrial	Acadl		0.929758	-1.01266	-0.0181503	-0.113678		0.110061	0.776138	-0.0181503	-0.304208	33.599	33.6032	33.4554	33.5025	33.6151	33.5945	0.565747	0.629392	-1.60696	-0.894282	0.809249	0.496851						45	45	45	69.1	69.1	69.1	47.896	0	323.31	1555800000000	1047	66	40	43	42	41	44	43	40	43
P62073	Mitochondrial import inner membrane translocase subunit Tim10	Timm10		0.945868	-1.01253	-0.0179691	-0.0869266		0.0582632	0.874454	-0.0179691	-0.168382	26.3078	26.5594	26.663	26.5579	26.5241	26.5022	-1.80095	0.344121	1.22708	0.331423	0.0425128	-0.144181						7	7	7	74.4	74.4	74.4	10.333	0	323.31	19028000000	86	51.1	6	7	6	6	5	6	6	7
P42125	Enoyl-CoA delta isomerase 1, mitochondrial	Eci1		0.946328	-1.01093	-0.0156797	-0.089159		0.0724504	0.846349	-0.0156797	-0.206687	31.4438	31.6836	31.6529	31.6141	31.5919	31.6214	-1.88491	0.985378	0.618019	0.153609	-0.112682	0.240591						22	22	22	61.6	61.6	61.6	32.25	0	323.31	427380000000	387	61.6	16	17	15	17	16	21	16	17
A0A1L1SR69;A0A1L1ST61;A0A1L1SV00;Q8R472;Q9JLR9	HIG1 domain family member 1A, mitochondrial	Higd1a		0.974665	-1.01044	-0.014981	-0.0429612		0.0200613	0.954858	-0.014981	-0.0602349	24.7758	24.1225	24.7572	24.6041	24.7631	24.3332	0.794087	-1.60256	0.726028	0.164355	0.747636	-0.829548						3	3	3	34.9	34.9	34.9	6.91	0	197.72	1108800000	14	33.3	3	2	2	3	2	2	3	2
P13541	Myosin-3	Myh3		0.982173	-1.00946	-0.013588	-0.0317432		0.0137001	0.968947	-0.013588	-0.0414192	29.396	30.4313	29.7266	29.9653	29.6258	30.0036	-1.28558	1.59473	-0.365856	0.298168	-0.646184	0.404719						53	3	2	14.1	1.5	1.1	223.79	0	43.225	196190000000	65	13.5	3	2	2	2	2	2	2	1
Q8BH59	Calcium-binding mitochondrial carrier protein Aralar1	Slc25a12		0.943327	-1.0093	-0.0133565	-0.0932353		0.111874	0.772904	-0.0133565	-0.308778	28.9085	28.8775	28.9331	28.9977	28.8972	28.8642	-0.0943211	-0.741958	0.418418	1.7662	-0.329905	-1.01844						37	37	32	62.8	62.8	56.9	74.569	0	323.31	59230000000	356	54.7	29	30	30	31	30	28	24	25
Q08857	Platelet glycoprotein 4	Cd36		0.959675	-1.0082	-0.0117855	-0.0589514		0.040104	0.911792	-0.0117855	-0.117951	25.3918	25.066	25.1694	25.1982	25.2753	25.1892	1.61272	-1.3585	-0.415455	-0.153078	0.549684	-0.235376						10	10	10	19.1	19.1	19.1	52.697	0	41.353	5393800000	34	11.2	4	5	5	8	6	7	4	5
Q8C2Q8;Q91VR2	ATP synthase subunit gamma;ATP synthase subunit gamma, mitochondrial	Atp5c1		0.947017	-1.00743	-0.0106837	-0.0798617		0.114868	0.767595	-0.0106837	-0.316297	32.3626	32.3297	32.266	32.3506	32.2935	32.3463	1.01101	0.130683	-1.56948	0.688207	-0.833757	0.573341						26	26	1	62.4	62.4	4.7	30.255	0	323.31	567250000000	757	62	23	24	24	23	26	25	0	1
P35486	Pyruvate dehydrogenase E1 component subunit alpha, somatic form, mitochondrial	Pdha1		0.986743	-1.00355	-0.00511487	-0.0246097		0.0157231	0.964444	-0.00511487	-0.0474305	31.9061	31.5809	31.6147	31.6454	31.7214	31.7501	1.71757	-1.034	-0.748504	-0.488047	0.155121	0.397855						43	43	43	76.2	76.2	76.2	43.231	0	323.31	457400000000	673	69.7	35	33	32	38	37	36	35	33
Q9WUM5	Succinyl-CoA ligase [ADP/GDP-forming] subunit alpha, mitochondrial	Suclg1		0.984812	-1.00314	-0.00451914	-0.0237717		0.0166423	0.962405	-0.00451914	-0.0501534	30.9777	31.1395	31.2637	31.1253	31.0732	31.196	-1.53424	0.104043	1.36154	-0.0399676	-0.567775	0.676396						22	22	22	44.8	44.8	44.8	36.154	0	323.31	236100000000	472	41	20	21	20	21	20	21	20	21
P56135;F8WHP8	ATP synthase subunit f, mitochondrial	Atp5j2		0.997932	-1.00057	-0.00082016	-0.00394693		0.00248527	0.994294	-0.00082016	-0.00760838	31.049	31.3173	31.271	31.3356	31.2074	31.0967	-1.38738	0.88427	0.492694	1.0399	-0.0461251	-0.983352						8	8	8	53.4	53.4	53.4	10.344	0	57.012	223310000000	215	53.4	8	8	8	5	8	8	8	8
Q8R5L1;O35658	Complement component 1 Q subcomponent-binding protein, mitochondrial	C1qbp		0.998709	-1.0005	-0.000713984	-0.00425956		0.00345286	0.992081	-0.000713984	-0.0105589	28.5573	28.7293	28.7593	28.7074	28.7073	28.6332	-1.68796	0.634275	1.03923	0.339241	0.337928	-0.662711						14	14	14	67	67	67	31.025	0	323.31	73310000000	159	50.2	9	11	10	10	9	10	9	11
P63017;Q504P4	Heat shock cognate 71 kDa protein	Hspa8		0.998075	1.00125	0.00179799	0.00803515		0.00475762	0.989105	0.00179799	0.0145274	27.0796	26.7041	26.8869	26.9863	26.8987	26.7802	1.4034	-1.36593	-0.0175754	0.715414	0.0695184	-0.804824						25	25	23	39.6	39.6	37.9	70.87	0	323.31	19459000000	142	35.6	17	15	16	20	19	19	16	14
Q9DCT8	Cysteine-rich protein 2	Crip2		0.99684	1.00146	0.00210953	0.00354248		0.00138894	0.996807	0.00210953	0.00425742	22.9053	22.0331	23.6368	23.1943	22.6083	22.7661	0.0883169	-1.51851	1.43602	0.620899	-0.458712	-0.168017						2	2	2	20.2	20.2	20.2	22.727	0	17.216	898960000	17	20.2	2	1	2	2	2	2	2	1
P43023	Cytochrome c oxidase subunit 6A2, mitochondrial	Cox6a2		0.997748	1.00171	0.00246302	0.00636955		0.00280739	0.993557	0.00246302	0.00859134	30.6787	31.1381	30.1938	30.8427	30.6053	30.5552	0.0309518	1.49384	-1.51303	0.553126	-0.202611	-0.362279						3	3	3	44.3	44.3	44.3	10.749	0	292.78	171980000000	142	32	3	2	2	2	2	2	3	2
P56480	ATP synthase subunit beta, mitochondrial	Atp5b		0.985844	1.00249	0.00358073	0.024148		0.0248246	0.944442	0.00358073	0.0741619	36.0645	36.1175	36.1672	36.1359	36.1642	36.0384	-0.946263	0.0536233	0.99412	0.402391	0.936461	-1.44033						61	61	61	88.8	88.8	88.8	56.3	0	323.31	7413100000000	12417	87.5	56	57	57	56	56	57	56	57
Q9D8Z2	TP53-regulated inhibitor of apoptosis 1	Triap1		0.986218	1.00325	0.00468318	0.0206011		0.0121452	0.972422	0.00468318	0.0367808	20.877	21.1842	21.0629	21.1624	21.0871	20.8605	-1.16138	1.04074	0.170992	0.884614	0.344674	-1.27964						1	1	1	18.4	18.4	18.4	8.7558	0	3.5106	478960000	7	18.4	1	1	1	1	1	1	1	1
K3W4Q8;P18572;J3QP71	Basigin	Bsg		0.975471	1.00599	0.00861994	0.0406466		0.0257718	0.942385	0.00861994	0.0769152	27.0889	27.4229	27.3921	27.3127	27.3402	27.2253	-1.6939	1.0249	0.774249	0.127422	0.351384	-0.584049						10	10	10	39.9	39.9	39.9	24.116	0	81.371	34398000000	61	32.6	9	7	7	9	6	7	9	7
P56375	Acylphosphatase-2	Acyp2		0.982098	1.00934	0.0134061	0.0325502		0.0142271	0.967772	0.0134061	0.0429877	24.2348	24.8209	24.7567	25.0652	24.2135	24.4935	-1.06116	0.653949	0.466057	1.36895	-1.12363	-0.304164						6	6	6	55.7	55.7	55.7	11.877	0	131.05	2525500000	25	35.8	1	3	5	4	2	3	1	3
P97450;E9QAD6	ATP synthase-coupling factor 6, mitochondrial	Atp5j		0.948688	1.00946	0.0135873	0.0763778		0.0604801	0.870001	0.0135873	0.174429	32.1478	32.115	31.9567	32.1592	32.0278	31.9918	0.950291	0.567908	-1.28026	1.08354	-0.450801	-0.870683						14	14	14	60.2	60.2	60.2	12.496	0	323.31	659730000000	436	60.2	13	14	13	14	13	13	13	14
P05201;F7ALS6	Aspartate aminotransferase, cytoplasmic	Got1		0.978884	1.00966	0.013869	0.0360983		0.0161852	0.963418	0.013869	0.0488	23.576	24.1053	24.485	24.184	23.8337	24.107	-1.51727	0.182478	1.40159	0.434981	-0.689651	0.187867						7	7	7	24.5	24.5	24.5	46.247	0	40.517	2394300000	24	15.3	4	3	6	5	3	4	4	3
Q9CZ13	Cytochrome b-c1 complex subunit 1, mitochondrial	Uqcrc1		0.930913	1.01123	0.0161044	0.109171		0.12395	0.751709	0.0161044	0.338928	34.1352	34.1577	34.1403	34.203	34.0415	34.1404	-0.0215449	0.403837	0.0752806	1.26291	-1.79721	0.0767257						44	44	43	65.8	65.8	65.8	52.851	0	323.31	1573900000000	3129	65.8	39	42	39	38	38	39	38	41
P53395	Lipoamide acyltransferase component of branched-chain alpha-keto acid dehydrogenase complex, mitochondrial	Dbt		0.951565	1.0114	0.0163472	0.0710785		0.0428765	0.90599	0.0163472	0.125759	28.5792	28.5726	28.9365	28.7265	28.7319	28.581	-0.762235	-0.808222	1.74232	0.270147	0.307873	-0.749883						27	27	26	46.1	46.1	46.1	53.246	0	196.21	58461000000	225	41.9	18	19	20	24	20	21	17	18
Q8VDT9	39S ribosomal protein L50, mitochondrial	Mrpl50		0.94975	1.01268	0.0181732	0.0764845		0.0451266	0.901308	0.0181732	0.132067	25.6373	25.2129	25.2702	25.3597	25.4144	25.2917	1.80658	-1.00275	-0.623386	-0.030912	0.331433	-0.480968						4	4	4	44.7	44.7	44.7	18.213	0	24.843	5249600000	29	35.2	2	2	2	4	4	3	2	2
Q9CWD8	Iron-sulfur protein NUBPL	Nubpl		0.915514	1.01311	0.0187925	0.129895		0.157626	0.695624	0.0187925	0.420654	25.0992	24.9994	24.9498	24.9826	25.0111	24.9983	1.84803	-0.146509	-1.13784	-0.482179	0.0873662	-0.168859						6	6	6	25.1	25.1	25.1	34.139	0	42.875	2430700000	39	21.3	3	2	5	4	3	4	3	2
E9Q705;E9PX89;Q8CEI1	BolA-like protein 3	Bola3		0.944933	1.0136	0.0194848	0.0867414		0.0538729	0.883338	0.0194848	0.15634	27.8474	27.5568	27.845	27.8875	27.6398	27.6636	0.784479	-1.33763	0.766582	1.07701	-0.732156	-0.558279						6	6	6	54.7	54.7	54.7	10.829	0	279.57	34451000000	64	54.7	6	6	5	5	5	6	6	6
J3QMN4;A0A0U1RPV8;A0A0U1RQA4;J3QMQ8;A0A0M3HEQ0;Q9JLT4;D3Z0K8;A0A0M3HEP9	Thioredoxin reductase 2, mitochondrial	Txnrd2		0.896853	1.01531	0.0219161	0.150922		0.184934	0.65323	0.0219161	0.484709	26.724	26.6619	26.7823	26.6568	26.7553	26.6905	0.239939	-0.978475	1.38358	-1.07997	0.853787	-0.418856						13	13	13	43.6	43.6	43.6	53.051	0	119.62	15673000000	67	27.9	9	10	10	10	9	9	9	10
Q8BGX2	Uncharacterized protein C19orf52 homolog			0.984551	1.01538	0.0220197	0.0278186		0.010495	0.976124	0.0220197	0.0318412	21.6195	23.3905	23.8475	23.1265	22.9777	22.6872	-1.74482	0.592617	1.19579	0.244168	0.0477957	-0.335558						2	2	2	11.3	11.3	11.3	29.415	0	48.468	1386000000	20	11.3	2	1	1	1	2	2	2	1
P67778;Q5SQG5	Prohibitin	Phb		0.890561	1.01877	0.0268262	0.165802		0.163296	0.686601	0.0268262	0.434106	30.8695	30.8227	30.7496	30.8883	30.7253	30.7477	0.995211	0.320861	-0.735174	1.26734	-1.08536	-0.762874						28	28	28	80.9	80.9	80.9	29.82	0	323.31	195220000000	486	79	23	25	22	23	20	22	23	25
Q9CR13	UPF0562 protein C7orf55 homolog			0.948184	1.01921	0.0274525	0.0808249		0.0389013	0.914321	0.0274525	0.114551	21.046	20.6669	21.179	21.2915	20.8437	20.6744	0.364132	-1.07748	0.869951	1.29789	-0.405271	-1.04922						1	1	1	13.3	13.3	13.3	12.694	0	22.053	452070000	6	13.3	1	1	1	1	1	1	1	1
Q8BMF3	NADP-dependent malic enzyme, mitochondrial	Me3		0.955467	1.0194	0.0277265	0.0658861		0.0290566	0.935284	0.0277265	0.0864226	25.2921	24.7957	24.9378	24.4115	25.2846	25.2463	0.845439	-0.565605	-0.161605	-1.65777	0.824119	0.715423						9	9	9	26.3	26.3	26.3	67.098	0	122.29	5038500000	48	22	5	4	5	5	6	7	5	4
Q9QYA2	Mitochondrial import receptor subunit TOM40 homolog	Tomm40		0.893712	1.01963	0.0280437	0.157379		0.131952	0.737986	0.0280437	0.35865	23.6388	23.6331	23.662	23.5225	23.5565	23.7707	0.0937689	0.0289135	0.360708	-1.24189	-0.851664	1.61017						3	3	3	13.3	13.3	13.3	37.895	0	46.567	1906200000	18	13.3	2	2	3	1	1	2	2	2
Q9WVA4	Transgelin-2	Tagln2		0.951654	1.02058	0.0293859	0.0729522		0.0327518	0.92736	0.0293859	0.0970439	21.9462	22.3731	21.5874	22.3237	21.8455	21.6492	-0.024091	1.26129	-1.10447	1.11283	-0.327289	-0.918264						3	3	3	22.6	22.6	22.6	22.395	0	2.2932	668880000	8	16.6	1	1	1	1	3	2	1	1
Q8BIG7;H3BJ37	Catechol O-methyltransferase domain-containing protein 1	Comtd1		0.946874	1.02224	0.0317376	0.0835912		0.038523	0.915118	0.0317376	0.11348	21.0265	20.9682	20.4919	20.4377	21.2043	20.7494	0.695668	0.505905	-1.04643	-1.22316	1.27517	-0.207151						2	2	2	16	16	16	28.96	0	4.5312	245560000	10	6.1	1	1	2	1	1	1	1	1
Q921G7;Q6PF96	Electron transfer flavoprotein-ubiquinone oxidoreductase, mitochondrial	Etfdh		0.857732	1.02271	0.0323944	0.232815		0.342555	0.454407	0.0323944	0.827613	31.623	31.5263	31.4999	31.5176	31.5371	31.4973	1.9279	-0.155822	-0.724935	-0.344362	0.0774793	-0.78026						48	48	48	73.2	73.2	73.2	68.09	0	323.31	455870000000	566	66.4	39	42	39	40	40	40	39	42
Q9R0P5	Destrin	Dstn		0.930769	1.02305	0.0328814	0.110985		0.0579521	0.87508	0.0328814	0.167532	21.4382	21.0662	21.461	21.0011	21.4985	21.3671	0.615597	-1.10822	0.721221	-1.41034	0.895349	0.286392						1	1	1	11.5	11.5	11.5	18.521	0	2.3687	74615000	8	11.5	1	1	0	1	1	1	1	1
Q9QXX4	Calcium-binding mitochondrial carrier protein Aralar2	Slc25a13		0.877629	1.02548	0.0363019	0.187101		0.143222	0.719082	0.0363019	0.386098	28.7376	28.5816	28.6323	28.7692	28.5832	28.4901	1.00327	-0.483445	-0.000727313	1.30476	-0.468044	-1.35582						25	20	20	50.1	44.2	44.2	74.466	0	323.31	40809000000	239	46	17	16	17	17	15	18	17	16
P45952	Medium-chain specific acyl-CoA dehydrogenase, mitochondrial	Acadm		0.801851	1.02573	0.0366567	0.310962		0.959815	0.109695	0.0366567	2.04997	33.4069	33.4106	33.4583	33.3783	33.4013	33.3863	-0.000906634	0.129921	1.83122	-1.0225	-0.200004	-0.737728						45	45	45	74.8	74.8	74.8	46.481	0	323.31	1178500000000	1763	72.4	40	41	39	42	39	39	40	41
J3QMM7;K3W4M4;Q9CZ42;J3QN06	ATP-dependent (S)-NAD(P)H-hydrate dehydratase	Carkd		0.897684	1.02888	0.0410786	0.152283		0.0858225	0.820687	0.0410786	0.241992	24.9044	24.5168	24.6672	24.4553	24.8904	24.6195	1.22131	-0.847556	-0.0447926	-1.1763	1.14664	-0.299302						8	8	8	39.8	39.8	39.8	35.169	0	38.663	3104200000	27	21.1	5	5	6	3	6	4	5	5
P54071;D6RIL6	Isocitrate dehydrogenase [NADP], mitochondrial	Idh2		0.849071	1.03052	0.0433782	0.249562		0.230368	0.588345	0.0433782	0.587642	33.4967	33.5666	33.4723	33.5842	33.3481	33.4731	0.0771258	0.906907	-0.212005	1.11556	-1.68563	-0.201957						55	55	55	78.8	78.8	78.8	50.906	0	323.31	1695300000000	950	77.9	47	48	44	44	47	48	47	48
Q9D0S9	Histidine triad nucleotide-binding protein 2, mitochondrial	Hint2		0.86576	1.0312	0.0443236	0.211935		0.15154	0.705439	0.0443236	0.406124	29.2055	29.3062	29.5404	29.3674	29.3343	29.2175	-1.0086	-0.183069	1.73665	0.318491	0.0473392	-0.910817						9	9	9	58.3	58.3	58.3	17.32	0	198.18	68685000000	144	58.3	7	9	8	8	9	9	7	9
H7BX88;P47934;B7ZDD7	Carnitine O-acetyltransferase	Crat		0.835252	1.03129	0.0444565	0.272832		0.28485	0.518979	0.0444565	0.706282	29.1601	29.0099	28.9735	29.0536	28.9636	28.9929	1.83875	-0.214865	-0.711961	0.383277	-0.847933	-0.447268						24	24	24	43.1	43.1	43.1	68.644	0	192.84	80805000000	247	41.7	21	20	22	21	20	22	21	20
G3UZY2;P97493	Thioredoxin, mitochondrial	Txn2		0.849615	1.03243	0.0460447	0.253859		0.220578	0.601758	0.0460447	0.565805	26.6404	26.7706	26.7858	26.7782	26.7248	26.5558	-0.74299	0.662389	0.826103	0.743772	0.167666	-1.65694						4	4	4	53.1	53.1	53.1	14.099	0	225.24	13534000000	176	53.1	4	4	4	4	4	4	4	4
Q8K0Z7	Translational activator of cytochrome c oxidase 1	Taco1		0.871004	1.03279	0.046552	0.199951		0.128635	0.743644	0.046552	0.350498	27.8405	27.4206	27.6798	27.673	27.628	27.5002	1.46786	-1.37478	0.379651	0.334108	0.0290838	-0.835927						16	16	16	64.6	64.6	64.6	32.314	0	260.9	32432000000	108	59.2	14	12	12	14	12	12	14	12
E9QN70;P02469	Laminin subunit beta-1	Lamb1		0.881395	1.03374	0.0478738	0.178309		0.102149	0.790407	0.0478738	0.284137	23.9578	23.4806	23.5388	23.5161	23.7617	23.5559	1.73088	-0.828982	-0.516692	-0.638936	0.678886	-0.425153						4	4	4	3.9	3.9	3.9	202.44	0	85.245	2221800000	34	3.4	4	3	3	3	4	3	4	3
P51881	ADP/ATP translocase 2;ADP/ATP translocase 2, N-terminally processed	Slc25a5		0.80917	1.03539	0.0501709	0.303775		0.314921	0.484261	0.0501709	0.769985	29.8096	30.0189	29.955	29.9157	29.8466	29.8708	-1.21802	1.5184	0.683561	0.16917	-0.734949	-0.418165						28	15	15	66.4	40.3	40.3	32.931	0	323.31	92907000000	256	60.1	14	15	15	13	14	14	14	15
Q9EQ20	Methylmalonate-semialdehyde dehydrogenase [acylating], mitochondrial	Aldh6a1		0.827597	1.0374	0.0529747	0.279562		0.232308	0.585722	0.0529747	0.59195	31.3037	31.3317	31.3982	31.4611	31.2165	31.1969	-0.140369	0.133801	0.783799	1.39992	-0.992915	-1.18423						38	38	38	73.8	73.8	73.8	57.915	0	323.31	275150000000	526	69.7	35	34	35	34	32	32	35	34
F6U7V1;E9Q401	Ryanodine receptor 2	Ryr2		0.881157	1.03935	0.0556831	0.181361		0.0962258	0.801261	0.0556831	0.268963	26.9973	27.1176	27.4536	26.8227	27.2972	27.2816	-0.718258	-0.192549	1.27581	-1.48123	0.592127	0.524095						25	25	25	7.6	7.6	7.6	564.73	0	114.27	14622000000	59	4.1	15	9	10	12	11	12	15	9
Q9R0H0	Peroxisomal acyl-coenzyme A oxidase 1	Acox1		0.893109	1.03986	0.0563831	0.1604		0.0790382	0.833608	0.0563831	0.224173	23.7593	23.386	23.9389	23.8367	23.8233	23.2551	0.334475	-1.0119	0.982476	0.613793	0.565285	-1.48413						5	5	3	8.3	8.3	4.8	74.648	0	33.357	2215400000	19	7	1	2	4	4	4	3	1	1
Q9Z0X1;B1AU25	Apoptosis-inducing factor 1, mitochondrial	Aifm1		0.853836	1.03986	0.0563939	0.237207		0.152916	0.703208	0.0563939	0.409419	29.2382	29.0115	29.1176	28.8508	29.2702	29.077	0.934751	-0.537135	0.151613	-1.58008	1.14263	-0.111782						30	30	30	53.4	53.4	53.4	66.765	0	323.31	91636000000	265	44.4	20	23	22	24	23	24	20	23
Q6GTN1;Q9D844	DnaJ homolog subfamily C member 4	Dnajc4		0.870143	1.04247	0.0600096	0.203589		0.111614	0.773368	0.0600096	0.308122	23.0881	23.1594	23.4897	23.4635	23.1469	22.9468	-0.591261	-0.260924	1.26918	1.14779	-0.318816	-1.24597						3	3	3	16.7	16.7	16.7	28.293	0	27.607	1519300000	34	7.3	3	3	3	3	3	1	3	3
Q9QZF2	Glypican-1;Secreted glypican-1	Gpc1		0.827339	1.04436	0.062617	0.281672		0.19679	0.635638	0.062617	0.511977	24.2762	24.332	24.354	24.4799	24.2271	24.0674	-0.0958057	0.308068	0.466892	1.37708	-0.450402	-1.60583						8	8	8	25.5	25.5	25.5	61.359	0	57.967	2340500000	19	8.8	4	3	4	6	6	3	4	3
P12787	Cytochrome c oxidase subunit 5A, mitochondrial	Cox5a		0.721577	1.04472	0.0631154	0.410436		0.514784	0.305644	0.0631154	1.17366	33.7094	33.8108	33.8255	33.7844	33.7242	33.6479	-0.59902	0.884446	1.10064	0.498249	-0.383609	-1.5007						13	13	13	63	63	63	16.101	0	323.31	1634900000000	1060	63	12	13	13	13	12	12	12	13
Q9WV98;A0A1Y7VIZ6;A0A1Y7VL11	Mitochondrial import inner membrane translocase subunit Tim9	Timm9		0.863518	1.04519	0.0637627	0.216067		0.119073	0.760198	0.0637627	0.32681	25.1741	25.2379	25.6873	25.4202	25.4039	25.0839	-0.741114	-0.446129	1.62889	0.39553	0.320183	-1.15736						7	7	7	68.5	68.5	68.5	10.344	0	51.711	5914900000	38	50.6	6	4	5	5	5	4	6	4
Q9D023;A0A0A6YY89	Mitochondrial pyruvate carrier 2	Mpc2		0.827337	1.04634	0.0653566	0.278494		0.18518	0.652859	0.0653566	0.485278	26.6671	26.4107	26.41	26.2374	26.5939	26.4605	1.34261	-0.346238	-0.35061	-1.48783	0.860597	-0.0185252						3	3	2	22	22	22	14.286	0	4.833	14854000000	37	8.7	3	2	3	2	2	2	2	1
Q9QYG0	Protein NDRG2	Ndrg2		0.875214	1.04775	0.0672963	0.192362		0.0963782	0.80098	0.0672963	0.269355	22.3366	22.196	22.7746	22.113	22.7135	22.2788	-0.236998	-0.746414	1.34894	-1.04696	1.12772	-0.446291						3	3	3	14.6	14.6	14.6	40.789	0	46.574	1295400000	17	14.6	1	2	3	3	2	3	1	2
Q3TML0		Pdia6		0.946997	1.04875	0.0686754	0.0895691		0.0348369	0.922918	0.0686754	0.103003	20.7049	21.3495	20.446	21.441	19.5468	21.3065	-0.12886	0.752615	-0.482899	0.877686	-1.71233	0.693793						1	1	1	3.4	3.4	3.4	48.689	0	3.6923	410690000	5	3.4	1	1	1	1	0	1	1	1
Q02788;D3Z7D5	Collagen alpha-2(VI) chain	Col6a2		0.869017	1.04897	0.0689786	0.207223		0.106897	0.781813	0.0689786	0.296208	23.7427	23.0752	23.4793	23.1478	23.5927	23.3498	1.33713	-1.25137	0.315469	-0.970026	0.75553	-0.186728						10	10	10	11.7	11.7	11.7	110.33	0	38.323	1271800000	38	2.5	5	2	6	8	6	3	5	2
Q9CPQ8	ATP synthase subunit g, mitochondrial	Atp5l		0.671498	1.05388	0.0757058	0.466769		0.537019	0.29039	0.0757058	1.21731	28.5904	28.7383	28.65	28.4978	28.6493	28.6046	-0.393365	1.46226	0.354973	-1.55415	0.345502	-0.215219						7	7	7	58.3	58.3	58.3	11.424	0	38.294	51926000000	141	58.3	7	7	7	7	7	7	7	7
O09161;F6QYE1;E9PZ67	Calsequestrin-2;Calsequestrin	Casq2		0.754096	1.05503	0.0772781	0.370794		0.287909	0.515337	0.0772781	0.712814	28.3721	28.0458	28.152	28.1919	28.0196	28.1266	1.75083	-0.83673	0.0053151	0.322012	-1.04509	-0.196331						18	18	18	44.3	44.3	44.3	48.176	0	226.78	30674000000	193	37.8	15	15	12	15	13	14	15	15
Q64433	10 kDa heat shock protein, mitochondrial	Hspe1		0.704889	1.05663	0.0794703	0.435785		0.409788	0.389235	0.0794703	0.964901	31.8815	31.8963	32.0403	31.988	31.8148	31.7769	-0.180974	-0.0328385	1.4038	0.881829	-0.846629	-1.22519						19	19	19	88.2	88.2	88.2	10.963	0	308.31	454560000000	477	85.3	18	17	17	19	19	18	18	17
G5E902;Q8VEM8	Phosphate carrier protein, mitochondrial	Slc25a3		0.674289	1.05678	0.0796706	0.464129		0.483434	0.328523	0.0796706	1.11185	30.5953	30.4541	30.4297	30.5104	30.3463	30.3834	1.5824	0.00959592	-0.261334	0.63715	-1.1907	-0.777114						17	17	17	43.6	43.6	43.6	39.736	0	197.45	192450000000	244	41.6	12	13	12	14	13	15	12	13
P35700;B1AXW5;B1AXW6	Peroxiredoxin-1	Prdx1		0.849705	1.05751	0.0806751	0.25017		0.133571	0.73524	0.0806751	0.362616	23.4129	23.7085	23.8707	23.907	23.5482	23.2949	-0.851161	0.342466	0.997262	1.14387	-0.304929	-1.32751						5	5	4	27.1	27.1	27.1	22.176	0	8.9419	1679300000	21	11.1	3	2	3	4	3	2	2	1
Q9CQA3	Succinate dehydrogenase [ubiquinone] iron-sulfur subunit, mitochondrial	Sdhb		0.651868	1.05784	0.0811278	0.493148		0.557597	0.276951	0.0811278	1.2576	31.5797	31.7745	31.6614	31.5941	31.5351	31.6431	-0.618004	1.71511	0.36068	-0.446021	-1.15226	0.140486						33	33	33	69.5	69.5	69.5	31.814	0	323.31	404890000000	557	69.5	27	29	27	30	30	29	27	29
Q9DA03	Complex III assembly factor LYRM7	Lyrm7		0.893327	1.05807	0.0814412	0.158287		0.0686342	0.853819	0.0814412	0.196472	26.2675	26.8136	27.4164	27.2464	26.4698	26.537	-1.14912	0.0478188	1.36904	0.996487	-0.705732	-0.558497						4	4	4	37.5	37.5	37.5	12.047	0	144.92	14507000000	45	37.5	4	4	3	4	3	4	4	4
Q9D1H6	NADH dehydrogenase [ubiquinone] 1 alpha subcomplex assembly factor 4	Ndufaf4		0.652662	1.05882	0.0824579	0.493391		0.542693	0.28662	0.0824579	1.22843	24.9727	25.0958	25.1905	25.0016	25.0448	24.9653	-0.839311	0.587322	1.68531	-0.504031	-0.00393064	-0.925357						7	7	7	54.3	54.3	54.3	20.082	0	49.59	3067800000	46	32.9	7	6	7	5	5	4	7	6
Q9CQ73		Pkp2		0.863136	1.06001	0.0840715	0.222296		0.109266	0.77756	0.0840715	0.302202	22.9935	23.051	23.6902	23.3339	23.3196	22.829	-0.679183	-0.492816	1.58116	0.425094	0.378822	-1.21308						13	13	13	16.6	16.6	16.6	88.103	0	24.5	1429200000	32	7.7	6	4	8	6	9	6	6	4
Q9Z2I0	LETM1 and EF-hand domain-containing protein 1, mitochondrial	Letm1		0.612427	1.06038	0.0845795	0.530268		0.641598	0.228245	0.0845795	1.42143	29.6361	29.5209	29.6016	29.5466	29.5539	29.4042	1.1527	-0.287592	0.721394	0.034354	0.125896	-1.74675						28	28	28	44.4	44.4	44.4	82.988	0	323.31	96141000000	295	44.4	22	22	21	22	22	23	22	22
Q9D6K8	FUN14 domain-containing protein 2	Fundc2		0.666918	1.06057	0.0848465	0.473361		0.462681	0.344603	0.0848465	1.07072	24.8801	24.7146	24.7762	24.6643	24.8288	24.6232	1.34285	-0.338209	0.287928	-0.848331	0.822186	-1.26642						4	4	4	16.6	16.6	16.6	16.564	0	14.321	5009300000	28	7.9	2	2	2	3	3	2	2	2
O35435;E9Q1V3	Dihydroorotate dehydrogenase (quinone), mitochondrial	Dhodh		0.85846	1.06351	0.0888379	0.231418		0.113528	0.769967	0.0888379	0.312936	26.8062	26.2504	26.794	26.9354	26.4531	26.1957	0.742665	-1.02314	0.703835	1.15298	-0.37924	-1.1971						12	12	12	52.2	52.2	52.2	42.699	0	141.66	13195000000	81	38.7	10	10	9	10	8	9	10	10
Z4YKM2;B2RWE3;B1AR13	CDGSH iron-sulfur domain-containing protein 3, mitochondrial	Cisd3		0.862121	1.06368	0.0890656	0.220518		0.105664	0.784036	0.0890656	0.293082	26.6894	25.843	26.7627	26.4091	26.4211	26.1977	0.898291	-1.61735	1.11613	0.0651157	0.100915	-0.563109						7	7	7	52.2	52.2	52.2	13.155	0	76.551	6478100000	30	44.3	5	5	5	7	6	5	5	5
Q63918	Serum deprivation-response protein	Sdpr		0.816444	1.06434	0.0899537	0.294874		0.165229	0.68355	0.0899537	0.438675	24.9545	24.3147	24.8603	24.5244	24.6659	24.6694	1.25934	-1.52254	0.849931	-0.610843	0.00452433	0.0195861						8	8	8	22.7	22.7	22.7	46.763	0	54.743	3665000000	56	14.4	5	6	4	6	7	6	5	6
F6U775		Opa1		0.850613	1.06678	0.0932681	0.244489		0.120896	0.757015	0.0932681	0.331347	24.7117	24.5594	24.682	24.0028	24.8496	24.8209	0.343385	-0.143938	0.248167	-1.92474	0.784439	0.692687						20	5	5	66.9	12.2	12.2	33.83	0	108.47	2429800000	37	57.8	4	3	4	3	4	3	4	3
Q9D6Y7;A0A1B0GT40	Mitochondrial peptide methionine sulfoxide reductase	Msra		0.796646	1.06712	0.0937265	0.316045		0.181535	0.658363	0.0937265	0.476833	24.2517	24.3117	24.7962	24.517	24.3712	24.1903	-0.698679	-0.427384	1.76119	0.499663	-0.158829	-0.975963						3	3	3	21.9	21.9	21.9	25.988	0	36.509	4177500000	19	21.9	2	3	3	2	3	3	2	3
P16125	L-lactate dehydrogenase B chain	Ldhb		0.765397	1.06784	0.0946929	0.352609		0.218797	0.604231	0.0946929	0.561813	26.2108	26.1269	26.118	26.3407	26.065	25.766	0.554112	0.116634	0.0698812	1.23101	-0.206272	-1.76537						11	11	10	37.7	37.7	34.1	36.572	0	104.58	12182000000	75	23.4	9	6	8	8	10	8	9	6
P24369	Peptidyl-prolyl cis-trans isomerase B	Ppib		0.569867	1.06904	0.096316	0.571093		0.632117	0.233283	0.096316	1.40296	23.0562	23.2143	23.0653	23.0999	22.9429	23.0041	-0.0826923	1.63865	0.0167627	0.392802	-1.31577	-0.649752						4	4	4	19.9	19.9	19.9	23.713	0	4.4749	657570000	10	9.7	2	2	3	1	1	2	2	2
E9Q800;Q8CAQ8;E9QAY6;A0A0U1RP81	MICOS complex subunit Mic60	Immt		0.425318	1.06946	0.0968831	0.732255	KO_WT	1.39803	0.0399917	0.0968831	2.99874	32.7681	32.7149	32.8214	32.6836	32.6786	32.6515	0.759396	-0.074897	1.59387	-0.565665	-0.643472	-1.06923					+	79	79	79	75	75	75	75.6	0	323.31	1060300000000	1473	74.2	67	70	70	67	65	71	67	70
Q06185	ATP synthase subunit e, mitochondrial	Atp5i		0.482781	1.06958	0.0970389	0.666741		0.999463	0.100124	0.0970389	2.13075	31.3625	31.4639	31.4568	31.2953	31.3029	31.394	-0.229674	1.16179	1.06467	-1.15189	-1.04702	0.202131						10	10	10	77.5	77.5	77.5	8.2355	0	197.78	495330000000	376	77.5	10	10	8	10	10	10	10	10
A0A286YDC5;A6H611;A0A286YCX4	Mitochondrial intermediate peptidase	Mipep		0.864816	1.07086	0.098767	0.213864		0.0977856	0.798389	0.098767	0.272971	21.7101	21.2343	21.5454	21.8518	20.7468	21.5949	0.657111	-0.532306	0.245542	1.01137	-1.75084	0.369124						4	4	4	9.3	9.3	9.3	64.322	0	17.609	499720000	12	5.1	1	1	3	4	1	3	1	1
Q9DCX2;G3X9L6;B1ASE2	ATP synthase subunit d, mitochondrial	Atp5h;Gm10250		0.377604	1.07153	0.099678	0.784213	KO_WT	1.67258	0.0212532	0.099678	3.67736	33.8197	33.9015	33.832	33.7664	33.7533	33.7344	0.297901	1.61335	0.494565	-0.559833	-0.770492	-1.07549					+	29	29	29	94.4	94.4	94.4	18.749	0	323.31	1904700000000	1337	90.1	22	27	26	25	26	24	22	27
Q14BI5		Myom2		0.756074	1.07163	0.0998058	0.371177		0.231858	0.586329	0.0998058	0.590951	21.4508	21.488	21.8877	21.3507	21.6782	21.4982	-0.560578	-0.367675	1.70428	-1.07934	0.618037	-0.314721						2	2	2	1.8	1.8	1.8	164.74	0	12.603	489010000	9	0.7	1	2	1	1	2	1	1	2
Q8JZN5	Acyl-CoA dehydrogenase family member 9, mitochondrial	Acad9		0.772238	1.07292	0.101544	0.339673		0.196105	0.636641	0.101544	0.51041	25.9789	25.3373	25.4731	25.512	25.5512	25.4216	1.92624	-0.926385	-0.322651	-0.149961	0.0243309	-0.551572						14	14	14	28	28	28	68.721	0	105.25	8298800000	65	21.3	7	5	9	6	10	9	7	5
Q9CQV1;A0A1L1SQA2	Mitochondrial import inner membrane translocase subunit TIM16	Pam16		0.759877	1.07624	0.105996	0.359359		0.210742	0.615543	0.105996	0.543683	25.5624	25.5026	25.8201	25.8578	25.3892	25.3201	-0.0587353	-0.328681	1.10581	1.27599	-0.841105	-1.15329						8	8	8	64.8	64.8	64.8	13.784	0	215.27	7499200000	34	49.6	4	5	3	5	5	5	4	5
A2BGG7;P62960	Nuclease-sensitive element-binding protein 1	Ybx1		0.662821	1.07901	0.109708	0.476486		0.349672	0.447021	0.109708	0.84233	20.3017	20.0335	20.1914	20.127	19.8623	20.2081	1.16957	-0.563158	0.45657	0.0411606	-1.66904	0.564903						1	1	1	11.2	11.2	11.2	24.74	0	104.55	251450000	12	11.2	1	1	1	1	1	1	1	1
E9PYH2;Q91V12	Cytosolic acyl coenzyme A thioester hydrolase	Acot7		0.76429	1.07961	0.110514	0.351338		0.198154	0.633646	0.110514	0.515093	25.9269	25.4489	25.5247	25.2133	25.6902	25.6654	1.43675	-0.532907	-0.220814	-1.50367	0.461483	0.35916						4	4	4	12.2	12.2	12.2	42.826	0	13.452	7759200000	19	10.4	3	2	3	3	3	3	3	2
Q03265	ATP synthase subunit alpha, mitochondrial	Atp5a1		0.522615	1.07997	0.110989	0.627879		0.6541	0.221768	0.110989	1.44577	35.9466	36.0409	35.893	35.9741	35.7675	35.806	0.403914	1.31308	-0.112597	0.66886	-1.32204	-0.95122						87	87	1	80.3	80.3	2.4	59.752	0	323.31	6548800000000	9258	79.7	76	82	77	82	79	79	1	1
D3Z041;P41216	Long-chain-fatty-acid--CoA ligase 1	Acsl1		0.564396	1.08046	0.111648	0.586202		0.545652	0.284674	0.111648	1.23422	29.6404	29.5128	29.6207	29.3302	29.61	29.4988	0.900836	-0.194559	0.731942	-1.7625	0.639592	-0.315312						50	50	50	62.2	62.2	62.2	78.034	0	323.31	116640000000	343	57.5	41	39	41	42	37	43	41	39
E9Q2B7;E9PZL5;E9Q690;E9Q8U8;Q8VE38;F6XLU3	Oxidoreductase NAD-binding domain-containing protein 1	Oxnad1		0.728573	1.08192	0.113599	0.402738		0.246812	0.566485	0.113599	0.623942	21.955	21.9399	22.4915	22.0005	22.0465	21.9985	-0.559897	-0.632293	2.00779	-0.341886	-0.12194	-0.351773						2	2	2	20	20	20	12.324	0	2.7677	686680000	6	9.6	2	1	1	1	1	1	2	1
G5E8J6		Hrc		0.715083	1.08206	0.113783	0.421283		0.267491	0.540143	0.113783	0.668971	25.8063	26.2684	26.0077	25.999	25.7047	26.0373	-0.83606	1.51603	0.188753	0.144532	-1.35303	0.339784						13	13	13	35.4	35.4	35.4	85.171	0	243.76	11712000000	101	35.1	11	10	11	9	8	12	11	10
Q9CQJ1	HIG1 domain family member 2A	Higd2a		0.826748	1.08316	0.115243	0.279373		0.13609	0.730988	0.115243	0.36877	23.0559	23.7235	24.1187	23.5567	23.5547	23.4409	-1.49148	0.426363	1.56171	-0.0527005	-0.0584154	-0.385473						1	1	1	34.9	34.9	34.9	11.368	0	20.201	1062500000	12	34.9	1	1	1	1	1	1	1	1
P00405	Cytochrome c oxidase subunit 2	Mtco2		0.591143	1.08356	0.115775	0.553645		0.457816	0.348485	0.115775	1.06105	32.7971	32.9899	32.9654	32.9798	32.6827	32.7426	-0.462122	0.963362	0.782223	0.888623	-1.30726	-0.864828						7	7	7	23.8	23.8	23.8	25.976	0	135.42	802810000000	1113	23.8	6	6	5	7	6	6	6	6
A0A1Y7VK19;Q9DCB8	Iron-sulfur cluster assembly 2 homolog, mitochondrial	Isca2		0.737489	1.08374	0.11602	0.39362		0.234016	0.583424	0.11602	0.595735	26.4828	26.6309	26.8369	26.8442	26.4796	26.2788	-0.491289	0.173841	1.09925	1.13215	-0.506018	-1.40793						7	7	7	53.4	53.4	53.4	15.718	0	159.47	18912000000	55	53.4	5	5	6	7	6	6	5	5
Q80YD1	ATP-dependent RNA helicase SUPV3L1, mitochondrial	Supv3l1		0.853174	1.08446	0.116983	0.238639		0.108314	0.779267	0.116983	0.299795	24.5283	23.7066	24.3612	24.6745	23.717	23.8537	0.897914	-1.00316	0.511225	1.23608	-0.979114	-0.662945						7	7	7	9.4	9.4	9.4	87.004	0	34.297	3068700000	44	6.5	4	6	5	5	6	5	4	6
E9QPE7;O08638	Myosin-11	Myh11		0.718373	1.0863	0.119421	0.416791		0.254262	0.55685	0.119421	0.640241	23.4169	23.9318	23.9296	23.5168	23.6311	23.7721	-1.3184	1.08193	1.07142	-0.852734	-0.319742	0.337528						16	9	9	11.3	8.2	8.2	223.35	0	210.17	2803500000	45	7.2	3	7	6	4	3	4	3	7
Q9DCZ4	Apolipoprotein O	Apoo		0.595626	1.08694	0.120267	0.546686		0.428385	0.37292	0.120267	1.00229	27.3593	26.9863	27.1067	27.04	27.1088	26.9427	1.82714	-0.709471	0.10932	-0.344378	0.123577	-1.00618						7	7	7	39.4	39.4	39.4	22.604	0	51.225	31130000000	38	36.4	4	5	6	4	5	6	4	5
P20029	78 kDa glucose-regulated protein	Hspa5		0.475518	1.08743	0.120923	0.6757		0.698068	0.200416	0.120923	1.53145	27.1736	27.3998	27.3046	27.2435	27.0918	27.1799	-0.538053	1.53852	0.664495	0.103979	-1.28851	-0.480434						23	21	21	40.3	40.3	40.3	72.421	0	323.31	26338000000	145	27	18	15	17	17	13	12	18	15
P82348;F6YKG7	Gamma-sarcoglycan	Sgcg		0.705326	1.08748	0.120986	0.433642		0.2707	0.536167	0.120986	0.6759	23.9517	23.5339	23.8963	23.6606	23.4682	23.8901	1.05439	-0.964433	0.786839	-0.352207	-1.28145	0.756862						4	4	4	21.6	21.6	21.6	32.081	0	29.335	2061300000	17	10	2	3	2	3	3	3	2	3
D3YWM4		Pcca		0.646733	1.08983	0.124106	0.500557		0.34802	0.448725	0.124106	0.838918	22.0615	22.1991	21.9835	22.1033	21.69	22.0786	0.240345	1.02294	-0.203967	0.477701	-1.87413	0.337115						8	2	2	51.9	15.3	15.3	14.602	0	4.9173	946830000	9	51.9	1	1	1	2	1	1	1	1
P06745;A0A0U1RP97	Glucose-6-phosphate isomerase	Gpi		0.872938	1.09013	0.124502	0.196916		0.0827374	0.826538	0.124502	0.233912	21.9675	21.2301	21.5554	22.4282	20.8756	21.0757	0.75878	-0.497416	0.0567646	1.54355	-1.10131	-0.760373						4	4	4	13.3	13.3	13.3	62.766	0	16.412	312900000	10	2.9	3	1	1	3	2	1	3	1
Q3URE1;A0A1D5RMC8	Acyl-CoA synthetase family member 3, mitochondrial	Acsf3		0.625467	1.09029	0.124709	0.521298		0.375683	0.421034	0.124709	0.89572	25.4466	25.2507	25.6937	25.4161	25.3667	25.2341	0.270877	-0.901348	1.74985	0.0884775	-0.20711	-1.00075						6	6	6	17.2	17.2	17.2	65.076	0	42.893	5261500000	40	15.3	4	5	4	6	3	5	4	5
Q9CQF0	39S ribosomal protein L11, mitochondrial	Mrpl11		0.706426	1.09118	0.125888	0.431381		0.261624	0.54749	0.125888	0.656261	25.3677	24.9127	25.0282	25.2353	24.9142	24.7815	1.48208	-0.575291	-0.0529578	0.883491	-0.568685	-1.16864						10	10	10	66.7	66.7	66.7	20.68	0	79.857	5636300000	56	52.6	9	7	9	6	8	8	9	7
Q78J03	Methionine-R-sulfoxide reductase B2, mitochondrial	Msrb2		0.523552	1.09243	0.127543	0.62652		0.54422	0.285614	0.127543	1.23142	26.6449	26.444	26.7392	26.5764	26.4868	26.3821	0.745062	-0.762235	1.45302	0.231583	-0.440778	-1.22666						14	14	14	72.6	72.6	72.6	19.157	0	120.65	11490000000	42	72.6	9	10	12	11	11	12	9	10
A0A0J9YUD8;A0A0J9YUZ4;P63158	High mobility group protein B1	Hmgb1		0.715453	1.09323	0.1286	0.422097		0.248813	0.56388	0.1286	0.628329	23.302	23.3013	23.7353	23.0472	23.3625	23.5431	-0.339988	-0.342959	1.50377	-1.42417	-0.0825064	0.685856						2	2	2	9.4	9.4	9.4	19.774	0	2.9171	1545500000	14	9.4	2	2	2	1	1	2	2	2
Q99NB1	Acetyl-coenzyme A synthetase 2-like, mitochondrial	Acss1		0.364932	1.09442	0.130166	0.801147		0.976325	0.105603	0.130166	2.08351	28.5389	28.7055	28.7265	28.5505	28.4881	28.5418	-0.536262	1.14987	1.36207	-0.418821	-1.05015	-0.506714						26	26	26	42.7	42.7	42.7	74.622	0	323.31	47359000000	198	37.1	22	21	21	20	20	22	22	21
O35857	Mitochondrial import inner membrane translocase subunit TIM44	Timm44		0.274231	1.09664	0.133084	0.92671	KO_WT	1.42063	0.0379634	0.133084	3.05175	27.541	27.4119	27.4862	27.3357	27.3898	27.3144	1.46646	-0.0143385	0.83842	-0.888983	-0.268426	-1.13313					+	20	20	20	33.2	33.2	33.2	51.091	0	207.46	35277000000	117	20.8	15	16	14	11	11	12	15	16
Q9D0G0	28S ribosomal protein S30, mitochondrial	Mrps30		0.723382	1.09876	0.135881	0.410694		0.230797	0.587764	0.135881	0.588594	25.5762	24.7945	25.0797	25.0369	25.0578	24.948	1.87397	-1.09138	-0.0094108	-0.171845	-0.0924511	-0.508883						8	8	8	21.5	21.5	21.5	49.939	0	60.655	5350400000	49	12.4	5	5	5	6	4	4	5	5
Q9CXT8	Mitochondrial-processing peptidase subunit beta	Pmpcb		0.455	1.10016	0.137718	0.69741		0.637232	0.230551	0.137718	1.41292	26.5096	26.3344	26.2077	26.1423	26.2904	26.206	1.74329	0.403085	-0.566201	-1.06665	0.0659394	-0.579463						17	16	16	40.9	39.5	39.5	54.614	0	169.08	13392000000	55	28.2	10	11	10	11	12	11	10	11
Q8K2B3	Succinate dehydrogenase [ubiquinone] flavoprotein subunit, mitochondrial	Sdha		0.277023	1.10087	0.138643	0.918947		1.27824	0.0526942	0.138643	2.72537	32.408	32.4087	32.4629	32.3687	32.2042	32.2907	0.539568	0.546534	1.12179	0.122423	-1.62428	-0.706035						58	58	58	86.6	86.6	86.6	72.585	0	323.31	681870000000	1098	75.9	47	53	46	46	43	44	47	53
P09813	Apolipoprotein A-II;Proapolipoprotein A-II	Apoa2		0.925962	1.1033	0.141824	0.120148		0.0448415	0.9019	0.141824	0.131269	23.5886	24.6391	24.2518	21.9731	24.7517	25.3292	-0.421797	0.463861	0.137297	-1.78389	0.558798	1.04573						3	3	3	42.2	42.2	42.2	11.309	0	23.409	3597600000	19	42.2	1	2	2	1	3	3	1	2
Q99KR7	Peptidyl-prolyl cis-trans isomerase F, mitochondrial	Ppif		0.365428	1.11098	0.151834	0.804102		0.788984	0.162561	0.151834	1.70937	30.0537	30.2203	30.1055	30.1224	29.8944	29.9073	0.0245696	1.3259	0.428839	0.560759	-1.22029	-1.11978						18	18	17	73.3	73.3	73.3	21.737	0	323.31	113420000000	281	70.4	17	17	16	16	15	15	16	16
P56382	ATP synthase subunit epsilon, mitochondrial	Atp5e		0.313272	1.11163	0.152674	0.864201		0.93086	0.117257	0.152674	1.99144	30.6692	30.713	30.8205	30.704	30.502	30.5388	0.0954569	0.464791	1.37209	0.388474	-1.31572	-1.00509						8	8	8	78.8	78.8	78.8	5.8378	0	184.12	242210000000	238	78.8	8	7	8	7	7	7	8	7
P56379;A0A1Y7VLP0	6.8 kDa mitochondrial proteolipid	Mp68		0.749354	1.11271	0.15408	0.381687		0.194779	0.638588	0.15408	0.507373	27.9697	27.1001	27.9565	27.6612	27.5685	27.3343	1.08183	-1.45185	1.04344	0.183031	-0.0870901	-0.769358						2	2	2	34.5	34.5	34.5	6.6979	0.0010549	1.6699	15242000000	21	34.5	2	2	2	2	1	2	2	2
Q8BW75	Amine oxidase [flavin-containing] B	Maob		0.523642	1.11273	0.1541	0.625486		0.453684	0.351817	0.1541	1.05282	26.0309	25.7829	25.7811	25.6239	25.5595	25.9491	1.34097	-0.0276739	-0.0376108	-0.904911	-1.26057	0.889795						11	11	11	22.1	22.1	22.1	58.557	0	52.99	5708800000	63	16.9	6	8	8	8	9	8	6	8
Q6IRU2	Tropomyosin alpha-4 chain	Tpm4		0.756574	1.11432	0.15617	0.364671		0.181076	0.659059	0.15617	0.475766	19.9047	19.3905	19.1735	18.9327	19.7823	19.2851	1.33442	-0.0566852	-0.643949	-1.29534	1.00335	-0.341787						4	2	2	21	13.7	13.7	28.467	0	55.402	158300000	6	18.1	1	1	1	2	1	1	1	1
P62631	Elongation factor 1-alpha 2	Eef1a2		0.522807	1.11471	0.156674	0.625479		0.447807	0.35661	0.156674	1.04112	25.8733	25.9281	26.2975	26.0029	25.8645	25.7614	-0.437706	-0.1428	1.84504	0.260082	-0.484833	-1.03978						9	9	4	32.2	32.2	20.1	50.454	0	63.583	5746800000	47	28.3	5	3	6	8	8	7	3	1
Q5SX39	Myosin-4	Myh4		0.390081	1.11546	0.157633	0.769447		0.683574	0.207217	0.157633	1.50319	32.6478	32.3654	32.4229	32.2167	32.3228	32.4237	1.72533	-0.239972	0.160043	-1.27477	-0.536247	0.165618						65	8	1	18.8	2.8	0.8	222.86	0	179.58	1036600000000	260	17.7	5	5	6	6	7	6	0	0
E9Q9T8;Q3UIK0;Q3TF37;O70468	Myosin-binding protein C, cardiac-type	Mybpc3		0.652488	1.11775	0.160595	0.494581		0.288784	0.5143	0.160595	0.71468	31.6874	31.4398	31.5388	30.9882	31.4884	31.7076	0.812383	-0.134687	0.243849	-1.86232	0.0510499	0.88972						89	89	89	62.7	62.7	62.7	141.31	0	323.31	409830000000	851	60.3	74	76	70	68	76	79	74	76
Q9DB20	ATP synthase subunit O, mitochondrial	Atp5o		0.276452	1.11836	0.161383	0.919872		1.00359	0.0991769	0.161383	2.1392	33.5275	33.7438	33.5561	33.5026	33.3886	33.4522	-0.00786531	1.77978	0.228567	-0.213782	-1.15623	-0.63047						28	28	28	82.2	82.2	82.2	23.363	0	323.31	1187500000000	727	80.8	22	26	24	27	25	25	22	26
P62918	60S ribosomal protein L8	Rpl8		0.874763	1.12262	0.166871	0.193401		0.0769894	0.83755	0.166871	0.218754	24.1116	23.8557	22.1021	23.2375	22.4257	23.9056	0.997591	0.693091	-1.39292	-0.0422712	-1.00803	0.752536						2	2	2	8.9	8.9	8.9	28.024	0	3.2722	1556500000	20	8.9	2	2	1	2	2	2	2	2
Q9Z2Z6	Mitochondrial carnitine/acylcarnitine carrier protein	Slc25a20		0.767406	1.12383	0.168418	0.346436		0.164161	0.685234	0.168418	0.436152	25.2962	24.8388	25.014	25.3824	24.1771	25.0844	0.763967	-0.292531	0.112076	0.962852	-1.82092	0.274558						9	9	9	42.5	42.5	42.5	33.026	0	72.792	6039300000	31	24.9	7	7	6	7	7	6	7	7
Q9CPW3	39S ribosomal protein L54, mitochondrial	Mrpl54		0.757639	1.12457	0.169376	0.36472		0.176367	0.666244	0.169376	0.464808	23.2491	22.394	22.2184	22.7232	22.5121	22.1182	1.7405	-0.346015	-0.774543	0.457109	-0.0578739	-1.01918						2	2	2	26.7	26.7	26.7	15.422	0	16.615	1408200000	8	26.7	1	1	1	2	1	2	1	1
Q3URS9	Coiled-coil domain-containing protein 51	Ccdc51		0.592062	1.12748	0.1731	0.551832		0.334106	0.463333	0.1731	0.81008	23.6693	24.1477	24.1317	23.8791	24.0191	23.5311	-0.899178	0.995324	0.931968	-0.068116	0.486129	-1.44613						2	2	2	8.9	8.9	8.9	45.132	0	26.494	2036100000	20	8.9	2	2	2	2	2	2	2	2
Q8CCN6;E9PY58;Q60649	Caseinolytic peptidase B protein homolog	Clpb		0.343133	1.12767	0.173339	0.825456		0.720863	0.190168	0.173339	1.57593	22.2353	22.1084	22.1832	21.8123	22.169	22.0257	0.954233	0.126676	0.614057	-1.80389	0.521574	-0.412654						7	7	7	14.9	14.9	14.9	76.144	0	6.8232	758930000	10	2.9	4	3	2	1	1	2	4	3
Q505D7;A0A0U1RPB1	Optic atrophy 3 protein homolog	Opa3		0.547291	1.12773	0.173419	0.602525		0.389241	0.408093	0.173419	0.923325	24.9565	24.528	25.0615	24.7485	24.7867	24.4905	0.858466	-1.03241	1.32183	-0.0593465	0.109157	-1.1977						4	4	4	33.5	33.5	33.5	20.11	0	111.58	4722600000	47	24.6	2	4	2	3	4	2	2	4
Q6P8J7	Creatine kinase S-type, mitochondrial	Ckmt2		0.175781	1.12941	0.175573	1.12463	KO_WT	1.45313	0.0352267	0.175573	3.12878	32.9387	32.9779	33.1007	32.7807	32.8764	32.8335	0.181332	0.525021	1.60111	-1.20302	-0.364134	-0.740311					+	59	59	58	82.8	82.8	82.8	47.473	0	323.31	975460000000	2874	78.8	56	55	51	51	52	52	55	55
P08228	Superoxide dismutase [Cu-Zn]	Sod1		0.295512	1.13056	0.177032	0.891646		0.833148	0.146843	0.177032	1.79646	28.3329	28.0456	28.1251	28.0778	27.9091	27.9856	1.7472	-0.232771	0.315609	-0.0109692	-1.17303	-0.646038						10	10	10	63	63	63	15.942	0	323.31	46391000000	71	50	9	9	8	6	4	6	9	9
Q60930;G3UX26;A0A286YCR8;D3YZT5	Voltage-dependent anion-selective channel protein 2	Vdac2		0.229713	1.13284	0.179943	1.00929		1.08052	0.0830765	0.179943	2.2985	29.4861	29.6304	29.6354	29.2823	29.4554	29.4743	-0.0600128	1.0439	1.08211	-1.6205	-0.295091	-0.150397						18	18	18	75.6	75.6	75.6	31.732	0	323.31	89475000000	165	66.4	15	15	15	13	14	14	15	15
P80317	T-complex protein 1 subunit zeta	Cct6a		0.847936	1.13289	0.18001	0.249557		0.104342	0.786425	0.18001	0.289723	17.9241	19.5458	17.705	18.5568	17.7989	18.2792	-0.54896	1.8091	-0.867519	0.371056	-0.731069	-0.0326086						1	1	1	4	4	4	58.004	0	11.09	37156000	6	4	1	0	1	1	1	1	1	0
Q61292	Laminin subunit beta-2	Lamb2		0.545414	1.13819	0.186742	0.605093		0.3754	0.421309	0.186742	0.895142	23.4576	23.3507	23.176	22.7979	23.1652	23.461	0.890211	0.463108	-0.23454	-1.74478	-0.277689	0.903694						8	8	8	6.9	6.9	6.9	196.58	0	36.289	1837400000	13	3.8	4	4	4	1	4	4	4	4
Q9CRB9;Q9D9P1;D3Z0L4;S4R238	MICOS complex subunit Mic19	Chchd3		0.0940609	1.1384	0.187006	1.45963	KO_WT	2.57606	0.00265421	0.187006	6.65057	30.7637	30.8138	30.7497	30.5481	30.6075	30.6104	0.761727	1.22999	0.630872	-1.25355	-0.698118	-0.670924					+	23	23	23	67.8	67.8	67.8	26.334	0	323.31	293980000000	261	57.3	17	22	18	20	17	21	17	22
A0A0J9YTR2				0.266756	1.13941	0.18829	0.941365		0.876517	0.132887	0.18829	1.88256	23.7296	23.83	23.6725	23.4125	23.5365	23.7183	0.529922	1.19686	0.150281	-1.5778	-0.75375	0.454485						3	3	3	38.9	38.9	38.9	10.829	0	8.5446	1322400000	22	38.9	3	3	3	3	3	3	3	3
Q812G0	Alpha-1,3-mannosyl-glycoprotein 4-beta-N-acetylglucosaminyltransferase A;Alpha-1,3-mannosyl-glycoprotein 4-beta-N-acetylglucosaminyltransferase A soluble form	Mgat4a		0.237204	1.14011	0.189168	0.98829		0.96942	0.107295	0.189168	2.06946	28.5019	28.2617	28.3845	28.3066	28.1045	28.1695	1.48368	-0.18328	0.668863	0.128217	-1.27412	-0.823363						1	1	1	1.5	1.5	1.5	61.479	0.0096432	0.75662	23262000000	25	1.5	1	1	1	1	1	1	1	1
P62897	Cytochrome c, somatic	Cycs		0.131604	1.14043	0.189584	1.24488	KO_WT	1.65271	0.0222481	0.189584	3.62552	32.8202	32.7367	32.7601	32.5037	32.663	32.5816	1.20279	0.4986	0.696554	-1.46624	-0.122636	-0.809073					+	20	20	14	74.3	74.3	51.4	11.605	0	323.31	759970000000	667	70.5	20	19	18	19	19	18	14	14
B7ZCA9;Q5SSK3	Transcription elongation factor, mitochondrial	Tefm		0.455061	1.14063	0.189832	0.69684		0.477949	0.332698	0.189832	1.101	22.5609	22.0636	22.1334	22.0009	22.2112	21.9762	1.87012	-0.436664	-0.112747	-0.727133	0.248371	-0.841943						2	2	2	17.6	17.6	17.6	25.363	0	42.414	799280000	5	11.8	1	1	1	2	1	1	1	1
P27773	Protein disulfide-isomerase A3	Pdia3		0.347212	1.14455	0.194784	0.820192		0.639203	0.229508	0.194784	1.41676	24.2733	24.0766	23.9377	24.0938	23.8251	23.7844	1.48921	0.423217	-0.329392	0.516328	-0.939266	-1.1601						10	10	10	30.5	30.5	30.5	56.678	0	34.303	2189800000	36	10.5	5	4	4	8	4	4	5	4
Q9DBL1;E9Q5L3	Short/branched chain specific acyl-CoA dehydrogenase, mitochondrial	Acadsb		0.528483	1.14505	0.195412	0.617889		0.379549	0.417302	0.195412	0.903607	27.045	26.9336	27.2111	27.2654	26.7162	26.6218	0.305677	-0.122868	0.944763	1.15368	-0.959134	-1.32211						13	13	13	41.7	41.7	41.7	47.874	0	323.31	12222000000	88	31.7	10	11	11	9	8	9	10	11
A2AQR0;Q64521	Glycerol-3-phosphate dehydrogenase;Glycerol-3-phosphate dehydrogenase, mitochondrial	Gpd2		0.434815	1.14887	0.200216	0.717165		0.486253	0.326398	0.200216	1.11742	24.4972	24.0721	23.9444	23.8982	24.1	23.9148	1.89494	0.00438304	-0.563574	-0.76915	0.128689	-0.695286						8	8	8	12.2	12.2	12.2	82.829	0	35.986	1639600000	23	6.4	5	4	3	4	7	4	5	4
Q924T2	28S ribosomal protein S2, mitochondrial	Mrps2		0.631721	1.15058	0.202357	0.516417		0.278818	0.526238	0.202357	0.693364	22.8609	23.1347	23.2548	23.406	22.5285	22.7089	-0.358752	0.450475	0.805326	1.2522	-1.34125	-0.807998						2	2	2	7.6	7.6	7.6	32.313	0	120.47	1848700000	17	7.6	2	2	2	1	2	2	2	2
Q3UN90;E9PX24	LYR motif-containing protein 9	Lyrm9		0.568686	1.15076	0.202589	0.576673		0.332214	0.465357	0.202589	0.806143	23.3324	23.938	23.6754	23.7992	23.2086	23.3302	-0.724043	1.31621	0.431653	0.848615	-1.14102	-0.731414						2	2	2	34.6	34.6	34.6	9.3096	0	82.355	2718300000	19	34.6	2	2	2	2	2	2	2	2
D3YX27;Q9JIY5;F6XUR8;F6TCV0;S4R1B3;D3YX28	Serine protease HTRA2, mitochondrial	Htra2		0.330776	1.15149	0.2035	0.842371		0.649776	0.223988	0.2035	1.43735	24.6464	24.4176	24.8533	24.3061	24.4917	24.5089	0.570793	-0.626778	1.65423	-1.21066	-0.238829	-0.14875						3	3	3	10.8	10.8	10.8	45.822	0	7.5967	3084700000	6	3.3	1	2	1	1	2	1	1	2
A0A0N4SVT3;A0A0N4SW28;Q9DAS9	Guanine nucleotide-binding protein G(I)/G(S)/G(O) subunit gamma-12	Gng12		0.765703	1.15515	0.208077	0.353962		0.160092	0.691684	0.208077	0.426517	24.4319	22.9256	24.2787	23.8225	23.6923	23.4972	1.20263	-1.55386	0.922413	0.0874772	-0.15076	-0.507906						1	1	1	20	20	20	7.1971	0.0020325	1.2016	1462900000	18	20	1	1	1	1	1	1	1	1
Q924X2	Carnitine O-palmitoyltransferase 1, muscle isoform	Cpt1b		0.210156	1.15632	0.209538	1.04785		0.982475	0.104118	0.209538	2.09604	27.8991	27.7017	27.621	27.5051	27.4491	27.6389	1.65959	0.415131	-0.0933641	-0.823781	-1.17717	0.0195986						25	25	25	31.9	31.9	31.9	88.216	0	323.31	29039000000	160	25.6	21	19	15	18	17	18	21	19
F6RUI8		Ankhd1		0.519395	1.15661	0.209906	0.633003		0.380879	0.416027	0.209906	0.906316	19.6431	19.3534	19.7556	19.1961	19.1564	19.7699	0.588737	-0.451221	0.992862	-1.01584	-1.15852	1.04399	+					1	1	1	3	3	3	66.266	1	-2	76941000	4	3	0	0	1	1	1	1	0	0
Q9WVA2	Mitochondrial import inner membrane translocase subunit Tim8 A	Timm8a1		0.572372	1.15664	0.209938	0.569085		0.320036	0.47859	0.209938	0.780715	24.4234	24.9305	24.9417	24.1432	24.8053	24.7173	-0.74891	0.854757	0.890007	-1.63506	0.458676	0.180534						5	5	5	69.1	69.1	69.1	11.042	0	82.057	3111900000	23	43.3	3	4	3	2	4	2	3	4
A2AIL4	NADH dehydrogenase (ubiquinone) complex I, assembly factor 6	Ndufaf6		0.0791467	1.16181	0.21637	1.53809	KO_WT	2.22132	0.00600724	0.21637	5.31959	22.2655	22.1698	22.183	21.989	22.0378	21.9424	1.32369	0.567576	0.672156	-0.860084	-0.475194	-1.22815					+	2	2	2	8.4	8.4	8.4	38.362	0	3.776	494170000	7	3.9	2	1	2	1	1	1	2	1
A0A0N4SUN5				0.755216	1.16289	0.217714	0.368904		0.167559	0.679894	0.217714	0.444165	23.2681	21.6226	22.4448	22.4546	22.0424	22.1853	1.69416	-1.29762	0.197188	0.215137	-0.534266	-0.274604						1	1	1	3.7	3.7	3.7	20.991	0.004	1.0804	260780000	7	3.7	1	1	1	1	1	1	1	1
Q5SS83;Q60634	Flotillin-2	Flot2		0.17099	1.16314	0.218023	1.13314		1.10949	0.0777153	0.218023	2.35938	24.1618	23.9001	24.0059	23.7293	23.9057	23.7788	1.58569	-0.0861864	0.589541	-1.17731	-0.0503416	-0.861395						8	8	8	22	22	22	47.116	0	11.903	2124500000	29	8.6	4	3	5	6	4	3	4	3
A2AM65;Z4YKA3;Z4YKB8;Q3TEA8	Heterochromatin protein 1-binding protein 3	Hp1bp3		0.652747	1.1634	0.21835	0.489073		0.249684	0.56275	0.21835	0.630237	19.709	19.6581	20.0679	19.3469	19.202	20.2309	0.0163235	-0.111594	0.918359	-0.893487	-1.25768	1.32808						1	1	1	9.2	9.2	9.2	32.539	0	13.577	98546000	3	9.2	1	1	1	0	0	1	1	1
Q91VJ2	Protein kinase C delta-binding protein	Prkcdbp		0.848397	1.16461	0.219845	0.252942		0.102812	0.789201	0.219845	0.285828	20.5368	20.9098	21.0817	21.4161	21.3333	19.1194	-0.230354	0.207874	0.409929	0.802721	0.705505	-1.89567						1	1	1	4.2	4.2	4.2	27.853	0	2.3624	49717000	4	0	1	1	1	0	1	0	1	1
Q8C3X2	Coiled-coil domain-containing protein 90B, mitochondrial	Ccdc90b		0.109142	1.16525	0.220644	1.36982	KO_WT	1.64776	0.0225031	0.220644	3.61267	27.4163	27.4358	27.4732	27.1127	27.3145	27.2362	0.614157	0.755466	1.02633	-1.58369	-0.12263	-0.689635					+	19	19	19	62.1	62.1	62.1	29.596	0	312.04	20069000000	148	57	15	14	17	14	15	12	15	14
Q9CPQ3	Mitochondrial import receptor subunit TOM22 homolog	Tomm22		0.519634	1.16625	0.221883	0.631225		0.369068	0.427496	0.221883	0.882197	22.7757	22.1862	22.293	22.2194	21.8838	22.4862	1.5553	-0.402361	-0.0476842	-0.292105	-1.40681	0.593667						2	2	2	25.4	25.4	25.4	15.537	0	5.2266	714300000	12	25.4	1	2	2	1	1	2	1	2
A0A1Y7VN70;Q80Y14	Glutaredoxin-related protein 5, mitochondrial	Glrx5		0.330753	1.16964	0.226063	0.843237		0.602315	0.249853	0.226063	1.3449	26.1965	25.9038	25.7226	25.904	25.5926	25.6481	1.66095	0.34204	-0.474794	0.342668	-1.06065	-0.81021						4	4	4	39	39	39	12.168	0	181.99	9773900000	53	39	3	4	4	4	4	4	3	4
Q9DB15	39S ribosomal protein L12, mitochondrial	Mrpl12		0.556789	1.16997	0.226468	0.594879		0.332534	0.465014	0.226468	0.806808	28.8672	28.2114	28.5822	28.7293	28.2095	28.0426	1.28728	-0.690505	0.427765	0.871339	-0.696246	-1.19964						17	17	17	72.6	72.6	72.6	21.708	0	162.55	35043000000	168	61.7	15	15	15	16	12	13	15	15
B7ZNJ1;A0A087WS56;B9EHT6;A0A087WSN6;Q3UHL6;A0A087WR50;P11276	Fibronectin;Anastellin	Fn1		0.628888	1.18855	0.249197	0.519124		0.261376	0.547802	0.249197	0.655724	18.9597	18.0773	18.789	17.8455	18.7433	18.4895	1.08571	-0.928462	0.695956	-1.45755	0.591819	0.012526						1	1	1	0.6	0.6	0.6	239.72	0	4.0088	13349000	6	0.6	1	1	1	1	1	1	1	1
A0A087WRE7;Q8R0N6	Hydroxyacid-oxoacid transhydrogenase, mitochondrial	Adhfe1		0.208682	1.19138	0.252633	1.05138		0.835357	0.146098	0.252633	1.80083	26.3904	26.5017	26.2502	26.3168	25.9055	26.162	0.657332	1.19573	-0.0205621	0.301667	-1.68732	-0.44685						13	13	13	35.2	35.2	35.2	49.039	0	115.79	11598000000	60	30.9	10	10	8	9	8	9	10	10
P24270;A2AL20	Catalase	Cat		0.239858	1.19215	0.253568	0.984697		0.73823	0.182713	0.253568	1.60987	27.9861	27.9235	28.2034	28.0421	27.709	27.6012	0.339577	0.0569291	1.3207	0.592576	-0.911486	-1.3983						21	21	21	47.1	47.1	47.1	59.795	0	323.31	30673000000	158	37	19	18	18	15	16	16	19	18
Q9CPV4;E9Q197;F6ZTG3	Glyoxalase domain-containing protein 4	Glod4		0.16509	1.19298	0.254571	1.14722		0.978679	0.105032	0.254571	2.0883	24.9526	24.9422	24.8344	24.8132	24.7231	24.4293	0.881434	0.827394	0.269029	0.159073	-0.307683	-1.82925						14	14	14	41.6	41.6	41.6	33.316	0	232.41	4520300000	39	38.9	12	10	11	8	10	10	12	10
E9Q7L0		Ogdhl		0.124036	1.19872	0.261493	1.28131		1.18118	0.0658903	0.261493	2.51237	28.6842	28.6098	28.6265	28.5806	28.2582	28.2971	0.954556	0.548313	0.639739	0.389154	-1.37208	-1.15969						50	40	40	53.4	47	47	116.6	0	323.31	52156000000	301	42.1	34	36	32	31	33	29	34	36
A0A1W2P6F6;A0A1W2P7Q9;Q60605;A0A1W2P6G5	Myosin light polypeptide 6	Myl6		0.16121	1.19961	0.262569	1.16318		0.978672	0.105034	0.262569	2.08829	24.9354	24.9987	24.8865	24.4401	24.752	24.8407	0.635089	0.953174	0.389587	-1.85183	-0.285644	0.159622						5	5	5	42.1	42.1	42.1	17.005	0	12.088	4982000000	25	42.1	3	3	3	4	5	5	3	3
P32261;A0A0A6YX70;A0A0A6YWH7	Antithrombin-III	Serpinc1		0.718127	1.20286	0.266464	0.416026		0.188523	0.647853	0.266464	0.492996	19.9657	21.3808	19.766	20.3403	20.2307	19.7421	-0.445907	1.87468	-0.773326	0.168404	-0.0112996	-0.812548						3	3	3	9.9	9.9	9.9	52.003	0	22.024	151100000	7	3.9	0	0	1	3	2	1	0	0
Q922B1	O-acetyl-ADP-ribose deacetylase MACROD1	Macrod1		0.131106	1.20553	0.269671	1.25372		1.10172	0.0791185	0.269671	2.343	27.9254	27.8837	27.9317	27.4157	27.7589	27.7572	0.755209	0.540253	0.787482	-1.86945	-0.102334	-0.111164						19	19	19	48.3	48.3	48.3	35.294	0	323.31	32595000000	73	44.9	13	15	17	15	16	16	13	15
A0A0A0MQ68;Q60759	Glutaryl-CoA dehydrogenase, mitochondrial	Gcdh		0.452613	1.20761	0.272154	0.699752		0.398422	0.399557	0.272154	0.941939	27.679	27.0271	26.7343	26.9819	26.9101	26.732	1.91026	0.0467533	-0.790145	-0.0824939	-0.287571	-0.796802						14	14	14	47	47	47	49.57	0	217.53	16497000000	86	32.9	11	10	12	10	12	9	11	10
Q9D5T0	ATPase family AAA domain-containing protein 1	Atad1		0.520302	1.20815	0.272797	0.631576		0.339774	0.457326	0.272797	0.82185	20.2182	20.4211	20.2497	19.6063	20.6658	19.7986	0.148242	0.664372	0.228294	-1.40843	1.28678	-0.919261						2	2	2	6.9	6.9	6.9	40.744	0	7.8506	197520000	15	4.4	2	1	1	1	2	1	2	1
Q8R2K3;Q9CYR0	Single-stranded DNA-binding protein;Single-stranded DNA-binding protein, mitochondrial	Ssbp1	KO_WT	0.0194915	1.37183	0.456103	2.2576	KO_WT	1.95576	0.0110724	0.456103	4.47026	27.9104	28.1233	28.1307	27.7128	27.618	27.4654	0.30575	1.08355	1.11052	-0.416452	-0.762837	-1.32054				+	+	10	10	10	56.8	56.8	56.8	17.156	0	276.76	29908000000	134	52.7	9	10	9	7	7	9	9	10
Q02566	Myosin-6	Myh6		0.131057	1.21366	0.27936	1.25162		1.0657	0.0859609	0.27936	2.26754	37.7007	37.8225	37.7648	37.2818	37.4773	37.6907	0.380967	0.977723	0.695172	-1.67209	-0.713807	0.332036						336	336	120	81.8	81.8	41.4	223.56	0	323.31	28075000000000	25760	80.5	298	317	300	303	306	308	105	111
Q5U458;E9Q8B3;A2A8D1	DnaJ homolog subfamily C member 11	Dnajc11		0.169857	1.21974	0.286573	1.13921		0.880692	0.131616	0.286573	1.89089	25.9041	25.7509	25.4603	25.3016	25.3886	25.5655	1.49828	0.827559	-0.444395	-1.13918	-0.75818	0.0159103						9	9	9	24.7	24.7	24.7	63.232	0	72.028	5540400000	50	14.1	6	7	6	8	6	6	6	7
P82347;A2ACH6	Delta-sarcoglycan	Sgcd		0.0715496	1.22152	0.288682	1.56608	KO_WT	1.57342	0.0267045	0.288682	3.42308	23.3709	23.3047	23.538	23.0471	23.2079	23.0926	0.604682	0.24283	1.51708	-1.1638	-0.285377	-0.915415					+	4	4	4	15.6	15.6	15.6	32.133	0	3.7492	1617700000	19	6.2	2	2	3	3	3	2	2	2
Q8CGK3	Lon protease homolog, mitochondrial	Lonp1	KO_WT	0.0203918	1.36554	0.449467	2.21273	KO_WT	1.91802	0.0120777	0.449467	4.35836	29.495	29.2618	29.385	28.9679	29.0442	28.7813	1.25203	0.391148	0.845878	-0.69393	-0.4122	-1.38292				+	+	42	42	42	56.1	56.1	56.1	105.84	0	323.31	81895000000	444	43.4	34	34	36	34	30	30	34	34
Q9DCW5;P43024	Cytochrome c oxidase subunit 6A, mitochondrial;Cytochrome c oxidase subunit 6A1, mitochondrial	Cox6a1		0.120948	1.22399	0.29159	1.29504		1.09542	0.0802748	0.29159	2.32974	30.8016	30.6223	30.5097	30.1739	30.4782	30.4067	1.43905	0.586939	0.0519648	-1.54313	-0.0976137	-0.437203						5	5	5	62.5	62.5	62.5	12.483	0	257.19	115820000000	163	62.5	4	5	4	4	5	5	4	5
Q8BWM0	Prostaglandin E synthase 2;Prostaglandin E synthase 2 truncated form	Ptges2		0.195081	1.23548	0.305075	1.07356		0.762036	0.172967	0.305075	1.65647	25.2932	25.2564	24.8378	25.0381	24.7756	24.6586	1.20861	1.06806	-0.529805	0.234621	-0.767551	-1.21393						8	8	8	31.5	31.5	31.5	43.323	0	158.91	3527300000	35	24.5	7	6	8	5	6	5	7	6
P52480	Pyruvate kinase PKM	Pkm		0.163215	1.23756	0.307504	1.15585		0.861147	0.137674	0.307504	1.85197	26.9455	26.8474	26.6828	26.7958	26.4632	26.2943	1.1052	0.709756	0.0457447	0.501227	-0.840298	-1.52163						12	12	11	31.1	31.1	29	57.844	0	189.11	15412000000	63	16.4	8	7	7	10	7	8	8	7
P47911	60S ribosomal protein L6	Rpl6		0.128463	1.24161	0.312211	1.26311		0.994865	0.101189	0.312211	2.12134	23.0697	22.5835	22.7769	22.4248	22.5673	22.5014	1.76892	-0.29944	0.523157	-0.97477	-0.368682	-0.649189						4	4	4	13.9	13.9	13.9	33.509	0	9.686	1268500000	9	7.4	2	2	4	1	2	2	2	2
P68033	Actin, alpha cardiac muscle 1	Actc1		0.116706	1.24298	0.313801	1.31894		1.0694	0.0852315	0.313801	2.27526	34.5849	34.5504	34.6115	34.0256	34.2808	34.499	0.6972	0.546405	0.813305	-1.74676	-0.631849	0.321696						48	48	0	80.4	80.4	0	42.019	0	323.31	2895500000000	1892	80.4	46	45	44	43	41	44	0	0
Q9CQ92	Mitochondrial fission 1 protein	Fis1		0.109656	1.24355	0.314465	1.36722		1.13757	0.0728501	0.314465	2.41889	26.1293	25.9042	26.1368	25.5714	25.7213	25.9342	1.02798	0.020959	1.06166	-1.46815	-0.7976	0.155145						5	5	5	31.6	31.6	31.6	17.008	0	118.36	6958300000	51	31.6	3	3	3	4	3	5	3	3
A0A1B0GRP7;Q9Z2Y8;Q6P8V7;A0A1B0GRR5;Q80ZV3	Proline synthase co-transcribed bacterial homolog protein	Prosc		0.125384	1.24909	0.320879	1.27278		0.98909	0.102544	0.320879	2.10954	26.5732	26.2322	26.3618	25.8381	26.1929	26.1735	1.42264	0.0149623	0.549802	-1.61248	-0.147354	-0.227567						9	9	9	43	43	43	36.061	0	129.58	12891000000	68	36.7	8	7	8	7	8	8	8	7
O35680;E9PUY1	28S ribosomal protein S12, mitochondrial	Mrps12		0.162675	1.25113	0.323228	1.16042		0.840167	0.144488	0.323228	1.81035	24.1702	24.2187	24.5078	23.6951	24.1732	24.0588	0.124725	0.308735	1.40437	-1.67625	0.136011	-0.297599						4	4	4	36.7	36.7	36.7	15.437	0	9.0276	1801200000	21	7.9	3	4	4	3	2	1	3	4
Q9D6S7	Ribosome-recycling factor, mitochondrial	Mrrf	KO_WT	0.0303369	1.36048	0.444121	2.01728	KO_WT	1.67972	0.0209064	0.444121	3.69612	28.8265	28.6095	28.6112	28.3877	28.2683	28.0587	1.32394	0.539338	0.545324	-0.262518	-0.694123	-1.45196				+	+	12	12	12	46.9	46.9	46.9	29.05	0	323.31	48587000000	159	46.9	12	9	10	11	9	9	12	9
Q99L13	3-hydroxyisobutyrate dehydrogenase, mitochondrial	Hibadh		0.0954329	1.25438	0.326977	1.45439		1.23043	0.0588266	0.326977	2.61956	29.7321	29.5224	29.5373	29.464	29.2432	29.1035	1.32418	0.393226	0.459311	0.134393	-0.845498	-1.46561						27	27	27	69.3	69.3	69.3	35.44	0	323.31	93842000000	297	69.3	26	23	25	27	26	25	26	23
Q8BGH2	Sorting and assembly machinery component 50 homolog	Samm50		0.0534294	1.25466	0.327301	1.74776	KO_WT	1.7003	0.0199389	0.327301	3.75048	26.9172	26.6706	26.6661	26.3699	26.454	26.4482	1.62193	0.408266	0.386297	-1.07202	-0.657798	-0.686675					+	12	12	12	20.3	20.3	20.3	51.863	0	110.39	14793000000	68	18.6	11	11	8	10	8	10	11	11
Q8CC88	von Willebrand factor A domain-containing protein 8	Vwa8	KO_WT	0.0401081	1.35791	0.441383	1.92636	KO_WT	1.57146	0.0268253	0.441383	3.41817	28.571	28.275	28.2633	27.8397	28.0899	27.8555	1.50629	0.449498	0.407939	-1.10444	-0.211351	-1.04794				+	+	59	59	59	39	39	39	213.42	0	323.31	39666000000	330	28.2	44	39	44	37	38	35	44	39
Q7TQ48	Sarcalumenin	Srl		0.0622873	1.26229	0.336043	1.65145	KO_WT	1.50229	0.0314562	0.336043	3.24729	28.3111	28.4017	28.318	27.8415	27.9964	28.1849	0.626744	1.04615	0.658932	-1.54572	-0.829132	0.0430263					+	24	24	24	29	29	29	99.183	0	315.06	36743000000	220	20.8	18	20	17	14	15	17	18	20
A0A0A6YXL3;A0A0A6YX26;P62900	60S ribosomal protein L31	Rpl31		0.183928	1.26313	0.337009	1.10621		0.757074	0.174955	0.337009	1.64675	19.827	19.4413	19.5461	19.027	19.1823	19.5941	1.34527	0.0173123	0.378174	-1.40945	-0.874695	0.543387						1	1	1	10.3	10.3	10.3	9.9416	0.0020284	1.1926	10339000	3	10.3	0	0	0	1	1	1	0	0
B1B0C7;E9PZ16;Q05793	Basement membrane-specific heparan sulfate proteoglycan core protein;Endorepellin;LG3 peptide	Hspg2	KO_WT	0.0226977	1.33369	0.415421	2.11609	KO_WT	1.90257	0.0125148	0.415421	4.31315	23.2328	23.0978	23.3724	22.7363	22.9223	22.798	0.822026	0.2838	1.37868	-1.15731	-0.415716	-0.911477				+	+	5	5	5	1.9	1.9	1.9	469.02	0	21.06	1232500000	16	1.1	2	3	4	3	3	3	2	3
P82349	Beta-sarcoglycan	Sgcb		0.124414	1.27424	0.349639	1.27692		0.940834	0.114595	0.349639	2.01156	24.9957	24.5857	25.1577	24.6311	24.5123	24.5467	0.953444	-0.564627	1.55325	-0.396706	-0.836428	-0.708929						2	2	2	11.6	11.6	11.6	34.872	0	8.0716	1676300000	20	6.9	2	2	1	1	1	1	2	2
Q9DB73;G3UZ57	NADH-cytochrome b5 reductase 1	Cyb5r1		0.480403	1.27636	0.352034	0.669822		0.342364	0.454607	0.352034	0.827219	17.9999	19.2101	18.9688	18.2133	18.7917	18.1176	-1.09094	1.30802	0.829639	-0.667898	0.478724	-0.857543						3	3	3	21.6	21.6	21.6	34.134	0	8.7478	12210000	6	3.9	3	2	2	1	0	1	3	2
P58771;Q8BSH3;E9Q452;E9Q454;Q8BP43;F8WID5;E9Q450;S4R2U0	Tropomyosin alpha-1 chain	Tpm1		0.106185	1.28249	0.358949	1.39365		1.07079	0.0849586	0.358949	2.27816	34.1768	34.2954	34.2278	33.5972	33.8975	34.1284	0.469988	0.923347	0.66472	-1.74541	-0.597559	0.284909						58	58	11	94	94	25.4	32.68	0	323.31	3257800000000	1539	92.3	54	57	54	53	54	57	11	11
D3YZN4;D3YXB7;Q3ULF4	Paraplegin	Spg7		0.215012	1.28272	0.359207	1.04072		0.664093	0.216724	0.359207	1.46524	25.158	24.6515	24.3823	24.4878	24.4357	24.1906	1.82328	0.302017	-0.50681	-0.189904	-0.346131	-1.08245						7	7	7	15.2	15.2	15.2	75.002	0	45.68	1507500000	36	13.9	5	3	5	4	5	6	5	3
O35387;A0A0G2JE46;A0A0G2JFF9;A0A0G2JDP0;A0A0G2JFE1;A0A0G2JEE6	HCLS1-associated protein X-1	Hax1		0.0932685	1.28554	0.362378	1.4653		1.15684	0.0696889	0.362378	2.46003	21.977	22.0127	22.0986	21.4076	21.9003	21.6932	0.503314	0.642845	0.9788	-1.72239	0.203508	-0.606075						4	4	4	28.2	28.2	28.2	31.654	0	40.52	690010000	25	16.8	3	3	3	2	3	3	3	3
P63030;D3YWY6;D3Z5S0;E9Q0V4	Mitochondrial pyruvate carrier 1	Mpc1		0.0583412	1.28749	0.364563	1.7026	KO_WT	1.48053	0.0330731	0.364563	3.19452	26.1431	25.8364	25.9789	25.6321	25.7406	25.4921	1.43994	0.138208	0.743069	-0.729189	-0.268611	-1.32342					+	4	4	4	54.1	54.1	54.1	12.454	0	8.1993	8888800000	22	30.3	3	2	4	3	3	3	3	2
Q9D1H8	39S ribosomal protein L53, mitochondrial	Mrpl53		0.229473	1.28829	0.365455	1.00889		0.627317	0.235875	0.365455	1.39361	25.94	25.1263	25.5316	25.2402	25.3224	24.939	1.68544	-0.638739	0.518968	-0.313496	-0.0784917	-1.17368						9	9	9	77.1	77.1	77.1	12.737	0	77.863	6339100000	46	51.7	6	6	6	7	6	5	6	6
D3Z4C9;Q9CQY6;D3Z4D6	Ubiquinol-cytochrome-c reductase complex assembly factor 2	Uqcc2	KO_WT	0.00604706	1.32936	0.410733	2.91675	KO_WT	3.26072	0.000548635	0.410733	10.0624	23.7979	23.7264	23.6577	23.3059	23.3204	23.3235	1.2029	0.891246	0.591924	-0.941999	-0.878634	-0.865437				+	+	4	4	4	29.9	29.9	29.9	15.363	0	39.286	2110800000	28	29.9	3	3	3	4	4	4	3	3
Q5RL20;Q99N89	39S ribosomal protein L43, mitochondrial	Mrpl43		0.0694232	1.2949	0.372839	1.58029		1.28606	0.051753	0.372839	2.74286	25.2498	25.18	25.5233	25.0993	24.7997	24.9357	0.468895	0.192772	1.55115	-0.126692	-1.31221	-0.773914						7	7	7	42.1	42.1	42.1	17.877	0	25.044	5010600000	39	22.6	4	5	6	6	4	4	4	5
A2AFW6;Q9D050;Q791V5	Mitochondrial carrier homolog 2	Mtch2		0.480519	1.29617	0.374254	0.669263		0.336478	0.460811	0.374254	0.815008	27.0876	25.9615	26.7053	25.7328	26.8148	26.084	1.27012	-0.80297	0.566326	-1.22396	0.767951	-0.577474						6	6	6	24.5	24.5	24.5	32.345	0	49.833	2716200000	60	18	5	6	5	4	4	4	5	6
Q8K1R3	Polyribonucleotide nucleotidyltransferase 1, mitochondrial	Pnpt1	KO_WT	0.0189264	1.29745	0.375679	2.30126	KO_WT	2.39481	0.00402897	0.375679	5.93965	26.5399	26.5424	26.6853	26.2783	26.225	26.1372	0.638003	0.649845	1.30758	-0.566609	-0.812179	-1.21664				+	+	20	20	20	28.1	28.1	28.1	85.682	0	150.16	10818000000	95	20.1	16	11	11	11	10	11	16	11
Q8BIJ6;E9PWN2;E9PWN3	Isoleucine--tRNA ligase, mitochondrial	Iars2		0.11338	1.29762	0.375871	1.33762		0.972942	0.106429	0.375871	2.07663	26.2075	25.6264	25.8485	25.3962	25.5453	25.6132	1.75376	-0.279142	0.497925	-1.08437	-0.562828	-0.325346						21	21	21	25.4	25.4	25.4	112.8	0	300.15	7949300000	71	16.6	16	16	15	16	16	13	16	16
Q9D8S4;A0A1L1SS58	Oligoribonuclease, mitochondrial	Rexo2		0.305169	1.30014	0.378665	0.875881		0.497408	0.31812	0.378665	1.13944	25.0661	25.1091	25.0958	25.2439	24.7896	24.1015	0.393999	0.49675	0.46492	0.818439	-0.265886	-1.90822						5	5	5	29.1	29.1	29.1	26.738	0	139.94	3444100000	39	15.6	5	3	4	4	3	3	5	3
Q9CQ40	39S ribosomal protein L49, mitochondrial	Mrpl49		0.0655652	1.30199	0.380713	1.6149	KO_WT	1.31348	0.0485872	0.380713	2.80452	24.9874	24.7327	24.8785	24.673	24.5039	24.2796	1.21642	0.222002	0.791292	-0.011064	-0.671396	-1.54726					+	7	7	7	41	41	41	19.133	0	197	4370200000	43	27.1	6	7	7	6	6	5	6	7
Q8K215	LYR motif-containing protein 4	Lyrm4		0.0597493	1.31008	0.389652	1.67266	KO_WT	1.36873	0.0427824	0.389652	2.93074	26.4235	26.0111	26.2726	25.7807	25.958	25.7995	1.48083	-0.115455	0.896705	-1.00711	-0.320901	-0.934067					+	10	10	10	70.3	70.3	70.3	10.854	0	53.02	7833100000	59	56	7	6	8	9	7	5	7	6
E9Q8N1;E9Q8K5;A2ASS6	Titin	Ttn		0.116479	1.31109	0.390765	1.3232		0.93543	0.11603	0.390765	2.00065	34.405	34.2349	34.2698	33.5455	34.0228	34.1692	0.981877	0.419811	0.535121	-1.85833	-0.280972	0.20249						1248	1248	1248	40.3	40.3	40.3	3716	0	323.31	2543800000000	9577	34.2	996	949	945	800	937	952	996	949
A0A0R4J1B9;G3X9M0;Q9ER88;G3UWJ4;G3UZC0	28S ribosomal protein S29, mitochondrial	Dap3		0.0967318	1.3156	0.395722	1.43872		1.06237	0.0866219	0.395722	2.26061	22.3998	21.9781	22.3546	21.8615	22.0373	21.6465	1.22147	-0.235709	1.06535	-0.638571	-0.0309602	-1.38158						4	4	4	15.8	15.8	15.8	42.123	0	8.3787	635620000	7	0	1	1	3	2	1	0	1	1
Q9D0Y8	39S ribosomal protein L52, mitochondrial	Mrpl52		0.157485	1.31583	0.395974	1.16856		0.762707	0.1727	0.395974	1.65779	24.3173	24.002	24.7354	24.088	24.0398	23.7389	0.481712	-0.446086	1.71206	-0.192777	-0.334863	-1.22005						4	4	4	44.6	44.6	44.6	13.658	0	63.99	1311000000	22	41.3	2	2	3	2	2	2	2	2
A2AKU9	ATP synthase subunit gamma	Atp5c1		0.0714946	1.31948	0.399967	1.57002		1.21443	0.0610333	0.399967	2.58456	31.0069	30.8464	30.785	30.201	30.6426	30.5948	1.18211	0.602648	0.381108	-1.72714	-0.132971	-0.30576						25	3	3	56.6	6.7	6.7	32.77	0	34.604	77055000000	369	56.6	3	3	3	3	3	3	3	3
Q8C7H1	Methylmalonic aciduria type A homolog, mitochondrial	Mmaa		0.434983	1.32386	0.40475	0.719119		0.365305	0.431216	0.40475	0.874489	24.2447	23.846	23.8264	24.2567	23.7035	22.7426	0.857806	0.137428	0.101916	0.879618	-0.120235	-1.85653						9	9	9	29.9	29.9	29.9	45.932	0	34.17	1776800000	31	6.5	5	5	6	5	7	2	5	5
J3QMG3;Q60931	Voltage-dependent anion-selective channel protein 3	Vdac3		0.109554	1.32614	0.407232	1.38029		0.978538	0.105066	0.407232	2.08802	27.1746	26.5547	26.6847	26.3375	26.3601	26.4948	1.85704	-0.150128	0.270816	-0.853441	-0.780263	-0.344023						11	11	11	47.2	47.2	47.2	30.851	0	115.12	6347300000	57	32.7	6	10	7	6	9	8	6	10
Q9CQN7	39S ribosomal protein L41, mitochondrial	Mrpl41		0.0655444	1.3279	0.409146	1.63236		1.274	0.0532105	0.409146	2.71592	25.663	25.3802	25.4786	25.3072	25.1148	24.8724	1.29454	0.278532	0.632136	0.0162164	-0.675173	-1.54625						5	5	5	45.2	45.2	45.2	15.261	0	20.98	8769300000	36	40	5	4	5	3	5	4	5	4
D3YYN7;Q6PIE5	Sodium/potassium-transporting ATPase subunit alpha-2	Atp1a2	KO_WT	0.0417333	1.29321	0.370956	1.89775	KO_WT	1.7506	0.0177581	0.370956	3.88551	27.2943	27.1083	27.0356	26.8735	26.6782	26.7737	1.46036	0.646369	0.328238	-0.381091	-1.23594	-0.817945				+	+	39	24	24	44.5	30.4	30.4	103.58	0	236.15	14455000000	101	38.8	15	13	19	18	12	13	15	13
A0A0A6YW67;E9Q9J0;E9Q4P0;E9Q5F6;E9QNP0;Q5SX22;P62984;P62983;P0CG49;P0CG50;D3YYZ2	Ubiquitin-60S ribosomal protein L40;Ubiquitin;60S ribosomal protein L40;Ubiquitin-40S ribosomal protein S27a;Ubiquitin;40S ribosomal protein S27a;Polyubiquitin-B;Ubiquitin;Polyubiquitin-C;Ubiquitin;Ubiquitin-related 1;Ubiquitin-related 2	Gm8797;Uba52;Kxd1;Ubc;Ubb;Rps27a;Gm5239	KO_WT	0.0394676	1.26908	0.343786	1.94585	KO_WT	1.96021	0.0109594	0.343786	4.48361	24.8123	24.907	24.7632	24.6112	24.41	24.4298	0.75988	1.21925	0.521933	-0.215157	-1.19096	-1.09495				+	+	6	6	6	63.6	63.6	63.6	8.7279	0	46.831	4718400000	40	51.9	2	4	5	4	3	4	2	4
E9Q9C7;E9Q9C4;E9Q9C0;E9Q9C1;E9Q9Q7;E9Q9D1;E9Q9D2;E9Q030;E9Q9C2;E9QK41;Q8K4G5	Actin-binding LIM protein 1	Ablim1		0.412376	1.33703	0.419028	0.747137		0.382324	0.414645	0.419028	0.90926	24.8962	25.7705	24.7767	24.0623	24.9641	25.16	-0.0758407	1.50075	-0.291486	-1.57959	0.0464587	0.399713						4	4	4	7.8	7.8	7.8	75.292	0	12.505	3196500000	41	3.4	2	1	4	3	2	2	2	1
A2APY7	NADH dehydrogenase [ubiquinone] 1 alpha subcomplex assembly factor 5	Ndufaf5		0.186568	1.33756	0.419606	1.09893		0.676214	0.210759	0.419606	1.48885	24.4511	23.7882	23.8353	23.9433	23.3108	23.5616	1.65261	-0.0698654	0.0525735	0.33331	-1.31019	-0.658436						7	7	7	21.9	21.9	21.9	38.404	0	21.874	2664200000	30	14.3	4	3	4	6	3	5	4	3
Q921S7	39S ribosomal protein L37, mitochondrial	Mrpl37		0.300106	1.3392	0.421374	0.885578		0.488175	0.324956	0.421374	1.12122	21.407	22.4786	22.5402	21.5676	21.8066	21.7875	-1.11084	1.1597	1.29034	-0.770461	-0.264155	-0.304588						3	3	3	8.7	8.7	8.7	48.34	0	7.0366	560690000	7	2.1	1	2	1	1	1	1	1	2
Q921H9	Cytochrome c oxidase assembly factor 7	Coa7		0.424496	1.34225	0.424653	0.733961		0.371574	0.425037	0.424653	0.887324	25.0143	23.7534	24.6635	23.5306	24.557	24.0696	1.30693	-0.891596	0.695282	-1.27995	0.509494	-0.340168						4	4	4	25.5	25.5	25.5	25.617	0	12.507	595720000	11	10	3	2	3	2	1	2	3	2
P49813	Tropomodulin-1	Tmod1		0.157154	1.34267	0.4251	1.16853		0.739067	0.182361	0.4251	1.61151	24.3456	24.9668	25.1039	24.1342	24.4954	24.5114	-0.666281	1.00767	1.37688	-1.23598	-0.262722	-0.219569						12	12	12	36.5	36.5	36.5	40.466	0	264.66	5509300000	41	21.7	7	6	9	5	10	6	7	6
Q9D799	Methionyl-tRNA formyltransferase, mitochondrial	Mtfmt		0.208705	1.34815	0.430981	1.05097		0.625411	0.236913	0.430981	1.3899	20.6798	21.2693	21.6415	20.9671	20.8168	20.5138	-0.729123	0.696162	1.59582	-0.0346159	-0.397967	-1.13027						1	1	1	2.8	2.8	2.8	43.092	0.0020513	1.2838	327060000	4	2.8	1	1	1	1	1	1	1	1
Q9D0Q7;F6QAU7	39S ribosomal protein L45, mitochondrial	Mrpl45		0.0852428	1.34937	0.432285	1.50444		1.08483	0.0822573	0.432285	2.30751	25.6355	25.9514	25.8681	25.0768	25.4585	25.6228	0.106361	1.11443	0.848676	-1.67688	-0.458496	0.0659046						10	10	10	41.8	41.8	41.8	35.41	0	28.713	6571500000	48	22.2	6	7	8	6	4	5	6	7
K3W4R6;K3W4R7;Q6P3Z7;J3QQ13;P50752	Troponin T, cardiac muscle	Tnnt2		0.0679892	1.35718	0.440613	1.59234		1.17241	0.0672348	0.440613	2.49346	33.4634	33.5553	33.6359	32.7839	33.1969	33.3521	0.42726	0.72431	0.98474	-1.76915	-0.434399	0.0672375						32	32	15	47.8	47.8	21.7	35	0	323.31	1132400000000	1260	47.8	30	32	30	29	28	30	14	15
Q9D6M3;E9PV90;E9PY45;E9Q6M6;Q80X52;E9Q579;A0A0J9YTY6;V9GWS2;A0A0J9YUX4	Mitochondrial glutamate carrier 1	Slc25a22	KO_WT	0.0268905	1.26075	0.334286	2.04268	KO_WT	2.20141	0.00628905	0.334286	5.2519	24.025	23.9668	24.1449	23.6701	23.7832	23.6806	0.748332	0.450815	1.36017	-1.06321	-0.486216	-1.00989				+	+	8	8	8	27.9	27.9	27.9	34.67	0	13.055	2922900000	32	10.8	5	5	6	5	7	4	5	5
Q61941;Q8C9V5;Q8BGK0;E9Q8F4	NAD(P) transhydrogenase, mitochondrial	Nnt	KO_WT	0.023924	1.25393	0.326459	2.089	KO_WT	2.35738	0.00439156	0.326459	5.80112	34.1174	34.1711	34.1443	33.9201	33.7361	33.7972	0.720904	1.00492	0.863236	-0.322252	-1.29494	-0.971873				+	+	68	68	68	50.7	50.7	50.7	113.84	0	323.31	1895400000000	1865	48.7	57	61	62	59	62	63	57	61
Q8R035;A2A6T4	Peptidyl-tRNA hydrolase ICT1, mitochondrial	Ict1	KO_WT	0.0267927	1.2231	0.290548	2.03923	KO_WT	2.6215	0.00239058	0.290548	6.83975	26.2675	26.1865	26.3037	26.0103	25.9299	25.9459	0.96604	0.477767	1.18474	-0.585046	-1.07014	-0.973353				+	+	9	9	9	51.5	51.5	51.5	23.477	0	140.9	10953000000	58	44.2	9	7	8	8	6	7	9	7
Q60597;Z4YJV4	2-oxoglutarate dehydrogenase, mitochondrial	Ogdh	KO_WT	0.0223813	1.21244	0.277913	2.1343	KO_WT	3.11017	0.000775934	0.277913	9.19845	32.5627	32.5253	32.4648	32.2218	32.2563	32.241	1.18146	0.941455	0.553168	-1.00699	-0.785366	-0.883736				+	+	72	72	59	63.4	63.4	57	116.45	0	323.31	747920000000	1103	57	63	64	60	60	55	55	53	51
Q99LB2	Dehydrogenase/reductase SDR family member 4	Dhrs4	KO_WT	0.0240451	-1.22492	-0.292692	-2.08158	KO_WT	2.70673	0.00196459	-0.292692	-7.20735	29.4452	29.4012	29.5339	29.7451	29.775	29.7383	-0.969409	-1.23344	-0.436041	0.833488	1.01288	0.792525				+	+	23	23	23	73.8	73.8	73.8	29.884	0	323.31	115070000000	238	66.3	20	17	18	19	19	18	20	17
Q91ZA3;H3BL62	Propionyl-CoA carboxylase alpha chain, mitochondrial	Pcca	KO_WT	0.0402441	-1.22864	-0.297058	-1.93436	KO_WT	2.28629	0.00517267	-0.297058	-5.54528	30.1612	30.213	30.318	30.5718	30.4779	30.5337	-1.26064	-0.961112	-0.354428	1.11318	0.570121	0.892882				+	+	41	41	35	50.7	50.7	44.1	79.921	0	323.31	180800000000	437	47.5	35	29	34	33	38	32	29	24
A0A087WRX3		Tnnt2		0.194616	1.40385	0.489385	1.07801		0.621645	0.238976	0.489385	1.38256	24.9013	24.4207	23.7953	23.6831	23.7871	24.1789	1.64102	0.621447	-0.705185	-0.943142	-0.722685	0.108545						18	1	1	43.7	6.3	6.3	24.331	0	21.021	1275800000	7	43.7	1	1	1	1	1	1	1	1
Q3U3G8;Q9EPB5;F6TMN2	Serine hydrolase-like protein	Serhl		0.17	1.40582	0.491412	1.13636		0.670741	0.213432	0.491412	1.47819	21.137	20.4413	20.4014	19.8725	20.6243	20.0086	1.59612	0.0599449	-0.0283077	-1.19614	0.463945	-0.895561						2	2	2	7.2	7.2	7.2	36.353	0	3.8596	278820000	5	0	1	1	1	1	1	0	1	1
E9QMK9;Q8BH86	UPF0317 protein C14orf159 homolog, mitochondrial	9030617O03Rik	KO_WT	0.0470789	-1.2293	-0.297834	-1.81845	KO_WT	2.02125	0.00952256	-0.297834	-4.6694	26.0994	25.9285	26.0531	26.2521	26.3817	26.3407	-0.430943	-1.39425	-0.692222	0.429288	1.15977	0.928351				+	+	12	12	12	24.6	24.6	24.6	69.921	0	81.198	11091000000	67	18.4	5	4	7	10	10	7	5	4
D3Z316;Q9CQF4	Uncharacterized protein C6orf203 homolog	1700021F05Rik		0.105927	1.41281	0.498564	1.39302		0.901841	0.12536	0.498564	1.93315	26.3048	26.4938	26.7162	26.4455	25.8986	25.675	0.125013	0.606146	1.17215	0.483158	-0.908636	-1.47783						10	10	10	33.3	33.3	33.3	27.847	0	273.93	12423000000	75	27.1	7	8	8	6	5	5	7	8
Q8QZT1	Acetyl-CoA acetyltransferase, mitochondrial	Acat1	KO_WT	0.0107097	-1.23935	-0.309589	-2.68151	KO_WT	4.43607	3.66376e-05	-0.309589	-20.0337	32.695	32.6791	32.6959	32.984	32.9864	33.0285	-0.87924	-0.972295	-0.873532	0.816547	0.830672	1.07785				+	+	38	38	38	88.4	88.4	88.4	44.816	0	323.31	1016900000000	875	88.4	31	32	34	36	36	37	31	32
Q9CQN3	Mitochondrial import receptor subunit TOM6 homolog	Tomm6		0.155355	1.42219	0.508112	1.17377		0.695465	0.201621	0.508112	1.52637	23.9589	23.126	23.923	23.4682	23.2077	22.8076	1.18515	-0.630514	1.10684	0.115548	-0.45234	-1.32469						2	2	2	32.4	32.4	32.4	7.8648	0	7.9194	686940000	22	32.4	1	1	2	2	2	2	1	1
E9Q1X8;O08532	Voltage-dependent calcium channel subunit alpha-2/delta-1;Voltage-dependent calcium channel subunit alpha-2-1;Voltage-dependent calcium channel subunit delta-1	Cacna2d1	KO_WT	0.0311143	-1.24949	-0.321334	-2.00932	KO_WT	2.23386	0.00583628	-0.321334	-5.36257	24.0091	23.9064	24.0234	24.3794	24.3073	24.2161	-0.69844	-1.24514	-0.622388	1.27311	0.889232	0.403622				+	+	11	11	11	15.3	15.3	15.3	123.2	0	50.153	3477000000	32	6.2	6	4	6	5	9	5	6	4
Q99N15;A2AFQ2;O08756	3-hydroxyacyl-CoA dehydrogenase type-2	Hsd17b10	KO_WT	0.0413603	-1.26065	-0.334173	-1.90862	KO_WT	1.94915	0.0112423	-0.334173	-4.45051	29.2234	29.0431	29.294	29.5115	29.536	29.5154	-0.650468	-1.54892	-0.298581	0.785291	0.907592	0.80509				+	+	22	22	22	81.2	81.2	81.2	27.273	0	323.31	75749000000	283	81.2	19	20	19	20	20	22	19	20
Q99MN9;E9Q1J7	Propionyl-CoA carboxylase beta chain, mitochondrial	Pccb	KO_WT	0.0190087	-1.2628	-0.336624	-2.3034	KO_WT	2.72658	0.00187681	-0.336624	-7.29541	27.5441	27.4482	27.5154	27.8528	27.8943	27.7706	-0.663024	-1.1648	-0.813343	0.951236	1.1685	0.521427				+	+	26	26	26	59.1	59.1	59.1	58.408	0	323.31	27626000000	152	39.6	18	12	17	20	18	17	18	12
Q9DCV4	Regulator of microtubule dynamics protein 1	Rmdn1		0.125309	1.4285	0.514498	1.27228		0.779254	0.166244	0.514498	1.69025	23.865	23.142	23.7065	22.9352	23.4674	22.7675	1.26234	-0.393828	0.899215	-0.867468	0.351448	-1.25171						5	5	5	15.7	15.7	15.7	35	0	7.4546	1623000000	21	8.9	3	2	2	3	4	2	3	2
P97478;A0A140LIF0;Q3TYT1	5-demethoxyubiquinone hydroxylase, mitochondrial	Coq7	KO_WT	0.040381	-1.26415	-0.338162	-1.93794	KO_WT	1.97872	0.0105023	-0.338162	-4.53935	26.7385	26.9064	26.9808	27.2491	27.2128	27.1784	-1.51083	-0.681258	-0.314055	1.01157	0.832382	0.662191				+	+	12	12	12	72.4	72.4	72.4	24.041	0	145.16	19780000000	91	72.4	8	9	8	10	10	12	8	9
Q07417	Short-chain specific acyl-CoA dehydrogenase, mitochondrial	Acads	KO_WT	0.0312057	-1.28388	-0.36051	-2.00831	KO_WT	1.97701	0.0105437	-0.36051	-4.53418	30.2044	30.026	30.033	30.5552	30.4089	30.3809	-0.294948	-1.12153	-1.08921	1.33026	0.652578	0.522847				+	+	31	31	31	76.2	76.2	76.2	44.889	0	323.31	167560000000	350	74.5	18	21	21	27	26	26	18	21
Q8BMS1	Trifunctional enzyme subunit alpha, mitochondrial;Long-chain enoyl-CoA hydratase;Long chain 3-hydroxyacyl-CoA dehydrogenase	Hadha	KO_WT	0.0167671	-1.2872	-0.364241	-2.37493	KO_WT	2.61797	0.00241009	-0.364241	-6.82489	34.1728	34.3153	34.2612	34.6342	34.6593	34.5486	-1.24623	-0.560606	-0.821258	0.973032	1.09377	0.561291				+	+	100	100	100	83.7	83.7	83.7	82.669	0	323.31	2478400000000	4731	83.7	88	91	89	97	95	95	88	91
O08749	Dihydrolipoyl dehydrogenase, mitochondrial	Dld	KO_WT	0.0165185	-1.28741	-0.364469	-2.38382	KO_WT	2.63356	0.00232511	-0.364469	-6.89075	31.0526	31.1679	31.0581	31.4856	31.5029	31.3836	-1.07028	-0.51563	-1.04416	1.01247	1.09598	0.521625				+	+	34	34	34	68.8	68.8	68.8	54.272	0	323.31	346010000000	1146	65.8	27	31	26	32	32	30	27	31
Q9CQ62	2,4-dienoyl-CoA reductase, mitochondrial	Decr1	KO_WT	0.0269747	-1.29168	-0.369251	-2.03502	KO_WT	1.9768	0.0105488	-0.369251	-4.53354	31.2882	31.1484	31.1978	31.6598	31.6421	31.4403	-0.488223	-1.12042	-0.896979	1.19303	1.11289	0.199707				+	+	30	30	30	74.9	74.9	74.9	36.213	0	323.31	300950000000	494	72.5	25	27	25	28	27	28	25	27
Q9R0X4;Q32MW3	Acyl-coenzyme A thioesterase 9, mitochondrial;Acyl-coenzyme A thioesterase 10, mitochondrial	Acot9;Acot10	KO_WT	0.0320839	-1.29203	-0.369643	-1.99081	KO_WT	1.90303	0.0125017	-0.369643	-4.31448	25.4799	25.3313	25.4783	25.7562	25.9366	25.7057	-0.603817	-1.26968	-0.611142	0.634088	1.44271	0.407837				+	+	8	8	8	18.9	18.9	18.9	50.56	0	20.961	7484200000	43	18.9	6	4	4	6	6	8	6	4
A0A0R4J1P2;P21107;E9Q5J9;D3Z6I8;E9Q7Q3;D3Z2H9	Tropomyosin alpha-3 chain	Tpm3;Tpm3-rs7		0.1094	1.45141	0.537458	1.3707		0.855091	0.139608	0.537458	1.83994	29.2904	29.2084	29.3043	28.1642	28.8991	29.1274	0.670244	0.48164	0.70228	-1.9198	-0.229693	0.295326						23	3	3	45.4	5.6	5.6	32.862	0	28.087	112750000000	46	45.4	3	3	3	3	3	3	3	3
Q3U2A8	Valine--tRNA ligase, mitochondrial	Vars2		0.139706	1.4545	0.540522	1.21433		0.715877	0.192364	0.540522	1.56619	23.9132	23.8662	23.9085	23.8627	23.5064	22.6973	0.598798	0.500794	0.588891	0.493517	-0.248463	-1.93354						6	6	6	7.5	7.5	7.5	118.46	0	82.722	977620000	22	2.7	5	2	3	2	1	1	5	2
Q8K2C6;A0A1Y7VJY8;A0A1Y7VM56	NAD-dependent protein deacylase sirtuin-5, mitochondrial	Sirt5	KO_WT	0.0268777	-1.29562	-0.373642	-2.03387	KO_WT	1.95351	0.0111299	-0.373642	-4.46354	27.0312	26.7727	26.8805	27.3429	27.2303	27.2321	-0.224868	-1.37764	-0.896684	1.16519	0.663124	0.67088				+	+	14	14	14	52.3	52.3	52.3	34.134	0	323.31	24552000000	110	41.6	10	9	11	13	11	11	10	9
Q60936;F7B1B6	Atypical kinase ADCK3, mitochondrial	Adck3	KO_WT	0.0203376	-1.30218	-0.380929	-2.2423	KO_WT	2.25939	0.0055031	-0.380929	-5.45093	31.0481	30.9089	31.0432	31.4828	31.3554	31.3048	-0.640828	-1.26711	-0.663081	1.31508	0.741941	0.513997				+	+	25	25	22	44	44	40	71.742	0	323.31	139480000000	351	40.2	19	20	19	24	20	20	16	17
P48787;D3YXP5	Troponin I, cardiac muscle	Tnni3		0.09649	1.47161	0.557395	1.4368		0.903159	0.12498	0.557395	1.93579	30.9559	31.3859	31.1348	30.231	30.4718	31.1016	0.172511	1.15204	0.58009	-1.47877	-0.930247	0.504374						11	11	11	40.8	40.8	40.8	24.258	0	323.31	345380000000	186	40.8	10	11	11	10	9	11	10	11
A0A1L1STE6;Q9D6R2	Isocitrate dehydrogenase [NAD] subunit alpha, mitochondrial	Idh3a	KO_WT	0.017009	-1.30241	-0.38118	-2.36013	KO_WT	2.46251	0.00344742	-0.38118	-6.19724	30.7669	30.6597	30.5997	31.1274	31.001	31.0415	-0.451799	-0.940277	-1.21418	1.19155	0.615019	0.799682				+	+	33	33	33	59.6	59.6	59.6	41.52	0	323.31	278910000000	535	59.6	27	30	31	32	32	32	27	30
Q3V384;F6VT60	Lactation elevated protein 1	Lace1	KO_WT	0.048815	-1.3027	-0.381505	-1.80647	KO_WT	1.57664	0.0265071	-0.381505	-3.43117	25.0557	24.8961	25.2176	25.4429	25.5414	25.3295	-0.791809	-1.45181	-0.122392	0.809156	1.21642	0.340436				+	+	12	12	12	48.8	48.8	48.8	54.313	0	219.77	5358900000	62	22.7	7	5	5	8	8	6	7	5
F8WIR1;P18242;F6Y6L6;A0A1B0GT66	Cathepsin D	Ctsd		0.1548	1.49433	0.579499	1.17511		0.668594	0.21449	0.579499	1.474	26.7743	25.9636	25.8547	26.0418	25.6828	25.1295	1.61966	0.104298	-0.0991867	0.250516	-0.420496	-1.45479						10	10	10	39.1	39.1	39.1	44.215	0	93.417	3594500000	54	17.8	7	8	9	7	4	3	7	8
Q99JY0	Trifunctional enzyme subunit beta, mitochondrial;3-ketoacyl-CoA thiolase	Hadhb	KO_WT	0.0169217	-1.31268	-0.392513	-2.37739	KO_WT	2.41861	0.00381412	-0.392513	-6.02917	33.3556	33.4716	33.3161	33.8545	33.7688	33.6975	-0.978955	-0.466945	-1.15343	1.2237	0.845263	0.530364				+	+	49	49	49	76	76	76	51.386	0	323.31	1310900000000	2872	76	45	47	45	48	46	48	45	47
P61027	Ras-related protein Rab-10	Rab10	KO_WT	0.0437524	-1.3209	-0.40152	-1.85955	KO_WT	1.58954	0.0257314	-0.40152	-3.46368	20.4459	20.1169	20.441	20.7539	20.7946	20.6599	-0.35241	-1.64769	-0.371532	0.86067	1.02064	0.490326				+	+	1	1	1	5.5	5.5	5.5	22.541	0	2.6094	290810000	10	5.5	1	1	1	1	1	1	1	1
Q544X6;P22315	Ferrochelatase;Ferrochelatase, mitochondrial	Fech	KO_WT	0.0256889	-1.32144	-0.402116	-2.05519	KO_WT	1.86469	0.0136557	-0.402116	-4.20365	27.7233	27.5039	27.7847	28.1421	28.0832	27.9928	-0.608447	-1.50798	-0.356556	1.10878	0.867499	0.496704				+	+	11	11	11	28.4	28.4	28.4	47.421	0	199.07	18790000000	114	24.6	6	7	7	11	8	8	6	7
E9QQ96;Z4YJE4;H7BX05;A2AAJ9	Obscurin	Obscn		0.152648	1.50631	0.591015	1.1799		0.668697	0.214439	0.591015	1.4742	24.3321	23.9472	24.4158	22.8981	23.9334	24.0906	0.725662	0.0201188	0.879132	-1.90265	-0.00518164	0.282916						13	13	13	5.5	5.5	5.5	815.63	0	65.717	1967500000	40	4.6	6	7	6	7	7	10	6	7
F2Z471		Vdac1		0.775425	1.50942	0.593993	0.336063		0.130961	0.739672	0.593993	0.356217	30.4299	25.8726	29.6077	28.4309	29.3748	26.3225	1.12654	-1.32972	0.683394	0.0491577	0.557868	-1.08724						30	2	2	83.5	5.5	5.5	28.157	0	2.1954	6846200000	29	80.3	1	1	1	2	1	1	1	1
P17742;A0A1L1SST0	Peptidyl-prolyl cis-trans isomerase A;Peptidyl-prolyl cis-trans isomerase A, N-terminally processed	Ppia		0.0653443	1.51109	0.595587	1.62127		1.04651	0.0898436	0.595587	2.22767	26.6009	26.247	26.1354	26.1435	25.3577	25.6953	1.30228	0.495088	0.240455	0.258932	-1.53344	-0.763309						9	9	9	61.6	61.6	61.6	17.971	0	43.888	10447000000	47	23.8	7	7	6	5	3	3	7	7
O54724	Polymerase I and transcript release factor	Ptrf	KO_WT	0.0165953	-1.34488	-0.427476	-2.39133	KO_WT	2.25267	0.00558896	-0.427476	-5.42755	26.4069	26.4659	26.2852	26.8137	26.914	26.7128	-0.772735	-0.536434	-1.26053	0.857443	1.25928	0.452979				+	+	9	9	9	22.2	22.2	22.2	43.953	0	157.78	16280000000	66	18.4	4	6	5	7	7	7	4	6
P14211	Calreticulin	Calr		0.559616	1.51512	0.599433	0.591169		0.261434	0.547729	0.599433	0.65585	21.9406	22.8549	22.0567	19.9508	22.6123	22.4908	-0.0415357	0.826202	0.0686813	-1.92996	0.595944	0.48067						4	4	4	16.6	16.6	16.6	47.994	0	33.839	305080000	11	13	1	3	2	1	2	3	1	3
B1B1D8;Q9D773	39S ribosomal protein L2, mitochondrial	Mrpl2		0.141952	1.52003	0.604104	1.20961		0.688325	0.204963	0.604104	1.51245	23.4042	23.619	23.8456	23.7719	22.5752	22.7093	0.151914	0.54344	0.956503	0.822286	-1.35924	-1.1149						6	6	6	28.9	28.9	28.9	33.099	0	85.269	1853500000	14	3.9	4	3	4	4	1	1	4	3
P53702	Cytochrome c-type heme lyase	Hccs		0.059069	1.53861	0.621628	1.68177		1.08388	0.0824373	0.621628	2.30552	23.444	23.4712	24.2509	23.197	23.018	23.0863	0.072781	0.133073	1.86285	-0.475404	-0.872414	-0.720884						5	5	5	30.1	30.1	30.1	30.977	0	31.482	774650000	14	11.8	2	3	4	3	2	1	2	3
O08997	Copper transport protein ATOX1	Atox1		0.394691	1.54259	0.625356	0.766241		0.364695	0.431822	0.625356	0.873238	21.7688	20.697	20.8979	20.3232	21.6738	19.4906	1.12178	-0.130283	0.104336	-0.566953	1.0108	-1.53968						1	1	1	20.6	20.6	20.6	7.3384	0.0010449	1.567	214140000	1	0	1	1	1	1	0	0	1	1
Q8CHT0	Delta-1-pyrroline-5-carboxylate dehydrogenase, mitochondrial	Aldh4a1	KO_WT	0.0205597	-1.3596	-0.443185	-2.21623	KO_WT	1.94329	0.0113949	-0.443185	-4.43306	29.2566	29.4233	29.5961	29.8356	29.9041	29.8657	-1.46555	-0.839811	-0.190961	0.708743	0.965863	0.821714				+	+	27	27	27	47.3	47.3	47.3	61.84	0	323.31	103500000000	309	46.3	21	22	20	19	22	26	21	22
Q9WTP7	GTP:AMP phosphotransferase AK3, mitochondrial	Ak3	KO_WT	0.0216096	-1.36726	-0.451289	-2.1671	KO_WT	1.8526	0.014041	-0.451289	-4.16913	27.0217	26.959	26.9508	27.6305	27.2723	27.3826	-0.66074	-0.889259	-0.919196	1.55993	0.253454	0.655808				+	+	20	20	20	75.8	75.8	75.8	25.426	0	194.39	19322000000	131	65.6	9	12	11	17	16	15	9	12
P62259;D6REF3	14-3-3 protein epsilon	Ywhae	KO_WT	0.0234962	-1.36994	-0.454115	-2.09159	KO_WT	1.74767	0.0178786	-0.454115	-3.87754	21.8404	21.4606	21.5809	22.1161	22.0135	22.1147	-0.0498227	-1.40701	-0.977095	0.935229	0.568454	0.93024				+	+	2	2	2	16.1	16.1	16.1	29.174	0	39.145	608080000	31	16.1	2	2	2	2	2	2	2	2
P05125	Natriuretic peptides A;Atrial natriuretic factor;Auriculin-B;Auriculin-A;Atriopeptin-1;Atriopeptin-2	Nppa		0.252301	1.57118	0.65185	0.962415		0.492178	0.321975	0.65185	1.12912	26.6671	27.4543	26.5513	25.264	26.5135	26.9397	0.140621	1.22454	-0.0187938	-1.79141	-0.0709009	0.515942						5	5	5	28.9	28.9	28.9	16.572	0	6.2111	8000000000	28	15.1	4	5	3	4	5	3	4	5
B0V2N8;B0V2N7;P07356	Annexin;Annexin A2	Anxa2		0.245299	1.58666	0.66599	0.97591		0.49945	0.316629	0.66599	1.14347	24.9753	23.4707	25.0846	24.1602	24.046	23.3265	1.08593	-0.961294	1.23464	-0.0232154	-0.178518	-1.15755						4	4	4	29	29	29	19.596	0	16.19	463950000	27	29	3	2	2	4	4	4	3	2
Q8BWT1	3-ketoacyl-CoA thiolase, mitochondrial	Acaa2	KO_WT	0.00308497	-1.37258	-0.456888	-3.1464	KO_WT	3.26799	0.000539524	-0.456888	-10.106	34.0305	34.1408	34.0994	34.5588	34.5953	34.4872	-1.12961	-0.697282	-0.859619	0.941386	1.08458	0.660541				+	+	58	58	57	99.7	99.7	99.7	41.829	0	323.31	2375200000000	2105	99.7	50	53	48	53	54	55	50	53
Q9R0Y5;Z4YN97;A0A0A6YXW8	Adenylate kinase isoenzyme 1	Ak1	KO_WT	0.0142609	-1.38689	-0.471852	-2.47532	KO_WT	2.18803	0.00648596	-0.471852	-5.20677	24.5513	24.4143	24.711	25.074	24.9748	25.0433	-0.879589	-1.37439	-0.302522	1.00858	0.650276	0.897646				+	+	11	11	11	67	67	67	21.539	0	59.462	5368000000	44	36.1	5	6	4	6	7	5	5	6
Q3ULD5	Methylcrotonoyl-CoA carboxylase beta chain, mitochondrial	Mccc2	KO_WT	0.00312583	-1.39988	-0.485305	-3.17385	KO_WT	3.1055	0.000784338	-0.485305	-9.17275	28.2062	28.1099	28.1753	28.5687	28.723	28.6557	-0.736117	-1.08997	-0.849657	0.596312	1.16332	0.916118				+	+	32	32	32	65.9	65.9	65.9	61.378	0	323.31	52718000000	230	62	22	20	22	26	26	28	22	20
Q8CAK1	Putative transferase CAF17 homolog, mitochondrial	Iba57	KO_WT	0.0440643	-1.41119	-0.496914	-1.84974	KO_WT	1.3756	0.0421111	-0.496914	-2.94661	24.3805	24.2577	24.7667	25.0837	24.9711	24.841	-1.02217	-1.39567	0.151889	1.11539	0.773037	0.377528				+	+	7	7	7	35.5	35.5	35.5	38.399	0	75.163	4968900000	25	19.8	5	5	5	4	4	4	5	5
Q59J78	Mimitin, mitochondrial	Ndufaf2		0.065727	1.60701	0.684377	1.63306		1.00635	0.0985483	0.684377	2.14486	24.5357	23.816	24.314	23.9791	23.164	23.4694	1.27995	-0.124319	0.847313	0.193977	-1.39633	-0.800594						6	6	6	37.5	37.5	37.5	19.628	0	99.978	2062800000	24	26.2	3	2	3	4	2	4	3	2
P14094	Sodium/potassium-transporting ATPase subunit beta-1	Atp1b1	KO_WT	0.0162629	-1.41376	-0.499535	-2.40856	KO_WT	2.01534	0.00965303	-0.499535	-4.65117	25.5492	25.2056	25.2679	25.871	25.8053	25.8451	-0.139266	-1.29286	-1.08375	0.941174	0.720499	0.854206				+	+	13	13	13	40.5	40.5	40.5	35.194	0	60.587	6424000000	47	19.7	7	5	7	7	7	5	7	5
Q9CXI0;F6X4L9	2-methoxy-6-polyprenyl-1,4-benzoquinol methylase, mitochondrial	Coq5	KO_WT	0.0166729	-1.41389	-0.499673	-2.3978	KO_WT	2.00194	0.00995535	-0.499673	-4.61004	27.0803	26.7182	26.8406	27.3386	27.4079	27.3917	-0.165028	-1.37891	-0.968431	0.700736	0.932992	0.878641				+	+	16	16	16	41.9	41.9	41.9	37.335	0	308.73	19691000000	100	39.4	7	9	9	13	13	12	7	9
D3YWI4;E9Q1I6;F8WHT5;G3UVW1;P19258;Q3UU56	Protein Mpv17	Mpv17;Gm29609	KO_WT	0.016844	-1.41457	-0.500363	-2.37672	KO_WT	1.97466	0.0106009	-0.500363	-4.52708	22.4545	22.5109	22.3135	22.9186	23.0928	22.7686	-0.741066	-0.552606	-1.21137	0.808145	1.38938	0.30752				+	+	2	2	2	19.1	19.1	19.1	18.049	0	71.935	1013900000	7	14.2	2	1	2	1	1	1	2	1
O70250	Phosphoglycerate mutase 2	Pgam2	KO_WT	0.0431126	-1.41509	-0.500898	-1.88578	KO_WT	1.409	0.0389942	-0.500898	-3.0244	26.7802	26.23	26.534	27.1042	26.9922	26.9505	0.0456809	-1.62721	-0.702789	1.03075	0.690119	0.563448				+	+	9	9	6	49	49	38.3	28.827	0	177.09	16617000000	78	49	6	7	7	8	9	8	4	5
Q5EBG6	Heat shock protein beta-6	Hspb6	KO_WT	0.0168571	-1.42096	-0.506866	-2.35866	KO_WT	1.93603	0.0115869	-0.506866	-4.41152	24.2155	24.2828	24.5139	24.975	24.8266	24.7312	-1.23137	-1.01064	-0.252249	1.2603	0.773553	0.4604				+	+	6	6	6	51.9	51.9	51.9	17.521	0	14.581	4783500000	32	37	4	5	3	5	6	5	4	5
Q8R404	Protein QIL1	Qil1	KO_WT	0.0313167	-1.42372	-0.509664	-2.00864	KO_WT	1.53002	0.0295105	-0.509664	-3.3152	28.1132	28.2334	28.4228	28.9638	28.7985	28.536	-1.22112	-0.852378	-0.271444	1.38805	0.881024	0.0758662				+	+	12	12	12	91.6	91.6	91.6	13.373	0	291.98	45303000000	161	88.2	8	8	7	9	9	9	8	8
Q8R1I1	Cytochrome b-c1 complex subunit 9	Uqcr10	KO_WT	0.0418729	-1.42468	-0.510635	-1.89995	KO_WT	1.40958	0.0389418	-0.510635	-3.02577	28.3904	28.0075	28.423	28.7487	28.9784	28.6257	-0.413164	-1.55541	-0.316062	0.655509	1.34058	0.288544				+	+	5	5	5	59.4	59.4	59.4	7.4454	0	69.424	44827000000	75	59.4	3	3	3	4	4	5	3	3
Q9D172	ES1 protein homolog, mitochondrial	D10Jhu81e	KO_WT	0.00786207	-1.42619	-0.512168	-2.84743	KO_WT	2.51728	0.00303889	-0.512168	-6.41251	31.1932	31.3397	31.3524	31.9287	31.7306	31.7625	-1.21826	-0.719743	-0.676397	1.28463	0.610726	0.719051				+	+	22	22	22	78.2	78.2	78.2	28.09	0	323.31	382120000000	480	78.2	19	21	19	22	21	20	19	21
Q9CRA2;D9J303;F8WJI6;E9Q8P5;D9J2Z9;D9J300;D9J301;D9J302;Q8CI51	PDZ and LIM domain protein 5	Pdlim5	KO_WT	0.0437377	-1.42696	-0.512943	-1.87013	KO_WT	1.37412	0.0422548	-0.512943	-2.94319	20.7764	20.9627	21.3106	21.6326	21.3798	21.576	-1.46213	-0.913595	0.110603	1.0587	0.314489	0.891928				+	+	2	2	2	16.4	16.4	16.4	23.793	0	3.838	109120000	8	5.1	1	1	1	2	1	1	1	1
O35943	Frataxin, mitochondrial;Frataxin intermediate form;Frataxin mature form	Fxn		0.0917436	1.70239	0.767562	1.4719		0.845603	0.142691	0.767562	1.82112	24.1351	22.9826	23.1189	22.7351	22.9603	22.2385	1.77226	-0.0733423	0.144904	-0.469737	-0.109105	-1.26498						5	5	5	43.5	43.5	43.5	22.924	0	20.492	1307300000	23	32.4	2	4	3	4	3	3	2	4
A0A0R4J1R7;Q9CZL5	Pterin-4-alpha-carbinolamine dehydratase 2	Pcbd2	KO_WT	0.0319721	-1.44391	-0.529983	-1.99046	KO_WT	1.47767	0.0332914	-0.529983	-3.18763	23.0955	23.3661	23.5244	23.9311	24.0012	23.6437	-1.45374	-0.664022	-0.202047	0.984663	1.18912	0.146022				+	+	5	5	5	54.4	54.4	54.4	11.74	0	4.5571	2359100000	15	19.4	1	2	2	5	4	2	1	2
Q91Z53;D6REG4	Glyoxylate reductase/hydroxypyruvate reductase	Grhpr	KO_WT	0.0113161	-1.4486	-0.534661	-2.60881	KO_WT	2.15438	0.00700846	-0.534661	-5.0947	24.2821	24.412	24.4169	24.7481	24.8901	25.0769	-1.13018	-0.717312	-0.701725	0.350825	0.802401	1.396				+	+	7	7	7	32.3	32.3	32.3	35.328	0	227.72	3517500000	32	16.5	4	4	4	6	5	3	4	4
Q4VAE3	Transmembrane protein 65	Tmem65	KO_WT	0.00654971	-1.45168	-0.537723	-2.90096	KO_WT	2.48871	0.00324555	-0.537723	-6.29945	24.4645	24.5843	24.3277	25.0644	24.9188	25.0065	-0.85173	-0.464119	-1.29437	1.08971	0.618268	0.902237				+	+	3	3	3	16.7	16.7	16.7	24.918	0	17.175	4710400000	20	10.7	2	3	2	2	2	2	2	3
A0A140T8L3;A0A140T8L1;P12970	60S ribosomal protein L7a	Rpl7a		0.0790481	1.71904	0.781607	1.5474		0.899955	0.125906	0.781607	1.92938	22.7658	21.5391	22.3621	21.077	21.6696	21.5756	1.51519	-0.474339	0.860533	-1.22371	-0.262619	-0.415053						1	1	1	3.7	3.7	3.7	30.337	0	2.6251	143990000	6	3.7	1	1	1	1	1	1	1	1
P07310	Creatine kinase M-type	Ckm	KO_WT	0.0435789	-1.46637	-0.552251	-1.87666	KO_WT	1.33029	0.0467421	-0.552251	-2.84265	27.0385	26.9268	27.0304	27.9272	27.4187	27.3067	-0.638644	-0.940658	-0.660495	1.7641	0.389252	0.0864436				+	+	19	18	5	55.4	52.5	8.9	43.044	0	198.31	20184000000	131	33.9	11	12	16	17	14	12	3	5
P10493	Nidogen-1	Nid1	KO_WT	0.00334752	-1.46739	-0.553255	-3.31043	KO_WT	2.92748	0.00118173	-0.553255	-8.24219	20.2256	20.4025	20.4168	20.9049	20.8533	20.9464	-1.28059	-0.713314	-0.667475	0.897935	0.732416	1.03103				+	+	3	3	3	4.3	4.3	4.3	136.54	0	8.4953	309010000	7	0.9	2	1	1	1	2	1	2	1
Q2TPA8;B1AX78	Hydroxysteroid dehydrogenase-like protein 2	Hsdl2	KO_WT	0.0206218	-1.4726	-0.558367	-2.23835	KO_WT	1.69485	0.0201906	-0.558367	-3.73603	29.5103	29.1202	29.4687	30.0343	29.9801	29.7599	-0.389981	-1.51451	-0.509933	1.12066	0.964189	0.329576				+	+	29	29	29	62	62	62	54.208	0	323.31	152750000000	196	56.9	18	16	16	26	24	22	18	16
P06728	Apolipoprotein A-IV	Apoa4		0.633011	1.73787	0.797317	0.514104		0.213337	0.611876	0.797317	0.549537	21.1469	21.2677	21.7658	17.7201	21.9732	22.0952	0.0923011	0.165556	0.467735	-1.98677	0.593568	0.667612						3	3	3	9.9	9.9	9.9	45.029	0	7.4478	399880000	6	0	1	1	3	0	1	0	1	1
Q3TQP6	Malic enzyme	Me1		0.682765	1.73886	0.79814	0.456168		0.18455	0.653808	0.79814	0.48382	24.2537	28.2939	27.832	26.641	23.9513	27.3929	-1.15123	1.02181	0.773343	0.132783	-1.3139	0.537189						1	1	1	2.4	2.4	2.4	61.48	0.0039801	1.0497	28521000000	10	2.4	1	1	1	1	1	1	1	1
F6VQ81;V9GWU5;Q3TUJ9;Q8BKP1;Q3TAI4;A2AUD5;Q9CYZ2	Tumor protein D54	Tpd52l2		0.0942449	1.76961	0.823434	1.46131		0.823103	0.150278	0.823434	1.7766	20.6883	20.6514	19.3056	19.5651	19.3396	19.2703	1.303	1.24872	-0.732963	-0.350898	-0.682951	-0.784913						1	1	1	18.6	18.6	18.6	17.619	0	10.785	78510000	3	18.6	0	0	0	1	1	1	0	0
P47757;A2AMW0	F-actin-capping protein subunit beta	Capzb		0.0658843	1.7848	0.835759	1.6259		0.944318	0.11368	0.835759	2.0186	24.2779	24.2136	24.6412	22.9009	23.4711	24.2534	0.493794	0.393975	1.05766	-1.64306	-0.758201	0.455831						13	13	13	56.7	56.7	56.7	31.345	0	98.593	3279400000	28	32.9	9	5	7	6	7	7	9	5
P62075;A0A1W2P756;A0A1W2P7H2	Mitochondrial import inner membrane translocase subunit Tim13	Timm13	KO_WT	0.0477107	-1.47373	-0.559469	-1.81101		1.25686	0.0553534	-0.559469	-2.67783	26.4353	26.2687	26.4881	27.3342	26.8733	26.663	-0.632241	-1.06777	-0.494167	1.71799	0.512941	-0.0367496				+		8	8	8	85.3	85.3	85.3	10.458	0	94.555	11346000000	50	61.1	6	6	5	3	6	5	6	6
P48758	Carbonyl reductase [NADPH] 1	Cbr1	KO_WT	0.0154857	-1.51358	-0.597961	-2.42628	KO_WT	1.82213	0.0150616	-0.597961	-4.08298	23.4354	23.1742	23.6102	24.1311	23.8766	24.006	-0.740762	-1.45712	-0.261522	1.16672	0.468968	0.823713				+	+	8	8	8	31.4	31.4	31.4	30.641	0	17.253	1979100000	25	13.4	4	3	4	8	5	4	4	3
Q3TLP5;F6YTG0;F6Z5N5	Enoyl-CoA hydratase domain-containing protein 2, mitochondrial	Echdc2	KO_WT	0.0163396	-1.51508	-0.599398	-2.40936	KO_WT	1.80274	0.0157493	-0.599398	-4.02879	25.7483	25.6742	26.0435	26.6153	26.3169	26.332	-1.01871	-1.22088	-0.213393	1.34655	0.532657	0.573782				+	+	7	7	7	35.8	35.8	35.8	31.852	0	323.31	9852900000	81	33.1	5	6	6	7	5	6	5	6
P11404	Fatty acid-binding protein, heart	Fabp3	KO_WT	0.0396027	-1.53113	-0.614595	-1.94622	KO_WT	1.3327	0.0464833	-0.614595	-2.84814	30.3821	30.1881	30.1847	31.2709	30.7279	30.5998	-0.429997	-0.901453	-0.909776	1.73092	0.410863	0.0994393				+	+	16	16	16	94.7	94.7	94.7	14.819	0	323.31	120650000000	224	87.2	13	12	11	15	14	11	13	12
Q8R4N0	Citrate lyase subunit beta-like protein, mitochondrial	Clybl	KO_WT	0.00365891	-1.54818	-0.630575	-3.50347	KO_WT	2.85395	0.00139976	-0.630575	-7.88357	28.6047	28.5484	28.5494	29.3047	29.2429	29.0466	-0.780456	-0.938425	-0.935642	1.18405	1.01065	0.459825				+	+	23	23	23	68.3	68.3	68.3	37.548	0	323.31	59185000000	197	53.6	16	12	13	18	19	17	16	12
Q99MR8	Methylcrotonoyl-CoA carboxylase subunit alpha, mitochondrial	Mccc1	KO_WT	0	-1.56713	-0.648129	-4.49759	KO_WT	3.90381	0.000124793	-0.648129	-14.6949	28.6091	28.5358	28.6147	29.1925	29.3064	29.2051	-0.841544	-1.04611	-0.82594	0.786877	1.10475	0.821972				+	+	35	35	35	59.3	59.3	59.3	79.343	0	323.31	79077000000	252	51.5	22	26	28	34	30	30	22	26
Q9CRB8	Mitochondrial fission process protein 1	Mtfp1	KO_WT	0.00323288	-1.58261	-0.662305	-3.26843	KO_WT	2.52739	0.00296902	-0.662305	-6.4529	24.0739	23.9601	24.2434	24.6347	24.8364	24.7932	-0.920902	-1.22045	-0.474504	0.555795	1.08692	0.97314				+	+	6	6	6	22.3	22.3	22.3	18.314	0	22.234	4085500000	27	13.9	3	2	6	3	3	3	3	2
P23927;A0A1L1SRG5	Alpha-crystallin B chain	Cryab	KO_WT	0.0169327	-1.59553	-0.674032	-2.35926	KO_WT	1.65433	0.0221649	-0.674032	-3.62975	25.8912	25.6449	25.8677	26.8104	26.2804	26.3351	-0.586193	-1.17049	-0.641913	1.59455	0.337111	0.466937				+	+	9	9	9	57.1	57.1	57.1	20.069	0	144.71	11999000000	66	43.4	6	6	5	8	8	7	6	6
Q9DCM2	Glutathione S-transferase kappa 1	Gstk1	KO_WT	0.00560479	-1.5973	-0.675635	-2.96144	KO_WT	2.20748	0.00620181	-0.675635	-5.27245	26.3005	26.2069	26.6115	27.1229	27.0282	26.9947	-1.03659	-1.27303	-0.250964	1.04114	0.802017	0.717418				+	+	12	12	12	56.6	56.6	56.6	25.704	0	65.898	13831000000	76	46	7	8	8	10	11	7	7	8
Q8R1S0;D3YW66	Ubiquinone biosynthesis monooxygenase COQ6, mitochondrial	Coq6	KO_WT	0.00524841	-1.59914	-0.677293	-3.05717	KO_WT	2.29397	0.00508197	-0.677293	-5.57248	26.3506	26.02	26.0402	26.7401	26.9278	26.7748	-0.317134	-1.15586	-1.10463	0.671049	1.14744	0.759134				+	+	13	13	13	30	30	30	51.392	0	101.64	13337000000	79	21.4	5	7	6	10	8	11	5	7
P19324;A0A140LHK0;A0A140LHR4	Serpin H1	Serpinh1		0.0919485	1.86537	0.899459	1.47374		0.815972	0.152766	0.899459	1.76252	22.8964	22.4106	21.7938	20.7009	22.0384	21.6632	1.31412	0.662183	-0.165643	-1.63234	0.162553	-0.340878						4	4	4	16.3	16.3	16.3	46.533	0	59.958	528130000	18	6.2	2	2	3	2	1	1	2	2
Q61102	ATP-binding cassette sub-family B member 7, mitochondrial	Abcb7		0.194619	1.86901	0.902271	1.07563		0.53901	0.289061	0.902271	1.22121	22.6253	22.9773	23.3803	22.1565	23.2812	20.8385	0.0865943	0.457816	0.882781	-0.407774	0.778258	-1.79768						5	5	5	10.6	10.6	10.6	82.58	0	16.205	1008200000	17	4.7	2	3	5	2	4	1	2	3
P04247	Myoglobin	Mb	KO_WT	0.0202267	-1.6031	-0.680866	-2.18628	KO_WT	1.4912	0.0322703	-0.680866	-3.22033	29.7156	29.4581	29.8104	30.6722	30.3159	30.0387	-0.651965	-1.23855	-0.435941	1.52706	0.715494	0.0838999				+	+	18	18	18	93.5	93.5	93.5	17.069	0	323.31	144730000000	370	88.3	14	14	14	17	14	13	14	14
Q9EQP2	EH domain-containing protein 4	Ehd4	KO_WT	0.0114826	-1.60797	-0.685237	-2.53883	KO_WT	1.80429	0.0156932	-0.685237	-4.0331	23.7799	23.346	23.4456	24.1538	24.4174	24.056	-0.206607	-1.24231	-1.00459	0.685873	1.31515	0.452479				+	+	9	9	9	22	22	22	61.48	0	21.858	3330800000	28	9.4	4	4	4	5	6	4	4	4
P63101;D3YW45;D3YXF4;D3YXN6	14-3-3 protein zeta/delta	Ywhaz	KO_WT	0.0382345	-1.60949	-0.686605	-1.95319		1.28019	0.0524583	-0.686605	-2.72972	21.3732	20.6697	20.9808	21.3994	21.8273	21.8567	0.0471457	-1.46178	-0.79449	0.103371	1.02135	1.0844				+		2	2	2	15.5	15.5	15.5	27.771	0	35.943	556840000	23	11.8	1	2	2	2	2	1	1	2
A0A0R4J1N9;P40630	Transcription factor A, mitochondrial	Tfam	KO_WT	0.0114947	-1.61139	-0.688302	-2.62591	KO_WT	1.8793	0.0132039	-0.688302	-4.24564	26.905	27.1712	27.1437	28.0251	27.5568	27.703	-1.22981	-0.590883	-0.65679	1.45802	0.33429	0.685173				+	+	16	16	16	56.3	56.3	56.3	23.384	0	107.04	27685000000	127	41.7	7	11	7	12	11	11	7	11
A0A0N4SV66;Q8CGP4;C0HKE9;C0HKE8;C0HKE7;C0HKE6;C0HKE5;C0HKE4;C0HKE3;C0HKE2;C0HKE1;Q8CGP6;Q8R1M2;Q8CGP7;Q8CGP5;Q8BFU2;P27661	Histone H2A;Histone H2A type 1-H;Histone H2A.J;Histone H2A type 1-K;Histone H2A type 1-F;Histone H2A type 3;Histone H2AX	Hist1h2aa;Hist1h2ah;H2afj;Hist1h2ak;Hist1h2af;Hist3h2a;H2afx	KO_WT	0.0203089	-1.62321	-0.698853	-2.20484	KO_WT	1.4915	0.0322477	-0.698853	-3.22107	26.5783	27.2757	26.855	27.4488	27.6596	27.697	-1.49614	0.0516614	-0.88213	0.435979	0.903797	0.986828				+	+	6	2	2	36.5	14.3	14.3	13.66	0	94.442	18051000000	38	36.5	2	2	2	2	2	2	2	2
P51637;D3Z0J2;H3BKG0;D3Z148;P49817	Caveolin-3;Caveolin;Caveolin-1	Cav3;Cav1	KO_WT	0.0314225	-1.62446	-0.69996	-2.00475	KO_WT	1.31563	0.0483469	-0.69996	-2.80939	23.3911	23.1311	22.9424	24.2526	23.7858	23.5262	-0.241692	-0.79413	-1.1952	1.58875	0.596866	0.0453968				+	+	2	2	2	11.9	11.9	11.9	17.358	0	4.6152	2768500000	6	6.6	1	2	1	2	1	1	1	2
P04117	Fatty acid-binding protein, adipocyte	Fabp4	KO_WT	0.0188448	-1.63059	-0.705393	-2.29343	KO_WT	1.56353	0.0273196	-0.705393	-3.39832	26.9875	26.6826	27.2059	27.947	27.5113	27.5339	-0.722417	-1.40259	-0.235199	1.41783	0.446067	0.496305				+	+	10	10	10	64.4	64.4	64.4	14.65	0	257.98	17111000000	77	43.9	6	7	9	9	10	8	6	7
Q8BMS4	Ubiquinone biosynthesis O-methyltransferase, mitochondrial	Coq3	KO_WT	0.00515	-1.63409	-0.708483	-3.03736	KO_WT	2.22048	0.00601892	-0.708483	-5.3167	26.7548	26.9043	27.0568	27.7987	27.5909	27.4518	-1.2174	-0.856922	-0.488936	1.30034	0.799108	0.463804				+	+	9	9	9	30	30	30	40.956	0	247.75	23433000000	72	21.9	5	6	6	7	8	8	5	6
Q8JZU0;A0A286YDW4;A0A286YCV5;A0A286YE01;Q80VI7	Nucleoside diphosphate-linked moiety X motif 13	Nudt13	KO_WT	0.0112577	-1.70499	-0.769765	-2.60446	KO_WT	1.76922	0.0170129	-0.769765	-3.93628	21.0505	20.449	20.9863	21.5159	21.6623	21.6169	-0.344601	-1.61653	-0.480401	0.639409	0.949102	0.853024				+	+	2	2	2	11.4	11.4	11.4	39.136	0	2.8174	205050000	3	11.4	1	0	0	1	2	2	1	0
Q8R3F5	Malonyl-CoA-acyl carrier protein transacylase, mitochondrial	Mcat	KO_WT	0.0114257	-1.7085	-0.772731	-2.53817	KO_WT	1.71127	0.0194414	-0.772731	-3.77966	20.9949	21.2474	21.6862	22.0241	22.1332	22.0894	-1.46395	-0.936494	-0.0201725	0.685447	0.913269	0.821901				+	+	1	1	1	3.9	3.9	3.9	41.928	0	15.087	712010000	5	3.9	0	1	1	1	1	1	0	1
P52503;A0A1Y7VM38;A0A1Y7VKP8	NADH dehydrogenase [ubiquinone] iron-sulfur protein 6, mitochondrial	Ndufs6	KO_WT	0.0034963	-1.71192	-0.775618	-3.41158	KO_WT	2.43474	0.00367499	-0.775618	-6.0905	31.1562	31.4385	31.5136	32.2633	32.1376	32.0343	-1.34413	-0.712923	-0.544866	1.13167	0.850644	0.6196				+	+	11	11	11	72.4	72.4	72.4	13.02	0	323.31	569130000000	310	72.4	9	9	9	11	10	11	9	9
E9Q1L7;Q8VCE1;D3Z032	DnaJ homolog subfamily C member 28	Dnajc28		0.263488	1.99863	0.999015	0.948777		0.451431	0.353646	0.999015	1.04834	22.7705	22.7782	22.9688	22.9608	19.9495	22.6101	0.365519	0.372122	0.53378	0.527051	-2.02794	0.229473						5	5	5	20	20	20	47.542	0	63.21	965680000	8	8.3	3	2	2	2	1	2	3	2
D3Z3R3;P97930	Thymidylate kinase	Dtymk	KO_WT	0.00553846	-1.71539	-0.778533	-2.92215	KO_WT	2.02402	0.0094619	-0.778533	-4.67798	20.7396	20.5185	20.9334	21.4396	21.7344	21.3529	-0.819724	-1.29654	-0.401858	0.689816	1.32545	0.502859				+	+	1	1	1	7.8	7.8	7.8	17.621	0.0010753	1.9168	106870000	9	7.8	1	1	1	1	1	1	1	1
Q64523;Q6GSS7	Histone H2A type 2-C;Histone H2A type 2-A	Hist2h2ac;Hist2h2aa1	KO_WT	0.00908475	-1.71946	-0.781958	-2.81077	KO_WT	1.92811	0.0118003	-0.781958	-4.38808	28.0853	28.2947	27.8094	28.6263	28.9661	28.9428	-0.783554	-0.33871	-1.36972	0.365918	1.08781	1.03825				+	+	8	8	4	61.2	61.2	39.5	13.988	0	134.28	41414000000	136	61.2	8	8	7	8	8	8	4	4
Q9EP89;A0A1L1SVF9	Serine beta-lactamase-like protein LACTB, mitochondrial	Lactb		0.272058	2.08266	1.05842	0.931989		0.438221	0.364568	1.05842	1.02198	23.0669	22.3738	22.5903	19.5882	22.6485	22.6191	0.721418	0.177411	0.347309	-2.00903	0.39298	0.36991						3	3	3	8.2	8.2	8.2	60.705	0	6.4728	913640000	5	6.2	2	1	1	1	1	2	2	1
Q9CQX2	Cytochrome b5 type B	Cyb5b		0.0651662	2.08939	1.06308	1.62025		0.891063	0.12851	1.06308	1.91159	22.5215	22.4274	22.7165	21.6871	22.3313	20.4577	0.590831	0.479219	0.822191	-0.399253	0.365118	-1.85811						2	2	2	31.5	31.5	31.5	16.318	0	44.589	919070000	7	0	2	1	1	1	1	0	2	1
Q9D6J6	NADH dehydrogenase [ubiquinone] flavoprotein 2, mitochondrial	Ndufv2	KO_WT	0	-1.73109	-0.79168	-4.38777	KO_WT	3.22371	0.000597431	-0.79168	-9.84326	30.3872	30.5789	30.5819	31.3684	31.3421	31.2126	-1.1857	-0.752386	-0.745687	1.03187	0.972288	0.679617				+	+	20	20	13	79	79	56.9	27.285	0	323.31	309280000000	339	75.8	16	17	17	18	19	19	11	10
O88374;A0A1B0GX27;O35855	Branched-chain-amino-acid aminotransferase;Branched-chain-amino-acid aminotransferase, mitochondrial	Bcat2	KO_WT	0.00332394	-1.73424	-0.794303	-3.28981	KO_WT	2.30612	0.00494177	-0.794303	-5.6157	26.6174	26.3768	26.4848	27.5328	27.1813	27.1477	-0.59062	-1.11157	-0.877694	1.39162	0.63047	0.557786				+	+	9	9	9	30.3	30.3	30.3	39.774	0	156.02	14701000000	56	25.5	7	6	7	8	8	7	7	6
F6YNX9;P08074	Carbonyl reductase [NADPH] 2	Cbr2	KO_WT	0.0222362	-1.73551	-0.795361	-2.15386	KO_WT	1.37869	0.0418132	-0.795361	-2.95375	22.1289	21.9033	21.6926	23.1686	22.5591	22.3832	-0.336562	-0.765233	-1.16588	1.63976	0.481126	0.146788				+	+	2	2	2	12.3	12.3	12.3	16.443	0	24.305	416630000	31	12.3	2	1	2	2	2	2	2	1
P08113;F7C312	Endoplasmin	Hsp90b1	KO_WT	0.0114346	-1.74013	-0.799196	-2.62349	KO_WT	1.75797	0.0174595	-0.799196	-3.90554	22.4163	22.6929	22.8095	23.499	23.6952	23.1221	-1.26658	-0.704102	-0.466907	0.934987	1.33393	0.168667				+	+	8	8	7	12.6	12.6	10.8	92.475	0	32.013	1077600000	23	7.1	2	1	1	4	4	3	2	1
Q9CQ75	NADH dehydrogenase [ubiquinone] 1 alpha subcomplex subunit 2	Ndufa2	KO_WT	0	-1.74181	-0.80059	-4.09651	KO_WT	2.95677	0.00110467	-0.80059	-8.38909	29.7793	30.0405	30.0424	30.7183	30.7143	30.8314	-1.27565	-0.696323	-0.691982	0.807353	0.798464	1.05814				+	+	11	11	11	83.8	83.8	83.8	10.916	0	210.5	196860000000	141	76.8	7	9	9	10	11	10	7	9
Q8R3Q6;F8WJI3	Coiled-coil domain-containing protein 58	Ccdc58	KO_WT	0.00918857	-1.74791	-0.80563	-2.82975	KO_WT	1.91919	0.012045	-0.80563	-4.36182	23.45	22.982	23.1431	23.9275	24.2375	23.8269	-0.297696	-1.26176	-0.929937	0.686011	1.32468	0.478706				+	+	3	3	3	32.6	32.6	32.6	16.665	0	36.801	2200300000	17	18.8	1	1	2	2	3	2	1	1
Q69ZX8	Actin-binding LIM protein 3	Ablim3		0.232864	2.16138	1.11195	1.00013		0.47693	0.33348	1.11195	1.09898	21.3376	21.7831	21.5864	20.9977	21.8608	18.5128	0.256616	0.608885	0.453345	-0.012164	0.670296	-1.97698						1	1	1	2.9	2.9	2.9	77.63	0	15.91	89660000	4	0	1	1	1	1	1	0	1	1
Q8K4Z3	NAD(P)H-hydrate epimerase	Apoa1bp		0.273468	2.21536	1.14754	0.926321		0.431066	0.370624	1.14754	1.00766	24.3089	24.0912	23.5766	20.6601	24.3491	23.5249	0.637443	0.481596	0.113195	-1.97466	0.666208	0.0762154						6	6	6	21.3	21.3	21.3	30.972	0	84.222	2581200000	10	17	6	4	3	2	4	4	6	4
Q9CZ19;P09541;A2A6Q8	Myosin light chain 4	Myl4		0.0800739	2.24154	1.16449	1.52778		0.813927	0.153488	1.16449	1.75849	30.2518	30.6017	29.3351	27.8129	29.5044	29.3779	0.798364	1.16059	-0.150627	-1.72657	0.024569	-0.106325						15	14	13	80.3	74.6	69.9	21.189	0	323.31	83741000000	223	76.2	12	13	9	9	10	9	11	12
P34914;A8JYK8	Bifunctional epoxide hydrolase 2;Cytosolic epoxide hydrolase 2;Lipid-phosphate phosphatase	Ephx2	KO_WT	0.003	-1.75067	-0.807911	-3.64426	KO_WT	2.57322	0.00267167	-0.807911	-6.63886	24.8159	24.6394	24.5246	25.6423	25.3899	25.3714	-0.536697	-0.918613	-1.1669	1.25149	0.705404	0.665317				+	+	11	11	11	30	30	30	62.515	0	181.47	2597100000	46	26.5	8	8	5	7	7	10	8	8
Q9WUR9;A2ARF6;F6TEU8	Adenylate kinase 4, mitochondrial	Ak4	KO_WT	0	-1.77714	-0.829556	-4.8512	KO_WT	3.51311	0.000306823	-0.829556	-11.6839	27.2689	27.275	27.2276	28.2176	28.0613	27.9812	-0.874257	-0.861124	-0.96397	1.18376	0.844692	0.670895				+	+	9	9	9	50.7	50.7	50.7	25.061	0	79.118	34335000000	96	49.8	8	8	8	9	9	8	8	8
D3YUM1;Q91YT0;D3Z1U9	NADH dehydrogenase [ubiquinone] flavoprotein 1, mitochondrial	Ndufv1	KO_WT	0.00342029	-1.78304	-0.83434	-3.36514	KO_WT	2.31287	0.00486552	-0.83434	-5.63985	30.7151	31.0586	31.1969	31.8974	31.7992	31.777	-1.42779	-0.719275	-0.434057	1.01066	0.808061	0.762406				+	+	44	44	44	84.8	84.8	84.8	49.913	0	323.31	329090000000	470	80.9	38	36	34	42	41	39	38	36
F7C134;E9Q9Y2;Q8CHB6;E9Q2B2;Q5RIM6;Q60974;Q3UV08	Nuclear receptor corepressor 1	Ncor1		0.108559	2.3323	1.22175	1.38467		0.713557	0.193394	1.22175	1.56167	24.7117	25.376	25.4694	22.917	23.5689	25.4058	0.125885	0.736838	0.822729	-1.52464	-0.925063	0.76425						2	2	2	2.2	2.2	2.2	150.33	0.0010406	1.4615	3580500000	16	2.2	1	1	1	1	1	2	1	1
P62806	Histone H4	Hist1h4a	KO_WT	0	-1.79234	-0.841841	-4.05042	KO_WT	2.83772	0.00145305	-0.841841	-7.80635	27.1025	27.3385	27.0423	27.9039	28.1074	27.9974	-1.00742	-0.511602	-1.13391	0.676286	1.10387	0.872772				+	+	9	9	9	63.1	63.1	63.1	11.367	0	62.772	28986000000	129	63.1	7	8	9	8	9	9	7	8
Q3THW5;P0C0S6;G3UWL7	Histone H2A.V;Histone H2A.Z;Histone H2A	H2afv;H2afz	KO_WT	0	-1.79441	-0.843509	-5.13206	KO_WT	3.7084	0.000195704	-0.843509	-13.106	22.1504	22.0108	22.0967	22.9333	22.8412	23.014	-0.764653	-1.06319	-0.879431	0.910534	0.713526	1.08321				+	+	5	3	3	48.4	35.9	35.9	13.509	0	58.018	312730000	30	48.4	2	2	1	2	3	3	2	2
P50171;G3UX44	Estradiol 17-beta-dehydrogenase 8	Hsd17b8;H2-Ke6	KO_WT	0.00499394	-1.80172	-0.849378	-3.01035	KO_WT	2.01917	0.00956813	-0.849378	-4.663	26.8657	27.2354	27.3488	28.2161	27.8688	27.9132	-1.40053	-0.670174	-0.446176	1.26707	0.580995	0.668814				+	+	11	11	11	47.1	47.1	47.1	26.588	0	302.67	27908000000	129	47.1	10	10	11	11	11	11	10	10
Q9JHI5	Isovaleryl-CoA dehydrogenase, mitochondrial	Ivd	KO_WT	0	-1.8214	-0.865047	-4.54333	KO_WT	3.17632	0.000666311	-0.865047	-9.56918	29.5925	29.4466	29.5288	30.5443	30.3375	30.2814	-0.749248	-1.05065	-0.880788	1.21698	0.789752	0.673954				+	+	21	21	21	59.2	59.2	59.2	46.325	0	323.31	120720000000	321	59.2	18	19	20	20	20	20	18	19
Q99JI6;A0A1W2P777;A0A0G2JDL9;P62835	Ras-related protein Rap-1b;Ras-related protein Rap-1A	Rap1b;Rap1a	KO_WT	0.00344526	-1.85088	-0.88821	-3.38192	KO_WT	2.26239	0.00546527	-0.88821	-5.46138	22.3392	22.6849	22.6341	23.6799	23.3623	23.2807	-1.26942	-0.602105	-0.700074	1.31847	0.705319	0.547809				+	+	4	4	4	20.7	20.7	20.7	20.825	0	25.618	947030000	20	20.7	3	2	2	3	4	4	3	2
P11087	Collagen alpha-1(I) chain	Col1a1	KO_WT	0.0235862	-1.85351	-0.890258	-2.09909		1.28779	0.0515478	-0.890258	-2.74672	24.3596	23.726	24.4665	24.7813	25.5217	24.9198	-0.446917	-1.49733	-0.269651	0.252274	1.47977	0.481858				+		5	5	5	4.1	4.1	4.1	138.03	0	118.67	4708600000	31	4.1	1	1	2	2	4	4	1	1
A0A1D5RLV1;A2A839;A2A838;A2AD32;A2A842;A2A841;P48193	Protein 4.1	Epb4.1;Epb41		0.144957	2.44943	1.29245	1.20105		0.591645	0.256068	1.29245	1.32409	21.2979	21.0564	21.3389	20.7483	21.0645	18.003	0.556085	0.367704	0.588005	0.127493	0.374074	-2.01336						3	3	3	6.3	6.3	6.3	53.898	0.0096618	0.76653	154620000	6	0	1	1	3	0	1	0	1	1
Q8CBB6;Q8CGP2;Q8CGP1;Q6ZWY9;Q64525;Q64478;Q64475;P10854;P10853;Q9D2U9;Q8CGP0;Q64524	Histone H2B;Histone H2B type 1-P;Histone H2B type 1-K;Histone H2B type 1-C/E/G;Histone H2B type 2-B;Histone H2B type 1-H;Histone H2B type 1-B;Histone H2B type 1-M;Histone H2B type 1-F/J/L;Histone H2B type 3-A;Histone H2B type 3-B;Histone H2B type 2-E	Hist1h2br;Hist1h2bp;Hist1h2bk;Hist1h2bc;Hist2h2bb;Hist1h2bh;Hist1h2bb;Hist1h2bm;Hist1h2bf;Hist3h2ba;Hist3h2bb;Hist2h2be	KO_WT	0.00384516	-1.85887	-0.89443	-3.08447	KO_WT	2.03372	0.00925294	-0.89443	-4.70806	28.3442	28.9705	28.814	29.5529	29.639	29.62	-1.5266	-0.350056	-0.643954	0.74421	0.906048	0.87035				+	+	5	5	5	35.8	35.8	35.8	14.888	0	72.606	75357000000	116	35.8	5	4	3	4	5	5	5	4
O09111	NADH dehydrogenase [ubiquinone] 1 beta subcomplex subunit 11, mitochondrial	Ndufb11	KO_WT	0.0113137	-1.90868	-0.932573	-2.53329	KO_WT	1.59524	0.0253958	-0.932573	-3.4781	25.8006	26.6472	26.5521	27.2374	27.2777	27.2825	-1.6954	-0.258681	-0.420017	0.743087	0.811447	0.81956				+	+	9	9	9	41.7	41.7	41.7	17.444	0	139.05	13473000000	78	41.7	6	5	6	7	7	7	6	5
Q00623	Apolipoprotein A-I;Proapolipoprotein A-I;Truncated apolipoprotein A-I	Apoa1	KO_WT	0	-1.91983	-0.940978	-4.43453	KO_WT	2.95637	0.00110568	-0.940978	-8.38709	26.5366	26.57	26.8838	27.5801	27.6417	27.5915	-1.12738	-1.06442	-0.472126	0.842069	0.95829	0.86356				+	+	14	14	14	65.2	65.2	65.2	30.615	0	125.85	28389000000	127	60.2	7	8	9	12	12	12	7	8
Q9CQZ5	NADH dehydrogenase [ubiquinone] 1 alpha subcomplex subunit 6	Ndufa6	KO_WT	0	-1.92341	-0.943665	-5.5938	KO_WT	3.78853	0.000162732	-0.943665	-13.7364	29.8934	29.8498	30.0638	30.8682	30.9207	30.8492	-0.984285	-1.06771	-0.658045	0.88201	0.982473	0.845555				+	+	16	16	16	78.6	78.6	78.6	15.283	0	244.19	130980000000	307	77.1	12	12	13	14	15	14	12	12
Q9DC70	NADH dehydrogenase [ubiquinone] iron-sulfur protein 7, mitochondrial	Ndufs7	KO_WT	0	-1.92912	-0.94794	-5.93231	KO_WT	4.03381	9.25101e-05	-0.94794	-15.8538	28.305	28.4658	28.3013	29.3453	29.3119	29.2588	-1.00572	-0.698475	-1.01288	0.981995	0.91833	0.816752				+	+	13	13	13	64.3	64.3	64.3	24.683	0	289.66	66677000000	173	42	11	10	9	11	11	11	11	10
E9QPX3;Q9CXZ1	NADH dehydrogenase [ubiquinone] iron-sulfur protein 4, mitochondrial	Ndufs4	KO_WT	0	-1.93282	-0.950711	-3.90045	KO_WT	2.56714	0.00270934	-0.950711	-6.61393	29.5883	30.0559	29.9471	30.862	30.8113	30.7702	-1.38016	-0.520591	-0.720634	0.961106	0.867897	0.79238				+	+	17	17	17	64	64	64	19.803	0	322.16	122830000000	370	64	10	13	10	15	14	16	10	13
Q9Z1P6	NADH dehydrogenase [ubiquinone] 1 alpha subcomplex subunit 7	Ndufa7	KO_WT	0	-1.94045	-0.95639	-4.04167	KO_WT	2.65907	0.00219243	-0.95639	-6.99974	29.4512	29.6357	29.7902	30.7611	30.4364	30.5487	-1.19806	-0.859346	-0.575831	1.20643	0.610353	0.816447				+	+	16	16	16	79.6	79.6	79.6	12.575	0	136.98	185370000000	271	79.6	9	13	10	13	13	15	9	13
O08528;E9Q5B5	Hexokinase-2;Hexokinase	Hk2		0.0839162	2.6352	1.39791	1.5096		0.780326	0.165834	1.39791	1.69236	25.2129	25.0723	25.2359	23.658	22.4104	25.259	0.62273	0.504119	0.642166	-0.689053	-1.74159	0.66163						20	16	16	23.1	19.8	19.8	102.53	0	67.477	3204600000	49	16.7	11	11	8	4	3	12	11	11
Q6XPS7		Tha1	KO_WT	0.00297521	-1.9817	-0.986736	-3.63151	KO_WT	2.34238	0.00454585	-0.986736	-5.74637	23.8412	24.225	24.2906	24.9134	25.1593	25.2442	-1.34754	-0.676753	-0.562143	0.526222	0.95597	1.10424				+	+	9	9	9	35.5	35.5	35.5	43.496	0	84.16	3503400000	36	27.8	3	3	3	8	8	7	3	3
Q91WD5;D3YXT0	NADH dehydrogenase [ubiquinone] iron-sulfur protein 2, mitochondrial	Ndufs2	KO_WT	0	-2.00296	-1.00213	-5.63813	KO_WT	3.68015	0.000208859	-1.00213	-12.8904	29.454	29.6836	29.4866	30.5011	30.6014	30.528	-1.05941	-0.646018	-1.00081	0.825751	1.00631	0.874178				+	+	35	35	35	67.8	67.8	67.8	52.625	0	323.31	129950000000	1221	65.9	21	27	25	32	31	30	21	27
P52825	Carnitine O-palmitoyltransferase 2, mitochondrial	Cpt2	KO_WT	0	-2.04033	-1.0288	-4.90688	KO_WT	3.14311	0.000719271	-1.0288	-9.38133	28.8928	28.6145	28.7609	29.9212	29.6643	29.7691	-0.65542	-1.13854	-0.884464	1.12951	0.683562	0.865355				+	+	38	38	38	59.1	59.1	59.1	73.98	0	323.31	69004000000	247	47.4	17	14	17	31	29	29	17	14
Q8CG76	Aflatoxin B1 aldehyde reductase member 2	Akr7a2	KO_WT	0.00327778	-2.04161	-1.02971	-3.27119	KO_WT	2.06125	0.00868467	-1.02971	-4.79423	23.9836	24.2985	24.1027	25.545	24.992	24.937	-1.0792	-0.563927	-0.884374	1.47587	0.570813	0.480821				+	+	8	8	8	32.7	32.7	32.7	40.612	0	170.34	5128100000	38	29.4	3	6	6	8	7	7	3	6
Q99LC3	NADH dehydrogenase [ubiquinone] 1 alpha subcomplex subunit 10, mitochondrial	Ndufa10	KO_WT	0	-2.04881	-1.03478	-5.11832	KO_WT	3.27162	0.000535029	-1.03478	-10.1278	29.6468	29.9355	29.8322	30.9537	30.795	30.7701	-1.1691	-0.669383	-0.848242	1.09309	0.818314	0.775318				+	+	37	37	37	85.1	85.1	85.1	40.603	0	323.31	147480000000	358	85.1	20	27	21	35	33	34	20	27
Q8K126	Peptide chain release factor 1, mitochondrial	Mtrf1		0.0966983	2.7134	1.4401	1.43463		0.729786	0.186301	1.4401	1.59336	22.4232	21.6894	21.8752	20.6901	22.0025	18.9749	0.906343	0.326706	0.473409	-0.462724	0.573988	-1.81772						1	1	1	4.9	4.9	4.9	52.457	0	31.469	518710000	6	0	1	1	1	1	0	0	1	1
Q9CRC3	UPF0235 protein C15orf40 homolog			0.0502979	2.71956	1.44337	1.77604		0.947607	0.112822	1.44337	2.02524	22.1454	21.5997	21.6479	21.0437	18.9722	21.0469	0.962492	0.471356	0.51475	-0.0290718	-1.89339	-0.0261329						1	1	1	10.3	10.3	10.3	13.189	0.0010438	1.5101	555950000	5	10.3	1	1	1	1	0	1	1	1
Q9DCS9;D3YUK4	NADH dehydrogenase [ubiquinone] 1 beta subcomplex subunit 10	Ndufb10	KO_WT	0	-2.06065	-1.0431	-4.47486	KO_WT	2.84414	0.00143172	-1.0431	-7.83684	30.5686	30.8553	30.8483	31.9881	31.7109	31.7025	-1.20467	-0.718575	-0.730317	1.20266	0.73257	0.71833				+	+	22	22	22	75.6	75.6	75.6	21.024	0	323.31	361710000000	393	75.6	15	19	14	19	21	18	15	19
Q91VD9	NADH-ubiquinone oxidoreductase 75 kDa subunit, mitochondrial	Ndufs1	KO_WT	0	-2.06519	-1.04627	-5.30745	KO_WT	3.37551	0.000421199	-1.04627	-10.7716	31.5249	31.8072	31.8133	32.7827	32.7792	32.7222	-1.2239	-0.73957	-0.729121	0.934184	0.92811	0.830299				+	+	63	63	63	81.7	81.7	81.7	79.776	0	323.31	733340000000	859	69.7	51	47	50	55	57	56	51	47
H3BLF0;A0A0R4J1C5;Q91YY4	ATP synthase mitochondrial F1 complex assembly factor 2	Atpaf2		0.257563	2.79967	1.48526	0.957126		0.438759	0.364117	1.48526	1.02305	23.5648	24.495	24.5525	24.4271	23.821	19.9084	0.0578246	0.578588	0.610763	0.540545	0.201288	-1.98901						2	2	2	30.5	30.5	30.5	17.885	0	27.733	604650000	9	0	1	1	1	1	2	0	1	1
F8WIT2;P14824	Annexin;Annexin A6	Anxa6	KO_WT	0.0205356	-2.06701	-1.04754	-2.23446	KO_WT	1.32926	0.0468529	-1.04754	-2.84031	25.6457	24.8513	25.4569	26.925	26.1184	26.0532	-0.279344	-1.41139	-0.548455	1.54369	0.394236	0.301263				+	+	20	20	20	37.6	37.6	37.6	75.288	0	122.61	10311000000	82	22.3	7	5	8	20	12	11	7	5
A2AGM2;Q9DCL4	Probable methyltransferase-like protein 15	Mettl15		0.0580638	2.8403	1.50605	1.68884		0.886329	0.129919	1.50605	1.90214	20.6581	19.8225	20.8578	17.5139	19.8844	19.422	0.806231	0.108065	0.973035	-1.82062	0.159823	-0.226535						2	2	2	22.2	22.2	22.2	25.34	0	11.009	155390000	4	0	2	1	1	0	0	0	2	1
Q9CPP6	NADH dehydrogenase [ubiquinone] 1 alpha subcomplex subunit 5	Ndufa5	KO_WT	0	-2.072	-1.05102	-5.45233	KO_WT	3.46097	0.000345961	-1.05102	-11.3299	30.0875	30.3353	30.3745	31.2763	31.3562	31.318	-1.20392	-0.780014	-0.712982	0.829592	0.966367	0.900957				+	+	18	18	18	87.9	87.9	87.9	13.36	0	323.31	253770000000	497	87.9	13	14	13	17	16	17	13	14
Q8R104;A0A1B0GRY5	NAD-dependent protein deacetylase sirtuin-3	Sirt3	KO_WT	0.0104396	-2.07484	-1.053	-2.71631	KO_WT	1.66617	0.0215689	-1.053	-3.6606	24.3007	23.3099	23.8336	24.8118	24.8805	24.911	-0.0617297	-1.56921	-0.772365	0.715983	0.820489	0.866831				+	+	6	6	6	17.4	17.4	17.4	36.614	0	101.74	1879400000	47	9	5	4	3	6	6	3	5	4
Q9DCT2	NADH dehydrogenase [ubiquinone] iron-sulfur protein 3, mitochondrial	Ndufs3	KO_WT	0	-2.08702	-1.06144	-5.16351	KO_WT	3.25944	0.000550244	-1.06144	-10.0548	28.9353	29.0846	29.2222	30.1775	30.2335	30.0153	-1.14063	-0.888748	-0.656613	0.955004	1.04955	0.681435				+	+	20	20	20	52.9	52.9	52.9	30.149	0	323.31	104500000000	283	51.3	13	14	13	18	17	17	13	14
Q8K3J1	NADH dehydrogenase [ubiquinone] iron-sulfur protein 8, mitochondrial	Ndufs8	KO_WT	0	-2.11078	-1.07778	-4.62819	KO_WT	2.901	0.00125602	-1.07778	-8.11139	29.8516	30.196	30.2156	31.2792	31.1454	31.0719	-1.27469	-0.708241	-0.676048	1.07339	0.85325	0.732341				+	+	18	18	18	63.2	63.2	63.2	24.038	0	323.31	153960000000	398	62.3	12	13	12	16	18	16	12	13
Q9CQZ6	NADH dehydrogenase [ubiquinone] 1 beta subcomplex subunit 3	Ndufb3	KO_WT	0	-2.13483	-1.09412	-4.29645	KO_WT	2.67638	0.00210681	-1.09412	-7.0745	27.8679	28.1709	28.3745	29.1662	29.3241	29.2054	-1.31185	-0.825188	-0.498286	0.772956	1.02645	0.835925				+	+	8	8	8	28.8	28.8	28.8	11.692	0	43.402	91305000000	125	28.8	7	7	6	8	8	8	7	7
Q9CQM8;O09167	60S ribosomal protein L21	Rpl21		0.130916	2.90323	1.53766	1.25804		0.615267	0.242512	1.53766	1.37014	22.1096	21.9673	21.891	21.2886	18.2329	21.8333	0.596628	0.501193	0.449949	0.0457384	-2.00478	0.411273						4	4	4	28.1	28.1	28.1	18.579	0	2.816	320040000	11	18.8	2	1	1	1	0	3	2	1
Q9Z2I8	Succinyl-CoA ligase [GDP-forming] subunit beta, mitochondrial	Suclg2	KO_WT	0.00354887	-2.15011	-1.10441	-3.45799	KO_WT	2.13599	0.00731163	-1.10441	-5.03424	26.6849	27.381	27.0439	27.9887	28.2934	28.1408	-1.38871	-0.319248	-0.837164	0.614512	1.08253	0.848079				+	+	19	19	19	54.5	54.5	54.5	46.839	0	164.87	30242000000	111	47.6	10	10	10	16	15	17	10	10
A0A1B0GR60;Q9CPX4;P29391;P49945	Ferritin;Ferritin light chain 1;Ferritin light chain 2	Ftl1;Ftl2		0.162714	2.98008	1.57535	1.15409		0.551321	0.280982	1.57535	1.24532	23.3382	23.4233	23.7218	23.3269	19.4058	23.0246	0.386825	0.438927	0.621798	0.379881	-2.0221	0.194665						2	2	2	28.1	28.1	28.1	17.999	0	7.378	982700000	9	10	2	2	2	1	0	1	2	2
D3Z568;Q9CQH3	NADH dehydrogenase [ubiquinone] 1 beta subcomplex subunit 5, mitochondrial	Ndufb5	KO_WT	0	-2.15659	-1.10875	-4.38486	KO_WT	2.71714	0.00191806	-1.10875	-7.2534	28.7814	29.232	29.2182	30.1111	30.2086	30.2382	-1.3496	-0.634277	-0.656207	0.761178	0.915982	0.96293				+	+	8	8	8	42	42	42	14.038	0	176.17	92622000000	177	42	4	5	6	8	7	8	4	5
Q9CQJ8	NADH dehydrogenase [ubiquinone] 1 beta subcomplex subunit 9	Ndufb9	KO_WT	0	-2.16909	-1.11709	-4.5872	KO_WT	2.83285	0.00146942	-1.11709	-7.78333	28.8785	29.2378	29.241	30.3897	30.1861	30.1328	-1.26503	-0.696229	-0.691184	1.12706	0.804867	0.720513				+	+	19	19	19	87.7	87.7	87.7	21.984	0	323.31	136140000000	320	83.8	16	17	16	17	17	18	16	17
A0A087WST1;Q8CJ70	Interleukin-19	Il19	KO_WT	0.0186838	-2.21775	-1.1491	-2.28096	KO_WT	1.3317	0.0465906	-1.1491	-2.84586	22.7077	23.8183	23.859	24.4122	24.5291	24.891	-1.72701	-0.283249	-0.23037	0.48871	0.640729	1.11119				+	+	1	1	1	6.9	6.9	6.9	11.672	0.0087634	0.82731	637500000	8	6.9	1	1	1	1	1	1	1	1
Q61578	NADPH:adrenodoxin oxidoreductase, mitochondrial	Fdxr		0.105062	3.13427	1.64813	1.40552		0.700691	0.199209	1.64813	1.53656	22.441	22.406	22.1697	20.5708	22.5998	18.9017	0.62508	0.60142	0.441966	-0.637106	0.732214	-1.76357						6	6	6	17.4	17.4	17.4	54.201	0	24.486	598750000	7	4.5	3	1	2	2	4	1	3	1
Q9CQC7	NADH dehydrogenase [ubiquinone] 1 beta subcomplex subunit 4	Ndufb4	KO_WT	0	-2.22005	-1.15059	-5.39779	KO_WT	3.27826	0.000526911	-1.15059	-10.1678	28.2971	28.3913	28.6723	29.587	29.6224	29.603	-1.13933	-0.992626	-0.555164	0.868974	0.924192	0.893958				+	+	12	12	12	63.6	63.6	63.6	15.081	0	221.65	85696000000	152	63.6	6	7	6	12	10	11	6	7
Q9CR61	NADH dehydrogenase [ubiquinone] 1 beta subcomplex subunit 7	Ndufb7	KO_WT	0	-2.23513	-1.16036	-5.23236	KO_WT	3.16934	0.000677104	-1.16036	-9.52943	27.3371	27.6342	27.3935	28.723	28.6657	28.4572	-1.07494	-0.617326	-0.987954	1.05929	0.971023	0.649906				+	+	17	17	17	74.5	74.5	74.5	16.331	0	323.31	33914000000	246	73	9	9	10	14	14	13	9	9
Q9JJL8	Serine--tRNA ligase, mitochondrial	Sars2		0.109365	3.34554	1.74224	1.37182		0.676328	0.210704	1.74224	1.48907	23.1866	23.7026	23.4439	22.7935	22.9305	19.3825	0.383857	0.706754	0.544864	0.137824	0.223527	-1.99683						5	5	5	14.1	14.1	14.1	58.316	0	29.587	1691800000	11	0	3	4	3	1	1	0	3	4
A0A0A6YXI0		Adck3		0.0657033	3.48679	1.8019	1.62418		0.827394	0.148801	1.8019	1.78508	21.7354	21.8593	21.7447	18.8735	19.0682	21.992	0.577898	0.661493	0.584206	-1.35302	-1.22164	0.751063						4	1	1	66.7	23.3	23.3	7.066	0.0010638	1.776	536000000	3	66.7	1	1	1	0	0	1	1	1
Q9DCJ5	NADH dehydrogenase [ubiquinone] 1 alpha subcomplex subunit 8	Ndufa8	KO_WT	0.00357576	-2.28669	-1.19326	-3.47544	KO_WT	2.09567	0.00802287	-1.19326	-4.90366	30.2693	30.7271	31.0287	32.0691	31.8026	31.7332	-1.42009	-0.771476	-0.344248	1.12976	0.752178	0.653869				+	+	16	16	16	77.3	77.3	77.3	19.992	0	323.31	389000000000	238	66.9	11	15	14	15	14	13	11	15
E9Q397;Q3UGX2;P15508	Spectrin beta chain, erythrocytic	Sptb		0.23251	3.61134	1.85253	1.00234		0.457124	0.34904	1.85253	1.05967	23.4429	23.5806	23.211	23.2109	18.0708	23.3952	0.441874	0.50541	0.334881	0.334832	-2.03685	0.419857						4	3	3	2.3	1.9	1.9	246.26	0	8.4246	1358700000	9	1.8	1	1	1	2	1	2	1	1
A2AP32;Q3UIU2	NADH dehydrogenase [ubiquinone] 1 beta subcomplex subunit 6	Ndufb6	KO_WT	0	-2.29986	-1.20155	-3.79697	KO_WT	2.28796	0.0051528	-1.20155	-5.55119	27.394	27.9987	28.0099	29.1493	28.9429	28.9151	-1.44044	-0.575993	-0.560059	1.0688	0.773741	0.733954				+	+	9	9	9	75.3	75.3	75.3	11.741	0	115.52	51419000000	171	69.1	5	6	6	7	8	8	5	6
Q9CQV5	28S ribosomal protein S24, mitochondrial	Mrps24		0.0653629	3.6495	1.8677	1.63082		0.828286	0.148496	1.8677	1.78684	24.3488	24.0585	24.0836	23.5973	23.053	20.2376	0.728795	0.539746	0.556059	0.239348	-0.115158	-1.94879						4	4	4	28.7	28.7	28.7	18.901	0	25.001	2012700000	13	0	4	3	2	2	2	0	4	3
Q99LY9;B1ARW4	NADH dehydrogenase [ubiquinone] iron-sulfur protein 5;NADH dehydrogenase [ubiquinone] iron-sulfur protein 5, N-terminally processed	Ndufs5	KO_WT	0.00339568	-2.30373	-1.20397	-3.34655	KO_WT	2.01003	0.00977161	-1.20397	-4.63485	29.206	29.9779	29.8908	31.0339	30.923	30.7296	-1.51423	-0.439485	-0.56078	1.03081	0.876469	0.607214				+	+	12	12	12	72.6	72.6	72.6	12.648	0	323.31	177780000000	266	72.6	10	10	10	12	12	12	10	10
P10922	Histone H1.0;Histone H1.0, N-terminally processed	H1f0	KO_WT	0.0033007	-2.32474	-1.21707	-3.28715	KO_WT	1.96683	0.0107936	-1.21707	-4.50349	21.8653	22.4121	21.8042	22.9545	23.1793	23.5991	-1.05629	-0.306622	-1.13999	0.436951	0.745154	1.32079				+	+	4	4	4	19.1	19.1	19.1	20.861	0	7.5332	1126200000	17	19.1	2	3	1	3	3	4	2	3
O09174	Alpha-methylacyl-CoA racemase	Amacr	KO_WT	0	-2.35893	-1.23814	-6.92822	KO_WT	4.02044	9.54034e-05	-1.23814	-15.7306	23.964	24.1581	24.1736	25.2558	25.3705	25.3838	-1.10238	-0.818509	-0.795859	0.787261	0.954982	0.974499				+	+	11	11	11	43.6	43.6	43.6	41.704	0	50.151	2320200000	34	29.1	4	2	2	8	8	7	4	2
Q9CQ54;A0A0U1RPJ5	NADH dehydrogenase [ubiquinone] 1 subunit C2	Ndufc2	KO_WT	0	-2.37088	-1.24542	-6.29942	KO_WT	3.66108	0.000218235	-1.24542	-12.7469	29.1141	29.2694	29.3284	30.4731	30.6153	30.3598	-1.08028	-0.855334	-0.769896	0.887939	1.09376	0.723816				+	+	11	11	11	69.2	69.2	69.2	14.164	0	244.91	139190000000	196	69.2	7	7	9	10	10	11	7	7
P99027	60S acidic ribosomal protein P2	Rplp2		0.1654	4.05509	2.01973	1.14935		0.537728	0.289916	2.01973	1.2187	22.588	22.6114	22.8658	17.3612	22.2142	22.4306	0.42781	0.438796	0.558444	-2.03075	0.251944	0.353758						2	2	2	31.3	31.3	31.3	11.651	0	3.6692	443620000	7	20.9	2	1	2	0	1	1	2	1
A0A0R3P9C8;Q9DC69	NADH dehydrogenase [ubiquinone] 1 alpha subcomplex subunit 9, mitochondrial	Ndufa9	KO_WT	0	-2.37907	-1.2504	-8.39029	KO_WT	4.85267	1.4039e-05	-1.2504	-25.5032	28.9038	29.0271	28.9455	30.1935	30.2726	30.1613	-0.990112	-0.810672	-0.929446	0.887321	1.00246	0.840452				+	+	21	21	21	65.7	65.7	65.7	42.121	0	323.31	106500000000	255	62.2	14	17	13	19	21	19	14	17
Q9ERS2	NADH dehydrogenase [ubiquinone] 1 alpha subcomplex subunit 13	Ndufa13	KO_WT	0	-2.38528	-1.25416	-6.4589	KO_WT	3.73566	0.000183798	-1.25416	-13.3172	29.3202	29.4925	29.5092	30.7579	30.7758	30.5507	-1.07616	-0.828053	-0.804025	0.993571	1.01937	0.695297				+	+	17	17	17	72.9	72.9	72.9	16.859	0	323.31	142430000000	358	72.9	9	14	14	15	17	17	9	14
Q01149	Collagen alpha-2(I) chain	Col1a2	KO_WT	0	-2.41119	-1.26974	-4.00589	KO_WT	2.37126	0.00425344	-1.26974	-5.85218	23.3144	22.7232	22.981	24.1359	24.5426	24.1493	-0.44451	-1.24885	-0.898094	0.673226	1.22667	0.691562				+	+	4	4	4	4.2	4.2	4.2	129.56	0	37.694	2206600000	39	4.2	2	1	2	3	4	4	2	1
E9Q616		Ahnak		0.119826	4.44739	2.15296	1.30282		0.623787	0.2378	2.15296	1.38674	24.1673	23.7006	23.9594	24.0947	18.8505	22.4232	0.628801	0.403295	0.528362	0.593707	-1.94024	-0.213921						11	11	11	14.9	14.9	14.9	604.25	0	9.9518	2051300000	21	2.7	6	3	5	5	1	2	6	3
A0A0R4J275;Q7TMF3	NADH dehydrogenase [ubiquinone] 1 alpha subcomplex subunit 12	Ndufa12	KO_WT	0	-2.41663	-1.273	-6.59768	KO_WT	3.78351	0.000164622	-1.273	-13.6961	29.0624	29.3181	29.2455	30.5788	30.4718	30.3945	-1.11082	-0.748041	-0.851014	1.04106	0.889266	0.779545				+	+	20	20	20	88.6	88.6	88.6	17.633	0	301.28	127830000000	287	82.6	14	14	14	20	19	18	14	14
Q9QVP4	Myosin regulatory light chain 2, atrial isoform	Myl7		0.106483	4.53455	2.18096	1.39056		0.674369	0.211656	2.18096	1.48525	25.1926	25.539	24.3719	20.0171	24.5464	23.9971	0.623162	0.796054	0.213558	-1.95992	0.300638	0.0265045						9	9	9	88.6	88.6	88.6	19.45	0	82.805	4742300000	36	56	8	7	5	1	6	4	8	7
E0CZ27;P84244;P02301	Histone H3;Histone H3.3;Histone H3.3C	H3f3a;H3f3c	KO_WT	0	-2.43769	-1.28551	-4.67196	KO_WT	2.73639	0.00183489	-1.28551	-7.33929	26.2952	26.6344	26.0591	27.5098	27.6779	27.6574	-0.927816	-0.463058	-1.25139	0.736569	0.966848	0.938846				+	+	6	6	2	52.9	52.9	27.7	13.322	0	245.25	30702000000	38	52.9	5	5	4	6	6	6	2	2
Q9CQ91	NADH dehydrogenase [ubiquinone] 1 alpha subcomplex subunit 3	Ndufa3	KO_WT	0.00505521	-2.53834	-1.34389	-3.02193	KO_WT	1.75541	0.0175625	-1.34389	-3.89859	27.1651	27.2736	27.9903	29.2377	28.7684	28.4544	-1.18841	-1.0573	-0.190966	1.31696	0.749674	0.370053				+	+	3	3	3	50	50	50	9.3308	0	57.169	20851000000	42	41.7	1	1	1	3	2	2	1	1
A0A0G2JGJ1;Q8BVI4;D3YWR7;A0A0G2JGY0;D3Z1A1	Dihydropteridine reductase	Qdpr	KO_WT	0.0438954	-2.59084	-1.37342	-1.86742		1.01435	0.09675	-1.37342	-2.16128	21.4804	19.5199	21.2712	22.3669	22.1147	21.9102	0.0356652	-1.87722	-0.168478	0.900564	0.654467	0.455005				+		6	6	6	37.6	37.6	37.6	22.346	0	11.573	606410000	8	12.7	1	0	1	3	4	2	1	0
P0DN34			KO_WT	0	-2.60063	-1.37886	-4.73454	KO_WT	2.7074	0.00196155	-1.37886	-7.21031	27.6159	28.2512	27.7961	29.2618	29.319	29.2188	-1.22646	-0.41593	-0.996582	0.873591	0.946619	0.818764				+	+	5	5	5	59.6	59.6	59.6	6.954	0	37.064	76365000000	66	59.6	2	3	2	3	4	5	2	3
P15864;P43277;P43274;I7HFT9;Q07133	Histone H1.2;Histone H1.3;Histone H1.4;Histone H1t	Hist1h1c;Hist1h1d;Hist1h1e;Hist1h1t	KO_WT	0.00302521	-2.61298	-1.38569	-3.66429	KO_WT	2.11984	0.0075886	-1.38569	-4.98162	24.3568	24.9089	24.4989	25.6133	25.9252	26.3831	-1.13013	-0.455028	-0.95629	0.406286	0.787612	1.34754				+	+	6	6	6	17.9	17.9	17.9	21.266	0	128.41	8791200000	48	17.9	3	4	3	5	5	6	3	4
O35683	NADH dehydrogenase [ubiquinone] 1 alpha subcomplex subunit 1	Ndufa1	KO_WT	0	-2.65865	-1.41069	-5.33236	KO_WT	2.99276	0.00101682	-1.41069	-8.57287	25.1159	25.5634	25.5853	26.736	26.9445	26.8163	-1.27419	-0.710213	-0.682591	0.767648	1.03045	0.868894				+	+	4	4	4	41.4	41.4	41.4	8.1384	0	26.066	4707400000	24	41.4	2	1	2	4	3	4	2	1
O08600	Endonuclease G, mitochondrial	Endog	KO_WT	0.026989	-2.66476	-1.41401	-2.04341		1.1233	0.0752831	-1.41401	-2.38859	24.3994	22.5819	23.3527	24.324	25.0573	25.1948	0.245263	-1.55405	-0.790953	0.170608	0.896493	1.03264				+		7	7	7	34.4	34.4	34.4	32.19	0	28.577	3186600000	28	19	4	1	2	5	7	5	4	1
Q14CH7	Alanine--tRNA ligase, mitochondrial	Aars2		0.156314	5.24887	2.39201	1.17163		0.544502	0.285429	2.39201	1.23197	22.6428	21.8285	21.6252	21.6311	21.4813	15.808	0.723221	0.397255	0.31584	0.318228	0.258268	-2.01281						6	6	6	10.2	10.2	10.2	106.78	0	7.7759	281000000	9	0	4	1	2	1	3	0	4	1
Q9D6J5;Q3V406;F6VCY0;E9Q9J5	NADH dehydrogenase [ubiquinone] 1 beta subcomplex subunit 8, mitochondrial	Ndufb8	KO_WT	0	-2.69091	-1.42809	-6.40662	KO_WT	3.50369	0.000313553	-1.42809	-11.6191	27.3381	27.6177	27.2491	28.8813	28.8834	28.7244	-0.979707	-0.627374	-1.09184	0.964645	0.967291	0.766985				+	+	9	9	9	52.2	52.2	52.2	21.876	0	281.37	62561000000	87	46.2	5	6	4	7	9	8	5	6
Q61330	Contactin-2	Cntn2	KO_WT	0	-2.7079	-1.43717	-4.49565	KO_WT	2.54951	0.00282156	-1.43717	-6.5421	22.7572	22.7775	23.3013	24.4793	24.1277	24.5405	-1.10158	-1.07689	-0.440496	0.990558	0.563457	1.06495				+	+	1	1	1	1.2	1.2	1.2	113.22	0.0020683	1.4286	1708900000	15	1.2	1	1	1	1	1	1	1	1
G5E814;Q9D8B4	NADH dehydrogenase [ubiquinone] 1 alpha subcomplex subunit 11	Ndufa11	KO_WT	0.0103825	-2.73564	-1.45188	-2.71504	KO_WT	1.53988	0.0288482	-1.45188	-3.33954	23.3439	24.6873	24.5782	25.7505	25.6669	25.5477	-1.7101	-0.260837	-0.378559	0.886157	0.795943	0.667396				+	+	11	11	11	62.9	62.9	62.9	15.115	0	113.72	2638100000	31	62.9	7	6	6	10	8	10	7	6
P85094	Isochorismatase domain-containing protein 2A, mitochondrial	Isoc2a	KO_WT	0	-3.0156	-1.59245	-4.13883	KO_WT	2.29955	0.00501712	-1.59245	-5.59228	22.2365	22.8647	22.7862	24.5694	24.2358	23.8596	-1.28342	-0.60529	-0.689957	1.235	0.874907	0.468753				+	+	8	8	8	79.1	79.1	79.1	22.417	0	161.74	1228400000	24	42.2	4	5	4	7	5	5	4	5
B2RXS4	Plexin-B2	Plxnb2	KO_WT	0.0103261	-3.07662	-1.62134	-2.69646	KO_WT	1.49698	0.0318434	-1.62134	-3.23437	20.6453	20.9342	21.3185	22.2868	23.494	21.9813	-1.08356	-0.806851	-0.438855	0.488526	1.64476	0.19598				+	+	4	4	4	3.3	3.3	3.3	206.23	0.0020121	1.1333	881610000	7	2.7	1	1	1	1	3	3	1	1
Q9WVL3	Solute carrier family 12 member 7	Slc12a7	KO_WT	0	-3.22718	-1.69027	-9.1103	KO_WT	4.41249	3.86818e-05	-1.69027	-19.7614	20.3353	20.4771	20.6201	22.1841	22.1979	22.1212	-1.06105	-0.908663	-0.754982	0.925787	0.94065	0.858256				+	+	4	4	4	7	7	7	119.48	0	82.499	266820000	5	1.5	0	0	0	3	2	1	0	0
P26443	Glutamate dehydrogenase 1, mitochondrial	Glud1	KO_WT	0	-3.24411	-1.69782	-4.6807	KO_WT	2.52973	0.00295306	-1.69782	-6.46229	26.5589	26.1653	25.8528	28.2206	27.7271	27.7227	-0.495536	-0.899841	-1.22081	1.21155	0.704557	0.70008				+	+	32	32	32	63.1	63.1	63.1	61.336	0	323.31	30199000000	120	60.4	9	13	10	29	24	26	9	13
P59235	Nucleoporin Nup43	Nup43	KO_WT	0.0238657	-3.73722	-1.90197	-2.06702		1.09033	0.0812208	-1.90197	-2.31906	19.3074	18.5836	21.3209	21.7211	21.565	21.6316	-1.00378	-1.52997	0.459853	0.750821	0.637326	0.685746				+		1	1	1	3.9	3.9	3.9	41.989	0.0078125	0.86821	330810000	4	3.9	0	0	1	1	1	1	0	0
A0A0R4J0X5;Q00896;A0A0A0MQA3;P07758	Alpha-1-antitrypsin 1-3;Alpha-1-antitrypsin 1-1	Serpina1c;Serpina1a	KO_WT	0	-3.79174	-1.92286	-3.91713	KO_WT	2.10052	0.0079337	-1.92286	-4.91924	20.8167	22.1391	21.3692	23.3819	23.2254	23.4863	-1.39538	-0.232213	-0.909365	0.860955	0.723252	0.952746				+	+	5	5	3	17.9	17.9	13.6	45.854	0	12.676	1074200000	9	17.9	0	1	0	2	3	5	0	0
Q9CZP5	Mitochondrial chaperone BCS1	Bcs1l	KO_WT	0	-4.93893	-2.3042	-6.21549	KO_WT	2.9808	0.0010452	-2.3042	-8.51142	19.0996	18.3156	18.3735	20.7296	20.9014	21.0703	-0.50043	-1.10511	-1.06046	0.756881	0.889409	1.01971				+	+	2	2	2	7.2	7.2	7.2	47.406	0	5.5209	43610000	4	7.2	0	0	0	1	1	2	0	0
A0A0R4J0S3;Q924D0	Reticulon-4-interacting protein 1, mitochondrial	Rtn4ip1	KO_WT	0	-5.14342	-2.36273	-7.12717	KO_WT	3.28452	0.000519371	-2.36273	-10.2057	24.4243	23.9683	24.4162	26.7308	26.8754	26.2908	-0.778543	-1.12427	-0.784683	0.970505	1.08015	0.636843				+	+	9	9	9	28.5	28.5	28.5	43.399	0	94.054	9911200000	47	13.6	3	2	2	7	8	4	3	2
E9PYJ9;Q9JKS4	LIM domain-binding protein 3	Ldb3	KO_WT	0.00316779	-5.17266	-2.37091	-3.19272	KO_WT	1.67723	0.0210267	-2.37091	-3.68957	18.8456	20.261	20.8172	22.7398	21.8503	22.4464	-1.56688	-0.608652	-0.232105	1.06948	0.467271	0.870887				+	+	3	3	3	6.5	6.5	6.5	72.312	0	5.3936	309220000	5	2.5	0	0	0	3	1	1	0	0
P26039	Talin-1	Tln1	KO_WT	0.00347059	-5.55429	-2.4736	-3.38601	KO_WT	1.76438	0.0172038	-2.4736	-3.92302	20.6093	18.8881	18.7691	22.0576	22.1504	21.4793	-0.0326772	-1.16445	-1.24271	0.919702	0.980741	0.539397				+	+	9	9	9	7	7	7	269.82	0	59.42	407120000	19	5.4	3	1	2	6	6	5	3	1
Q3TUE8;P61922;F7C9G3	4-aminobutyrate aminotransferase, mitochondrial	Abat	KO_WT	0	-5.88001	-2.55582	-3.84478	KO_WT	1.97416	0.0106131	-2.55582	-4.52558	19.5278	17.8415	17.961	20.7067	21.23	21.0611	-0.126447	-1.22828	-1.15018	0.643791	0.985728	0.875386				+	+	2	2	2	17.2	17.2	17.2	22.727	0.0040161	1.116	222650000	5	17.2	0	0	0	1	1	2	0	0
Q811U4	Mitofusin-1	Mfn1	KO_WT	0.0187639	-6.09621	-2.60791	-2.28683		1.17852	0.0662956	-2.60791	-2.50663	20.4913	18.9205	19.5741	20.4049	23.329	23.0758	-0.259734	-1.11933	-0.761642	-0.307024	1.29313	1.1546				+		9	9	9	16.1	16.1	16.1	83.725	0	116.29	493860000	19	15	4	2	2	3	7	8	4	2
Q8VCL2	Protein SCO2 homolog, mitochondrial	Sco2	KO_WT	0.0313123	-6.88321	-2.78308	-2.00029		1.01138	0.097413	-2.78308	-2.15519	22.3533	19.9151	17.9572	22.5199	22.7701	23.2849	0.426298	-0.746118	-1.6876	0.506422	0.626725	0.87427				+		2	2	2	9.4	9.4	9.4	28.944	0	4.4415	777990000	6	9.4	2	0	0	1	1	2	2	0
E9PV24	Fibrinogen alpha chain;Fibrinopeptide A;Fibrinogen alpha chain	Fga	KO_WT	0.0115556	-6.97261	-2.8017	-2.63015	KO_WT	1.35654	0.0440011	-2.8017	-2.90265	22.024	24.8083	22.9561	25.227	26.9935	25.973	-1.41644	0.0776183	-0.916297	0.302304	1.2502	0.70262				+	+	18	18	18	20.8	20.8	20.8	87.428	0	76.635	7311100000	64	17.1	2	5	4	7	15	11	2	5
Q3U276	Succinate dehydrogenase assembly factor 1, mitochondrial	Sdhaf1		0.112346	13.2676	3.72984	1.35027		0.631103	0.233828	3.72984	1.40098	28.1027	28.0046	28.5818	27.8703	26.3711	19.2582	0.48807	0.460532	0.62263	0.422811	0.00176661	-1.99581						2	2	2	18.6	18.6	18.6	13.142	0	5.1754	8708000000	11	0	2	2	2	1	2	0	2	2
Q00897	Alpha-1-antitrypsin 1-4	Serpina1d	KO_WT	0	-6.97288	-2.80175	-11.9276	KO_WT	4.49826	3.17499e-05	-2.80175	-20.7698	19.1183	19.4127	19.2531	21.8553	22.1891	22.145	-1.00145	-0.810513	-0.914041	0.773869	0.990364	0.96177				+	+	5	3	2	14.3	9.9	4.6	45.998	0.0010504	1.6175	93154000	5	12.1	0	0	1	1	3	2	0	0
D3YXC2;Q791T5	Mitochondrial carrier homolog 1	Mtch1	KO_WT	0	-7.0513	-2.81789	-4.73969	KO_WT	2.32907	0.00468737	-2.81789	-5.69811	19.1926	18.7066	20.3699	22.2638	22.1866	22.2723	-1.00223	-1.29933	-0.282493	0.875334	0.828172	0.880555				+	+	1	1	1	10.2	10.2	10.2	12.203	0	2.8267	116640000	3	10.2	0	0	0	1	1	1	0	0
Q3UER8;Q8VCM7	Fibrinogen gamma chain	Fgg	KO_WT	0.0215238	-7.33879	-2.87554	-2.16106		1.09872	0.0796682	-2.87554	-2.33667	22.0174	22.9371	19.709	23.1171	25.7826	24.3905	-0.470237	-0.026623	-1.58371	0.0601908	1.34594	0.674438				+		9	9	9	26.2	26.2	26.2	50.349	0	96.983	1880700000	24	19	1	2	0	2	8	5	1	2
G3UXX3;Q91XH5;Q64105;G3UZ79	Sepiapterin reductase	Spr	KO_WT	0.00937017	-7.38289	-2.88419	-2.74938	KO_WT	1.41525	0.0384368	-2.88419	-3.03908	18.1446	20.5323	21.0955	22.2959	23.2897	22.8393	-1.70355	-0.44095	-0.14317	0.491603	1.01711	0.778964				+	+	8	8	8	50.7	50.7	50.7	23.357	0	21.504	634350000	12	21.5	0	1	2	4	6	4	0	1
Q3UW66;Q99J99	Sulfurtransferase;3-mercaptopyruvate sulfurtransferase	Mpst	KO_WT	0	-13.7926	-3.78582	-9.06885	KO_WT	3.54786	0.000283231	-3.78582	-11.9256	20.8774	20.1535	20.0813	24.5359	23.9905	23.9433	-0.659314	-1.00363	-1.03795	1.08072	0.821301	0.798871				+	+	10	10	10	45.8	45.8	45.8	33.097	0	51.728	1934900000	26	22.6	0	1	1	10	7	6	0	1
Q7TNG8	Probable D-lactate dehydrogenase, mitochondrial	Ldhd	KO_WT	0	-14.2603	-3.83393	-4.66663	KO_WT	2.21951	0.00603246	-3.83393	-5.31337	20.7368	18.2687	19.215	23.3495	23.1348	23.238	-0.261619	-1.36158	-0.939859	0.90281	0.807107	0.853137				+	+	4	4	4	13.6	13.6	13.6	51.847	0	70.568	942220000	6	8.7	0	0	0	3	2	2	0	0
Q5M8N4	Epimerase family protein SDR39U1	Sdr39u1	KO_WT	0	-15.5612	-3.95988	-4.30913	KO_WT	2.07424	0.00842877	-3.95988	-4.8353	21.6228	18.8172	20.3193	24.2972	23.9822	24.3596	-0.259986	-1.45531	-0.815376	0.879429	0.745208	0.906037				+	+	7	7	7	28.2	28.2	28.2	32.994	0	109.53	1709800000	17	27.9	3	1	2	5	6	6	3	1
A0A0R4J0I1;P07759	Serine protease inhibitor A3K	Serpina3k	KO_WT	0	-15.6566	-3.9687	-4.74841	KO_WT	2.24291	0.00571594	-3.9687	-5.39375	21.1072	21.0538	18.9372	24.0493	24.6537	24.3012	-0.536238	-0.559277	-1.47226	0.732788	0.993507	0.841477				+	+	6	6	6	13.2	13.2	13.2	46.672	0	15.177	2461800000	17	13.2	1	1	0	3	5	5	1	1
F8WGL3;P18760	Cofilin-1	Cfl1	KO_WT	0.00288	-16.2366	-4.02118	-3.58334	KO_WT	1.76835	0.017047	-4.02118	-3.9339	18.3455	18.7745	21.3955	24.26	23.09	23.2289	-1.28309	-1.10946	-0.048677	1.11071	0.637143	0.693381				+	+	3	3	2	22.5	22.5	17.6	24.576	0	7.8546	772690000	7	17.2	0	1	2	2	1	2	0	1
Q8K0E8	Fibrinogen beta chain;Fibrinopeptide B;Fibrinogen beta chain	Fgb	KO_WT	0.016708	-21.3982	-4.41942	-2.33263		1.15804	0.0694962	-4.41942	-2.46261	20.2885	24.032	18.1333	24.451	26.1685	25.0926	-0.878396	0.32207	-1.56952	0.456444	1.00721	0.662189				+		15	15	15	43	43	43	54.752	0	140.69	2827800000	32	16	0	3	0	5	15	5	0	3
D3YTT4;A0A0R4J0P1;Q9D7B6	Isobutyryl-CoA dehydrogenase, mitochondrial	Acad8	KO_WT	0.00363077	-22.3597	-4.48283	-3.50141	KO_WT	1.71816	0.0191355	-4.48283	-3.79807	21.0666	18.388	22.1743	25.3409	25.4295	24.307	-0.619035	-1.58431	-0.219837	0.921277	0.953221	0.548683				+	+	8	8	8	24	24	24	45.075	0	64.756	3468000000	24	11.6	1	1	0	7	7	3	1	1
O88696	ATP-dependent Clp protease proteolytic subunit, mitochondrial	Clpp	KO_WT	0	-237.75	-7.8933	-6.17614	KO_WT	2.58814	0.0025814	-7.8933	-6.70042	19.8827	16.4459	20.051	26.5492	26.8536	26.6565	-0.63326	-1.39499	-0.595956	0.844323	0.91179	0.868092				+	+	8	8	8	35.3	35.3	35.3	29.8	0	95.969	8962900000	31	29.8	0	0	0	7	8	7	0	0
[truncated: 66 more columns]
