# Supplementary material for: A salvage pathway maintains highly functional respiratory complex I
Source: Nat Commun. 2020 Apr 2;11:1643. doi: 10.1038/s41467-020-15467-7 (PMC7118099; doi:10.1038/s41467-020-15467-7)
Supplement: Supplementary file 7 — Supplementary Data 4 [file 41467_2020_15467_MOESM7_ESM.xlsx]

## Sheet: 1599_matrix45
id	Majority protein IDs	Protein names	Gene names	Significant KO / WT	-Log p-value KO_WT	adj. P-value KO_WT	Difference KO_WT	Normalized WT (M)_01	Normalized KO (H)_01	Normalized WT (M)_02	Normalized KO (H)_02	Normalized WT (M)_03	Normalized KO (H)_03	Intensity WT (M)_01	Intensity KO (H)_01	Intensity WT (M)_02	Intensity KO (H)_02	Intensity WT (M)_03	Intensity KO (H)_03	log10 iBAQ	Mean WT	Mean KO	Valid values WT	Valid values KO	KO/WT_01	KO/WT_02	KO/WT_03	Peptides	Sequence coverage [%]	Mol. weight [kDa]	Q-value	Score
0	A0A023T778;Q9CQL1;P61327;G3UZW7	Protein mago nashi homolog 2;Protein mago nashi homolog	Magohb;Magoh	-	0.0125202	1	-0.00906181	1.14935	1.10845	0.539099	0.572286	0.950663	0.931194	29.2551	29.1737	28.7263	28.5954	29.0087	28.7168	8.48816	28.9967	28.8286	3	3	-0.0578121	-0.0413875	-0.326028	3	23.6	17.31	0	8.8696
1	A0A087WQE6;A0A087WNT1;P83940;A0A087WPE4	Transcription elongation factor B polypeptide 1	Tceb1	-	0.165395	1	0.285458	-0.149813	0.439612	0.738598	1.21041	1.77933	1.57447	27.9559	28.5048	28.9258	29.2336	29.8373	29.36	8.69028	28.9064	29.0328	3	3	0.691445	0.113034	-0.318848	4	53.7	10.657	0	35.353
2	A0A087WSF5;G5E8E1;A0A087WNU6		Lrrfip1	-	0.193726	1	-0.161009	-0.477348	-0.684424	0.176607	0.110677	0.128702	-0.0813179	27.6284	27.3808	28.3638	28.1338	28.1867	27.7042	7.95887	28.0596	27.7396	3	3	NaN	NaN	NaN	5	19.5	37.022	0	6.3401
3	A0A087WNV1;A0A087WSR7;A0A087WR52;Q8K2K6;A0A087WRL1	Arf-GAP domain and FG repeat-containing protein 1	Agfg1	-	0.0820041	1	0.0682322	0.39184	0.593652	0.863792	1.11259	1.24977	1.00386	28.4976	28.6589	29.051	29.1357	29.3078	28.7894	8.25773	28.9521	28.8613	3	3	-0.21058	-0.0434526	-0.351903	4	12.9	53.974	0	80.287
4	A0A087WNW3;A0A087WQI3;A0A087WQ25;A0A087WRS1;A0A087WQQ5;F8VQC7;Q61595;A0A087WQF8;A0A087WP48;A0A087WS04;A0A087WS29;A0A087WQG4;A0A087WQD0;A0A087WPW5;A0A087WS23;A0A087WP85;A0A087WP14;A0A087WPX0	Kinectin	Ktn1	-	0.650107	1	-0.174623	4.1116	3.89805	4.03699	3.8802	3.80568	3.65216	32.2173	31.9633	32.2242	31.9034	31.8637	31.4377	8.52341	32.1017	31.7681	3	3	-0.300804	-0.412021	-0.422269	30	29.4	143.15	0	253.22
6	A0A087WP74;Q5DTW7;A0A087WP47	Uncharacterized protein KIAA1551	2810474O19Rik;Kiaa1551	-	0.0266434	0.999841	0.0865091	-2.95893	-2.9083	-0.560831	-0.389697	-2.61736	-2.57959	25.1468	25.1569	27.6264	27.6335	25.4406	25.206	6.884	26.0713	25.9988	3	3	NaN	-0.427654	NaN	3	2.3	168.86	0	8.6105
7	A0A087WP81;Q9WUP7	Ubiquitin carboxyl-terminal hydrolase isozyme L5	Uchl5	-	0.0541418	1	0.273073	0.606823	0.960553	0.385723	0.70305	-3.09075	-2.94259	28.7126	29.0258	28.5729	28.7262	24.9672	24.843	8.13094	27.4176	27.5317	3	3	0.379177	-0.0198284	NaN	6	33.8	25.571	0	22.321
9	A0A087WPL5;E9QNN1;O70133;Q3UR42	ATP-dependent RNA helicase A	Dhx9	-	0.529209	1	-0.221264	3.96742	3.59469	4.17964	4.02994	3.76669	3.62533	32.0732	31.6599	32.3668	32.0531	31.8247	31.4109	8.59096	32.0882	31.708	3	3	-0.220681	-0.369501	-0.481727	18	15.4	149.62	0	68.575
11	A0A087WRU0;A0A087WQ94;A0A087WQM0;A0A087WQS0;A0A1D5RM59;E9Q0S6		Tns1	-	0.798818	1	0.64052	-2.39689	-1.83544	-3.0515	-2.58513	-2.45558	-1.56184	25.7089	26.2298	25.1357	25.438	25.6024	26.2237	6.64041	25.4823	25.9638	3	3	NaN	NaN	NaN	2	1.7	181.79	0	6.3618
12	A0A087WQB0;P60762	Mortality factor 4-like protein 1	Morf4l1	-	0.50354	1	-0.305832	1.60349	0.557179	0.965317	1.09479	0.99291	0.992247	29.7092	28.6224	29.1525	29.118	29.0509	28.7778	8.36633	29.3042	28.8394	3	3	-0.206895	-0.192991	-0.471649	7	31.8	34.343	0	69.949
14	A0A087WQJ5;A0A087WRC2;Q9D937	Uncharacterized protein C11orf98 homolog	1810009A15Rik;Ints5	-	1.438	0.570324	-0.984907	-0.947573	-1.8926	-1.22376	-2.15722	-0.387247	-1.46348	27.1582	26.1726	26.9634	25.8659	27.6707	26.3221	8.37718	27.2641	26.1202	3	3	NaN	NaN	NaN	1	17.7	9.0366	0	8.364
15	A0A087WQS2;Q9CQC6;A0A087WPF9	Basic leucine zipper and W2 domain-containing protein 1	Bzw1	-	0.0186177	0.997787	0.0610549	1.27024	1.41243	-0.991762	-1.13623	1.04002	1.22546	29.376	29.4777	27.1954	26.8869	29.098	29.011	8.00582	28.5565	28.4585	3	3	0.000576886	-0.216032	-0.387185	6	11.5	51.209	0	7.0021
16	A0A087WR50;Q3UHL6;A0A087WS56;A0A087WSN6;B9EHT6;B7ZNJ1		Fn1	-	0.424156	1	0.512537	-0.577688	-0.182605	-0.528198	0.0327864	-1.68909	-1.10755	27.5281	27.8826	27.659	28.0559	26.3689	26.678	7.0141	27.1853	27.5389	3	3	0.703632	0.363003	NaN	52	31.9	262.84	0.0003127	2.7377
18	F2Z4A3;A0A087WRT4;A0A1L1SQU7		Fat1	-	0.458044	1	0.0878061	1.34505	1.4028	1.17994	1.36451	1.44488	1.46597	29.4508	29.468	29.3672	29.3877	29.5029	29.2515	7.31668	29.4403	29.3691	3	3	-0.0178406	0.0323829	-0.237575	13	3.6	506.26	0	31.961
19	A0A087WRY3;Q80XU3	Nuclear ubiquitous casein and cyclin-dependent kinase substrate 1	Nucks1	-	0.6062	1	-0.36766	-1.41396	-1.72787	-1.57757	-1.82633	-1.91591	-2.45623	26.6918	26.3374	26.6096	26.1968	26.1421	25.3293	7.84396	26.4812	25.9545	3	3	NaN	NaN	NaN	1	5.2	26.184	0.0003686	4.9638
20	A0A087WRZ7;A0A0G2JDM3;E9PWG4;A0A0G2JDW2;P05977;P09542	Myosin light chain 1/3, skeletal muscle isoform;Myosin light chain 3	Myl1;Myl3	-	0.528882	1	0.167402	2.19945	2.32033	2.45482	2.63104	2.45986	2.66495	30.3052	30.3856	30.642	30.6542	30.5178	30.4505	9.26005	30.4884	30.4968	3	3	NaN	NaN	NaN	1	13	10.301	0.00036724	4.8985
24	A0A0A0MQ79;Q3TLH4;S4R294;S4R2J9	Protein PRRC2C	Prrc2c	-	0.6922	1	0.155956	3.30515	3.40405	3.22696	3.41709	3.03742	3.21626	31.4109	31.4693	31.4142	31.4403	31.0954	31.0018	8.2011	31.3068	31.3038	3	3	-0.0665634	-0.173905	-0.501198	23	11	310.72	0	118.18
25	A0A0A0MQ80;Q3UMC0;A0A0G2JFY0	Spermatogenesis-associated protein 5	Spata5	-	0.0764197	1	0.0542889	1.96153	1.9587	1.36901	1.41465	1.80551	1.92556	30.0673	30.0239	29.5562	29.4378	29.8635	29.7111	8.02305	29.829	29.7243	3	3	-0.200913	-0.144345	-0.298229	9	15	97.156	0	42.961
26	A0A0A0MQ99;V9GXX7;Q8K3D3	DNA repair protein SWI5 homolog	Swi5	-	0.420765	1	-0.107913	2.58488	2.38382	2.77682	2.69729	2.66001	2.61687	30.6906	30.449	30.964	30.7204	30.718	30.4024	9.10755	30.7909	30.524	3	3	-0.0407046	-0.228503	-0.366727	10	65.6	15.175	0	87.01
27	A0A0A0MQA5;P68368	Tubulin alpha-4A chain	Tuba4a	-	1.96949	0.166028	0.590888	-0.898424	-0.359923	-1.16829	-0.674163	-1.12676	-0.386717	27.2073	27.7053	27.0189	27.349	26.9312	27.3988	7.65132	27.0525	27.4844	3	3	NaN	0.339137	NaN	17	43.4	52.793	0	11.385
30	S4R1W1;A0A0A0MQF6;P16858;A0A1D5RLD8;S4R257	Glyceraldehyde-3-phosphate dehydrogenase	Gm3839;Gapdh	-	1.07887	0.969023	0.201015	6.68744	6.8835	6.67731	6.88394	6.49718	6.69753	34.7932	34.9487	34.8645	34.9071	34.5552	34.4831	10.0406	34.7376	34.7796	3	3	0.266637	0.161952	-0.0257057	12	42.9	35.812	0	75.945
31	A0A0A0MQL8;Q8R1N4	NudC domain-containing protein 3	Nudcd3	-	0.103791	1	0.437902	0.752001	0.930413	-3.18499	-2.02234	0.217209	0.189852	28.8577	28.9956	25.0022	26.0008	28.2752	27.9754	8.05721	27.3784	27.6573	3	3	0.0833836	NaN	-0.158929	5	25.5	28.435	0	22.954
32	A0A0A0MQM0;P63242;Q8BGY2	Eukaryotic translation initiation factor 5A;Eukaryotic translation initiation factor 5A-1;Eukaryotic translation initiation factor 5A-2	Eif5a;Eif5a2	+	3.63631	0.0325	-0.594069	4.21621	3.52679	4.11444	3.60919	4.10035	3.51282	32.322	31.592	32.3017	31.6324	32.1583	31.2984	9.48895	32.2606	31.5076	3	3	-0.345454	-0.448824	-0.476619	5	47.7	16.302	0	75.536
36	A0A0A6YW28;P35123;A0A0A6YVY7	Ubiquitin carboxyl-terminal hydrolase;Ubiquitin carboxyl-terminal hydrolase 4	Usp4	-	0.657264	1	0.559001	-1.00726	-0.653552	-1.8101	-1.36885	-1.23294	-0.350885	27.0985	27.4117	26.3771	26.6543	26.8251	27.4347	7.24856	26.7669	27.1669	3	3	0.198997	0.0850168	0.284633	6	7	103.72	0	12.288
38	A0A0A6YW67;E9Q9J0;E9Q4P0;E9Q5F6;E9QNP0;Q5SX22;P62984;P62983;P0CG49;P0CG50;D3YYZ2	Ubiquitin-60S ribosomal protein L40;Ubiquitin;60S ribosomal protein L40;Ubiquitin-40S ribosomal protein S27a;Ubiquitin;40S ribosomal protein S27a;Polyubiquitin-B;Ubiquitin;Polyubiquitin-C;Ubiquitin;Ubiquitin-related 1;Ubiquitin-related 2	Gm8797;Uba52;Kxd1;Ubc;Ubb;Rps27a;Gm5239	-	1.34202	0.63163	-0.545537	6.04318	5.50591	5.9438	5.40139	5.60861	5.05167	34.1489	33.5711	34.131	33.4245	33.6666	32.8372	10.3194	33.9822	33.2776	3	3	-0.300129	-0.432338	-0.652493	4	55.8	8.7279	0	25.05
39	A0A0A6YW80;G3X8Y3;Q80UM3	N-alpha-acetyltransferase 15, NatA auxiliary subunit	Naa15	-	0.0234283	1	0.040383	-0.977354	-0.745122	0.488115	0.445392	-0.550579	-0.618938	27.1284	27.3201	28.6753	28.4686	27.5074	27.1666	7.47292	27.7704	27.6518	3	3	0.0903115	-0.225936	0.0282862	7	8.7	95.295	0	19.1
43	A0A0A6YWT1;F6VVN1;A2AQ43;A2AQ44;A2AQ42;A2AQ45;A2AQ41;Q80TY0	Formin-binding protein 1	Fnbp1	-	0.355284	1	0.928982	-1.47916	-0.451222	-1.16183	-0.726583	-3.89085	-2.56708	26.6266	27.614	27.0254	27.2966	24.1671	25.2185	7.6209	25.9397	26.7097	3	3	NaN	NaN	NaN	2	5.9	40.177	0.00032531	3.186
45	E9Q9M5;A0A0A6YWX1;J3KMM1;Q3UJD6;A0A0A6YWN9	Ubiquitin carboxyl-terminal hydrolase;Ubiquitin carboxyl-terminal hydrolase 19	Usp19	-	0.216444	1	0.240159	-0.363091	-0.0836439	0.118876	0.21861	-1.04108	-0.699785	27.7427	27.9816	28.3061	28.2418	27.0169	27.0858	7.34524	27.6885	27.7697	3	3	0.264356	0.044464	-0.15109	4	7.2	143.45	0	28.934
47	A0A0A6YX18;Q8BVE3;A0A0A6YWP6	V-type proton ATPase subunit H	Atp6v1h	-	0.819771	1	0.375636	0.134481	0.33187	-0.0283623	0.347281	0.337431	0.891308	28.2402	28.3971	28.1588	28.3704	28.3954	28.6769	7.92418	28.2648	28.4815	3	3	0.2587	0.293606	0.343578	6	15.5	54.108	0	50.43
48	A0A0A6YX73;Q8K1M3;A0A0A6YY28;P12367	cAMP-dependent protein kinase type II-alpha regulatory subunit	Prkar2a	-	0.0580131	1	-0.0837943	-3.4474	-3.39267	-3.44551	-3.47377	-2.25216	-2.53001	24.6583	24.6726	24.7417	24.5494	25.8058	25.2556	7.03201	25.0686	24.8258	3	3	NaN	NaN	-0.409681	2	7.6	43.165	0	6.3031
49	A0A0A6YX89;E9QJU8;Q8CG79	Apoptosis-stimulating of p53 protein 2	Trp53bp2;Tp53bp2	-	0.758757	1	-0.530261	-2.23681	-2.72108	-2.58806	-3.51568	-2.34092	-2.51982	25.8689	25.3441	25.5991	24.5075	25.7171	25.2657	7.35866	25.7284	25.0391	3	3	NaN	NaN	NaN	1	6.3	19.927	0.0072323	1.4892
51	Q5FWX7;E9Q6C1;F6UHR6;E9PXZ2;A0A0A6YXH3;A2A8Z1	Oxysterol-binding protein;Oxysterol-binding protein-related protein 9	Osbpl9	-	0.0814691	1	0.102858	-2.14285	-2.5855	-3.4519	-3.18417	-3.27507	-2.79157	25.9629	25.4797	24.7353	24.839	24.7829	24.994	6.98606	25.1604	25.1042	3	3	-0.138982	NaN	NaN	2	3.7	70.147	0	7.763
54	A0A0A6YY29;Q9CXW3	Calcyclin-binding protein	Cacybp	-	0.0997213	1	-0.220913	-1.11262	-1.0708	-0.313656	-0.545394	1.04563	0.572815	26.9931	26.9944	27.8736	27.4778	29.1036	28.3584	8.3647	27.9901	27.6102	3	3	NaN	-0.446817	-0.614337	3	28.9	15.556	0	6.7605
55	A0A0B4J1E2;Q9CSN1	SNW domain-containing protein 1	Snw1	-	0.497294	1	-0.194937	1.87581	1.6421	2.24341	2.10489	2.09734	1.88475	29.9816	29.7073	30.4306	30.128	30.1553	29.6703	8.4221	30.1892	29.8352	3	3	-0.20558	-0.33199	-0.502893	6	15.7	61.461	0	110.44
57	A0A0B4J1G5;Q9JHC9	ETS-related transcription factor Elf-2	Elf2	-	0.0618793	1	-0.160942	-0.187481	-0.477231	-1.16606	-1.06468	-2.35728	-2.65174	27.9183	27.588	27.0212	26.9585	25.7007	25.1338	7.53007	26.88	26.5601	3	3	-0.199222	-0.016979	NaN	4	13.1	53.915	0	56.895
59	A0A0G2JDK2;P17439	Glucosylceramidase	Gba	-	0.630751	1	0.273043	-1.30665	-1.04238	-1.67122	-1.42996	-1.77232	-1.45873	26.7991	27.0228	26.516	26.5932	26.2857	26.3268	7.51104	26.5336	26.6476	3	3	0.204141	NaN	0.187261	2	6.7	43.282	0.00031536	2.7956
62	A0A0G2JDZ9;E9Q804;Q99NH0;E9QKG6;A0A1W2P6X1	Ankyrin repeat domain-containing protein 17	Ankrd17	-	0.01819	0.998408	-0.0135117	1.20065	1.22213	1.40635	1.26851	1.73964	1.81546	29.3064	29.2874	29.5936	29.2917	29.7976	29.601	7.72198	29.5659	29.3933	3	3	-0.105209	-0.231515	-0.306359	11	5.2	263.66	0	60.854
66	A0A0G2JEC4;Q9JK48	Endophilin-B1	Sh3glb1	-	1.20335	0.814178	0.505268	0.249191	0.962611	0.324429	0.980567	0.239071	0.385317	28.3549	29.0278	28.5116	29.0037	28.2971	28.1709	8.1839	28.3879	28.7341	3	3	0.581014	0.345737	-0.119981	7	20.3	44.303	0	13.1
70	A0A0G2JEU1;P47738	Aldehyde dehydrogenase, mitochondrial	Aldh2	-	0.0916832	1	-0.310307	-0.145056	-0.656222	2.44601	2.16225	0.00255394	-0.133444	27.9607	27.409	30.6332	30.1854	28.0605	27.6521	8.20148	28.8848	28.4155	3	3	NaN	-0.499443	NaN	5	12.1	51.349	0	12.262
74	A0A0G2JFB4;A0A0G2JH04;P63073;A0A0G2JGT5	Eukaryotic translation initiation factor 4E	Eif4e	-	0.00262013	1	-0.0136407	0.580444	0.689488	0.939754	0.96794	-2.71168	-2.88983	28.6862	28.7547	29.127	28.9911	25.3463	24.8957	8.47267	27.7198	27.5472	3	3	0.220454	-0.256097	NaN	3	22	15.057	0.0003639	4.7609
76	A0A0G2JFG8;O35594;D3Z5A8	Intraflagellar transport protein 81 homolog	Ift81	-	0.24151	1	0.274584	-2.21747	-2.3132	-2.08046	-1.48987	-2.99101	-2.66212	25.8883	25.752	26.1068	26.5333	25.067	25.1234	7.47676	25.6873	25.8029	3	3	-0.0696638	0.109561	NaN	2	11.6	23.403	0	7.5803
78	A0A0G2JFV9;Q9JHI7	Exosome complex component RRP45	Exosc9	-	0.236461	1	-0.26557	0.0180664	-0.0556116	0.504181	0.475793	-0.178755	-0.8734	28.1238	28.0096	28.6914	28.499	27.8792	26.9122	8.39763	28.2315	27.8069	3	3	-0.10493	-0.431015	-0.573381	3	26.5	14.706	0	15.202
80	A0A0G2JFX7;Q9CWZ3;A0A0G2JEA9;A0A0N4SUH6	RNA-binding protein 8A	Rbm8a	-	0.265511	1	0.271154	-0.112671	-0.0122786	0.760971	1.04691	0.375298	0.802429	27.9931	28.0529	28.9482	29.0701	28.4333	28.588	8.53386	28.4582	28.5703	3	3	NaN	0.186374	0.00848693	3	16.4	19.143	0	5.6845
81	A0A0G2JG00;Q3TUE1;A0A0G2JGW9;A0A0G2JFY5;Q3UUU2;Q91WJ8;A0A0G2JFK2	Far upstream element-binding protein 1	Fubp1	-	0.0912061	1	0.153673	3.50904	3.61852	3.16616	3.39262	2.11091	2.23598	31.6148	31.6837	31.3534	31.4158	30.1689	30.0215	8.71849	31.0457	31.0404	3	3	0.100843	0.0993626	-0.140301	13	25.4	54.844	0	39.647
82	A0A0G2JFZ4;E9Q7M2		Tsc22d2	-	1.10932	0.962264	0.346898	1.47894	1.86465	1.37368	1.74285	1.76451	2.05032	29.5847	29.9299	29.5609	29.766	29.8225	29.8359	8.73565	29.656	29.8439	3	3	0.389677	0.262433	-0.0296028	3	4.2	75.37	0	9.4033
84	A0A0G2JGC8;E9Q6Q4;Q3TU36;E9Q912		Rap1gds1	-	0.800552	1	0.320741	-0.0454082	0.338628	-0.386141	-0.0475264	0.0712376	0.31081	28.0603	28.4039	27.8011	27.9756	28.1292	28.0964	7.77146	27.9969	28.1586	3	3	0.359071	0.10916	0.100709	5	12.3	59.14	0	24.114
85	A0A0G2JGD2;P07091	Protein S100-A4	S100a4	+	4.49183	0	0.907492	3.63197	4.57085	3.7362	4.59359	3.60532	4.53152	31.7377	32.6361	31.9234	32.6168	31.6633	32.3171	9.7733	31.7748	32.5233	3	3	0.975043	0.801904	0.636451	5	52.6	9.0621	0	22.787
87	A0A0G2JGL8;Q99PU8	Putative ATP-dependent RNA helicase DHX30	Dhx30	-	0.0252346	1	-0.0890071	-1.16463	-0.80256	-0.0370064	-0.652635	-3.06369	-3.07715	26.9411	27.2627	28.1502	27.3705	24.9943	24.7084	7.03989	26.6952	26.4472	3	3	-0.0855274	-0.76992	-0.323119	4	4.3	133.03	0	8.014
88	A0A0G2JGQ4;P54729	NEDD8 ultimate buster 1	Nub1	-	0.0424553	0.999353	0.0746911	-1.21475	-1.12927	-0.0020771	0.159795	0.126623	0.103338	26.891	26.936	28.1851	28.183	28.1846	27.8889	7.70402	27.7536	27.6693	3	3	NaN	-0.0837068	-0.152548	3	4.4	73.116	0	6.4362
89	Q80VB6;A0A0G2JGQ6;Q9JLM8;A0A0G2JGR9	Serine/threonine-protein kinase DCLK1	Dclk1	+	2.68967	0.0375	-3.07144	-0.596445	-3.98123	-0.880255	-3.80945	0.0146656	-2.88568	27.5093	24.084	27.307	24.2137	28.0727	24.8999	7.57123	27.6296	24.3992	3	3	-3.51118	-2.8955	-2.56243	3	11.3	40.38	0	10.505
90	A0A0G2JGS3;P28474	Alcohol dehydrogenase class-3	Adh5	-	1.27085	0.702528	0.489804	-0.398863	0.324258	0.0163822	0.400661	-0.362013	0	27.7069	28.3895	28.2036	28.4238	27.696	27.7856	8.6255	27.8688	28.1996	3	3	0.480369	0.122076	-0.0119662	1	39.3	6.0549	0	14.97
91	Q8CCM0;E9Q1W0;E9Q1T1;A0A0G2JGS4;Q6PHZ2;F6WHR9;Q5SVI9;E9Q1V9;F8WIS9;Q5SVJ1;Q5SVI3;Q5SVI0;Q5SVI2;Q68EG2;Q5SVI1;Q5SVJ0;P11798;Q923T9;P28652	Calcium/calmodulin-dependent protein kinase type II subunit delta;Calcium/calmodulin-dependent protein kinase type II subunit alpha;Calcium/calmodulin-dependent protein kinase type II subunit gamma;Calcium/calmodulin-dependent protein kinase type II subunit beta	Camk2d;Camk2a;Camk2b;Camk2g	-	1.0817	0.966857	0.642285	-0.256268	0.150636	-0.943848	-0.193143	-0.348934	0.420313	27.8495	28.2159	27.2434	27.83	27.7091	28.2059	7.93984	27.6006	28.0839	3	3	0.0786098	0.747001	0.244887	2	7.8	40.677	0	17.488
94	A0A0G2JGY5;E9QME5;E9QP19;Q99PP7	E3 ubiquitin-protein ligase TRIM33	Trim33	-	0.00542595	1	-0.0248826	-0.882408	-1.09737	-3.62629	-3.35202	0.157455	0.0235023	27.2233	26.9679	24.5609	24.6711	28.2154	27.8091	7.83361	26.6666	26.4827	3	3	-0.0383915	NaN	-0.342342	3	19.2	21.705	0	15.553
95	K3W4P2;A0A0G2JH17;Q6P4S8	Integrator complex subunit 1	Ints1	-	0.390469	1	0.201143	0.401211	0.35539	0.19627	0.857242	0.73538	0.72366	28.507	28.4206	28.3835	28.8804	28.7934	28.5092	7.31414	28.5613	28.6034	3	3	0.418784	-0.214441	-0.455752	9	4.6	247.71	0	18.574
97	A0A0J9YQM4;Q8BFX1	E3 ubiquitin-protein ligase RNF187	Rnf187	-	0.57604	1	-0.936565	2.66266	1.80563	2.61048	1.63285	1.13389	0.158852	30.7684	29.8709	30.7977	29.656	29.1919	27.9444	8.72665	30.2527	29.1571	3	3	-0.908469	-1.09046	-0.910882	6	33.1	26.295	0	70.753
99	A0A0J9YTY0;A0A0J9YUL3;Q8C1B7	Septin-11	2019-09-11	-	0.0697002	1	0.0294075	4.56729	4.63283	4.47712	4.5108	4.25521	4.2442	32.673	32.6981	32.6643	32.534	32.3132	32.0298	9.24082	32.5502	32.4206	3	3	0.0926134	-0.0919865	-0.281001	13	36.2	48.978	0	204.02
101	A0A0J9YU62;O88712;A0A0J9YUM4;A0A0J9YTW3	C-terminal-binding protein 1	Ctbp1	-	0.168808	1	-0.040568	1.15326	1.02934	1.29958	1.29049	1.14357	1.15488	29.259	29.0946	29.4868	29.3137	29.2016	28.9404	8.29734	29.3158	29.1162	3	3	-0.203236	-0.283193	-0.317193	6	14.7	46.527	0	23.037
103	A0A0J9YUA3;Q8VD75	Huntingtin-interacting protein 1	Hip1	-	0.153013	1	-0.493149	-0.0158195	-0.72486	-2.74262	-3.50285	-0.900009	-0.910192	28.0899	27.3404	25.4446	24.5203	27.158	26.8754	7.31105	26.8975	26.2453	3	3	NaN	NaN	NaN	3	4.5	68.138	0.00033602	3.5785
105	A0A0J9YUD8;A0A0J9YUZ4;P63158;D3YZ18	High mobility group protein B1	Hmgb1	-	2.55946	0.0506667	-0.333608	4.58484	4.34618	4.72824	4.34025	4.63303	4.25887	32.6906	32.4114	32.9155	32.3634	32.691	32.0444	9.79743	32.7657	32.2731	3	3	-0.318326	-0.48922	-0.640951	7	33.9	19.774	0	39.712
107	A0A0J9YUN2;Q3TQ27;Q9Z255;A0A0J9YUR7;A0A0J9YUW6;A0A0J9YTT1	Ubiquitin-conjugating enzyme E2 A	Ube2a	-	1.30698	0.666432	-0.399671	-0.539728	-1.16487	-0.421928	-0.715859	-0.511637	-0.791573	27.566	26.9004	27.7653	27.3073	27.5464	26.994	8.41823	27.6259	27.0672	3	3	NaN	NaN	NaN	2	22.7	13.635	0	10.41
108	A0A0J9YUR2;A0A0J9YTU3;A0A0J9YV86;Q5SXY1;A0A0J9YUF8	Cytospin-B	Specc1	-	0.341708	1	-0.245858	2.1709	1.9871	2.07337	1.68232	1.46269	1.29996	30.2766	30.0523	30.2606	29.7055	29.5207	29.0855	8.04774	30.0193	29.6144	3	3	-0.164674	-0.341921	-0.289545	14	18.7	108.84	0	88.588
109	A0A0J9YUT8;Q8R3C6	Probable RNA-binding protein 19	Rbm19	-	0.000483203	0.999608	-0.000607808	-0.128143	-0.19908	0.236012	0.139819	-0.87546	-0.710154	27.9776	27.8661	28.4232	28.163	27.1825	27.0754	7.50254	27.8611	27.7015	3	3	-0.202472	-0.0355201	-0.240657	5	6.9	96.654	0	26.635
112	A0A0J9YV20;A0A0R4J0B7;Q80UZ2	Protein SDA1 homolog	Sdad1	-	0.222336	1	0.318956	-0.237186	0.344628	-0.708515	-0.501979	-1.38253	-1.21401	27.8686	28.4099	27.4787	27.5212	26.6755	26.5716	7.53084	27.3409	27.5009	3	3	-0.137902	-0.104434	-0.213119	4	6.3	79.458	0	9.6327
115	A0A0N4SUH4;Q8BKS9	Pumilio domain-containing protein KIAA0020	Kiaa0020	-	0.648549	1	-0.262829	1.08368	0.867471	0.923323	0.498321	1.20443	1.05716	29.1894	28.9327	29.1105	28.5215	29.2624	28.8427	7.98866	29.1875	28.7656	3	3	-0.255288	-0.456801	-0.534851	9	16.8	72.93	0	33.717
116	A0A0N4SUH8;Q9QZ23;D3Z285	NFU1 iron-sulfur cluster scaffold homolog, mitochondrial	Nfu1	-	0.161732	1	0.172471	1.53159	1.90759	0.75091	0.936091	0.966072	0.922306	29.6373	29.9728	28.9381	28.9593	29.0241	28.7079	8.51292	29.1998	29.2133	3	3	0.326882	0.051024	-0.141621	4	18	28.654	0	16.185
117	A0A0N4SUM7;A0A0N4SUY1;A0A0N4SVT4;A0A0N4SV46;Q9R1Q6	Transmembrane protein 176B	Tmem176b	-	1.36139	0.624458	-1.32472	-1.45403	-2.94431	-0.939224	-2.1408	-0.461866	-1.7442	26.6517	25.1209	27.248	25.8824	27.5961	26.0414	8.02469	27.1653	25.6816	3	3	-1.70703	-1.61507	-1.41281	2	14.5	18.131	0	8.568
119	A0A0N4SUV6;Q9JHW4;A0A0N4SUU3	Selenocysteine-specific elongation factor	Eefsec	-	0.232302	1	0.702431	-4.88442	-3.85025	-1.86578	-1.36995	-2.5041	-1.92681	23.2213	24.215	26.3214	26.6532	25.5539	25.8588	7.06971	25.0322	25.5756	3	3	NaN	0.135272	0.265917	3	11.2	58.016	0	45.751
120	A0A0N4SV15;Q80UY2	E3 ubiquitin-protein ligase KCMF1	Kcmf1	-	0.134298	1	0.142735	-1.94721	-1.58797	-2.68542	-2.6657	-2.03263	-1.98339	26.1585	26.4773	25.5018	25.3575	26.0254	25.8022	7.47223	25.8952	25.879	3	3	0.26123	NaN	-0.220497	1	4.2	36.015	0	8.9044
121	F8WIX8;A0A0N4SV66;Q8CGP4;C0HKE9;C0HKE8;C0HKE7;C0HKE6;C0HKE5;C0HKE4;C0HKE3;C0HKE2;C0HKE1;Q8CGP6;Q8R1M2;Q64523;Q8CGP7;Q8CGP5;Q8BFU2;Q6GSS7;Q3THW5;P0C0S6;Q64522	Histone H2A;Histone H2A type 1-H;Histone H2A.J;Histone H2A type 2-C;Histone H2A type 1-K;Histone H2A type 1-F;Histone H2A type 3;Histone H2A type 2-A;Histone H2A.V;Histone H2A.Z;Histone H2A type 2-B	Hist1h2al;Hist1h2aa;Hist1h2ah;H2afj;Hist2h2ac;Hist1h2ak;Hist1h2af;Hist3h2a;Hist2h2aa1;H2afv;H2afz;Hist2h2ab	-	0.907659	1	-0.102019	6.27761	6.19081	6.23615	6.17461	6.39812	6.24041	34.3834	34.256	34.4234	34.1978	34.4561	34.026	10.4039	34.4209	34.1599	3	3	-0.146947	-0.268209	-0.486125	4	33.6	13.607	0	50.376
122	A0A0N4SV80;E9QML5;Q61464;A0A0N4SVM8;Q3TZK9;A0A0N4SV38;A0A0N4SVI8;E9QKZ7	Zinc finger protein 638	Zfml;Znf638	-	0.12001	1	0.258322	-1.67261	-1.54075	0.257967	0.156714	-1.47279	-0.728428	26.4331	26.5245	28.4452	28.1799	26.5852	27.0571	7.09082	27.1545	27.2538	3	3	-0.107182	-0.435261	0.407951	7	4.9	214.46	0	33.68
123	A0A0N4SVC2;E9QP00;Q6PFR5	Transformer-2 protein homolog alpha	Tra2a	-	0.354929	1	-0.286935	-1.05161	-1.46208	-1.32195	-1.45982	-0.473934	-0.7864	27.0541	26.6031	26.8653	26.5633	27.5841	26.9992	7.75591	27.1678	26.7219	3	3	NaN	NaN	-0.717121	3	11.4	32.259	0	9.835
125	A0A0N4SVT1;Q9CWX9;F6QKD2;A0A0N4SWC5	Probable ATP-dependent RNA helicase DDX47	Ddx47	-	0.0246052	1	0.0321484	0.723911	0.842536	-0.0551357	-0.350463	-0.103998	0.169149	28.8297	28.9078	28.1321	27.6727	27.954	27.9547	8.0477	28.3052	28.1784	3	3	0.211261	0.0190613	-0.129687	8	26.8	42.227	0	23.828
126	A0A0N4SVT3;A0A0N4SW28;Q9DAS9	Guanine nucleotide-binding protein G(I)/G(S)/G(O) subunit gamma-12	Gng12	-	0.656656	1	0.21055	1.3637	1.55123	1.16151	1.49742	1.60858	1.71679	29.4694	29.6165	29.3487	29.5206	29.6666	29.5024	9.06378	29.4949	29.5465	3	3	0.259062	0.173767	-0.104604	3	52.3	7.1971	0	7.4676
129	A0A0N4SW94;O35682	Myeloid-associated differentiation marker	Myadm	-	0.384582	1	-0.386953	-1.0792	-1.34601	-0.355379	-0.62415	-1.15741	-1.78268	27.0265	26.7192	27.8318	27.399	26.9006	26.0029	8.45515	27.253	26.707	3	3	NaN	-0.356015	NaN	2	33.3	8.6402	0	17.978
131	A0A0N5E9G7;G3X8Z6;Q5U4B1;G3UWX1;P35601	Replication factor C subunit 1	Rfc1	-	0.0541942	1	-0.188586	-0.0868206	-0.172032	-2.41843	-2.71249	0.165442	-0.0210419	28.0189	27.8932	25.7688	25.3107	28.2234	27.7645	7.30912	27.337	26.9895	3	3	-0.18079	NaN	-0.555142	3	3.2	125.86	0	16.934
133	A0A0R3P9C8;Q9DC69	NADH dehydrogenase [ubiquinone] 1 alpha subcomplex subunit 9, mitochondrial	Ndufa9	-	0.109273	1	-0.176548	-3.68547	-4.07733	-2.84669	-2.40162	-2.60644	-3.18929	24.4203	23.9879	25.3405	25.6215	25.4516	24.5963	6.91265	25.0708	24.7352	3	3	NaN	-0.122554	NaN	3	8	42.121	0.00031407	2.7795
134	H3BKS8;E9PWD4;A0A0R4IZW7;Q3TX08;H3BKV3;H3BK68;D3Z413;H3BL70;H3BKB8	tRNA (guanine(26)-N(2))-dimethyltransferase	Trmt1	-	0.00247322	0.999404	-0.00469398	-1.59316	-1.86197	-1.77107	-1.46533	-0.359959	-0.410969	26.5126	26.2033	26.4161	26.5578	27.698	27.3746	7.3717	26.8756	26.7119	3	3	NaN	NaN	-0.205696	2	3.5	69.432	0	5.4316
135	A0A0R4IZW8;O88456;A0A0R4J1C2	Calpain small subunit 1	Capns1	-	0.0274452	0.998787	0.0326811	1.51062	1.4736	0.485388	0.579806	0.833582	0.874231	29.6164	29.5388	28.6726	28.603	28.8916	28.6598	8.48504	29.0602	28.9339	3	3	-0.0476515	-0.0399776	-0.231617	5	25.4	28.406	0	26.891
137	A0A0R4IZX2;Q9JHL1;A0A0R4J006	Na(+)/H(+) exchange regulatory cofactor NHE-RF2	Slc9a3r2	-	0.466476	1	-0.567816	-1.97647	-2.79844	-1.98395	-2.60115	-1.12091	-1.38519	26.1293	25.2668	26.2033	25.422	26.9371	26.4004	7.35513	26.4232	25.6964	3	3	NaN	NaN	NaN	3	13.6	37.432	0	9.3523
138	A0A0R4IZX3;Q921D4	Mediator of RNA polymerase II transcription subunit 6	Med6	-	0.266511	1	0.20973	-1.68454	-1.70934	-2.52261	-2.12891	-2.47954	-2.21926	26.4212	26.3559	25.6646	25.8943	25.5785	25.5663	7.63804	25.8881	25.9388	3	3	0.0255958	NaN	NaN	2	9.2	22.643	0.0097879	1.3163
139	A0A0R4IZY0;Q8C1A5	Thimet oligopeptidase	Thop1	-	0.0308981	0.999839	-0.0790691	2.72812	2.60198	0.595514	0.578071	1.35314	1.25951	30.8339	30.6672	28.7827	28.6012	29.4111	29.0451	8.16903	29.6759	29.4378	3	3	-0.0512497	-0.230465	-0.405929	11	19.5	78.026	0	41.773
141	A0A0R4IZZ6;Q6ZQ03	Formin-binding protein 4	Fnbp4	-	0.152181	1	0.422529	-1.88619	-1.81798	-3.55088	-3.53608	-1.75336	-0.568779	26.2196	26.2472	24.6363	24.4871	26.3046	27.2168	7.15821	25.7202	25.9837	3	3	NaN	NaN	1.37512	3	3.4	116.31	0	7.3599
146	A0A0R4J031;Q8C006;F6U6G6	Tripartite motif-containing protein 35	Trim35	-	0.0431409	1	0.128164	-1.35425	-1.01337	1.19138	1.29978	0.465214	0.400419	26.7515	27.0519	29.3786	29.3229	28.5232	28.186	7.87277	28.2178	28.1869	3	3	NaN	0.0329472	-0.190635	6	12.2	58.724	0	16.375
147	A0A0R4J034;Q99K01	Pyridoxal-dependent decarboxylase domain-containing protein 1	Pdxdc1	-	1.70874	0.289398	0.682645	0.799463	1.30424	0.43051	1.06163	0.654119	1.56615	28.9052	29.3695	28.6177	29.0848	28.7121	29.3517	7.90605	28.745	29.2687	3	3	0.670115	0.450274	0.458907	8	15.3	87.479	0	53.138
149	A0A0R4J044;P57724;A0A1L1SUS5;A0A1L1SRP9;A0A087WRH3;A0A1L1SQL8	Poly(rC)-binding protein 4	Pcbp4	+	2.74278	0.03768	0.734296	-1.33939	-0.422162	-1.33225	-0.72886	-1.20803	-0.52577	26.7664	27.6431	26.855	27.2943	26.85	27.2598	7.80393	26.8238	27.3991	3	3	0.760264	NaN	NaN	3	9.7	41.38	0	7.9037
151	A0A0R4J046;P53569	CCAAT/enhancer-binding protein zeta	Cebpz	-	0.0282816	0.99856	0.0703208	-0.343504	-0.163781	-2.20042	-2.11631	-1.81881	-1.87169	27.7622	27.9014	25.9868	25.9069	26.2392	25.9139	7.17621	26.6627	26.5741	3	3	-0.121879	NaN	-0.553109	7	9.4	120.37	0	33.754
153	A0A0R4J049;Q8CIG8;F6QQQ6	Protein arginine N-methyltransferase 5	Prmt5	-	0.261591	1	0.505566	-0.943821	-0.857625	0.801023	0.760032	-0.642847	0.828648	27.1619	27.2076	28.9882	28.7832	27.4151	28.6142	7.72004	27.8551	28.2017	3	3	0.00805652	-0.273901	-0.309395	4	6.8	72.737	0	7.9443
155	E9Q2H8;E9PYA3;A0A0R4J052;G5E8T9;Q99KB8;D3YWI0	Hydroxyacylglutathione hydrolase, mitochondrial	Hagh	-	0.12548	1	-0.418132	-0.596371	-0.712348	-2.77199	-3.23715	0.0871696	-0.586086	27.5094	27.3529	25.4152	24.786	28.1452	27.1995	7.90658	27.0233	26.4461	3	3	-0.411368	NaN	NaN	2	9.2	23.756	0	8.9048
156	A0A0R4J060;J3QNK5;Q8BIH0	Histone deacetylase complex subunit SAP130	Sap130	-	0.0574564	1	-0.107433	-1.04913	-1.38667	-0.512087	-1.00657	-2.46995	-1.96022	27.0566	26.6786	27.6751	27.0166	25.588	25.8253	7.35805	26.7733	26.5068	3	3	NaN	NaN	NaN	2	2.4	111.16	0.00035575	4.501
157	G5E8J7;A0A0R4J066;Q3THF9;A0A1W2P7G5;A0A1W2P7J1;E9Q3H6	Coenzyme Q-binding protein COQ10 homolog B, mitochondrial	Coq10b;Coq10a	-	2.3193	0.0753333	0.423309	-3.87838	-3.31726	-3.66139	-3.41804	-3.74971	-3.28426	24.2274	24.748	24.5258	24.6051	24.3083	24.5013	7.03838	24.3538	24.6181	3	3	NaN	NaN	NaN	2	10.9	21.933	0.00031008	2.6688
159	A0A0R4J078;Q8VCH8	UBX domain-containing protein 4	Ubxn4	-	0.0311657	0.999233	-0.0833117	0.997049	1.16076	-0.835007	-0.809524	1.27806	0.838934	29.1028	29.226	27.3522	27.2136	29.3361	28.6245	8.16352	28.597	28.3547	3	3	-0.0339535	-0.0630926	-0.318416	4	11.9	56.459	0	86.716
161	A0A0R4J083;P51174	Long-chain specific acyl-CoA dehydrogenase, mitochondrial	Acadl	-	0.162876	1	0.192625	-0.336864	-0.0792418	0.814131	0.849776	0.424364	0.708971	27.7689	27.986	29.0013	28.8729	28.4824	28.4945	8.05629	28.4175	28.4512	3	3	0.033652	0.0272956	0.0919367	5	13.3	47.896	0	19.762
162	A0A0R4J085;Q3UHZ7;Q91YN5;A0A0R4J1F6	UDP-N-acetylhexosamine pyrophosphorylase;UDP-N-acetylgalactosamine pyrophosphorylase;UDP-N-acetylglucosamine pyrophosphorylase	Uap1	-	0.305448	1	0.329929	-1.22184	-0.565396	-0.0635452	0.298963	-0.251255	-0.280424	26.8839	27.4998	28.1237	28.3221	27.8067	27.5051	7.65863	27.6048	27.7757	3	3	1.02063	-0.0220827	-0.0167601	7	16.1	58.495	0	17.037
163	A0A0R4J091			-	1.61196	0.378261	0.326872	-1.14583	-0.880612	-0.968391	-0.618131	-1.10383	-0.738691	26.9599	27.1846	27.2188	27.405	26.9542	27.0469	8.04419	27.0443	27.2122	3	3	0.14483	0.0712136	NaN	3	18.6	16.672	0	18.239
165	D3YXQ7;A0A0R4J098;O88291	DBIRD complex subunit ZNF326	Zfp326;Znf326	-	0.241926	1	-0.254521	-0.35841	-0.662875	-1.2864	-1.49484	-1.26434	-1.515	27.7473	27.4023	26.9008	26.5283	26.7936	26.2706	7.57249	27.1473	26.7337	3	3	-0.494312	NaN	NaN	2	9.9	47.15	0	23.701
167	A0A0R4J0C0;Q9D720	Non-structural maintenance of chromosomes element 1 homolog	Nsmce1	-	0.171725	1	-0.264592	-1.51226	-2.05364	-2.02565	-2.16367	-0.693045	-0.807417	26.5935	26.0116	26.1616	25.8595	27.3649	26.9781	7.58114	26.7067	26.2831	3	3	NaN	NaN	-0.340404	1	3.6	32.038	0.00034602	4.0423
169	A0A0R4J0G0;Q8BH04	Phosphoenolpyruvate carboxykinase [GTP], mitochondrial	Pck2	-	0.198524	1	-0.37014	0.980717	0.470563	2.48717	2.42853	1.96673	1.4251	29.0865	28.5358	30.6744	30.4517	30.0247	29.2107	8.19932	29.9285	29.3994	3	3	-0.497466	-0.614227	-0.979231	13	23.1	73.417	0	71.169
171	A0A0R4J0G7;Q8K4R9	Disks large-associated protein 5	Dlgap5	-	0.561656	1	-0.224298	2.75929	2.52232	2.91134	2.68435	2.47349	2.26456	30.865	30.5875	31.0985	30.7075	30.5315	30.0501	8.39945	30.8317	30.4484	3	3	-0.273744	-0.342781	-0.423933	12	16.8	90.233	0	88.97
172	A0A0R4J0H7;Q8K2Z4	Condensin complex subunit 1	Ncapd2	-	1.29762	0.68569	0.269238	2.5618	2.89363	2.79359	2.95894	2.50585	2.81639	30.6675	30.9589	30.9808	30.9821	30.5638	30.602	8.19986	30.7374	30.8476	3	3	0.301119	0.214374	0.143785	22	20.8	155.59	0	217.75
173	A0A0R4J0H8;Q6NWW9	Fibronectin type III domain-containing protein 3B	Fndc3b	-	0.0298546	1	-0.0427081	-0.780144	-0.82368	-1.98399	-1.79332	-1.5486	-1.82386	27.3256	27.2415	26.2032	26.2298	26.5094	25.9617	7.16524	26.6794	26.4777	3	3	-0.0452826	NaN	NaN	2	2.7	132.77	0.00035486	4.452
174	A0A0R4J0I4;Q8BIW9	Chromosome transmission fidelity protein 18 homolog	Chtf18	-	0.353158	1	-0.209141	0.144728	-0.339305	0.463987	0.401381	0.0683861	-0.0123997	28.2505	27.7259	28.6512	28.4245	28.1264	27.7732	7.57594	28.3427	27.9745	3	3	-0.534057	-0.53199	-0.567832	6	7.8	108.14	0	45.489
175	A0A0R4J0I9;Q91ZX7	Prolow-density lipoprotein receptor-related protein 1;Low-density lipoprotein receptor-related protein 1 85 kDa subunit;Low-density lipoprotein receptor-related protein 1 515 kDa subunit;Low-density lipoprotein receptor-related protein 1 intracellular domain	Lrp1	-	0.268424	1	0.168053	1.40034	1.70334	1.40637	1.51718	1.97726	2.06761	29.5061	29.7686	29.5936	29.5403	30.0352	29.8532	7.37136	29.7116	29.7207	3	3	-0.115973	0.0193461	-0.129939	15	4.6	504.77	0	56.42
177	A0A0R4J0J8;Q2KN98	Cytospin-A	Specc1l	-	0.48939	1	-0.273642	-0.210703	-0.267676	-0.519983	-0.927089	-0.049818	-0.406664	27.895	27.7975	27.6672	27.0961	28.0082	27.3789	7.37618	27.8568	27.4242	3	3	0.128161	-0.496733	-0.456148	7	8.2	126.55	0	21.619
178	A0A0R4J0K2;K3W4R5;A2AGT5;Z4YL78	Cytoskeleton-associated protein 5	Ckap5	-	0.223429	1	-0.129709	3.21449	3.10379	3.7531	3.5878	3.28573	3.1726	31.3202	31.169	31.9403	31.611	31.3437	30.9582	8.20884	31.5348	31.246	3	3	-0.327638	-0.526639	-0.545234	31	20.6	223.52	0	152.84
182	A0A0R4J0Q4;P97873	Lysyl oxidase homolog 1	Loxl1	-	0.134091	1	0.452545	-2.85868	-2.38243	-0.99929	-0.863256	0.0307751	0.776125	25.2471	25.6828	27.1879	27.1599	28.0888	28.5617	7.55558	26.8412	27.1348	3	3	NaN	-0.0232111	NaN	3	5.9	66.495	0	5.8459
184	A0A0R4J0R1;O70404;A0A0U1RPE8	Vesicle-associated membrane protein 8	Vamp8	-	0.200145	1	-0.222925	0.963428	0.60068	0.0167542	-0.0976934	1.02216	0.830578	29.0692	28.6659	28.204	27.9255	29.0801	28.6161	8.62535	28.7844	28.4025	3	3	-0.393046	NaN	-0.599987	3	29.7	11.435	0	9.0416
186	A0A0R4J0S1;Q91W92	Cdc42 effector protein 1	Cdc42ep1	-	2.15268	0.124182	-0.387858	1.47046	1.19385	1.68304	1.26748	1.58256	1.11115	29.5762	29.2591	29.8703	29.2906	29.6405	28.8967	8.38993	29.6957	29.1488	3	3	-0.480337	-0.604279	-0.833465	6	24.7	43.063	0	53.915
187	A0A0R4J0T5;P28659	CUGBP Elav-like family member 1	Celf1	-	0.452765	1	-0.142722	1.41916	1.22097	1.46689	1.42276	1.21883	1.03298	29.5249	29.2862	29.6541	29.4459	29.2768	28.8185	8.41154	29.4853	29.1836	3	3	-0.220984	-0.294774	-0.413096	5	10.7	52.178	0	28.715
188	A0A0R4J0T8;Q9D8S3	ADP-ribosylation factor GTPase-activating protein 3	Arfgap3	-	0.0633002	1	-0.131325	-0.00284958	-0.0954504	0.392178	0.0803347	-1.41479	-1.40432	28.1029	27.9698	28.5794	28.1035	26.6432	26.3812	7.69381	27.7752	27.4848	3	3	-0.24756	-0.413096	-0.271357	6	13.9	57.542	0	23.623
189	A0A0R4J0U2;Q0VGB7;A0A0N4SV05;A0A0N4SVH3	Serine/threonine-protein phosphatase 4 regulatory subunit 2	Ppp4r2	-	0.0905785	1	-0.0924174	0.715387	0.833339	1.14051	0.548905	0.0412979	0.237703	28.8211	28.8986	29.3277	28.5721	28.0993	28.0233	8.09409	28.7494	28.498	3	3	0.0524158	-0.0565362	-0.220211	7	21.6	46.448	0	46.658
191	A0A0R4J0V5;P08775	DNA-directed RNA polymerase II subunit RPB1	Polr2a	-	0.604161	1	-0.43088	2.646	2.19423	3.41058	2.97106	3.12204	2.72069	30.7517	30.2595	31.5978	30.9942	31.18	30.5063	8.10806	31.1765	30.5866	3	3	-0.552029	-0.700075	-0.810941	24	15.6	213.48	0	140.41
192	A0A0R4J0W6;Q9CRC8	Leucine-rich repeat-containing protein 40	Lrrc40	-	0.0254662	1	0.0976632	-1.40229	-1.8732	-4.43996	-3.98015	-1.56707	-1.26299	26.7035	26.192	23.7472	24.043	26.4909	26.5226	7.01961	25.6472	25.5859	3	3	-0.106917	NaN	-0.339911	3	5.5	68.048	0	14.742
194	A0A0R4J0Z1;P08003	Protein disulfide-isomerase A4	Pdia4	-	0.418291	1	-0.324367	3.63261	3.40356	3.55473	3.26717	3.00582	2.54934	31.7384	31.4688	31.7419	31.2903	31.0638	30.3349	8.67001	31.5147	31.0313	3	3	-0.306359	-0.548755	-0.609156	18	31.2	72.369	0	220.32
195	E9PX84;Q3TRE6;E9QL31;A0A0R4J104;P98078;F6TQN9;Q9DCE6;E0CXT5	Disabled homolog 2	Dab2	-	0.102515	1	-0.328829	-1.98625	-2.72243	0.620169	-0.0309515	-0.57914	-0.178322	26.1195	25.3428	28.8074	27.9922	27.4788	27.6072	7.81598	27.4686	26.9807	3	3	NaN	-0.626424	-0.109063	4	12.3	56.503	0	9.3221
198	A0A0R4J138;P50429	Arylsulfatase B	Arsb	-	0.241414	1	0.753027	-1.4729	-0.66915	-3.49606	-2.89558	-0.713808	0.141037	26.6328	27.3961	24.6912	25.1276	27.3442	27.9266	7.48851	26.2227	26.8168	3	3	0.669843	NaN	0.268075	2	3.4	59.704	0	5.8132
199	A0A0R4J139;Q8BU85	Methionine-R-sulfoxide reductase B3, mitochondrial	Msrb3	-	1.43621	0.560786	0.432702	0.131748	0.412351	-0.223486	0.294484	-0.278423	0.221109	28.2375	28.4776	27.9637	28.3176	27.7796	28.0067	8.25203	27.9936	28.2673	3	3	NaN	NaN	NaN	1	4.8	20.224	0.0003126	2.7356
200	A0A0R4J140;Q5SW19;Z4YLI8	Clustered mitochondria protein homolog	Cluh	-	0.0556391	1	-0.0902449	0.282753	0.21135	-0.69883	-0.754149	0.667704	0.523691	28.3885	28.2766	27.4884	27.269	28.7257	28.3093	7.39869	28.2009	27.9516	3	3	-0.0914176	-0.154843	-0.516202	9	7.8	151.83	0	50.13
201	A0A0R4J1I5;D3Z726;A0A0R4J161;Q9DBY0	Forkhead box protein P4	Foxp4	-	0.233045	1	-0.468767	-1.93855	-2.45999	-0.252995	-0.518476	-1.54387	-2.16324	26.1672	25.6052	27.9342	27.5047	26.5141	25.6223	7.4776	26.8718	26.2441	3	3	NaN	-0.555799	NaN	1	1.6	72.829	0	6.8746
202	A0A0R4J170;Q3TKT4;G3UX35	Transcription activator BRG1	Smarca4	-	0.304399	1	0.0867068	3.07203	3.22406	2.85765	2.98549	3.16935	3.14959	31.1778	31.2893	31.0449	31.0087	31.2273	30.9352	8.36067	31.15	31.0777	3	3	0.0554733	-0.18774	-0.380841	18	13.3	181.85	0	83.926
203	E9QKB1;A0A0R4J171;E9PXD2;Q9R0Z9	Rho GTPase-activating protein 7	Dlc1	-	0.475513	1	-0.193966	-2.75555	-3.01003	-2.36568	-2.66573	-2.83995	-2.86731	25.3502	25.0552	25.8215	25.3574	25.218	24.9183	6.63565	25.4633	25.1103	3	3	NaN	-0.207095	NaN	2	2.2	123.33	0.00031586	2.811
204	A0A0R4J187;P23475	X-ray repair cross-complementing protein 6	Xrcc6	-	0.872134	1	-0.396002	-0.0799942	-0.435369	0.137148	-0.362924	-0.442163	-0.774725	28.0258	27.6299	28.3244	27.6602	27.6158	27.0108	7.67435	27.9886	27.4336	3	3	-0.376058	-0.568409	NaN	4	8.7	69.484	0	14.65
206	A0A0R4J1A6;Q3UWW6	GAS2-like protein 3	Gas2l3	-	0.116301	1	-0.194003	-2.31091	-2.82663	-2.6941	-2.86482	-1.48155	-1.37713	25.7948	25.2386	25.4931	25.1583	26.5764	26.4084	7.01381	25.9548	25.6018	3	3	NaN	NaN	-0.439344	3	5.7	74.234	0	9.1043
207	A0A0R4J1D9;Q3TNB8;O88842	FYVE, RhoGEF and PH domain-containing protein 3	Fgd3	-	0.981756	1	-0.925169	-0.956558	-2.28794	-1.06305	-1.87241	-2.10024	-2.73501	27.1492	25.7773	27.1242	26.1508	25.9577	25.0506	7.34165	26.7437	25.6595	3	3	-1.05101	-0.958897	NaN	5	14.5	58.8	0	13.976
208	A0A0R4J1E3;Q9QXS6	Drebrin	Dbn1	-	0.00702225	0.999876	-0.0131079	0.430895	0.511895	1.1789	1.17266	-0.264341	-0.378424	28.5366	28.5771	29.3661	29.1958	27.7936	27.4071	7.98425	28.5655	28.3934	3	3	-0.000808115	-0.254892	-0.554612	7	14.2	72.544	0	85.692
210	A0A0R4J1F8;E9QPB3;P59328	WD repeat and HMG-box DNA-binding protein 1	Wdhd1	-	0.0498386	1	-0.118104	-2.42633	-2.70314	-0.537144	-0.644427	-1.39891	-1.36913	25.6794	25.3621	27.6501	27.3787	26.6591	26.4164	7.09058	26.6629	26.3858	3	3	NaN	-0.340733	-0.449533	4	4.3	120.34	0	21.509
211	F6XQR1;F6WPX2;E9Q990;D3YWT3;A0A0R4J1G0;F6WBK9;E9QQ91;D3Z2K5;Q3V1G9;E9QQ90;E9QQ89;Q924A0;D3Z1L0;A0A0R4J1F9;A0A0R4J1F7;Q8C402;D3Z654;Q8BGZ9;A1A550;A1A549;P27782;Q00417;Q9Z1J1	Transcription factor 7-like 2;Lymphoid enhancer-binding factor 1;Transcription factor 7;Transcription factor 7-like 1	Tcf7l2;Lef1;Tcf7l1;Tcf7	-	1.08521	0.964568	-0.321732	-0.805496	-0.834083	-0.49449	-0.847943	-0.341524	-0.924679	27.3002	27.2311	27.6927	27.1752	27.7165	26.8609	7.75913	27.5698	27.0891	3	3	NaN	NaN	NaN	2	5.1	48.875	0.00035499	4.4521
213	A0A0R4J1H6;E9QP99;P55937	Golgin subfamily A member 3	Golga3	-	0.0554825	1	0.166428	-0.989004	-0.924008	-3.28456	-2.91779	-0.900587	-0.833071	27.1167	27.1412	24.9027	25.1054	27.1574	26.9525	6.90348	26.3923	26.3997	3	3	0.153157	NaN	-0.520004	8	7.5	162.89	0	15.708
214	A0A0R4J1I0;Q8C796	REST corepressor 2	Rcor2	-	1.56041	0.413344	-1.60294	-0.956074	-3.26883	-2.49226	-3.1387	-1.82248	-3.6721	27.1497	24.7964	25.695	24.8845	26.2355	24.1135	7.14192	26.36	24.5981	3	3	-2.28644	NaN	-2.47545	3	6.5	53.304	0.00032362	3.1076
219	A0A0R4J1N9;P40630;D3Z0F3	Transcription factor A, mitochondrial	Tfam	-	0.132212	1	-0.292774	-1.75376	-1.91006	-0.418455	-0.801759	-2.41459	-2.75331	26.352	26.1552	27.7688	27.2214	25.6434	25.0323	7.68696	26.588	26.1363	3	3	NaN	-0.623465	-0.883103	3	10.1	23.384	0	6.7113
220	A0A0R4J1Q0;G5E896;D6RE33;Q3UJB9	Enhancer of mRNA-decapping protein 4	Edc4	-	0.0877859	1	-0.120327	-0.125036	0.0807123	1.14622	1.00454	0.441422	0.0163689	27.9807	28.1459	29.3334	29.0277	28.4994	27.8019	7.58765	28.6045	28.3252	3	3	-0.0991545	-0.17524	-0.202771	11	12.4	150.65	0	130.2
223	E9PYJ2;A0A0R4J1Y4;F6UGU7;E0CX45;F6TSJ9;E0CXR8;E0CZE2;E0CZ83;E0CY24;E0CXL4;B7ZNY3;F6S7Z1;G3XA13;A5D6P2;Q99NH2;Q4JJC0	Partitioning defective 3 homolog	Pard3	-	0.107428	1	-0.187501	-2.56608	-2.23617	-1.54828	-1.8217	-2.84228	-3.46127	25.5397	25.8291	26.6389	26.2015	25.2157	24.3243	6.90065	25.7981	25.4516	3	3	NaN	-0.480196	NaN	3	5.8	81.326	0	16.842
225	E0CY61;E0CZ56;A0A0R4J205;Q8C1Z8;E9Q663	tRNA methyltransferase 10 homolog A	Trmt10a	-	0.202515	1	-0.0703748	-1.07984	-1.28353	-1.17498	-1.33898	-1.08006	-0.923494	27.0259	26.7817	27.0122	26.6842	26.9779	26.8621	8.27263	27.0054	26.776	3	3	0.184852	NaN	NaN	2	21	11.952	0.00036738	4.8994
227	A0A0R4J233;A0A1W2P6J7;Q8C650	Septin-10	2019-09-10	-	0.0645784	1	0.175961	-0.598335	-0.524404	-0.546902	-0.286752	-2.59217	-2.39837	27.5074	27.5408	27.6403	27.7364	25.4658	25.3872	7.65757	26.8712	26.8881	3	3	0.171207	-0.095512	NaN	5	15	49.829	0	18.294
228	G3UZI2;A0A0R4J259;G3V018;Q7TMK9;G3UZ48;G3UXJ6	Heterogeneous nuclear ribonucleoprotein Q	Syncrip	-	0.371205	1	-0.0817267	4.03847	3.86328	4.1478	4.06389	4.13767	4.15159	32.1442	31.9285	32.335	32.0871	32.1957	31.9372	8.99757	32.225	31.9842	3	3	-0.105039	-0.201609	-0.314463	15	32.4	58.751	0	111.38
231	A0A0R4J275;Q7TMF3	NADH dehydrogenase [ubiquinone] 1 alpha subcomplex subunit 12	Ndufa12	-	0.0197123	0.997652	0.022213	1.54048	1.53624	1.15699	1.54233	0.883995	0.56954	29.6462	29.6015	29.3442	29.5655	28.942	28.3551	8.64672	29.3108	29.174	3	3	-0.143803	-0.116598	NaN	4	30.9	17.633	0	21.644
238	A0A0U1RP81			-	0.29205	1	0.413317	-2.77217	-1.8841	-1.44109	-1.22989	-1.12147	-0.980799	25.3336	26.1811	26.7461	26.7933	26.9365	26.8048	7.25448	26.3387	26.5931	3	3	NaN	NaN	-0.225734	16	36.1	53.717	0.00030276	2.444
240	A0A0U1RPX0;A0A0U1RPC2;Q9CRA8	Exosome complex component RRP46	Exosc5	-	0.940661	1	-0.394881	-1.37237	-1.90359	-0.992983	-1.40678	-1.41479	-1.65442	26.7334	26.1616	27.1942	26.6164	26.6432	26.1311	8.01519	26.8569	26.3031	3	3	NaN	NaN	NaN	1	19	9.0321	0	11.241
241	A0A0U1RPD8;Q8K284	General transcription factor 3C polypeptide 1	Gtf3c1	-	0.213948	1	0.139067	-2.43495	-2.62916	-3.28875	-2.66708	-2.767	-2.77727	25.6708	25.4361	24.8985	25.3561	25.291	25.0083	6.36074	25.2867	25.2668	3	3	NaN	NaN	-0.338688	3	1.8	226.76	0.00030912	2.6413
242	D3YZ84;D3YY06;D3YWG5;D6RH65;A0A0U1RPF7;H7BX14;Q8BMZ5;A0A0U1RNS7	tRNA-splicing endonuclease subunit Sen34	Tsen34	-	0.733179	1	-0.593671	1.10088	0.538629	0.306448	-0.205897	1.19792	0.491499	29.2066	28.6039	28.4937	27.8173	29.2559	28.2771	8.46211	28.9854	28.2327	3	3	-0.789038	-0.758087	-0.959262	4	37.1	15.518	0	53.318
243	A0A0U1RPW3;A0A0U1RPK1;Q8BMB0	Protein EMSY	Emsy	-	0.0214566	1	0.0411479	-0.626896	-0.893247	0.708296	0.852006	-0.0304966	0.215588	27.4788	27.172	28.8955	28.8752	28.0275	28.0012	7.6813	28.1339	28.0161	3	3	NaN	-0.281193	-0.558708	3	4.6	77.548	0.00036166	4.6792
244	Q3TGG2;A0A0U1RPL0;Q7TQH0;E9Q5Q0	Ataxin-2-like protein	Atxn2l	-	0.359408	1	-0.31555	2.01799	1.88732	2.97005	2.66196	2.50884	2.00095	30.1237	29.9525	31.1573	30.6851	30.5668	29.7865	8.37858	30.6159	30.1414	3	3	-0.350872	-0.602789	-0.756623	15	15.5	105.44	0	61.15
246	A0A0U1RPX4;D3Z3G6;Q63844;D3Z6D8	Mitogen-activated protein kinase;Mitogen-activated protein kinase 3	Mapk3	-	0.258277	1	-0.31274	0.457655	0.143956	-0.562084	-0.738887	-0.544693	-0.992413	28.5634	28.2092	27.6251	27.2843	27.5133	26.7932	7.86279	27.9006	27.4289	3	3	-0.138188	NaN	NaN	5	18.8	38.003	0	7.8717
247	A0A0U1RQ37;Q921J4;A0A0U1RQ22	Ubiquitin-conjugating enzyme E2 S	Ube2s	-	0.554217	1	-0.444681	0.635912	0.207263	1.35191	0.994622	1.44277	0.894667	28.7417	28.2725	29.5391	29.0178	29.5008	28.6802	8.47534	29.2605	28.6568	3	3	-0.428566	-0.614867	-0.821304	5	26.5	24.536	0	20.813
249	A0A0U1RQ55;Q78JW9	Ubiquitin domain-containing protein UBFD1	Ubfd1	-	0.297581	1	0.14097	-1.63893	-1.77945	-1.49875	-1.18206	-1.78518	-1.53845	26.4668	26.2858	26.6885	26.8411	26.2728	26.2471	8.05204	26.476	26.458	3	3	NaN	NaN	NaN	1	10.8	11.154	0.00031114	2.6932
252	A0A0X1KG62;Q8C4Y3	Negative elongation factor B	Nelfb	-	0.258832	1	0.0942262	-1.64044	-1.42285	-1.5208	-1.28591	-1.17549	-1.34528	26.4653	26.6424	26.6664	26.7372	26.8825	26.4403	7.28122	26.6714	26.6066	3	3	0.23585	-0.122397	-0.313334	3	5.9	70.32	0	6.1443
253	A0A140LHA2;Q9WVA3;A0A140LIM5;A0A140LJ21	Mitotic checkpoint protein BUB3	Bub3	-	0.503978	1	-0.452106	2.20433	1.80386	1.5365	1.1961	1.38314	0.767691	30.3101	29.8691	29.7237	29.2193	29.4411	28.5533	8.51817	29.825	29.2139	3	3	-0.259841	-0.584241	-0.587229	6	23.8	36.766	0	21.412
254	A0A140LIH7;A0A140LIL0;A0A140LHF1;A0A140LHE7;A0A140LJH8;Q9D6X6	Serine protease 23	Prss23	-	0.360087	1	-0.249674	-2.49588	-2.73158	-1.73766	-2.26784	-2.11723	-2.10036	25.6099	25.3336	26.4496	25.7553	25.9408	25.6852	7.8575	26.0001	25.5914	3	3	NaN	NaN	NaN	1	17.9	8.5461	0.00031192	2.7056
255	A0A140LHL5;Q8VDQ8	NAD-dependent protein deacetylase sirtuin-2	Sirt2	-	0.105216	1	-0.176712	-0.823238	-0.828233	0.764561	0.424579	-0.361681	-0.546841	27.2825	27.237	28.9518	28.4477	27.6963	27.2387	7.87715	27.9769	27.6412	3	3	NaN	NaN	-0.374823	1	3.4	39.425	0	5.06
256	A0A140LHQ8			+	3.13721	0.037	-0.797318	-0.323614	-1.15089	-0.120958	-1.03588	-0.344143	-0.993902	27.7821	26.9143	28.0663	26.9873	27.7138	26.7917	7.81397	27.8541	26.8978	3	3	NaN	NaN	NaN	5	20.7	57.003	0	13.793
261	A0A140LIJ4			-	0.0891342	1	-0.0467517	-0.374184	-0.342689	-0.384783	-0.429103	0.0684357	-0.0589943	27.7316	27.7225	27.8024	27.5941	28.1264	27.7266	6.77756	27.8868	27.6811	3	3	NaN	NaN	NaN	1	0.3	516.94	0.00088469	2.1362
266	A0A140T8K2;P19253;A0A1B0GSC2;A0A1B0GSQ6;A0A1B0GTA1;A0A1B0GS68;A0A1B0GSB2	60S ribosomal protein L13a	Rpl13a	-	0.301419	1	-0.267863	1.25226	0.9568	0.99416	0.857533	1.94424	1.57273	29.358	29.022	29.1814	28.8807	30.0022	29.3583	8.53358	29.5139	29.087	3	3	-0.397676	-0.34419	-0.480237	5	21.7	23.352	0	9.5462
269	A0A140T8R7;Q8CFE3	REST corepressor 1	Rcor1	-	0.0615454	1	0.0807177	-0.207354	0.0316019	-1.07126	-1.06778	-1.02083	-1.02111	27.8984	28.0968	27.1159	26.9554	27.0372	26.7645	7.68474	27.3505	27.2722	3	3	0.0340749	0.678703	-0.179433	4	16.5	43.886	0	30.844
270	A0A140T8S5;Q8K327	Chromosome alignment-maintaining phosphoprotein 1	Champ1	-	0.0432815	1	0.106455	-2.02809	-2.23758	-1.4324	-1.05718	-0.181269	-0.0276375	26.0777	25.8276	26.7548	26.966	27.8767	27.7579	7.17257	26.9031	26.8505	3	3	NaN	NaN	-0.0573316	4	6.1	87.56	0	9.5693
272	A0A171EBL2;E9Q555	E3 ubiquitin-protein ligase RNF213	Rnf213	-	0.8696	1	1.18671	-0.370369	0.961846	0.419891	1.34763	-1.29214	0.00802231	27.7354	29.0271	28.6071	29.3708	26.7659	27.7936	6.88854	27.7028	28.7305	3	3	1.51475	0.50518	0.891497	9	2.2	584.62	0	35.18
273	A0A171KXD3;Q9JIF0;A0A140LJF4;A0A140LJ70;A0A140LI33;A0A140LHF7;A0A140LHS4	Protein arginine N-methyltransferase 1	Prmt1	-	0.651662	1	-0.775537	2.48404	1.85857	2.10301	1.37842	1.37669	0.400135	30.5898	29.9238	30.2902	29.4016	29.4347	28.1857	8.4539	30.1049	29.1704	3	3	-0.556309	-0.757599	-1.18053	6	18.6	36.567	0	18.857
274	A0A1B0GQU8;P35980;A0A1B0GSA8;A0A1B0GSF7;A0A1B0GSS8	60S ribosomal protein L18	Rpl18	-	0.201811	1	-0.0821273	1.48787	1.45704	1.84987	1.67029	1.42596	1.38999	29.5936	29.5223	30.0371	29.6935	29.4839	29.1756	8.91278	29.7049	29.4638	3	3	-0.186475	-0.264253	-0.437565	3	23.3	18.101	0	16.117
275	A0A1B0GR11;Q93092	Transaldolase	Taldo1	-	0.642752	1	-0.551041	2.93768	2.48583	3.3458	2.92445	2.5992	1.81928	31.0434	30.5511	31.533	30.9476	30.6572	29.6048	8.8556	31.0779	30.3678	3	3	-0.478688	-0.645232	-0.877924	10	23.8	42.151	0	25.572
276	A0A1B0GR19;A0A1B0GR86;Q8BH97;A0A1B0GS22;A0A1B0GSK5	Reticulocalbin-3	Rcn3	-	1.80896	0.23	-1.25893	-0.325367	-1.62099	-0.306398	-1.59381	0.293161	-0.900614	27.7804	26.4442	27.8808	26.4294	28.3512	26.885	7.9053	28.0041	26.5862	3	3	NaN	NaN	-1.47875	3	12.4	31.843	0	9.0416
278	A0A1B0GRJ0;E9Q8L9;Q9D620	Rab11 family-interacting protein 1	Rab11fip1	-	0.0396731	0.9985	-0.16059	1.25377	1.08003	1.10654	0.941031	-1.74904	-1.89156	29.3595	29.1453	29.2938	28.9642	26.309	25.894	7.71765	28.3207	28.0012	3	3	NaN	NaN	NaN	2	1.9	120.11	0.0017467	2.0138
279	A0A1B0GSP5;A0A1B0GRP7;Q9Z2Y8;Q80ZV3;Q6P8V7	Proline synthase co-transcribed bacterial homolog protein	Prosc	-	0.136692	1	0.628459	-3.78275	-2.28942	-1.60718	-1.17775	1.0414	1.00402	24.323	25.7758	26.58	26.8454	29.0994	28.7896	8.22352	26.6675	27.1369	3	3	NaN	NaN	-0.124928	3	28.9	13.96	0	17.505
280	A0A1B0GRR3;P62281;A0A1B0GSE8	40S ribosomal protein S11	Rps11	-	0.191358	1	-0.124435	2.62931	2.39558	2.55115	2.40835	3.01192	3.01513	30.7351	30.4608	30.7384	30.4315	31.0699	30.8007	9.02649	30.8478	30.5643	3	3	-0.251041	-0.235025	-0.28065	5	29.2	15.198	0	5.4871
281	A0A1B0GRU3;E9Q8K8;Q6ZPZ3	Zinc finger CCCH domain-containing protein 4	Zc3h4	-	0.9807	1	-0.734454	-0.507917	-1.09364	-1.21969	-1.95302	-1.02502	-1.90932	27.5978	26.9716	26.9675	26.0701	27.033	25.8762	7.26442	27.1994	26.306	3	3	-0.175305	-0.404324	-0.758575	5	6.6	127.45	0	16.566
282	A0A1B0GRU8;Q9R1C7	Pre-mRNA-processing factor 40 homolog A	Prpf40a	-	0.352111	1	-0.529453	4.36236	2.81332	2.57353	2.57596	2.46818	2.42643	32.4681	30.8785	30.7607	30.5991	30.5262	30.212	8.61931	31.2517	30.5632	3	3	-0.0464293	-0.326624	-0.411426	8	9.1	105.53	0	30.046
283	A0A1B0GRV0;Q9Z0S1;D3Z5X0;D3Z0E6	3(2),5-bisphosphate nucleotidase 1	Bpnt1	-	0.213197	1	-0.167073	-0.816185	-1.14918	-1.44958	-1.80673	-1.58028	-1.39135	27.2896	26.916	26.7376	26.2164	26.4777	26.3942	7.49877	26.835	26.5089	3	3	NaN	NaN	NaN	2	5.3	34.973	0.001172	2.0943
288	A0A1B0GSR9;Q564E2;A0A1B0GSX0;P06151;D3YZQ9;A0A1B0GT41;A0A1B0GQX5	L-lactate dehydrogenase;L-lactate dehydrogenase A chain	Ldha	-	0.510899	1	-0.253812	4.36789	4.1472	4.82179	4.56311	4.35025	4.06818	32.4736	32.2124	33.009	32.5863	32.4082	31.8537	9.32116	32.6303	32.2175	3	3	-0.494353	-0.703689	-0.693481	10	32.1	34.599	0	35.471
289	D3Z0B9;A0A1B0GSU0;Q571I9	Aldehyde dehydrogenase family 16 member A1	Aldh16a1	-	0.280943	1	-0.191987	-1.58522	-1.7279	-1.78135	-1.76484	-0.953093	-1.40288	26.5205	26.3373	26.4059	26.2583	27.1049	26.3827	7.42254	26.6771	26.3261	3	3	-0.204482	-0.347234	-0.431987	3	4.6	79.488	0	15.964
291	A0A1B0GSX7;Q6PFD9	Nuclear pore complex protein Nup98-Nup96;Nuclear pore complex protein Nup98;Nuclear pore complex protein Nup96	Nup98	-	0.255837	1	-0.237583	0.780281	0.554349	1.52934	1.34597	0.797739	0.494289	28.886	28.6196	29.7165	29.3691	28.8557	28.2799	7.63715	29.1528	28.7562	3	3	-0.29658	-0.38024	-0.503282	11	8.4	197.31	0	91.109
292	Q3LRV6;A0A1B0GT29;Q8K4W8;B1ATV0;Q9WVD4;Q61418;P51791;A0A1B0GRR0;E9Q2I1;Q3TF45	Chloride channel protein;H(+)/Cl(-) exchange transporter 5;H(+)/Cl(-) exchange transporter 4;H(+)/Cl(-) exchange transporter 3	Clcn4-2;Clcn3;Clcn5;Clcn4	-	1.73053	0.282484	0.91199	-3.31933	-2.35099	-2.87018	-2.16666	-3.60073	-2.53662	24.7864	25.7142	25.317	25.8565	24.4573	25.2489	6.94983	24.8536	25.6066	3	3	NaN	0.947105	NaN	2	2.3	76.475	0.0054023	1.7375
293	A0A1B0GT68;Q99J93	Interferon-induced transmembrane protein 2	Ifitm2	-	0.880954	1	-0.553593	-2.53399	-2.62948	-1.86046	-2.9256	-1.812	-2.31214	25.5718	25.4357	26.3268	25.0976	26.246	25.4734	7.6883	26.0482	25.3356	3	3	NaN	NaN	NaN	1	11.8	16.693	0	25.569
294	A0A1B0GX25;Q9Z2V5;B1AUA8	Histone deacetylase 6	Hdac6	-	1.9364	0.16984	0.317206	-0.912176	-0.41372	-0.739784	-0.56146	-0.740213	-0.465376	27.1936	27.6515	27.4474	27.4617	27.3178	27.3202	7.4484	27.3196	27.4778	3	3	NaN	NaN	-0.0588787	2	2.5	110.18	0	10.727
295	A0A1C7CYV0;B1AX58;Q99K51	Plastin-3	Pls3	-	0.644193	1	0.217792	2.36285	2.45253	2.04162	2.16001	1.96091	2.40622	30.4686	30.5178	30.2288	30.1832	30.0189	30.1918	8.32471	30.2388	30.2976	3	3	0.161307	-0.0827133	-0.148833	17	34.8	70.642	0	79.977
296	A0A1D5RL92;G5E8I8;Q8CGZ0	Calcium homeostasis endoplasmic reticulum protein	Cherp	-	0.0248266	1	-0.0427081	1.45998	1.57607	0.287855	0.108275	1.30114	1.23651	29.5657	29.6413	28.4751	28.1314	29.3591	29.0221	8.02963	29.1333	28.9316	3	3	0.0378742	-0.135459	-0.329812	5	4.5	106.41	0	9.0393
297	A0A1D5RLB4;Q3TAN8;G3UWE1;Q52L67;Q9CY27	Very-long-chain enoyl-CoA reductase	Tecr	-	0.55804	1	-0.30319	-3.07543	-3.22417	-3.27415	-3.76369	-2.82905	-3.10034	25.0303	24.8411	24.9131	24.2595	25.2289	24.6852	7.5618	25.0574	24.5953	3	3	NaN	NaN	NaN	1	6.9	15.233	0.00032237	3.0484
299	F7CGG2;E9PZA7;E9QLK7;E9PWT1;A0A1D5RLL4;Q80YV3	Transformation/transcription domain-associated protein	Trrap	-	0.179465	1	-0.31286	-2.20208	-2.55611	-1.76462	-1.70301	-2.98626	-3.63243	25.9037	25.5091	26.4226	26.3202	25.0717	24.1531	6.21951	25.7993	25.3275	3	3	NaN	-0.414364	NaN	3	1.2	405.42	0.00035149	4.3119
301	A0A1D5RLR0;Q9QZE7	Translin-associated protein X	Tsnax	-	0.357155	1	0.308993	-1.43352	-1.6485	-1.06	-0.590154	-1.71259	-1.04047	26.6722	26.4167	27.1272	27.433	26.3454	26.7451	7.81718	26.7149	26.8649	3	3	NaN	-0.176984	NaN	2	15.5	19.348	0	9.4445
303	A0A1D5RLV0;Q8C1D8	Protein IWS1 homolog	Iws1	-	0.1292	1	-0.124048	-0.917166	-1.45474	-0.602295	-0.55042	-0.50943	-0.395876	27.1886	26.6105	27.5849	27.4727	27.5486	27.3897	7.45023	27.4407	27.1576	3	3	NaN	-0.161314	-0.36099	4	7.7	85.303	0	15.992
305	A0A1D5RLW5;A0A1D5RM85;P62717;A0A1D5RM79;A0A1D5RME4;F6YJW4	60S ribosomal protein L18a	Rpl18a;Gm17541	-	0.000861309	0.999501	0.000622431	3.11521	3.19463	3.64696	3.65269	3.69128	3.608	31.221	31.2599	31.8342	31.6759	31.7493	31.3936	9.37025	31.6015	31.4431	3	3	0.0666747	0.0396999	-0.204216	4	22.4	17.447	0	6.7762
306	A0A1D5RLY2;Q80WQ2	Protein VAC14 homolog	Vac14	-	0.905885	1	-0.231463	-2.94848	-3.10526	-3.02302	-3.22434	-2.68265	-3.01893	25.1573	24.96	25.1642	24.7988	25.3753	24.7666	6.92202	25.2323	24.8418	3	3	NaN	NaN	NaN	1	2.4	51.483	0.00031456	2.7852
310	A0A1D5RM90;B2ZAC8;Q8R3L2	Transcription factor 25	Tcf25	-	0.0493051	1	0.045234	0.0862255	0.0347147	0.188793	0.101439	-0.675291	-0.400724	28.192	28.0999	28.376	28.1246	27.3827	27.3848	7.75303	27.9836	27.8698	3	3	0.0817487	-0.000302979	-0.222986	4	8.9	71.035	0	19.085
312	A0A1D5RMC1;Q6PDL0;A0A1D5RM94	Cytoplasmic dynein 1 light intermediate chain 2	Dync1li2	-	1.24155	0.74998	-0.244526	-0.55381	-0.878911	-0.396479	-0.747476	-0.560215	-0.617695	27.5519	27.1863	27.7907	27.2757	27.4978	27.1679	7.67348	27.6135	27.21	3	3	-0.199206	-0.463569	-0.340569	3	11.6	45.24	0	40.468
313	A0A1I7Q4G8;E9QMN5;Q8CHY6	Transcriptional repressor p66 alpha	Gatad2a	-	0.0828362	1	-0.0774886	1.72794	1.71116	2.01173	1.97651	2.60295	2.42248	29.8337	29.7764	30.1989	29.9997	30.6609	30.208	8.2843	30.2312	29.9947	3	3	-0.125951	-0.246823	-0.386638	14	27.9	65.434	0	57.181
318	A0A1L1SQA8;P62852	40S ribosomal protein S25	Rps25	-	1.05035	1	-0.0572275	4.058	3.9808	3.99172	3.9747	4.00752	3.93007	32.1637	32.046	32.1789	31.9979	32.0655	31.7156	9.72291	32.1361	31.9198	3	3	0.0353423	-0.0986291	-0.299507	5	39.8	10.309	0	15.448
320	A0A1L1SRE8;P35951	Low-density lipoprotein receptor	Ldlr	-	0.0962466	1	0.0831903	1.78907	1.81887	2.52523	2.5245	1.88159	2.10209	29.8948	29.8841	30.7124	30.5477	29.9396	29.8877	8.24252	30.1823	30.1065	3	3	0.0522768	-0.00785516	0.0261627	8	14.3	89.44	0	93.073
326	Q5NCU4;A0A1L1SSH9;P07214	SPARC	Sparc	-	0.0876979	1	-0.100304	5.392	5.30916	5.37894	5.30942	4.56061	4.41206	33.4977	33.3744	33.5662	33.3326	32.6186	32.1976	9.65186	33.2275	32.9682	3	3	-0.139649	-0.192348	-0.353966	6	23.6	34.322	0	29.997
327	Q45VK5;A0A1L1STE4;Q9Z1X4	Interleukin enhancer-binding factor 3	Ilf3	-	0.250969	1	-0.0593065	2.64544	2.64746	2.66024	2.41442	2.66009	2.72598	30.7512	30.7127	30.8474	30.4376	30.7181	30.5115	8.47924	30.7722	30.5539	3	3	-0.127352	-0.31423	-0.29697	14	22	76.347	0	62.389
328	A0A1L1STE6;Q9D6R2	Isocitrate dehydrogenase [NAD] subunit alpha, mitochondrial	Idh3a	-	0.277075	1	0.11273	3.31662	3.45046	3.2042	3.14741	2.88704	3.14819	31.4224	31.5157	31.3914	31.1706	30.945	30.9338	8.84227	31.2529	31.2067	3	3	-0.0129702	-0.110122	-0.0356975	9	23.7	41.52	0	32.063
332	A0A1L1SUS7;Q8K0D0;Q04899;Q04735	Cyclin-dependent kinase 17;Cyclin-dependent kinase 18;Cyclin-dependent kinase 16	Cdk17;Cdk18;Cdk16	-	0.0403312	0.998856	0.102522	-2.4319	-2.20929	-0.373549	-0.126098	-0.876312	-1.03881	25.6738	25.8559	27.8137	27.8971	27.1817	26.7468	7.4746	26.8897	26.8333	3	3	NaN	-0.104093	-0.318164	6	13.7	54.513	0	25.97
333	A0A1L1SV73;Q8BY87	Ubiquitin carboxyl-terminal hydrolase 47	Usp47	-	0.167308	1	-0.584756	1.013	0.252336	-1.04307	-1.76489	1.90755	1.63577	29.1187	28.3176	27.1441	26.2583	29.9655	29.4213	7.60108	28.7428	27.9991	3	3	-1.0173	-0.458267	-0.678511	4	3.6	157.15	0	32.968
334	A0A1L1SVC7;Q9CQ02;A0A1L1SRM6;A0A1L1ST08;A0A1L1SRX4	COMM domain-containing protein 4	Commd4	-	0.200381	1	-0.269242	-2.63654	-2.30059	-2.05668	-2.18913	-2.66486	-3.67608	25.4692	25.7646	26.1305	25.834	25.3931	24.1095	7.47553	25.6643	25.236	3	3	NaN	-0.0925555	NaN	2	15.6	19.632	0	144.1
335	A0A1L1SVD8;Q9JHS9	Spliceosome-associated protein CWC15 homolog	Cwc15	-	0.30575	1	0.2448	-0.694477	-0.482604	-0.676853	-0.631097	-0.196392	0.280378	27.4113	27.5826	27.5104	27.3921	27.8616	28.0659	8.50232	27.5944	27.6802	3	3	NaN	NaN	NaN	1	13.9	9.174	0	7.2704
337	A0A1L1SVK0;Q61206;A0A1L1SRD0	Platelet-activating factor acetylhydrolase IB subunit beta	Pafah1b2	-	0.181394	1	0.45492	0.921827	1.3235	0.244921	0.673909	-1.41713	-0.883028	29.0276	29.3887	28.4321	28.6971	26.6409	26.9025	8.57933	28.0335	28.3294	3	3	0.486663	0.190172	NaN	4	23.4	22.056	0	38.398
339	A0A1W2P6F6;A0A1W2P7Q9;Q60605;A0A1W2P6G5	Myosin light polypeptide 6	Myl6	-	0.561754	1	-0.0481453	5.73271	5.64555	5.75838	5.76035	5.71848	5.65924	33.8385	33.7108	33.9456	33.7835	33.7765	33.4448	9.98605	33.8535	33.6464	3	3	0.00388999	-0.0409124	-0.200382	7	51.3	17.005	0	40.239
340	A0A1W2P823;A0A1W2P6T7;A0A1W2P759;Q4VBF2	R3H domain-containing protein 4	R3hdm4	-	0.201245	1	0.191749	-2.40912	-1.63826	-1.74231	-1.90573	-2.52832	-2.56051	25.6966	26.427	26.4449	26.1174	25.5297	25.225	7.99609	25.8904	25.9231	3	3	NaN	NaN	NaN	1	29.7	6.8025	0	38.536
341	A0A1W2P701;Q6P8X1	Sorting nexin-6;Sorting nexin-6, N-terminally processed	Snx6	-	0.0209752	0.999916	0.0287266	-0.932623	-0.734143	0.0330868	0.00670147	-0.976267	-1.06218	27.1731	27.3311	28.2203	28.0299	27.0817	26.7234	7.86025	27.4917	27.3614	3	3	-0.00788421	-0.375908	-0.593616	3	10	33.542	0	5.9861
342	A0A1W2P729;Q9QXT0	Protein canopy homolog 2	Cnpy2	-	1.10152	0.953679	-0.286945	-0.252634	-0.366862	-0.0551834	-0.283143	-0.121807	-0.640453	27.8531	27.6984	28.132	27.74	27.9362	27.1451	8.18684	27.9738	27.5278	3	3	-0.439696	-0.60292	-1.08146	4	37.5	15.316	0	22.92
343	A0A1W2P737;F8VPV0;P48725	Pericentrin	Pcnt	-	0.0387925	0.999506	-0.0464865	0.116671	0.12123	1.1639	0.960839	0.812571	0.871609	28.2224	28.1865	29.3511	28.984	28.8706	28.6572	7.24319	28.8147	28.6092	3	3	-0.234024	-0.266333	-0.332535	13	5.8	329.46	0	69.68
344	A0A1W2P768;P84228;P68433;F8WI35	Histone H3.2;Histone H3.1;Histone H3	Hist1h3b;Hist1h3a;H3f3a	-	0.00689312	0.99953	0.00836436	6.1433	6.28847	6.13318	6.28643	5.53134	5.25802	34.2491	34.3537	34.3204	34.3096	33.5893	33.0436	10.1838	34.0529	33.9023	3	3	0.0563061	0.122076	-0.249582	6	35.4	20.246	0	39.243
348	A0A1W2P7K2;Q9CQE6	Histone chaperone ASF1A	Asf1a	-	0.274909	1	-0.14392	-2.46406	-2.20474	-1.86205	-2.15086	-1.81397	-2.21624	25.6417	25.8605	26.3252	25.8723	26.244	25.5693	7.8899	26.0703	25.7674	3	3	NaN	NaN	NaN	1	8.2	15.029	0.00036311	4.7249
353	A0A1W2P7X0;E9QMV2;Q4KML4	Costars family protein ABRACL	Abracl	-	1.72849	0.283292	-0.453136	-0.0547695	-0.559857	-0.343111	-0.676612	-0.303946	-0.824764	28.051	27.5054	27.8441	27.3465	27.754	26.9608	8.61532	27.883	27.2709	3	3	NaN	NaN	NaN	1	15.8	6.4374	0.00030294	2.4528
359	A0A1W2P8C6;P41731	CD63 antigen	Cd63	-	0.352643	1	-0.383197	0.888706	0.397841	0.632341	0.326133	-0.206306	-0.558825	28.9945	28.4631	28.8196	28.3493	27.8517	27.2267	8.62732	28.5552	28.013	3	3	NaN	NaN	NaN	2	11	17.865	0.00035651	4.511
363	A1BN54;Q7TPR4	Alpha-actinin-1	Actn1	-	0.0618532	1	0.0356191	4.57833	4.6012	5.04428	5.02436	4.92944	5.03334	32.6841	32.6664	33.2315	33.0475	32.9874	32.8189	8.97217	32.9677	32.8443	3	3	-0.000519481	-0.14551	-0.265622	36	41.6	102.72	0	191.42
364	A1L3S7;Q8VHR5	Transcriptional repressor p66-beta	Gatad2b	-	0.224336	1	0.142348	2.78351	2.88663	2.58969	2.65652	2.11556	2.37266	30.8893	30.9519	30.7769	30.6797	30.1736	30.1582	8.5391	30.6132	30.5966	3	3	0.134221	-0.0273221	-0.0582626	10	24.4	63.638	0	101.45
365	E9PXY1;A2A432;J3QJX0	Cullin-4B	Cul4b	-	0.273412	1	-0.0898438	1.51945	1.42474	1.71605	1.73688	1.5528	1.35714	29.6252	29.49	29.9033	29.76	29.6108	29.1427	7.9585	29.7131	29.4642	3	3	-0.26734	-0.175876	-0.408301	12	15.6	102.41	0	37.049
367	A2A485;Q3UH28;Q3U1M7;A2A483;E9Q8D1;A2A482;A2A484		Zmynd8	-	0.110216	1	-0.122505	-2.73515	-3.15281	-2.22672	-1.99139	-2.78451	-2.96969	25.3706	24.9124	25.9605	26.0318	25.2735	24.8159	6.6821	25.5349	25.2534	3	3	NaN	NaN	NaN	1	1.9	120.84	0	38.384
371	A2A4U6		Zfp334	-	1.11633	0.945958	-0.308257	-0.578583	-0.71437	-0.727383	-1.06546	-0.446447	-0.897358	27.5272	27.3509	27.4598	26.9577	27.6115	26.8882	7.4853	27.5328	27.0656	3	3	NaN	NaN	NaN	1	1.2	78.257	0.0092618	1.3288
372	A2A4X6;P84104	Serine/arginine-rich splicing factor 3	Gm12355;Srsf3	+	2.81429	0.0409565	-0.60512	1.00052	0.392217	1.03359	0.43381	0.855089	0.247822	29.1063	28.4574	29.2208	28.457	28.9131	28.0334	8.5896	29.0801	28.3159	3	3	NaN	NaN	NaN	3	17.8	19.13	0.00029958	2.3194
374	A2A4Z1;Q9D1C1	Ubiquitin-conjugating enzyme E2 C	Ube2c	-	0.0753195	1	-0.111282	3.0115	3.02829	1.96981	1.84562	3.10071	2.87427	31.1172	31.0935	30.157	29.8688	31.1587	30.6598	9.03711	30.811	30.5407	3	3	-0.10698	-0.258667	-0.495552	7	60.8	18.474	0	69.555
375	A2A547;P84099	Ribosomal protein L19;60S ribosomal protein L19	Rpl19	-	0.532717	1	-0.146566	3.23192	3.0103	3.39989	3.33656	3.19708	3.04234	31.3377	31.0755	31.5871	31.3597	31.2551	30.8279	9.41014	31.3933	31.0877	3	3	-0.216032	-0.2396	-0.494455	3	17	23.247	0	34.238
376	A2A5S3;A2A5R8;Q9DBE7;Q9Z108;V9GX87	Double-stranded RNA-binding protein Staufen homolog 1	Stau1	-	0.0805811	1	0.0520446	2.04934	2.16119	1.55565	1.55888	1.73032	1.77137	30.1551	30.2264	29.7429	29.582	29.7883	29.5569	8.29159	29.8954	29.7885	3	3	-0.0119516	0.00518438	-0.0593296	11	27.7	54.855	0	48.646
377	A2A5V3;A2A5V2;S4R2D3;A2A5V4;P55194	SH3 domain-binding protein 1	Sh3bp1	-	0.0114478	1	-0.0435638	0.597281	0.916574	-2.20068	-2.33121	-0.99518	-1.31464	28.703	28.9818	25.9865	25.6919	27.0628	26.4709	7.62955	27.2508	27.0482	3	3	-0.296226	NaN	-0.671508	4	8.1	64.462	0	11.869
378	E9Q6A7;A2A655;A2A654		Bptf	-	0.184359	1	-0.402192	-1.83524	-2.58463	-0.195108	-0.27135	-0.715504	-1.09644	26.2705	25.4806	27.9921	27.7518	27.3425	26.6891	6.82348	27.2017	26.6405	3	3	-0.578564	-0.486408	-0.564691	5	2.3	321.59	0	18.903
385	A2A6U3;Q80UG5	Septin-9	2019-09-09	-	0.0982825	1	-0.115424	1.37247	0.944442	1.44058	1.57892	2.16394	2.10735	29.4782	29.0097	29.6278	29.6021	30.2219	29.8929	8.11244	29.776	29.5016	3	3	-0.167944	-0.254702	-0.352805	12	22.8	63.772	0	51.538
387	A2A7S7;Q91WQ3	Tyrosine--tRNA ligase;Tyrosine--tRNA ligase, cytoplasmic;Tyrosine--tRNA ligase, cytoplasmic, N-terminally processed	Yars	-	0.433945	1	-0.151749	2.63511	2.4399	2.34511	2.24603	2.26203	2.10107	30.7409	30.5051	30.5323	30.2692	30.32	29.8866	8.33826	30.5311	30.2203	3	3	-0.197418	-0.304398	-0.512884	11	20.2	63.001	0	45.675
390	A2A8E4;D6REH4;A2A8E2;B7ZC72;B7ZC71;Q8BHG2	UPF0587 protein C1orf123 homolog	0610037L13Rik	-	0.1249	1	-0.357845	-3.01225	-3.61915	-2.84239	-2.70702	-0.601526	-1.20352	25.0935	24.4461	25.3448	25.3161	27.4565	26.582	7.93214	25.9649	25.4481	3	3	NaN	NaN	-0.783365	1	25.8	7.4506	0.00032605	3.2132
392	E9QKA4;A2A8V8;A2A8V9;E9PUK6;Q52KI8	Serine/arginine repetitive matrix protein 1	Srrm1	-	0.010863	0.999828	-0.00335503	0.305927	0.333297	0.574493	0.546914	0.39522	0.385365	28.4117	28.3985	28.7617	28.5701	28.4532	28.1709	7.73636	28.5422	28.3798	3	3	-0.209111	-0.183621	-0.32657	5	9.1	101.16	0	34.446
393	A2A9P6;P24788	Cyclin-dependent kinase 11B	Cdk11b	-	0.0728603	1	0.0546176	-1.7733	-1.87256	-2.10024	-2.27886	-1.87406	-1.43232	26.3324	26.1927	26.087	25.7443	26.1839	26.3532	7.06277	26.2011	26.0967	3	3	NaN	NaN	NaN	2	4.3	87.319	0.000333	3.4507
394	A6PWC3;A2A9Q2;Q8BHG1	Nardilysin	Nrd1	-	0.126905	1	-0.284269	-2.14682	-3.10504	-1.71569	-1.6761	-3.65296	-3.58714	25.9589	24.9602	26.4715	26.3471	24.405	24.1984	6.76172	25.6118	25.1686	3	3	NaN	0.441058	NaN	3	3.6	127.77	0	9.8033
397	A2AAN0;O35250;A2AAN4;A2AAN3	Exocyst complex component 7	Exoc7	-	0.510859	1	-0.480778	-2.40348	-2.68261	-2.14167	-2.78639	-3.10139	-3.61988	25.7023	25.3826	26.0455	25.2368	24.9566	24.1657	6.86843	25.5681	24.9284	3	3	NaN	NaN	NaN	2	3.5	78.505	0.00031124	2.6944
398	A2AAN2;Q8BMA6	Signal recognition particle subunit SRP68	Srp68	-	2.03109	0.152806	-0.527816	-0.902527	-1.19914	-0.687458	-1.18398	-0.574366	-1.36468	27.2032	26.8661	27.4998	26.8392	27.4836	26.4209	7.40514	27.3955	26.7087	3	3	-0.97889	-0.968238	-0.71883	5	8.3	65.952	0	8.1412
399	A2AAY5	SH3 and PX domain-containing protein 2B	Sh3pxd2b	-	0.0134818	1	0.0281639	-1.65118	-1.58855	-2.54426	-2.60388	-0.929302	-0.847811	26.4546	26.4767	25.643	25.4193	27.1287	26.9378	7.10312	26.4087	26.2779	3	3	0.107152	NaN	0.0287106	4	6.4	101.52	0	28.454
404	A2ACG7;Q9DBG6	Dolichyl-diphosphooligosaccharide--protein glycosyltransferase subunit 2	Rpn2	-	0.0739356	1	-0.103392	0.324911	0.239991	1.48188	1.44257	0.775562	0.589611	28.4307	28.3052	29.6691	29.4657	28.8336	28.3752	8.09555	28.9778	28.7154	3	3	-0.178878	-0.275909	-0.515295	7	16.6	67.501	0	51.353
408	A2ADY9	Protein DDI1 homolog 2	Ddi2	-	0.0649977	1	0.065244	-0.419022	-0.456218	0.330898	0.462342	0.0758495	0.177334	27.6867	27.609	28.5181	28.4855	28.1338	27.9629	7.91762	28.1129	28.0191	3	3	NaN	-0.0876108	-0.304202	2	5.8	44.59	0	15.079
409	F6WHQ7;A2AE89;P10649;F6Y363;D3YZ29;E9PV63;D3YVP6;D3YX76;A2AE91;E9QAC8;D3YVP5;E9PVM7;Q8R5I6;Q80W21;P15626;P48774	Glutathione S-transferase Mu 1;Glutathione S-transferase Mu 7;Glutathione S-transferase Mu 2;Glutathione S-transferase Mu 5	Gstm1;Gm6665;Gstm7;Gstm5;Gstm2;Gstm4	-	0.074566	1	-0.201065	0.0931721	0.0860929	-1.75948	-2.18783	0.0411472	-0.126619	28.1989	28.1513	26.4277	25.8353	28.0991	27.6589	7.9528	27.5753	27.2152	3	3	NaN	NaN	-0.521929	2	10.8	22.587	0	7.7554
411	A2AES5;A2AES4;Q3U2S4;A2AES3	OTU domain-containing protein 5	Otud5	-	0.542375	1	0.520164	-0.340971	0.092082	0.13702	0.570186	-1.01946	-0.32519	27.7648	28.1573	28.3242	28.5933	27.0385	27.4604	7.80373	27.7092	28.0703	3	3	0.415001	0.298893	0.181802	5	13.4	60.377	0	46.207
416	A2AF81;F6S1R2;Q8N9S3	Activator of 90 kDa heat shock protein ATPase homolog 2	Ahsa2	-	1.77228	0.243911	-0.523237	-1.25591	-1.99188	-1.57997	-2.12986	-1.61804	-1.9019	26.8498	26.0733	26.6072	25.8933	26.4399	25.8837	7.59283	26.6323	25.9501	3	3	NaN	NaN	NaN	1	5.5	22.402	0.00035868	4.5953
417	A2AFF6;O35638	Cohesin subunit SA-2	Stag2	-	0.146741	1	-0.360979	-0.210703	-0.176785	-0.0654716	-0.464717	-1.78253	-2.50014	27.895	27.8884	28.1217	27.5584	26.2755	25.2854	7.24596	27.4307	26.9108	3	3	-0.234414	-0.482754	NaN	5	3.8	145.7	0	13.466
419	A2AFQ0;Q7TMY8	E3 ubiquitin-protein ligase HUWE1	Huwe1	-	0.0414155	0.999102	-0.0733032	3.12869	3.15694	2.4865	2.33593	1.71847	1.62089	31.2344	31.2222	30.6737	30.3591	29.7765	29.4065	7.72905	30.5615	30.3292	3	3	-0.130887	-0.458505	-0.547932	20	5.7	482.69	0	128.6
420	Q99N15;A2AFQ2;O08756	3-hydroxyacyl-CoA dehydrogenase type-2	Hsd17b10	-	1.68647	0.299685	-0.459647	1.71276	1.23332	1.66896	1.27827	1.47065	0.961836	29.8185	29.2985	29.8562	29.3014	29.5286	28.7474	8.50376	29.7344	29.1158	3	3	-0.545066	-0.68571	-0.704982	5	34.5	27.273	0	74.127
421	A2AFQ9;E9PUU4;Q8BX17	Gem-associated protein 5	Gemin5	-	0.223585	1	-0.264289	-0.856674	-1.13197	0.174726	0.0730619	-0.177118	-0.593029	27.2491	26.9333	28.3619	28.0962	27.8809	27.1925	7.223	27.8306	27.4073	3	3	-0.376395	-0.496468	-0.708326	5	3.8	166.52	0	11.511
422	A2AFW6;Q9D050;Q791V5	Mitochondrial carrier homolog 2	Mtch2	-	0.0403631	0.999183	0.172722	-1.93291	-1.61443	-1.98256	-1.61147	-4.77592	-4.94732	26.1728	26.4508	26.2047	26.4117	23.2821	22.8382	7.4322	25.2199	25.2336	3	3	NaN	NaN	NaN	1	4.8	32.345	0	8.1077
423	A2AGH8;A2AGH9;A2AGH6	Mediator of RNA polymerase II transcription subunit 12	Med12	-	0.0128759	1	-0.0362352	-1.54689	-1.57265	-3.37554	-3.49228	-1.39415	-1.36036	26.5589	26.4926	24.8117	24.5309	26.6638	26.4252	6.62149	26.0115	25.8162	3	3	NaN	NaN	-0.389886	6	3	240.87	0	7.7882
426	A2AH25;Q5FWK3	Rho GTPase-activating protein 1	Arhgap1	-	0.232939	1	0.144534	1.55022	1.52541	1.69034	1.86858	1.97148	2.25165	29.656	29.5906	29.8776	29.8917	30.0295	30.0372	8.33465	29.8543	29.8399	3	3	-0.0972395	-0.157415	-0.133986	8	17.7	54.437	0	26.127
427	A2AH75;Q60575	Kinesin-like protein;Kinesin-like protein KIF1B	Kif1b	-	0.0581667	1	0.18985	-1.53088	-1.21348	-1.12883	-0.953679	-3.62123	-3.54424	26.5749	26.8517	27.0584	27.0695	24.4368	24.2413	6.92286	26.0233	26.0542	3	3	NaN	0.0418037	NaN	6	6.2	130.05	0	24.122
428	G3UZ34;A2AH85;O08810	116 kDa U5 small nuclear ribonucleoprotein component	Eftud2	-	0.620823	1	-0.326869	3.97452	3.65881	3.46853	3.07199	3.8359	3.56754	32.0803	31.724	31.6557	31.0952	31.8939	31.3531	8.61275	31.8766	31.3908	3	3	-0.384207	-0.479673	-0.607397	20	26.6	108.34	0	166.78
429	A2AHY3;P20067	DNA-binding protein inhibitor ID-1	Id1	-	0.217187	1	0.505489	-2.69569	-2.13772	-0.633663	-0.285075	-0.847136	-0.237226	25.4101	25.9275	27.5535	27.7381	27.2109	27.5483	8.04183	26.7248	27.0713	3	3	NaN	0.332278	0.0908535	3	23.2	17.897	0	7.7515
431	A2AI52;Q80U87	Ubiquitin carboxyl-terminal hydrolase;Ubiquitin carboxyl-terminal hydrolase 8	Usp8	-	1.15592	0.880339	-0.313405	-2.85066	-2.90292	-2.81525	-3.06126	-2.53594	-3.1779	25.2551	25.1623	25.372	24.9619	25.5221	24.6077	6.60101	25.383	24.9106	3	3	NaN	NaN	NaN	2	2.9	123.89	0	12.74
433	E9PZY8;A2AIV2	Protein virilizer homolog	1110037F02Rik;Kiaa1429	-	0.00774945	1	0.0226409	-1.59278	-2.12464	-4.3925	-3.88261	-3.25902	-3.16912	26.513	25.9406	23.7947	24.1406	24.799	24.6164	6.39035	25.0355	24.8992	3	3	-0.42711	NaN	NaN	4	3.2	207.17	0	12.926
435	A2AJ72;Q3TIX6		Fubp3	-	0.283883	1	0.273304	2.27538	2.73022	2.8441	2.93327	1.82224	2.09815	30.3811	30.7954	31.0313	30.9564	29.8802	29.8837	8.47344	30.4309	30.5452	3	3	0.302641	0.0213375	-0.0298237	13	26	61.447	0	56.587
436	A2AJH3;O70311;F7APP3	Glycylpeptide N-tetradecanoyltransferase;Glycylpeptide N-tetradecanoyltransferase 2	Nmt2	-	0.0479132	1	-0.141759	-2.20358	-2.33434	-1.77079	-2.17531	-0.0526009	0.0573959	25.9022	25.7309	26.4164	25.8479	28.0054	27.843	7.51107	26.7747	26.4739	3	3	NaN	NaN	-0.252398	4	9.4	56.984	0	12.137
437	A2AJI1;A8Y5P4;A2AJI0;F6WF36	MAP7 domain-containing protein 1	Map7d1	-	0.620813	1	0.205822	0.742359	0.806569	0.459154	0.704381	0.769245	1.07727	28.8481	28.8718	28.6464	28.7275	28.8272	28.8628	7.98531	28.7739	28.8207	3	3	-0.0666691	-0.0253385	-0.147953	6	9.8	85.763	0	14.28
438	A2AJK8;Q91Z38	Tetratricopeptide repeat protein 1	Ttc1	-	0.382466	1	-0.479363	-2.23178	-3.01671	-1.84967	-2.09408	-1.15925	-1.568	25.874	25.0485	26.3375	25.9291	26.8987	26.2176	7.60993	26.3701	25.7317	3	3	NaN	-0.485539	NaN	2	7.2	28.553	0.00031736	2.8566
441	A2AL12;Q8BG05	Heterogeneous nuclear ribonucleoprotein A3	Hnrnpa3	-	0.317394	1	-0.0728645	5.55958	5.34068	5.66126	5.56159	5.45289	5.55287	33.6653	33.4059	33.8485	33.5848	33.5109	33.3384	9.65296	33.6749	33.443	3	3	-0.133321	-0.258891	-0.404134	14	51.6	34.476	0	101.33
443	A2AL50;Q8C0I1;H3BKN2	Alkyldihydroxyacetonephosphate synthase, peroxisomal	Agps	-	0.0530853	1	-0.121036	-1.48167	-1.68017	0.301287	0.368821	-0.519831	-0.751968	26.6241	26.3851	28.4885	28.392	27.5382	27.0336	7.54137	27.5502	27.2702	3	3	NaN	-0.177914	-0.393823	5	12.4	74.342	0	48.962
444	A7TU71;A2ALU4	Protein Shroom2	Shroom2	-	1.27981	0.699771	-0.545223	-1.53889	-2.21575	-1.92788	-2.5891	-1.72905	-2.02663	26.5669	25.8495	26.2593	25.4341	26.3289	25.7589	6.71621	26.385	25.6808	3	3	-0.427459	NaN	-0.678695	2	1.5	165.26	0	5.115
446	A2AMV1;Q9D0I8	mRNA turnover protein 4 homolog	Mrto4	-	0.0710463	1	-0.283969	-1.01552	-1.3245	1.89411	2.16603	1.79089	0.976044	27.0902	26.7407	30.0813	30.1892	29.8489	28.7616	8.40197	29.0068	28.5638	3	3	NaN	-0.449198	-0.556818	7	27.7	27.417	0	16.649
447	F7CAZ6;A2AMW0;P47757;A0A0A0MQI9;F6YHZ8	F-actin-capping protein subunit beta	Capzb	-	0.0138843	1	0.0257022	-1.53777	-1.44856	-0.301039	-0.181941	-0.0954781	-0.226681	26.568	26.6167	27.8862	27.8412	27.9625	27.5589	8.06077	27.4722	27.3389	3	3	NaN	-0.000389593	-0.0531194	2	13.2	22.841	0	14.734
448	A2AMY5;Q91VX2	Ubiquitin-associated protein 2	Ubap2	-	0.0628481	1	-0.054486	1.89702	1.77854	2.30908	2.37244	1.68428	1.57593	30.0028	29.8438	30.4963	30.3956	29.7423	29.3615	8.35413	30.0804	29.867	3	3	-0.107694	-0.298194	-0.332462	11	13.5	117.83	0	71.386
449	A2AN08;F6SSP6	E3 ubiquitin-protein ligase UBR4	Ubr4	-	0.21365	1	0.50566	-4.37364	-3.72562	-2.09535	-2.29551	-2.70405	-1.63492	23.7321	24.3396	26.0919	25.7276	25.3539	26.1506	6.07	25.0593	25.406	3	3	NaN	-0.00755059	0.627887	2	0.7	572.28	0	37.577
450	F7CBX2;A2AN37;P52623	Uridine-cytidine kinase;Uridine-cytidine kinase 1	Uck1	-	0.204802	1	0.148581	-1.88916	-1.59496	-1.73123	-1.7352	-2.39556	-2.24005	26.2166	26.4703	26.456	26.288	25.6624	25.5455	7.60893	26.1117	26.1012	3	3	NaN	NaN	NaN	1	4.8	23.341	0.0059305	1.6555
452	J3QMC5;A2ANY6		Mdn1	-	0.479172	1	1.00855	-3.44196	-2.22513	-1.44109	-0.664239	-3.6185	-2.58653	24.6638	25.8401	26.7461	27.3589	24.4395	25.199	6.18124	25.2831	26.1327	3	3	NaN	0.268434	NaN	3	0.6	629.58	0.00034542	3.9989
453	A2AP32;Q3UIU2	NADH dehydrogenase [ubiquinone] 1 beta subcomplex subunit 6	Ndufb6	-	0.243046	1	-0.0903575	-2.46323	-2.53636	-2.25952	-2.57318	-2.75462	-2.6389	25.6425	25.5289	25.9277	25.45	25.3034	25.1467	7.61581	25.6245	25.3752	3	3	NaN	NaN	NaN	1	7.2	11.741	0.0082327	1.3762
454	A2AP78;O54879	High mobility group protein B3	Hmgb3	-	0.0615687	1	-0.320712	-3.09361	-3.82419	0.710518	0.51777	0.0694675	0.0306625	25.0121	24.241	28.8977	28.5409	28.1275	27.8162	8.4695	27.3458	26.8661	3	3	NaN	-0.292758	NaN	3	24.5	18.311	0	5.4875
456	A2APB8	Targeting protein for Xklp2	Tpx2	-	0.87893	1	-0.0909983	4.13652	4.09856	4.1487	4.11798	4.17245	3.96814	32.2423	32.1638	32.3359	32.1411	32.2304	31.7537	8.86695	32.2695	32.0195	3	3	-0.162525	-0.2843	-0.491673	25	40	85.893	0	187.09
458	A2API8;F7AA26;O54931	A-kinase anchor protein 2	Akap2;Pakap	-	0.140576	1	0.240023	-0.602045	-0.325786	0.144768	0.49521	-1.26943	-1.17607	27.5037	27.7394	28.332	28.5184	26.7886	26.6095	7.5409	27.5414	27.6224	3	3	0.370722	0.312898	0.0330882	3	4.2	101.6	0	11.636
459	Q3U8S1;A2APM5;A2APM3;A2APM4;E9QKM8;Q80X37;A2APM1;A2APM2;P15379	CD44 antigen	Cd44	-	0.111995	1	-0.102289	3.8217	3.85197	3.90741	3.74737	3.22579	3.04868	31.9274	31.9172	32.0946	31.7705	31.2838	30.8342	9.20658	31.7686	31.5073	3	3	-0.0804845	-0.180561	-0.347784	7	23.8	40.263	0	232.95
460	A2APR8;O08901	Mitotic checkpoint serine/threonine-protein kinase BUB1	Bub1	-	0.151698	1	-0.30644	-1.25317	-1.88022	-0.604948	-1.03523	0.159166	0.297173	26.8526	26.185	27.5823	26.9879	28.2172	28.0827	7.31986	27.5507	27.0852	3	3	NaN	-0.575078	-0.176446	5	5.1	119.73	0	10.093
462	A2APX3;P21460	Cystatin-C	Cst3	-	0.0635963	1	-0.0765813	2.21427	2.10451	1.3285	1.29008	2.27115	2.18958	30.32	30.1697	29.5157	29.3132	30.3291	29.9751	9.02715	30.055	29.8194	3	3	-0.0555763	NaN	-0.353856	2	26.5	11.141	0	15.984
466	A2AQE4;P61202	COP9 signalosome complex subunit 2	Cops2	-	0.011514	1	-0.0164324	1.31788	1.48616	1.06919	0.904061	0.300222	0.24777	29.4236	29.5514	29.2564	28.9272	28.3582	28.0333	8.26026	29.0127	28.8373	3	3	0.0863761	-0.179123	-0.433506	7	19.9	46.913	0	31.743
469	A2ARQ2;D6RCY2;D6RIP7;A2ARQ4;P84102	Small EDRK-rich factor 2	Serf2	-	0.360734	1	-0.0533199	1.2329	1.16303	1.22009	1.14416	1.32376	1.3096	29.3386	29.2283	29.4073	29.1673	29.3817	29.0952	9.59059	29.3759	29.1636	3	3	NaN	NaN	NaN	1	21.4	4.7704	0.0003012	2.3767
472	A2ASL8;Q7TQ95;A2ASM1;A2ASM0	Protein lunapark	Lnp	-	0.0346631	0.999601	-0.0204849	-0.891367	-0.8553	-1.03764	-1.41903	-1.21305	-0.929184	27.2144	27.2099	27.1496	26.6041	26.8449	26.8564	7.64993	27.0696	26.8901	3	3	0.127237	-0.464704	-0.414518	3	9.6	41.984	0	7.1421
475	A2ATI9;Q99JX3;A2ATI8;A2ATI6	Golgi reassembly-stacking protein 2	Gorasp2	-	0.0234628	1	-0.0500736	0.468344	0.341388	0.296221	0.434983	-1.03991	-1.20194	28.5741	28.4066	28.4834	28.4581	27.0181	26.5836	8.12561	28.0252	27.8161	3	3	-0.306698	-0.337813	NaN	3	9.3	45.026	0	7.9998
476	A2ATP5;A2ATP6;Q8C854;G8JL68;F6XJA1	Myelin expression factor 2	Myef2	-	0.0736252	1	0.0382417	1.77007	1.86211	1.83632	1.82465	1.4223	1.45666	29.8758	29.9273	30.0235	29.8478	29.4803	29.2422	8.33828	29.7932	29.6725	3	3	-0.157271	-0.2123	-0.246858	7	13.8	59.543	0	82.256
477	A2AU62;Q64012;A2AU61;A2AU60	RNA-binding protein Raly	Raly	-	0.17185	1	0.228294	0.78307	1.19952	0.980253	1.28023	0.0365238	0.00498009	28.8888	29.2647	29.1675	29.3034	28.0945	27.7905	8.23588	28.7169	28.7862	3	3	0.203139	-0.0148931	-0.362028	6	20.8	31.69	0	15.15
478	F6VQ81;Q3TUJ9;Q8BKP1;Q3TAI4;A2AUD5;Q9CYZ2;V9GWU5	Tumor protein D54	Tpd52l2	-	0.113198	1	-0.444553	2.37964	1.96227	1.68464	1.23094	-0.912004	-1.37459	30.4854	30.0275	29.8719	29.2541	27.146	26.411	8.6949	29.1677	28.5642	3	3	-0.485115	-0.615751	NaN	5	43.5	17.619	0	60.851
480	A2AUR7;Q9D031;Q01730	Ras suppressor protein 1	Rsu1	-	0.0532985	1	-0.109246	0.455107	0.504165	0.689217	0.58845	-0.787193	-1.06322	28.5609	28.5694	28.8764	28.6116	27.2708	26.7223	8.21527	28.236	27.9678	3	3	-0.0947877	-0.266455	-0.426412	6	28.1	29.543	0	11.642
482	A2AVJ7;Q99PL5	Ribosome-binding protein 1	Rrbp1	-	2.51202	0.0576	0.191933	3.93983	4.12529	3.89271	4.07001	3.85768	4.07071	32.0456	32.1905	32.0799	32.0932	31.9157	31.8563	8.40866	32.0137	32.0467	3	3	0.115832	-0.00307618	-0.114644	28	21.1	158.39	0	188.92
483	A2AW05;Q08943	FACT complex subunit SSRP1	Ssrp1	-	0.182713	1	-0.258767	1.51175	1.1094	2.43033	2.29211	2.63853	2.4028	29.6175	29.1746	30.6175	30.3153	30.6965	30.1884	8.4365	30.3105	29.8928	3	3	-0.357511	-0.505062	-0.692175	6	11.2	71.527	0	36.012
484	A2AW86;Q60767	Lymphocyte antigen 75	Ly75	-	0.128366	1	0.261757	-0.973425	-0.694531	-1.32006	-0.927894	-2.59863	-2.48442	27.1323	27.3707	26.8671	27.0953	25.4594	25.3011	6.91479	26.4863	26.589	3	3	0.499884	0.16221	NaN	2	1.3	197.38	0	7.1792
485	A2AWA9	Rab GTPase-activating protein 1	Rabgap1	-	0.222886	1	0.245618	-0.230373	-0.168679	-1.41619	-1.04807	-0.984722	-0.677673	27.8754	27.8965	26.771	26.9751	27.0733	27.1079	7.29614	27.2399	27.3265	3	3	0.081885	0.0136409	-0.372729	4	4.7	120.8	0	13.652
486	A2AWI9;A2AWI7;Q8R3V5	Endophilin-B2	Sh3glb2	-	0.544189	1	0.700385	-2.51688	-2.12675	-1.23183	-0.955319	-2.56223	-1.12771	25.5889	25.9385	26.9554	27.0678	25.4958	26.6579	7.52729	26.0133	26.5547	3	3	NaN	0.0731348	NaN	2	7.5	41.81	0	7.6657
488	A2AWT6;A2AWT7;A2AWT5;P25976	Nucleolar transcription factor 1	Ubtf	-	0.0658163	1	0.05358	1.64097	1.6707	2.29943	2.37673	1.858	1.91171	29.7467	29.7359	30.4866	30.3999	29.916	29.6973	8.31437	30.0498	29.9444	3	3	-0.100252	-0.138283	-0.308359	10	17.1	85.009	0	61.685
489	A2BE28	Ribosomal biogenesis protein LAS1L	Las1l	-	0.087121	1	-0.108899	0.154858	-0.124555	-0.304007	-0.394486	-1.06443	-1.02123	28.2606	27.9407	27.8832	27.6287	26.9936	26.7643	7.49507	27.7125	27.4446	3	3	-0.277342	-0.0704059	NaN	4	7.2	89.413	0	24.131
490	A2BE93;Q9EQU5;A2BE92	Protein SET	Set	-	0.767666	1	-0.559492	2.93081	2.42285	3.58041	3.05707	3.76091	3.11374	31.0366	30.4881	31.7676	31.0802	31.8189	30.8993	9.23401	31.541	30.8225	3	3	-0.471529	-0.666347	-0.915664	5	30.7	24.923	0	45.858
491	A2BFF8;Q3TPJ8;A2BFF5;A2BFF9;O88487	Cytoplasmic dynein 1 intermediate chain 2	Dync1i2	-	0.0645798	1	0.0789846	0.990202	1.16615	2.06143	2.14299	1.74773	1.72719	29.0959	29.2314	30.2486	30.1661	29.8057	29.5128	8.43048	29.7168	29.6368	3	3	0.23842	-0.171937	-0.370545	7	15.4	68.265	0	33.237
492	A2BG76;I7HIP8;A2BG75;A2BG77;P97863;A2ADI3	Nuclear factor 1;Nuclear factor 1 B-type	Nfib	-	0.00122077	1	0.00595729	0.407175	0.223235	-3.06993	-2.79852	0.580006	0.510401	28.5129	28.2885	25.1173	25.2246	28.638	28.296	7.86354	27.4227	27.2697	3	3	0.0821575	NaN	-0.582296	3	6.8	54.776	0.00036049	4.6445
497	A2RSX9;E9Q3G5;G5E8V9		Arfip1	-	0.0541566	1	0.013031	0.296604	0.343698	0.112865	0.157899	0.200502	0.147469	28.4023	28.4089	28.3001	28.1811	28.2585	27.933	8.00531	28.3203	28.1743	3	3	0.0799754	-0.272785	-0.362993	5	20.8	38.416	0	39.12
499	A3KFU5;Q6PHQ9;Q91YZ8;D3Z5M2;A3KFU8	Polyadenylate-binding protein	Pabpc4;Gm10110	-	0.535317	1	0.185298	1.02675	1.33077	1.07187	1.36295	1.49217	1.45296	29.1325	29.396	29.2591	29.3861	29.5502	29.2385	8.0769	29.3139	29.3402	3	3	0.286526	0.159242	-0.12986	12	24.4	69.43	0	11.169
500	A3KG44;Q8VC91;E9Q2Y3;Q7TSS3;O88522;A3KG40;A3KG41;A3KG38	NF-kappa-B essential modulator	Ikbkg	-	0.498604	1	0.318858	-1.57571	-0.946898	-0.824854	-0.628396	-0.773804	-0.642496	26.53	27.1183	27.3624	27.3948	27.2842	27.1431	7.87663	27.0589	27.2187	3	3	0.478299	0.0207689	-0.0483226	2	15.3	21.964	0	23.698
501	G8JL40;A3KG93;Q6ZQ88	Lysine-specific histone demethylase 1A	Kdm1a	-	0.184635	1	0.133993	-1.80194	-1.64265	-2.23046	-2.14652	-2.45958	-2.30082	26.3038	26.4226	25.9568	25.8766	25.5984	25.4847	7.08059	25.953	25.928	3	3	NaN	NaN	NaN	1	1.5	75.422	0.0064408	1.5531
503	H3BKK2;F7BE71;A3KGG8;Q9D9Z1;A3KGG6	Small kinetochore-associated protein	Knstrn	-	0.0364155	0.997636	0.121508	-0.518896	-0.330752	1.15479	1.27053	2.29627	2.35692	27.5868	27.7345	29.342	29.2937	30.3543	30.1425	8.68137	29.0944	29.0569	3	3	NaN	-0.129892	-0.240384	3	18.3	20.596	0	13.081
504	A3KGI3;Q66JQ7	Protein CASC5	Casc5	-	0.0361923	0.997793	0.08811	1.11978	1.71295	0.537376	0.217065	-0.543789	-0.552317	29.2255	29.7782	28.7246	28.2402	27.5142	27.2332	7.34185	28.4881	28.4172	3	3	-0.458921	-0.360768	-0.48754	8	5	238.18	0	51.398
505	E9Q5A8;A3KGJ7;Q60952;Q8BZX9;B7ZCN3	Centrosome-associated protein CEP250	Cep250	-	1.40008	0.578256	-1.04498	-1.43082	-3.23706	-2.34019	-3.18586	-2.54359	-3.02663	26.6749	NaN	25.847	24.8373	25.5144	24.7589	6.27907	26.0121	24.7981	3	2	NaN	NaN	NaN	2	0.9	278.84	0	5.2014
506	A3KGV9;V9GXZ0;A3KGW0;A3KGV1	Outer dense fiber protein 2	Odf2	-	0.157785	1	0.258485	-1.38758	-1.41529	-0.905144	-0.403203	-0.0722237	0.229004	26.7182	26.6499	27.2821	27.62	27.9858	28.0146	7.53153	27.3287	27.4282	3	3	-0.261275	0.189034	-0.0667295	4	7	75.522	0	22.792
507	B1AVP1;A3KMF4;E9Q921;O88573	AF4/FMR2 family member 1	Aff1	-	0.0875425	1	-0.19639	-2.68875	-3.53148	-3.03663	-2.37521	-4.21569	-4.62355	25.417	24.5337	25.1506	25.648	23.8423	23.162	6.64	24.8033	24.4479	3	3	NaN	NaN	NaN	2	3	94.296	0	5.6631
509	F6SJC5;A6H6E9	Tetratricopeptide repeat protein 23-like	Ttc23l	-	1.02023	1	0.526571	-3.83982	-3.79945	-4.04588	-3.31823	-3.81659	-3.0049	24.2659	24.2658	24.1413	24.7049	24.2414	24.7807	7.22675	24.2162	24.5838	3	3	NaN	NaN	NaN	1	4.5	19.796	0.0059322	1.657
513	Q8C6H0;A8DIL0;Q9JL15	Galectin;Galectin-8	Lgals8	-	0.745333	1	0.228103	-2.66686	-2.65566	-3.05475	-2.65091	-3.06893	-2.79967	25.4389	25.4096	25.1325	25.3723	24.9891	24.9859	7.1983	25.1868	25.2559	3	3	NaN	NaN	NaN	1	4.5	25.428	0.00032595	3.2083
517	B0QZU2;Q9CYY7	Protein slowmo homolog 2	Slmo2	-	1.04987	1	0.35004	-1.51983	-1.17296	-1.13483	-0.967471	-1.32681	-0.790924	26.5859	26.8923	27.0524	27.0557	26.7312	26.9946	8.02942	26.7898	26.9809	3	3	NaN	NaN	NaN	1	12.4	11.394	0	6.3796
520	B0R091;P61022	Calcineurin B homologous protein 1	Chp1	-	0.534327	1	-0.642689	0.905655	0.124063	0.205593	-0.266444	1.59124	0.9168	29.0114	28.1893	28.3928	27.7567	29.6492	28.7024	8.39081	29.0178	28.2161	3	3	-0.541198	-0.801053	-0.698787	4	24.6	21.997	0	18.542
522	H3BKL8;B1AQF4;Q9D7X3;Q3V2Y9	Dual specificity protein phosphatase 3	Dusp3	-	2.81539	0.0428182	-0.513887	0.699821	0.281747	0.908209	0.296769	0.863258	0.351112	28.8056	28.347	29.0954	28.3199	28.9212	28.1367	8.55677	28.9407	28.2679	3	3	-0.459556	-0.649955	-0.829511	4	39.3	16.013	0	38.076
523	Q3UZ24;B1AQP7		Apol7e;Apol7b	-	1.31352	0.664637	0.368485	0.294041	0.693274	0.257454	0.458385	-0.0412407	0.46405	28.3998	28.7585	28.4447	28.4815	28.0167	28.2496	8.02922	28.2871	28.4966	3	3	NaN	NaN	NaN	1	2.2	40.241	0.0069599	1.5031
524	B1AQR8;G3X9T7;O08573	Galectin;Galectin-9	Lgals9	-	1.0496	1	1.23418	0.920271	2.21374	0.939779	2.20395	-0.172922	0.971981	29.026	30.279	29.127	30.2271	27.8851	28.7575	8.46679	28.6794	29.7545	3	3	1.33765	1.12882	0.896001	4	12.2	39.907	0	17.962
527	B1ARD6		Slfn9	-	0.390909	1	1.06073	-2.25001	-1.31706	-0.893259	0.0884161	-3.83401	-2.56645	25.8557	26.7482	27.294	28.1116	24.224	25.2191	7.17397	25.7912	26.693	3	3	NaN	0.679244	NaN	3	4	103.99	0	8.7097
528	E9QA63;B1ARU4;E9PVY8;Q9QXZ0;A0A0A0MQA6;F6Q750;E9QNP1	Microtubule-actin cross-linking factor 1	Macf1	-	1.73257	0.282766	-0.440625	0.89884	0.631713	0.940371	0.318519	1.06175	0.628853	29.0046	28.6969	29.1276	28.3417	29.1197	28.4144	6.8376	29.084	28.4843	3	3	-0.520356	-0.842853	-0.7139	15	2.9	831.93	0	160.93
530	B1ASE2;G3X9L6;Q9DCX2	ATP synthase subunit d, mitochondrial	Atp5h;Gm10250	-	0.623236	1	-0.435155	1.22228	0.677718	1.22944	0.95515	0.621469	0.134859	29.328	28.7429	29.4167	28.9783	28.6795	27.9204	8.48467	29.1414	28.5472	3	3	-0.427867	-0.457891	-0.674568	3	21.7	15.882	0	19.113
532	B1AT03;Q3UC82;Q80ZH7;K4DI59;P97386;Q3TJN5	DNA ligase;DNA ligase 3	Lig3	-	0.303668	1	-0.357793	-0.924541	-1.36521	-0.633955	-0.861814	-1.69602	-2.10087	27.1812	26.7	27.5533	27.1613	26.362	25.6847	7.17519	27.0321	26.5154	3	3	-0.602394	-0.36201	-0.64318	5	6.1	106.14	0	21.768
534	B1AT92;Q60631	Growth factor receptor-bound protein 2	Grb2	-	0.689666	1	-0.244333	2.24652	2.0809	2.6529	2.42657	2.59323	2.25217	30.3523	30.1461	30.8401	30.4497	30.6512	30.0377	8.79519	30.6145	30.2112	3	3	-0.226527	-0.353561	-0.585063	8	36	23.587	0	17.539
535	B1AV77;B1ATI0;P47740	Aldehyde dehydrogenase;Fatty aldehyde dehydrogenase	Aldh3a2	-	0.407806	1	-0.241012	-0.817505	-0.854184	-0.363676	-0.657298	-0.899141	-1.29188	27.2882	27.211	27.8235	27.3659	27.1588	26.4937	7.68756	27.4235	27.0235	3	3	-0.438874	-0.301515	-0.551522	3	8	54.33	0	8.0577
536	B1ATL6;P47809	Dual specificity mitogen-activated protein kinase kinase 4	Map2k4	-	0.367429	1	-0.19442	-1.62873	-1.5626	-1.70208	-2.00949	-1.91677	-2.25876	26.477	26.5026	26.4851	26.0137	26.1412	25.5268	7.63302	26.3678	26.0144	3	3	NaN	NaN	NaN	1	7.3	22.475	0.00035014	4.2515
537	B1ATP7;Q80Y81	Zinc phosphodiesterase ELAC protein 2	Elac2	-	0.0579123	1	-0.0944678	0.150768	-0.0674047	0.494865	0.498395	-0.822456	-0.891216	28.2565	27.9978	28.6821	28.5216	27.2355	26.8943	7.57403	28.058	27.8046	3	3	0.284277	-0.0909873	-0.228655	6	9.4	91.946	0	20.401
538	B1ATZ0;B1ATZ1;Q3UMA3;Q99LI8	Hepatocyte growth factor-regulated tyrosine kinase substrate	Hgs	-	0.0390234	0.999299	0.0477289	0.258324	0.340171	-0.0362301	0.136119	1.07521	0.964203	28.3641	28.4054	28.151	28.1593	29.1332	28.7498	7.82496	28.5494	28.4381	3	3	NaN	-0.261621	-0.410946	5	5.6	85.778	0	7.7381
539	B1AU25;Q9Z0X1	Apoptosis-inducing factor 1, mitochondrial	Aifm1	-	0.216904	1	0.121658	2.98437	3.10206	3.5142	3.5449	3.00383	3.22041	31.0901	31.1673	31.7014	31.5681	31.0618	31.006	8.72074	31.2844	31.2471	3	3	0.00633396	-0.121	-0.295004	13	27.6	66.113	0	85.375
541	B1AU75;Q99MD9;B1AU76	Nuclear autoantigenic sperm protein	Nasp	-	0.23312	1	-0.0888526	3.13995	3.21745	3.41533	3.25951	3.09505	2.90681	31.2457	31.2827	31.6025	31.2827	31.153	30.6924	8.56776	31.3338	31.0859	3	3	-0.213738	-0.384339	-0.547531	14	19.5	84.012	0	64.087
543	B1AUX2;Q61191	Host cell factor 1;HCF N-terminal chain 1;HCF N-terminal chain 2;HCF N-terminal chain 3;HCF N-terminal chain 4;HCF N-terminal chain 5;HCF N-terminal chain 6;HCF C-terminal chain 1;HCF C-terminal chain 2;HCF C-terminal chain 3;HCF C-terminal chain 4;HCF C-terminal chain 5;HCF C-terminal chain 6	Hcfc1	-	0.365731	1	-0.0975666	2.07778	1.97604	1.89652	1.679	1.93684	1.96339	30.1835	30.0413	30.0837	29.7022	29.9948	29.749	7.94862	30.0874	29.8308	3	3	-0.255443	-0.358232	-0.428624	9	5.4	215.05	0	37.596
545	B1AWE0;Q6PFA2;B1AWE1;B1AWD8;B1AWD9;O08585	Clathrin light chain A	Clta	-	0.038385	0.998208	0.113954	-1.1096	-0.978129	1.37519	1.39532	0.447113	0.637377	26.9961	27.0871	29.5624	29.4185	28.5051	28.4229	8.55762	28.3546	28.3095	3	3	NaN	-0.107866	-0.279862	4	20.4	23.478	0	35.967
547	B1AXD8	Akirin-2	Akirin2	-	0.099302	1	-0.171906	-1.56658	-1.83273	-1.86058	-2.18827	-0.62833	-0.550215	26.5392	26.2325	26.3266	25.8349	27.4297	27.2353	7.81898	26.7652	26.4342	3	3	NaN	NaN	NaN	2	9.5	22.113	0	5.6308
549	B1AXN9;P18654;B1AXP0;B1AXN8;B1AXN5	Ribosomal protein S6 kinase alpha-3	Rps6ka3	-	0.266535	1	-0.239043	0.337023	-0.146335	0.0579662	0.131057	0.967737	0.660875	28.4428	27.9189	28.2452	28.1542	29.0257	28.4464	7.68854	28.5712	28.1732	3	3	-0.300786	-0.541156	-0.629612	5	8.3	80.669	0	17.071
552	B1AZ15;B1AZ14;Q3UMF0	Cordon-bleu protein-like 1	Cobll1	-	0.170841	1	0.288499	0.0913448	0.462459	-0.744522	-0.423842	0.886566	1.06027	28.1971	28.5277	27.4427	27.5993	28.9446	28.8458	7.46672	28.1948	28.3243	3	3	0.118227	0.0106367	-0.0863848	8	8.9	133.27	0	45.471
553	B1AZ46;Q8BKX1	Brain-specific angiogenesis inhibitor 1-associated protein 2	Baiap2	-	0.0485457	1	-0.235114	-1.96808	-2.09518	1.66052	1.42981	1.60444	1.2569	26.1377	25.97	29.8477	29.453	29.6624	29.0425	7.96692	28.5493	28.1552	3	3	NaN	-0.421168	-0.555524	6	14.8	57.681	0	23.238
554	B1AZA7;O88327	Alpha-catulin	Ctnnal1	-	0.387378	1	-0.179185	-4.13644	-4.61223	-4.392	-4.23232	-3.93044	-4.15189	23.9693	23.453	23.7952	23.7908	24.1275	23.6337	6.83212	23.964	23.6258	3	3	NaN	NaN	NaN	1	9.1	23.632	0.0003076	2.6087
556	B1AZS9;O08807	Peroxiredoxin-4	Prdx4	-	1.72805	0.280371	-0.277545	2.76091	2.59375	2.85504	2.6012	2.80734	2.39571	30.8667	30.659	31.0422	30.6244	30.8653	30.1813	8.88299	30.9247	30.4882	3	3	0.000576886	-0.441282	NaN	2	8.3	26.391	0.00036036	4.6413
557	B1B1A8;Q6PDN3	Myosin light chain kinase, smooth muscle;Myosin light chain kinase, smooth muscle, deglutamylated form	Mylk	-	0.166441	1	-0.109402	-0.616674	-0.529511	-0.785593	-1.28154	-0.661427	-0.580853	27.4891	27.5357	27.4016	26.7416	27.3966	27.2047	7.01043	27.4291	27.1607	3	3	NaN	NaN	NaN	1	0.4	213.61	0.0037367	1.8541
558	B1B1D8;Q9D773;B1B1D7	39S ribosomal protein L2, mitochondrial	Mrpl2	-	0.494059	1	0.610069	-1.19919	-0.683764	0.10323	0.620383	-0.795324	0.00230598	26.9066	27.3815	28.2904	28.6435	27.2627	27.7879	7.98258	27.4866	27.9376	3	3	0.531569	0.548338	0.508632	3	12.2	33.099	0	10.265
559	S4R1B9;B1Q2W7;D3YZK4;Q80UV9	Transcription initiation factor TFIID subunit 1	Taf1	-	0.383671	1	-0.504192	-2.11612	-2.51918	-1.81432	-2.43922	-3.13687	-3.62149	25.9896	25.546	26.3729	25.5839	24.9211	24.1641	6.60693	25.7612	25.098	3	3	NaN	NaN	NaN	2	1.4	197.37	0	5.3155
560	B2KF35;P47811;B2KF34	Mitogen-activated protein kinase 14	Mapk14	-	0.242353	1	-0.185253	-0.365406	-0.29647	-0.04809	-0.407897	-0.749905	-1.01479	27.7403	27.7688	28.1391	27.6153	27.3081	26.7708	7.97765	27.7292	27.3849	3	3	-0.247166	-0.510005	NaN	4	20.9	29.637	0	15.491
561	B2M1R6;P61979;H3BKD0;H3BK96;H3BLL4;H3BKI8	Heterogeneous nuclear ribonucleoprotein K	Hnrnpk	-	0.815128	1	-0.21675	6.2127	5.97381	5.88918	5.71697	6.1303	5.89115	34.3184	34.039	34.0764	33.7401	34.1883	33.6767	9.6226	34.1944	33.8186	3	3	-0.169485	-0.258322	-0.362047	21	50.5	48.562	0	234.74
562	E9QAI5;B2RQC6;G3UWN2;E9QAT6	CAD protein;Glutamine-dependent carbamoyl-phosphate synthase;Aspartate carbamoyltransferase;Dihydroorotase	Cad	-	0.492281	1	-0.0932916	3.24389	3.17286	3.07415	2.95389	3.19922	3.11063	31.3496	31.2381	31.2614	30.9771	31.2572	30.8962	8.12859	31.2894	31.0371	3	3	-0.143564	-0.33228	-0.38432	23	12.9	236.25	0	79.062
563	B2RQG2		Phf3	-	0.0473126	1	0.201114	-3.59439	-2.89793	-0.556313	-0.279416	-3.46855	-3.83857	24.5114	25.1673	27.6309	27.7437	24.5894	23.947	6.74206	25.5772	25.6193	3	3	NaN	0.0447438	NaN	4	3	225.54	0	11.35
565	K3W4L0;B2RRE2;E9QAX2;Q9JMH9;E9QA74;E9Q405;A0A1C7ZN10	Unconventional myosin-XVIIIa	Myo18a	-	0.0678498	1	-0.236539	0.245995	0.0836229	-0.00572205	-0.128755	-2.30898	-2.73319	28.3517	28.1488	28.1815	27.8944	25.749	25.0524	7.09195	27.4274	27.0319	3	3	-0.225464	-0.223071	NaN	5	3.2	230.99	0	23.608
567	B2RS91	RNA polymerase I-specific transcription initiation factor RRN3	Rrn3	-	0.31991	1	0.202293	0.336983	0.46272	0.443861	0.764148	-0.0913467	0.0695095	28.4427	28.5279	28.6311	28.7873	27.9666	27.8551	7.73853	28.3468	28.3901	3	3	0.134878	0.0326651	-0.172831	7	12.5	74.517	0	16.462
568	B2RSU6;Q6AW69;D3Z3H4	Cingulin-like protein 1	Cgnl1	-	0.400618	1	0.410898	0.342548	1.025	1.60427	1.61701	1.21145	1.74894	28.4483	29.0902	29.7915	29.6402	29.2694	29.5345	7.7293	29.1697	29.4216	3	3	0.680594	0.465609	0.273814	10	8.6	148.17	0	80.486
569	E0CYI9;E9PWI6;B2RSU7;Q8CHG3	GRIP and coiled-coil domain-containing protein 2	Gcc2	-	0.29669	1	-0.290389	-0.853331	-1.42975	-0.749115	-1.00572	-0.214609	-0.252745	27.2524	26.6355	27.4381	27.0174	27.8434	27.5328	7.02049	27.5113	27.0619	3	3	-0.464345	-0.658219	-0.0287195	6	4.6	183.01	0	14.113
570	B2RUR8;H3BKW8;Q8R554	OTU domain-containing protein 7B;OTU domain-containing protein 7A	Otud7b;Otud7a	-	0.0829116	1	0.0419687	-1.23954	-1.2768	-1.26106	-0.944795	-1.38927	-1.54238	26.8662	26.7884	26.9261	27.0784	26.6687	26.2432	7.169	26.8204	26.7033	3	3	0.286999	0.132511	NaN	2	3.7	91.982	0	67.752
571	B2RWS6	Histone acetyltransferase p300	Ep300	-	0.0640646	1	-0.203975	0.413713	0.313014	-1.91807	-2.6525	-0.78755	-0.564346	28.5195	28.3782	26.2691	25.3707	27.2704	27.2212	7.21924	27.353	26.99	3	3	-0.0586683	NaN	-0.43224	8	3.9	263.3	0	38.238
573	B7ZWM8;B2RXP1;E9QAU9;Q8BVU0;E9Q892	Leucine-rich repeat and calponin homology domain-containing protein 3	Lrch3	-	0.195096	1	0.154157	-0.365149	-0.159242	-0.412663	-0.233363	-0.969984	-0.892719	27.7406	27.906	27.7745	27.7898	27.088	26.8928	7.56235	27.5344	27.5295	3	3	0.300885	0.160662	0.414893	5	10.4	76.286	0	29.294
574	B2RXW8;B2RXQ2		Ppfia1	-	0.168009	1	-0.181772	-2.34867	-2.92791	-2.57183	-1.9501	-1.62646	-2.21427	25.7571	25.1373	25.6154	26.0731	26.4315	25.5713	6.78799	25.9347	25.5939	3	3	NaN	NaN	NaN	1	1.2	140.13	0	5.9172
575	B2RXS4	Plexin-B2	Plxnb2	-	0.00765719	1	0.0244884	1.50471	1.60857	-0.728477	-0.739064	1.43651	1.4167	29.6105	29.6738	27.4587	27.2841	29.4945	29.2023	7.59171	28.8546	28.7201	3	3	-0.135586	-0.142003	-0.420858	9	5.9	206.23	0	47.968
576	B2RY56;S4R2B0	RNA-binding protein 25	Rbm25	-	0.0700274	1	0.05019	1.57553	1.55674	1.38888	1.32032	1.8199	2.05782	29.6813	29.622	29.5761	29.3435	29.8779	29.8434	8.20401	29.7118	29.6029	3	3	0.0399806	-0.176789	-0.169664	8	12.3	99.551	0	96.389
577	B7FAU9;Q8BTM8;B7FAV1	Filamin-A	Flna	-	0.242869	1	-0.061437	6.7698	6.68906	6.98988	6.92103	6.93807	6.90334	34.8755	34.7543	35.1771	34.9442	34.9961	34.6889	9.15827	35.0162	34.7958	3	3	-0.0630926	-0.213655	-0.333807	87	44.3	280.5	0	323.31
578	B7ZBX7;Q8BG17	Nucleolar protein 12	Nol12	-	1.71719	0.281804	-0.525262	-0.789177	-1.41461	-0.572857	-0.987046	-0.668793	-1.20496	27.3166	26.6506	27.6144	27.0361	27.3892	26.5806	8.10514	27.44	26.7558	3	3	NaN	NaN	NaN	1	6.9	20.278	0.00035932	4.6047
579	B7ZBY7;E9PY39;Q9CZY3;Q9D2M8	Ubiquitin-conjugating enzyme E2 variant 1;Ubiquitin-conjugating enzyme E2 variant 2	Ube2v1;Gm20431;Ube2v2	-	0.103689	1	0.142552	2.42574	2.57284	1.95027	2.18139	3.23503	3.28447	30.5315	30.6381	30.1375	30.2045	31.293	31.07	8.94312	30.654	30.6375	3	3	0.0703893	-0.171596	-0.283106	5	28.9	19.339	0	17.603
580	B7ZC23;Q91W39	Nuclear receptor coactivator 5	Ncoa5	-	0.164814	1	-0.305805	-2.54786	-2.12111	-1.04941	-1.37804	-0.336691	-1.35222	25.5579	25.9441	27.1378	26.6451	27.7213	26.4333	7.7176	26.8057	26.3409	3	3	NaN	NaN	-0.807175	3	12.4	31.554	0	9.2782
582	B7ZCF1;O88685;A2AGN7;A0A087WPH7	26S protease regulatory subunit 6A	Psmc3	-	0.169866	1	-0.0921936	4.04952	3.82388	3.5057	3.4881	3.54883	3.51549	32.1553	31.8891	31.6929	31.5113	31.6068	31.3011	8.87936	31.8183	31.5671	3	3	-0.148801	-0.24395	-0.351001	18	48.8	50.395	0	109.48
583	B7ZCL8;P70290;A2AN84;B7ZCL9	55 kDa erythrocyte membrane protein	Mpp1	-	0.413485	1	0.410911	1.077	1.3589	1.45075	1.88468	0.383593	0.900492	29.1827	29.4241	29.638	29.9078	28.4416	28.6861	8.21846	29.0874	29.3393	3	3	0.257493	0.228726	0.215741	7	22.4	49.784	0	47.669
584	B7ZCP4;Q8C166;V9GWY2;B7ZCP7;B7ZCP6;E9Q806	Copine-1	Cpne1	-	0.126024	1	-0.20191	-1.78685	-1.94363	-1.0497	-1.36749	-0.367397	-0.498556	26.3189	26.1216	27.1375	26.6557	27.6906	27.287	7.6426	27.049	26.6881	3	3	NaN	NaN	-0.390888	3	6	52.853	0.00035702	4.5315
588	B7ZNL2;Q78ZA7;A0A140LJB5	Nucleosome assembly protein 1-like 4	Nap1l4	-	0.0357921	0.998432	0.057539	-0.453625	-0.802112	0.634897	0.458385	-0.638903	0.0587139	27.6521	27.2631	28.8221	28.4815	27.4191	27.8443	8.01119	27.9644	27.863	3	3	NaN	-0.518102	-0.434013	3	9.3	43.934	0	5.0043
589	Q91VU7;B7ZNL8;F7CG42		Pus7	-	0.13823	1	-0.325593	-0.405066	-0.593799	-2.42336	-2.71993	-1.7052	-2.19667	27.7007	27.4714	25.7639	25.3032	26.3528	25.5889	7.24905	26.6058	26.1212	3	3	-0.120686	NaN	NaN	2	5.3	74.792	0	7.8876
590	B8JJE7;Q8CEE0;D6RDR1;D6RH89	Centrosomal protein of 57 kDa	Cep57	-	0.1831	1	0.311946	1.22958	1.50328	1.02139	1.41984	-0.208273	0.055418	29.3353	29.5685	29.2086	29.443	27.8497	27.841	8.17687	28.7979	28.9508	3	3	0.286053	0.211635	0.228973	5	11.6	54.054	0	21.821
592	B8JK87;Q8K371;Q3TP05;B8JK81	Angiomotin-like protein 2	Amotl2	-	0.706711	1	0.371781	3.9615	4.3354	3.92911	4.28152	3.42461	3.81365	32.0672	32.4006	32.1163	32.3047	31.4826	31.5992	8.86504	31.8887	32.1015	3	3	0.257614	0.179766	0.126973	22	36.4	88.934	0	297.02
593	B9EHJ3;P39447;A0A0U1RPW2	Tight junction protein ZO-1	Tjp1	-	1.60167	0.377644	-0.717173	1.28654	0.618825	1.80316	1.0215	1.70248	1.00034	29.3923	28.684	29.9904	29.0447	29.7605	28.7859	7.67132	29.7144	28.8382	3	3	-0.688125	-0.855745	-0.799571	14	12.3	188.85	0	92.703
594	B9EJ54;A0A0J9YUD5		Nup205	-	0.942575	1	0.271202	1.96576	2.20697	1.63869	1.90827	1.69264	1.99546	30.0715	30.2722	29.8259	29.9314	29.7506	29.781	7.78564	29.8827	29.9949	3	3	0.181421	0.0753272	-0.0515936	20	12.1	227.46	0	60.687
595	B9EKS2;Q6ZPY7	Lysine-specific demethylase 3B	Kdm3b	-	0.0663857	1	-0.149163	-1.02728	-1.39421	-0.995239	-0.782617	-2.51844	-2.81161	27.0785	26.671	27.192	27.2405	25.5395	24.9739	6.89385	26.6033	26.2952	3	3	-0.26401	-0.6474	NaN	2	1.5	191.46	0	8.6059
596	C0HKD9;C0HKD8			-	0.257993	1	-0.304667	0.896105	0.640241	1.93369	1.64324	1.00345	0.635773	29.0019	28.7055	30.1209	29.6664	29.0614	28.4213	8.36226	29.3947	28.9311	3	3	-0.357197	-0.33052	-0.626758	6	19.4	51.954	0	43.804
597	C0HKG6;C0HKG5			-	0.878879	1	-0.611009	-2.87556	-3.50628	-3.43684	-4.27858	-3.0365	-3.39706	25.2302	24.5589	24.7504	23.7446	25.0215	24.3885	7.13133	25.0007	24.2307	3	3	NaN	NaN	NaN	1	3.5	29.608	0.00089339	2.2399
608	F6VQH5;D3YTQ3;Q9Z130	Heterogeneous nuclear ribonucleoprotein D-like	Hnrnpdl	-	0.149553	1	0.444888	1.33171	1.42874	-1.17733	-0.123042	1.76561	1.94896	29.4375	29.494	27.0099	27.9001	29.8236	29.7345	8.39354	28.757	29.0429	3	3	NaN	0.660381	-0.0646609	4	12.4	35.534	0	14.085
609	D3YTQ9;P62843	40S ribosomal protein S15	Rps15	-	0.0227533	1	-0.0664069	2.74692	2.62972	2.92613	2.8327	0.717752	0.729162	30.8527	30.6949	31.1133	30.8559	28.7757	28.5147	9.16566	30.2472	30.0218	3	3	-0.137045	-0.25896	NaN	2	24.6	13.742	0	6.9277
610	D3YTR5;Q9Z2D8;F6WZH1;D3YTR4	Methyl-CpG-binding domain protein 3	Mbd3	-	0.580713	1	-0.205311	1.49559	1.25544	1.06342	0.924825	1.31625	1.07907	29.6013	29.3207	29.2506	28.948	29.3742	28.8646	8.46883	29.4087	29.0444	3	3	-0.286128	NaN	-0.53778	4	21.1	29.07	0	22.109
611	D3YWT0;D3Z569;D3YTS1;Q9R0P6	Signal peptidase complex catalytic subunit SEC11;Signal peptidase complex catalytic subunit SEC11A	Sec11a	-	0.216548	1	-0.392691	-2.59361	-3.06451	-0.921324	-1.42087	-1.49937	-1.707	25.5121	25.0007	27.2659	26.6023	26.5586	26.0786	7.75705	26.4455	25.8939	3	3	NaN	-0.774429	NaN	2	10	19.569	0.00034435	3.9546
615	D3YU12;Q8K2T1;G5E8S7	NmrA-like family domain-containing protein 1	Nmral1	-	0.872642	1	0.384206	-0.498856	-0.0836439	-0.488583	-0.166781	-0.948303	-0.5327	27.6069	27.9816	27.6986	27.8564	27.1097	27.2529	7.88755	27.4717	27.6969	3	3	0.413811	0.231555	-0.0515936	4	13.4	33.081	0	7.7715
617	D3YU17;Q8VCM8	Nicalin	Ncln	-	0.188602	1	0.0977859	1.97137	2.08333	2.14214	2.30308	1.73462	1.75507	30.0771	30.1486	30.3293	30.3262	29.7926	29.5406	8.50573	30.0664	30.0051	3	3	0.0807941	-0.0710271	-0.110573	8	16.9	62.779	0	52.526
619	F6SBR5;D3Z1U0;E9QL53;D3YU89;P49025	Citron Rho-interacting kinase	Cit	-	0.06382	1	0.19454	-2.94482	-2.51152	-0.772633	-0.611814	-3.08759	-3.09809	25.1609	25.5537	27.4146	27.4113	24.9704	24.6875	6.60557	25.8486	25.8842	3	3	NaN	0.0213375	NaN	4	2.1	230.18	0	5.7579
620	D3YUG5;D3YUI2;Q8K4J6	MKL/myocardin-like protein 1	Mkl1	-	0.153937	1	0.153836	-0.691248	-0.46626	0.0417786	-0.0433798	0.135393	0.457071	27.4145	27.599	28.229	27.9798	28.1934	28.2426	7.78534	27.9456	27.9405	3	3	0.0264459	-0.438366	-0.326715	5	10.4	74.767	0	36.808
621	D3YUM1;Q91YT0;D3Z1U9	NADH dehydrogenase [ubiquinone] flavoprotein 1, mitochondrial	Ndufv1	-	0.940566	1	0.103924	1.80725	1.89342	1.71504	1.88483	1.88383	1.93964	29.913	29.9586	29.9023	29.908	29.9418	29.7252	8.45475	29.919	29.8639	3	3	0.163499	-0.109094	-0.179989	7	20.4	49.913	0	23.038
623	D3YUP1;Q9WVG6	Histone-arginine methyltransferase CARM1	Carm1	-	0.495257	1	0.28956	0.378338	0.331992	-0.273447	0.412868	-0.260996	-0.0322857	28.4841	28.3972	27.9138	28.436	27.797	27.7533	7.87613	28.0649	28.1955	3	3	NaN	0.0992279	0.138552	5	7.7	70.322	0	8.1951
624	D3YUV1;Q99J45	Nuclear receptor-binding protein	Nrbp1	-	0.344877	1	-0.629	0.0425682	-0.93369	0.137449	-0.221723	-1.50837	-2.05994	28.1483	27.1315	28.3247	27.8014	26.5496	25.7256	7.8123	27.6742	26.8862	3	3	-0.834699	-0.736268	NaN	4	9.9	60.85	0	14.931
625	D3Z730;Q3UUT0;G3X9H1;D3Z729;Q0P688;D3YUV9;Q8BMB3;M0QWD1	Eukaryotic translation initiation factor 4E type 2	Eif4e2	-	0.477631	1	-0.49511	-1.71543	-2.1855	-1.69306	-2.13236	-2.59551	-3.17148	26.3903	25.8797	26.4941	25.8908	25.4625	24.6141	7.46395	26.1156	25.4615	3	3	NaN	NaN	NaN	3	17.5	25.919	0	10.36
626	D3YUW7;E9QMC1;P59242	Cingulin	Cgn	-	0.0283717	0.998731	0.0590916	-1.04603	-0.77461	-1.03512	-0.141358	-1.45385	-2.44176	27.0597	27.2906	27.1521	27.8818	26.6041	25.3438	7.08807	26.9386	26.8387	3	3	0.211884	0.363115	NaN	5	4.4	135.74	0	18.166
627	D3YUW8;D3YUX1;Q0VGT3;Q8BZH4	Pogo transposable element with ZNF domain	Pogz	-	0.405299	1	0.46598	-2.61264	-1.78684	-1.47835	-1.12986	-1.23756	-1.01391	25.4931	26.2784	26.7089	26.8933	26.8204	26.7717	7.01187	26.3408	26.6478	3	3	NaN	-0.0164098	0.0554733	4	4.7	144.86	0	10.571
628	D3YUY3;F8WI18;P70182;F7C0X9;F8WHW6;O70161	Phosphatidylinositol 4-phosphate 5-kinase type-1 alpha;Phosphatidylinositol 4-phosphate 5-kinase type-1 gamma	Pip5k1a;Pip5k1c	-	0.378983	1	0.515144	-0.907297	-0.238959	-2.21617	-1.62838	-1.65926	-1.36996	27.1984	27.8263	25.971	26.3948	26.3987	26.4156	7.5173	26.5227	26.8789	3	3	0.374177	NaN	NaN	2	4.6	55.36	0	5.0479
631	D3YVC1;D3YWJ3;P25444;J3QMG5;A0A140T8L5;E9Q1N8;F6YTZ4;D3Z536	40S ribosomal protein S2	Rps2;Gm5786;Gm18025;Gm6576;Gm8225	-	0.325949	1	-0.181316	3.34693	3.11463	3.7566	3.65248	3.82322	3.6157	31.4527	31.1799	31.9438	31.6756	31.8812	31.4013	9.09089	31.7592	31.4189	3	3	-0.25312	-0.298761	-0.450538	9	38.3	28.601	0	39.776
632	D3Z3E8;E9PW39;D3YVL0;P23249	Putative helicase MOV-10	Mov10	-	0.237282	1	-0.128801	0.226404	0.355067	0.150776	0.0359373	0.0406456	-0.359581	28.3321	28.4203	28.338	28.0591	28.0986	27.426	7.511	28.2563	27.9685	3	3	0.726744	NaN	NaN	2	2.3	113.6	0.0048378	1.7484
633	D3YVM2;Q9QY73	Transmembrane protein 59	Tmem59	-	0.00180526	1	-0.00198873	-1.03054	-1.02461	-1.02923	-1.05993	-0.28319	-0.264381	27.0752	27.0406	27.158	26.9632	27.7748	27.5212	7.91306	27.336	27.175	3	3	-0.280895	-0.124157	-0.27127	2	9.8	28.592	0	12.466
635	D3YVV1;Q8VEK0	Cell cycle control protein 50A	Tmem30a	-	0.0664196	1	-0.211705	0.716877	-0.25677	-1.85118	-1.61286	-2.33055	-2.23033	28.8226	27.8085	26.336	26.4103	25.7274	25.5552	7.84888	26.962	26.5913	3	3	-0.113988	0.0947765	NaN	3	13.1	37.178	0	18.413
636	D3YVW2;Q8BXA1	Golgi integral membrane protein 4	Golim4	-	0.429791	1	-0.375256	0.894144	0.539159	0.992903	0.626838	1.75316	1.34845	28.9999	28.6044	29.1801	28.65	29.8112	29.134	8.01326	29.3304	28.7961	3	3	-0.421013	-0.538346	-0.575529	11	21.8	79.904	0	64.975
641	G3X927;D3YW42;Q8VC31	Coiled-coil domain-containing protein 9	Ccdc9	-	0.145202	1	-0.22017	-0.282454	-0.899558	-0.00118065	-0.278453	-1.54884	-1.31498	27.8233	27.1657	28.186	27.7447	26.5091	26.4706	7.76533	27.5062	27.127	3	3	-0.975	-0.457653	-0.656581	4	8.6	61.576	0	14.542
643	D3YWF6;Q7TQI3;D3Z7K0	Ubiquitin thioesterase OTUB1	Otub1	-	0.0428534	0.999896	-0.0830917	0.474684	0.15521	-0.773842	-0.981502	-1.32811	-1.05025	28.5804	28.2204	27.4134	27.0417	26.7299	26.7353	7.98437	27.5746	27.3325	3	3	-0.414576	NaN	NaN	3	19.9	28.036	0	22.424
648	F6YTL8;D3YWX2		Ylpm1	-	0.257214	1	-0.403658	-2.42623	-2.35159	-1.63456	-2.46378	-3.22049	-3.67688	25.6795	25.7136	26.5527	25.5594	24.8375	24.1087	6.65139	25.6899	25.1272	3	3	-0.267427	-0.475696	NaN	3	3.7	178.57	0	48.971
649	D3Z7P2;D3Z3Z2;D3YX08;D3Z0I8;Q3UBX0	Transmembrane protein 109	Tmem109	-	0.812848	1	-0.441384	-0.102016	-0.619376	-0.224699	-0.682712	0.28894	-0.0598392	28.0037	27.4458	27.9625	27.3405	28.3469	27.7257	8.46144	28.1044	27.504	3	3	NaN	NaN	-0.927002	2	28.8	8.0252	0	7.2799
650	D3YX28;D3YX27;Q9JIY5;F6TCV0	Serine protease HTRA2, mitochondrial	Htra2	-	0.00767647	1	0.0210565	-1.18402	-1.06123	-3.24647	-3.03605	-1.25532	-1.52536	26.9217	27.004	24.9407	24.9871	26.8027	26.2602	7.44108	26.2217	26.0838	3	3	-0.160492	NaN	-0.0883161	3	11.1	38.945	0	7.0088
651	D3YX34;E9Q586;E9Q3M3;O08788	Dynactin subunit 1	Dctn1	-	0.312349	1	0.484633	-0.342997	-0.179053	0.980516	1.54871	0.135628	0.857395	27.7627	27.8862	29.1677	29.5719	28.1936	28.643	7.68309	28.3747	28.7003	3	3	0.306029	0.09815	0.236707	8	9.5	126.82	0	37.39
652	D3YX62;O70252;D3Z4A2	Heme oxygenase 2	Hmox2	-	0.181944	1	0.151594	-0.0800991	0.178229	0.284409	0.401061	-0.461796	-0.381996	28.0256	28.2435	28.4716	28.4242	27.5962	27.4036	8.1175	28.0312	28.0237	3	3	0.367595	-0.186492	0.00245056	4	25.9	26.385	0	21.057
654	D3Z568;F6Y6V5;D3YX99;D3Z6W9;Q9CQH3	NADH dehydrogenase [ubiquinone] 1 beta subcomplex subunit 5, mitochondrial	Ndufb5	-	1.43063	0.563452	-0.472261	-2.81374	-3.06804	-2.55058	-2.94677	-2.30038	-3.06667	25.292	24.9972	25.6366	25.0764	25.7576	24.7189	7.78969	25.5621	24.9308	3	3	NaN	NaN	NaN	1	9.2	14.038	0.0023222	1.9939
655	S4R1M2;D3YXK2	Scaffold attachment factor B1	Safb	-	0.152137	1	-0.155442	1.75311	1.42229	1.33047	1.35197	0.777613	0.620602	29.8589	29.4875	29.5177	29.3751	28.8356	28.4062	8.0486	29.404	29.0896	3	3	-0.216954	-0.228689	-0.464863	8	12.1	105.32	0	64.802
656	D3Z3A6;D3YXR5;Q60953;F7BTZ2	Protein PML	Pml	-	0.36877	1	0.452503	-1.39478	-0.83335	-0.292688	0.291377	-0.19096	0.0210476	26.711	27.2319	27.8945	28.3145	27.867	27.8066	7.63261	27.4908	27.7843	3	3	NaN	0.380397	0.329985	4	8.4	70.481	0	16.247
658	F6T9K1;D3YY09;Q9D6N5;D3YYC2;G3UXH5	Dr1-associated corepressor	Drap1	-	0.368492	1	-0.250772	-0.566402	-0.629512	0.141905	-0.100526	0.15815	-0.288628	27.5393	27.4357	28.3291	27.9226	28.2161	27.4969	8.26406	28.0282	27.6184	3	3	NaN	-0.526078	NaN	3	17.6	19.971	0	8.6595
661	G5E8N3;D3YYC3;O88974	Histone-lysine N-methyltransferase SETDB1	Setdb1	-	0.437682	1	0.297512	-1.39952	-1.09419	-2.00451	-1.87254	-1.75921	-1.30397	26.7062	26.971	26.1827	26.1506	26.2988	26.4816	6.92181	26.3959	26.5344	3	3	0.154842	NaN	0.198997	2	1.7	144.54	0	5.0496
665	D3YYK0;Q8K4F5	Alpha/beta hydrolase domain-containing protein 11	Abhd11	-	0.332749	1	-0.334993	-2.44476	-2.5854	-2.0805	-2.34485	-1.24904	-1.84902	25.661	25.4798	26.1067	25.6783	26.8089	25.9365	7.53106	26.1922	25.6982	3	3	NaN	NaN	-1.11629	2	11	24.881	0.00035907	4.6015
668	D3YYT1;Q922P9	Putative oxidoreductase GLYR1	Glyr1	-	0.0563871	1	0.322551	-3.99125	-3.71317	-0.0766277	0.180476	0.359329	0.791807	24.1145	24.3521	28.1106	28.2036	28.4173	28.5774	7.69821	26.8808	27.0444	3	3	NaN	-0.00255586	0.062398	4	9.2	60.435	0	11.95
675	D3YZ60;Q9CYZ6	Uncharacterized protein C19orf60 homolog	2810428I15Rik	-	0.0750306	1	-0.12528	0.586544	0.388455	-0.473757	-0.566621	0.911566	0.826679	28.6923	28.4537	27.7135	27.4565	28.9696	28.6122	8.33074	28.4584	28.1742	3	3	-0.295996	-0.392099	-0.218212	3	22.5	16.739	0	7.7161
678	D3YZA1;D3Z7T7;E9PW20;Q9CY57	Chromatin target of PRMT1 protein	Chtop	-	0.0256164	1	0.0317968	1.96089	1.85503	1.36643	1.48077	2.39135	2.47826	30.0666	29.9203	29.5536	29.5039	30.4493	30.2638	8.96414	30.0232	29.896	3	3	-0.117208	0.0190613	-0.118962	4	28.5	13.447	0	29.651
680	E9Q4Q2;D3YZC9;D3YZD0;Q64213;D3YVH4	Splicing factor 1	Sf1	-	0.122766	1	-0.0225239	2.34044	2.34562	2.4219	2.49731	2.46033	2.31217	30.4462	30.4108	30.6091	30.5205	30.5183	30.0977	8.71182	30.5245	30.343	3	3	0.0154976	-0.188628	-0.445637	9	21.9	59.698	0	63.382
682	D3YZP9	Coiled-coil domain-containing protein 6	Ccdc6	-	0.251859	1	-0.365943	-1.76904	-2.0165	-0.909039	-1.34528	-2.32609	-2.74021	26.3367	26.0487	27.2782	26.6779	25.7319	25.0454	7.34978	26.4489	25.924	3	3	NaN	-0.375834	NaN	4	11.5	52.938	0	56.527
684	D3YZS5;P97473;D3Z282;Q3UNH9	RISC-loading complex subunit TARBP2	Tarbp2	-	0.811716	1	0.984554	-3.19424	-1.53012	-2.39993	-1.35391	-1.31367	-1.07015	24.9115	26.5351	25.7873	26.6693	26.7443	26.7154	7.6335	25.8144	26.6399	3	3	NaN	0.57918	0.0281448	3	16.5	26.108	0	6.2792
688	D3Z069;Q8K1N2	Pleckstrin homology-like domain family B member 2	Phldb2	-	0.215655	1	0.34694	-0.147985	0.100011	0.481066	0.853616	1.29291	1.71318	27.9578	28.1652	28.6683	28.8768	29.3509	29.4987	7.68072	28.659	28.8469	3	3	0.276437	0.299362	0.132906	9	9.5	127.17	0	60.124
690	D3Z0G0;Q9EQ80	NIF3-like protein 1	Nif3l1	-	0.124283	1	0.115385	-1.43581	-1.3245	-1.11302	-1.19944	-0.757826	-0.436565	26.6699	26.7407	27.0742	26.8237	27.3002	27.349	7.70714	27.0148	26.9711	3	3	-0.0356088	-0.379095	-0.25758	2	6.1	36.267	0.00030516	2.524
691	Q9D9P1;D3Z0L4;Q9CRB9	MICOS complex subunit Mic19	Chchd3	-	0.144785	1	-0.205446	0.467802	0.182353	1.65395	1.41864	0.601637	0.506062	28.5735	28.2476	29.8412	29.4418	28.6596	28.2916	8.49993	29.0248	28.6603	3	3	-0.301977	-0.395606	NaN	3	13.7	20.375	0	5.2385
692	D3Z0M9		Ddx23	-	1.23727	0.750599	-0.27011	0.599325	0.15133	0.543381	0.178329	0.303614	0.30633	28.7051	28.2166	28.7306	28.2015	28.3616	28.0919	7.68587	28.5991	28.17	3	3	-0.23511	-0.63785	-0.32081	5	7.2	95.493	0	34.486
693	E0CYI0;D3Z0Q5;G3UWC5;P70284;F6TUU5;E0CXJ4;A0A087WNP4;Q3TZS1;Q8C0Y1	Homeobox protein TGIF1;Homeobox protein TGIF2	Tgif1;Tgif2	-	0.286286	1	0.150277	-0.714499	-0.658977	-0.564806	-0.458016	-1.15281	-0.864288	27.3912	27.4062	27.6224	27.5651	26.9052	26.9213	7.96373	27.3063	27.2976	3	3	-0.00990192	-0.206828	NaN	2	10.1	17.637	0.00029895	2.3043
695	E9PWB1;D3Z4N0;D3Z0X5;Q6PDH0;F6RUK9;E9Q307;E9PWW4;F6RYD0;F7B296	Pleckstrin homology-like domain family B member 1	Phldb1	-	0.0825815	1	0.166418	-0.300549	-0.14202	-0.34791	0.110579	-1.59957	-1.71733	27.8052	27.9232	27.8393	28.1337	26.4584	26.0682	7.2481	27.3676	27.3751	3	3	0.183709	-0.0805608	NaN	6	5.9	145.04	0	19.238
697	D3Z637;D3Z125;E9PUA7;D3Z7X7;F8WHQ1;Q62393	Tumor protein D52	Tpd52	-	0.110084	1	-0.179754	-0.690199	-0.457065	0.0252228	-0.215322	1.06605	0.534193	27.4155	27.6082	28.2124	27.8078	29.124	28.3198	8.48895	28.2507	27.9119	3	3	-0.210446	-0.612064	-0.591919	3	24.7	17.603	0	13.781
699	D3Z158;Q8BML9;A0A140LHZ5		Qars	-	0.353821	1	-0.14594	0.828497	0.342605	0.633163	0.531337	0.744499	0.894398	28.9342	28.4078	28.8204	28.5545	28.8025	28.68	7.77743	28.8524	28.5474	3	3	0.252779	-0.428488	-0.212517	11	16	85.054	0	54.756
703	Q80XR8;J3QK07;D3Z1I2;E9PVA6;Q9JLQ2;F6U8T2;F7BIK4	ARF GTPase-activating protein GIT2	Git2	-	0.282425	1	0.101863	-0.162783	-0.229774	-0.237164	-0.0978632	-0.575443	-0.342165	27.943	27.8355	27.95	27.9253	27.4825	27.4434	7.63528	27.7919	27.7347	3	3	0.173767	-0.11034	0.0067647	3	5.4	75.632	0	8.7597
709	D3Z2W0;E9QM75;Q9WUU8	TNFAIP3-interacting protein 1	Tnip1	-	0.28173	1	-0.273897	-0.0202198	-0.114343	0.524702	0.141164	-0.43754	-0.781569	28.0855	27.9509	28.7119	28.1643	27.6204	27.004	7.74865	28.1393	27.7064	3	3	-0.167588	-0.496875	-0.647377	5	8.2	72.938	0	11.012
710	D3Z2Z1;F8WIA1;Q922J3;D3Z3M7;F6RCU2;Q8C0S5	CAP-Gly domain-containing linker protein 1	Clip1	-	0.0164506	0.9974	0.032198	-0.455883	-0.32746	0.766754	0.90866	1.17008	0.996347	27.6499	27.7378	28.954	28.9318	29.2281	28.7819	7.48343	28.6106	28.4838	3	3	-0.0908644	-0.406082	-0.269651	16	14.1	160.01	0	94.014
712	D3Z3A0;Q9DCL8	Protein phosphatase inhibitor 2	Ppp1r2	-	0.0979431	1	-0.0822086	1.2555	1.28959	0.587023	0.707267	0.925686	0.524733	29.3612	29.3548	28.7742	28.7304	28.9837	28.3103	8.65243	29.0397	28.7985	3	3	0.0482362	-0.0137566	-0.276835	5	23.6	21.919	0	42.282
714	D3Z3F1;Q9D824	Pre-mRNA 3-end-processing factor FIP1	Fip1l1	-	0.155627	1	0.104213	-2.37574	-2.28301	-2.07532	-2.23767	-2.88622	-2.50396	25.73	25.7822	26.1119	25.7855	25.1718	25.2816	7.20723	25.6712	25.6164	3	3	NaN	NaN	NaN	2	6.7	46.449	0	5.4813
715	D3Z3F8;Q8R1X6	Spartin	Spg20	-	0.00107301	1	0.00216166	-1.06984	-1.06628	0.458982	0.592349	-0.0497112	-0.180157	27.0359	26.9989	28.6462	28.6155	28.0083	27.6054	7.73551	27.8968	27.74	3	3	0.0856966	-0.207544	-0.328888	5	9.8	63.079	0	18.089
718	D3Z3Q3;Q921U8	Smoothelin	Smtn	-	0.480951	1	-0.325944	1.61769	1.28196	1.69911	1.39896	2.28879	1.94684	29.7234	29.3472	29.8863	29.4221	30.3468	29.7324	8.09019	29.9855	29.5006	3	3	-0.316456	-0.517523	-0.519259	10	14.8	103.04	0	123.43
719	D3Z3Y4;Q921W2;P70318;D6RGU1;A0A0U1RPB0	Nucleolysin TIAR	Tial1	-	0.287905	1	0.190369	1.15178	1.51134	0.990885	1.35528	0.843081	0.690235	29.2575	29.5766	29.1781	29.3784	28.9011	28.4758	8.44504	29.1122	29.1436	3	3	0.00259443	-0.113817	-0.464305	5	21.1	37.162	0	19.084
720	D3Z417;P56581;H3BLR1;H3BL22	G/T mismatch-specific thymine DNA glycosylase	Tdg	-	0.626203	1	-0.451487	0.488741	0.317473	0.680172	0.31389	0.238108	-0.578802	28.5945	28.3827	28.8674	28.3371	28.2961	27.2068	8.53752	28.586	27.9755	3	3	-0.261258	-0.511732	NaN	2	12.4	20.484	0	5.2918
723	F6TN80;D6RE22;D3Z4B0;Q3UIX4;F6RDI8;E9Q6E5		Srsf11	-	0.044422	1	0.0441214	-1.65226	-1.77438	-2.65199	-2.28733	-2.21176	-2.32193	26.4535	26.2908	25.5352	25.7358	25.8462	25.4636	7.98351	25.945	25.8301	3	3	NaN	NaN	NaN	3	42.6	10.925	0	6.7892
724	D3Z4B2;Q9CWZ7	Gamma-soluble NSF attachment protein	Napg	-	0.67259	1	0.284274	-2.58976	-2.212	-2.17117	-1.78539	-2.13284	-2.04355	25.516	25.8532	26.016	26.2378	25.9252	25.742	7.25232	25.8191	25.9443	3	3	NaN	NaN	NaN	1	2.8	39.366	0.0003095	2.6487
726	D3Z4L5;D3Z5P8;Q811U4	Mitofusin-1	Mfn1	-	0.128868	1	-0.159207	-2.45875	-2.65039	-2.57029	-2.58415	-3.38479	-3.65692	25.647	25.4148	25.6169	25.439	24.6732	24.1286	7.37898	25.3124	24.9942	3	3	NaN	NaN	NaN	1	5.3	20.807	0.004298	1.8347
730	D3Z4V1;Q922V4;F8WI31	Pleiotropic regulator 1	Plrg1	-	0.0927352	1	-0.0507876	1.84777	1.92407	1.83896	1.60666	2.16625	2.1699	29.9535	29.9893	30.0262	29.6298	30.2242	29.9555	8.32395	30.068	29.8582	3	3	-0.0789446	-0.282	-0.46027	11	30.2	56.059	0	67.521
731	D3Z553;Q6DG52	Protein Churchill	Churc1	-	0.0976834	1	0.0903988	-1.42948	-1.72145	-2.44605	-2.16745	-2.18893	-1.90437	26.6763	26.3438	25.7412	25.8557	25.8691	25.8812	8.33476	26.0955	26.0269	3	3	-0.193882	NaN	NaN	1	37.1	4.0817	0	5.0469
732	D3Z5I1;Q3UPF5;G3X9X5	Zinc finger CCCH-type antiviral protein 1	Zc3hav1	-	1.03772	1	0.455552	1.09712	1.55354	0.988674	1.37605	1.40779	1.93064	29.2029	29.6188	29.1759	29.3992	29.4658	29.7162	7.87807	29.2815	29.5781	3	3	0.458802	0.354001	0.237686	10	14	112.53	0	59.477
734	D3Z5N6;Q61103;F8WIP7	Zinc finger protein ubi-d4	Dpf2	-	0.0887002	1	0.125219	-0.0215874	0.0822172	1.01402	1.2896	0.174206	0.170479	28.0842	28.1474	29.2012	29.3128	28.2322	27.956	8.04524	28.5059	28.4721	3	3	-0.156386	-0.118069	-0.418099	5	15.1	45.854	0	18.953
735	D3Z600;O09012	Peroxisomal targeting signal 1 receptor	Pex5	-	0.605109	1	0.424936	-1.74904	-1.34654	-1.06869	-0.664407	-1.75185	-1.28382	26.3567	26.7187	27.1185	27.3588	26.3061	26.5017	7.34887	26.5938	26.8597	3	3	0.289834	0.190299	0.183328	5	10.3	69.836	0	27.292
736	G8JL76;D3Z636;Q91VM9	Inorganic pyrophosphatase 2, mitochondrial	Ppa2	-	0.0929568	1	0.123433	-1.63856	-1.81308	-0.965622	-0.886729	-0.886297	-0.420368	26.4672	26.2521	27.2216	27.1364	27.1717	27.3652	7.90351	26.9535	26.9179	3	3	NaN	-0.0678935	-0.0729683	2	17.1	17.2	0.0003296	3.3528
737	D3Z645;Q9QZ88;D3YYD5	Vacuolar protein sorting-associated protein 29	Vps29	-	0.170973	1	0.200068	-0.193295	0.282001	-1.00241	-0.977227	-0.335192	-0.235464	27.9125	28.3472	27.1848	27.0459	27.7228	27.5501	8.07365	27.6067	27.6478	3	3	0.0485151	-0.274407	-0.256183	3	22.2	16.137	0	7.665
738	D3Z6B9;Q8K009	Mitochondrial 10-formyltetrahydrofolate dehydrogenase	Aldh1l2	-	1.08597	0.967039	-0.729569	1.32619	0.86341	1.6706	0.98557	1.14511	0.104208	29.4319	28.9286	29.8578	29.0087	29.2031	27.8898	7.86792	29.4976	28.609	3	3	-1.0002	-1.20876	-1.25178	9	13	88.896	0	38.571
739	D3Z6D5;Q6TYB5	Fasciculation and elongation protein zeta-2	Fez2	-	0.119998	1	0.142069	-0.46813	-0.335605	0.464911	0.608882	0.413979	0.563688	27.6376	27.7296	28.6521	28.632	28.472	28.3493	8.067	28.2539	28.237	3	3	-0.0253385	-0.0191557	0.0200577	5	16.5	42.046	0	20.587
741	D3Z6S1;Q8BM55	Transmembrane protein 214	Tmem214	-	0.00878596	1	0.00441869	0.0306396	-0.15426	-0.421549	-0.147555	0.0717793	-0.00405884	28.1364	27.911	27.7657	27.8756	28.1298	27.7815	7.65781	28.0106	27.856	3	3	-0.0285576	0.0392789	-0.289122	5	7.6	71.302	0	7.953
743	D3Z6Z0;Q78ZM0;O70492;D3Z789	Sorting nexin-3	Snx3	-	0.062618	1	-0.0710913	-0.235361	-0.312839	-0.891069	-0.938903	0.0753117	-0.0126514	27.8704	27.7524	27.2961	27.0843	28.1333	27.7729	8.21163	27.7666	27.5365	3	3	NaN	NaN	-0.40484	4	28.6	16.315	0	5.6803
745	D3Z780;Q61749;A0A0J9YUY0	Translation initiation factor eIF-2B subunit delta	Eif2b4	-	0.643112	1	-0.177823	0.69739	0.53349	0.641205	0.495322	0.444422	0.220734	28.8031	28.5987	28.8284	28.5185	28.5024	28.0063	7.96269	28.7113	28.3745	3	3	-0.326787	-0.503343	-0.567725	5	11.7	62.352	0	23.127
746	H7BWX9;D3Z794;P61957;G3UZX6	Small ubiquitin-related modifier 2	Sumo2;Sumo3	-	0.626423	1	-0.404014	4.07733	3.49045	3.92871	3.45308	4.39002	4.24048	32.1831	31.5557	32.1159	31.4762	32.448	32.026	10.1124	32.249	31.686	3	3	-0.376826	-0.371889	-0.488572	2	41.5	6.0139	0	8.4012
747	D6RG59;D3Z795;Q9JK23	Proteasome assembly chaperone 1	Psmg1	-	0.0697063	1	0.171097	-2.70253	-2.68813	-2.13237	-1.8367	-4.15051	-3.9473	25.4032	25.3771	26.0548	26.1865	23.9075	23.8383	7.94573	25.1218	25.1339	3	3	NaN	0.15782	NaN	2	37.5	7.2891	0	11.269
748	D3Z7B5;Q8BWY9	Protein CIP2A	C330027C09Rik;Kiaa1524	-	0.165243	1	0.266476	1.28769	1.50259	2.75047	3.00736	2.05473	2.38238	29.3934	29.5678	30.9377	31.0305	30.1127	30.1679	8.21051	30.1479	30.2554	3	3	0.181802	0.114234	0.0275787	15	16.3	102.13	0	31.604
749	D3Z7C0;Q9Z2Q5	39S ribosomal protein L40, mitochondrial	Mrpl40	-	1.45329	0.553217	-0.258062	-1.0621	-1.19985	-1.0597	-1.21963	-0.836954	-1.31347	27.0436	26.8654	27.1275	26.8035	27.221	26.4721	7.98557	27.1307	26.7137	3	3	-0.554528	-0.258166	-0.478748	3	22.8	19.378	0	9.7426
753	D3Z7P3;D3Z7P4	Glutaminase kidney isoform, mitochondrial	Gls	-	0.311144	1	0.843535	-0.9895	-0.557361	-0.593222	-0.0242128	-3.56052	-2.03106	27.1162	27.5079	27.594	27.9989	24.4975	25.7545	7.40408	26.4026	27.0871	3	3	NaN	0.649845	0.571725	5	11.7	73.963	0	13.567
754	G3X922;D4AFX7		Dnajc13	-	0.536965	1	0.261107	-1.43028	-1.16131	-1.73971	-1.63346	-1.96986	-1.56177	26.6755	26.9039	26.4475	26.3897	26.0881	26.2238	6.70044	26.4037	26.5058	3	3	0.24987	-0.0174316	-0.035387	4	2.9	254.44	0	18.82
756	D6RCH1		Eif4g1	-	0.862506	1	0.355199	-2.08784	-1.76858	-1.68019	-1.56543	-1.88083	-1.24926	26.0179	26.2966	26.507	26.4577	26.1772	26.5363	8.10646	26.234	26.4302	3	3	NaN	NaN	-0.0575267	4	44.3	8.1831	0.00032626	3.233
757	D6REF7;Q8R0X7;D3YZT4	Sphingosine-1-phosphate lyase 1	Sgpl1	-	0.256363	1	0.0906703	-0.325617	-0.103486	-0.226244	-0.0822134	0.11937	0.025219	27.7801	27.9617	27.961	27.9409	28.1774	27.8108	7.81007	27.9728	27.9045	3	3	-0.0334662	-0.0863236	-0.176022	2	3.7	54.769	0.0054008	1.7308
770	E0CXK9;Q9CQ73;E0CX59		Pkp2	-	0.402464	1	0.684452	-1.42076	-0.774697	-0.712301	-0.303559	-2.71927	-1.72072	26.685	27.2905	27.4749	27.7196	25.3387	26.0648	7.46749	26.4995	27.025	3	3	NaN	-0.216921	NaN	2	6.7	52.491	0.0003667	4.8699
771	F6TS96;Q3TY99;E0CXU1;E0CXS2;E0CY14;F8WIE2;E0CXS9;J3KMT7;Q08122	Transducin-like enhancer protein 3	Tle3	-	0.977528	1	0.513335	-2.21752	-2.10319	-1.97688	-1.47764	-2.31719	-1.39075	25.8882	25.962	26.2103	26.5455	25.7408	26.3948	7.11919	25.9465	26.3008	3	3	NaN	NaN	NaN	1	2.1	75.386	0.0017498	2.0369
772	E0CY91;E0CYW1;E0CY38;E9QJZ1;E0CZB3;Q9EPV8	Ubiquitin-like protein 5	Ubl5;Gm16381	-	0.431833	1	0.0625432	1.78752	1.80395	1.78848	1.96707	1.77298	1.76558	29.8933	29.8692	29.9757	29.9902	29.831	29.5511	9.28943	29.9	29.8035	3	3	NaN	NaN	NaN	1	19.1	5.4004	0.00029994	2.3235
773	E0CZ12;E0CY45;E9PUK7;F8WHN7;Q08775;F6TRA6;E0CZC6	Runt-related transcription factor 2	Runx2	-	0.163228	1	-0.0287781	-0.155809	-0.330817	-0.200684	-0.115287	-0.170073	-0.166796	27.9499	27.7344	27.9865	27.9079	27.8879	27.6188	8.08365	27.9415	27.7537	3	3	-0.203934	-0.262694	-0.412827	3	7.4	45.574	0.00030166	2.4044
777	E0CYE2;F7DEU6;P50096	Inosine-5-monophosphate dehydrogenase;Inosine-5-monophosphate dehydrogenase 1	Impdh1	-	0.0842623	1	0.462724	-0.241962	0.0369196	-4.10524	-3.05795	0.909698	0.971695	27.8638	28.1021	24.082	24.9652	28.9677	28.7573	7.85115	26.9711	27.2749	3	3	NaN	NaN	-0.206628	4	9.6	52.47	0	12.15
778	E0CYH0;Q9ER69	Pre-mRNA-splicing regulator WTAP	Wtap	-	0.262604	1	-0.246676	-0.550734	-1.15775	-0.0693779	-0.357223	-0.148798	0.00603485	27.555	26.9075	28.1178	27.6659	27.9092	27.7916	7.79561	27.8607	27.455	3	3	-0.565716	-0.551078	-0.523836	5	14.9	44.203	0	20.19
779	E0CYH4;Q8C6G8;F6UT94;F7DFQ2	WD repeat-containing protein 26	Wdr26	-	0.183644	1	0.243212	-2.65608	-2.61679	-2.07643	-1.61427	-1.55246	-1.32427	25.4497	25.4484	26.1108	26.4089	26.5055	26.4613	7.18187	26.022	26.1062	3	3	NaN	-0.219371	-0.298229	2	3.5	68.879	0.00033047	3.3784
780	E0CYM1;E0CYH7;Q6P6L0	Filamin A-interacting protein 1-like	Filip1l	-	0.578732	1	0.333597	2.5585	2.86733	2.53837	2.77476	2.9909	3.44647	30.6642	30.9326	30.7256	30.7979	31.0489	31.232	8.39393	30.8129	30.9875	3	3	0.297367	0.168	0.124196	17	21.1	101.92	0	74.343
782	E0CYQ2;Q9CQ48	NudC domain-containing protein 2	Nudcd2	-	0.048365	1	0.0441608	0.237207	0.38161	0.447189	0.307578	-0.367199	-0.239508	28.343	28.4468	28.6344	28.3307	27.6908	27.5461	8.49445	28.2227	28.1079	3	3	-0.0787008	-0.462475	NaN	2	14.4	14.729	0.00033025	3.3755
784	F7D432;E9PWE0;E0CYV0;P23506;F6V9F1	Protein-L-isoaspartate O-methyltransferase;Protein-L-isoaspartate(D-aspartate) O-methyltransferase	Pcmt1	-	0.0758697	1	0.149192	1.94282	2.19659	0.942877	1.13074	2.70726	2.7132	30.0486	30.2618	29.1301	29.1539	30.7652	30.4988	8.6363	29.9813	29.9715	3	3	-0.0611045	-0.111259	-0.3246	4	19.2	29.167	0	44.812
786	E0CZ27;P84244;P02301	Histone H3;Histone H3.3;Histone H3.3C	H3f3a;H3f3c	-	0.0591246	1	0.114014	-1.82619	-1.32927	-0.350676	-0.260159	0.0111847	-0.234217	26.2796	26.736	27.8365	27.763	28.0692	27.5513	8.45446	27.3951	27.3501	3	3	NaN	NaN	-0.180103	5	46.2	13.322	0	39.686
787	E0CZ72;P28740;F8VQ42	Kinesin-like protein;Kinesin-like protein KIF2A	Kif2a	-	0.0819881	1	-0.0706749	0.581411	0.492236	-0.244358	-0.134608	0.289576	0.0569763	28.6872	28.5575	27.9429	27.8886	28.3476	27.8425	7.73833	28.3259	28.0962	3	3	-0.189516	0.20964	-0.53247	7	8.9	83.86	0	12.26
788	G3X8U7;E0CZ78;P48453;E9Q6P2	Serine/threonine-protein phosphatase;Serine/threonine-protein phosphatase 2B catalytic subunit beta isoform	Ppp3cb	-	0.198338	1	0.236125	-0.844246	-0.708901	-1.85828	-1.60326	-0.90793	-0.58993	27.2615	27.3563	26.3289	26.4199	27.1501	27.1956	7.51024	26.9135	26.9906	3	3	0.181802	NaN	-0.011617	4	11.1	58.131	0	6.1895
790	F6U6U5;F6S7W6;E9PU87;Q6P4S6;F6U8X4	Serine/threonine-protein kinase SIK3	Sik3	-	0.113095	1	0.160153	-0.0995541	-0.0302629	-0.188637	0.0189161	-1.26385	-1.06023	28.0062	28.035	27.9986	28.0421	26.7941	26.7253	7.43818	27.5996	27.6008	3	3	0.208392	0.0677764	-0.0154034	4	3.9	134.76	0	22.92
791	E9PUD2;Q8K1M6	Dynamin-1-like protein	Dnm1l	-	0.854855	1	0.236961	0.97117	1.22794	0.733356	1.00781	1.07813	1.25779	29.0769	29.2932	28.9206	29.031	29.1361	29.0434	7.83556	29.0445	29.1225	3	3	0.302992	0.202261	0.00662125	11	19	79.532	0	75.238
792	E9PUF4;E9Q640;E9PYZ7;Q6NZN0;A0A0R4J214	RNA-binding protein 26	Rbm26	-	0.109274	1	-0.282093	-2.54182	-3.06602	-1.55576	-1.72847	-0.452723	-0.602087	25.5639	24.9992	26.6315	26.2947	27.6053	27.1835	7.30522	26.6002	26.1591	3	3	NaN	NaN	-0.683808	2	2.4	111.01	0.00034746	4.1206
795	Z4YJU8;E9PUQ5;Q921M4	Golgin subfamily A member 2	Golga2	-	1.52418	0.473606	0.514957	0.929558	1.33468	1.23166	1.76281	0.969952	1.57855	29.0353	29.3999	29.4189	29.786	29.0279	29.3641	8.01498	29.1607	29.5167	3	3	0.443288	0.279412	0.116365	9	10.8	108.69	0	39.515
798	E9PUR6;E9PYV1;P06537	Glucocorticoid receptor	Nr3c1	-	0.287774	1	0.442132	-2.31886	-1.68301	-2.26251	-2.28377	-1.24586	-0.534052	25.7869	26.3822	25.9247	25.7394	26.8121	27.2515	7.13248	26.1746	26.4577	3	3	0.342669	NaN	0.0947765	3	5.8	87.163	0	32.286
801	E9PV22;Q505F5	Leucine-rich repeat-containing protein 47	Lrrc47	-	0.0397914	0.998615	-0.0208918	0.712526	0.565326	1.07411	0.973176	0.649355	0.834814	28.8183	28.6306	29.2613	28.9963	28.7073	28.6204	7.96006	28.929	28.7491	3	3	0.0447438	-0.174752	-0.274512	5	11.6	65.903	0	23.555
802	E9PXV7;E9PV41;O08808;F6XC54;D3Z074	Protein diaphanous homolog 1	Diap1;Diaph1	-	0.0276524	0.998368	0.0582879	0.106688	0.101066	-1.5787	-1.64961	-0.746349	-0.494949	28.2124	28.1663	26.6085	26.3736	27.3116	27.2906	7.26862	27.3775	27.2768	3	3	0.0234683	-0.504387	-0.0490987	6	4.9	139.33	0	8.908
803	E9PVA8		Gcn1l1	-	0.629678	1	-0.162816	1.59379	1.34625	1.34765	1.26435	1.65594	1.49833	29.6995	29.4115	29.5349	29.2875	29.7139	29.2839	7.44348	29.6494	29.3276	3	3	-0.00167453	-0.289651	-0.481747	16	7.3	293.02	0	57.089
804	E9Q9E1;E9PVC5;Q6NZJ6;E9PVC6;A0A0J9YUS5	Eukaryotic translation initiation factor 4 gamma 1	Eif4g1	-	0.877981	1	0.209999	4.84047	5.06687	4.8061	5.00979	5.06345	5.26336	32.9462	33.1321	32.9933	33.033	33.1214	33.0489	8.90684	33.0203	33.0713	3	3	0.153676	0.0184917	-0.128566	36	25.5	175.33	0	323.31
806	E9PVX6		Mki67	-	0.256362	1	-0.0790825	4.30153	4.2367	4.59406	4.51345	4.37497	4.28315	32.4073	32.3019	32.7813	32.5366	32.433	32.0687	8.3668	32.5405	32.3024	3	3	-0.0800269	-0.19164	-0.335117	59	25.8	350.86	0	323.31
807	E9QAH1;E9PVZ8		Golgb1	-	0.252727	1	0.324069	-1.59778	-1.3438	-2.25898	-1.93593	-1.05067	-0.655502	26.508	26.7214	25.9282	26.0872	27.0073	27.1301	6.53442	26.4812	26.6462	3	3	0.131985	0.315682	0.31904	7	3	365.29	0	30.071
810	Q3TF41;Q8BSH9;E9PW66;P28656	Nucleosome assembly protein 1-like 1	Nap1l1	-	0.538865	1	-0.522138	3.3784	2.78297	4.20469	3.76755	3.34936	2.81551	31.4841	30.8482	32.3919	31.7907	31.4074	30.6011	9.15939	31.7611	31.08	3	3	-0.358602	-0.430937	-0.72812	5	22	42.732	0	144.77
813	E9PWE8;Q3TT92;Q62188	Dihydropyrimidinase-related protein 3	Dpysl3	-	0.0747101	1	-0.0370801	2.54983	2.59995	2.54865	2.43862	2.91613	2.86479	30.6556	30.6652	30.7359	30.4618	30.9741	30.6504	8.43957	30.7885	30.5924	3	3	-0.0422191	-0.174166	-0.271566	13	23.3	73.884	0	101.77
814	E9PWG6		Ncapg	-	0.0169838	0.998822	0.0436261	-0.554398	-0.523887	-0.843283	-0.719686	-2.44413	-2.46736	27.5513	27.5413	27.3439	27.3035	25.6139	25.3182	7.26124	26.8364	26.721	3	3	-0.10869	-0.255374	NaN	6	7.4	112.87	0	15.381
815	V9GXE2;E9PWI8;P27577;V9GX28	Protein C-ets-1	Ets1	-	0.0331543	1	0.086209	-0.729162	-0.380038	-1.41153	-1.18892	0.949245	0.636133	27.3766	27.6852	26.7757	26.8342	29.0072	28.4217	8.22866	27.7198	27.647	3	3	NaN	NaN	-0.477241	2	9.8	25.63	0.00035249	4.3705
817	E9PWY9;Q8C0C7	Phenylalanine--tRNA ligase alpha subunit	Farsa	-	0.0386121	0.999334	-0.0667216	0.432858	0.147763	1.59483	1.63439	1.3843	1.42967	28.5386	28.213	29.782	29.6575	29.4423	29.2152	8.18455	29.2543	29.0286	3	3	-0.381404	-0.314015	-0.554273	8	20.9	57.47	0	67.059
819	E9PX53;E9QPR5;Q8K2V1	Serine/threonine-protein phosphatase 4 regulatory subunit 1	Ppp4r1	-	1.68711	0.302486	-0.6215	-1.90443	-2.79887	-1.93462	-2.37738	-2.22244	-2.74974	26.2013	25.2664	26.2526	25.6458	25.8355	25.0358	6.89341	26.0965	25.316	3	3	NaN	NaN	NaN	3	5.4	104.5	0	44.995
820	F6RY11;F6VIB5;E9PZG4;E9PX62;E9PXW8;E9PXW1;Q8C2B3	Histone deacetylase 7	Hdac7	-	0.140185	1	-0.290994	-1.97303	-2.51974	-2.02498	-1.51814	-3.04636	-3.87947	26.1327	25.5455	26.1622	26.505	25.0116	23.9061	7.49318	25.7689	25.3189	3	3	NaN	NaN	NaN	1	6.1	22.938	0.00034614	4.06
821	E9Q585;E9PX68;E9Q1Q0		Slc4a1ap	-	1.12885	0.923114	-0.435247	-0.98287	-1.43878	-1.26605	-1.88751	-1.14434	-1.37271	27.1229	26.6264	26.9212	26.1357	26.9136	26.4129	7.26738	26.9859	26.3917	3	3	-0.569222	-0.688148	-0.903765	4	6.6	79.671	0	20.018
822	E9PX70;Q60847	Collagen alpha-1(XII) chain	Col12a1	-	1.21147	0.802066	0.720913	0.629599	1.29483	-0.0420017	0.815478	0.0497036	0.689732	28.7353	29.3601	28.1452	28.8386	28.1077	28.4753	7.24647	28.3294	28.8913	3	3	0.725261	0.565305	0.375735	13	5.3	333.73	0	67.853
823	E9PXB7;Q8CFI0;G3X9H8	E3 ubiquitin-protein ligase NEDD4-like	Nedd4l	-	0.00748247	1	0.0306587	2.03552	2.00794	2.37681	2.38788	-0.689709	-0.581226	30.1413	30.0732	30.564	30.411	27.3683	27.2043	8.07133	29.3579	29.2295	3	3	0.0201999	-0.531302	NaN	5	5.5	112.22	0	13.457
825	E9PXX7;Q91W90;A0A0R4J1Y7	Thioredoxin domain-containing protein 5	Txndc5	-	0.111134	1	-0.178379	2.10706	1.95407	2.3998	2.14083	0.998295	0.875114	30.2128	30.0193	30.587	30.164	29.0563	28.6607	8.50879	29.952	29.6147	3	3	-0.241305	-0.352105	-0.504448	6	25.9	38.532	0	40.581
826	F8VPX1;E9PXY8;Q6A4J8	Ubiquitin carboxyl-terminal hydrolase;Ubiquitin carboxyl-terminal hydrolase 7	Usp7	-	0.178587	1	0.290412	-2.38377	-1.92483	-0.702665	-0.711349	-1.95203	-1.53106	25.722	26.1404	27.4845	27.3118	26.106	26.2545	6.99726	26.4375	26.5689	3	3	NaN	-0.0173148	-0.0212918	5	5.8	128.47	0	37.55
827	E9Q9V3;E9PY55;E9Q701;F8VQL9;Q9WU42;F6Z4B2;D3Z2J5	Nuclear receptor corepressor 2	Ncor2	-	0.0214682	1	-0.0354322	-1.31396	-1.64907	-1.05902	-1.46056	-0.648176	-0.0178185	26.7918	26.4162	27.1282	26.5626	27.4098	27.7677	6.84376	27.1099	26.9155	3	3	-0.577702	-0.489079	-0.0699212	5	2.5	253.86	0	12.597
829	E9PY85;Q99L28;G3UW80;G3UZF1	Probable ribosome biogenesis protein RLP24	Rsl24d1;Gm20509	-	0.0280169	0.998617	-0.0566514	-1.31707	-1.30368	-1.31841	-1.46352	0.105665	0.0674286	26.7887	26.7615	26.8688	26.5596	28.1637	27.853	8.52038	27.2737	27.0581	3	3	NaN	NaN	-0.342543	2	11.6	19.506	0	5.9778
832	E9PYH2;Q91V12	Cytosolic acyl coenzyme A thioester hydrolase	Acot7	-	0.226966	1	-0.204212	1.2325	0.93727	0.356268	0.131927	0.570929	0.477861	29.3382	29.0025	28.5435	28.1551	28.6289	28.2634	8.10003	28.8369	28.4737	3	3	-0.000952496	-0.427751	-0.462615	5	16.9	42.826	0	21.285
833	E9PYI8;Q9JMA1	Ubiquitin carboxyl-terminal hydrolase;Ubiquitin carboxyl-terminal hydrolase 14	Usp14	-	0.328179	1	0.285371	2.75123	3.41526	3.10931	3.62869	2.84246	2.51517	30.857	31.4805	31.2965	31.6519	30.9005	30.3007	8.75677	31.018	31.1444	3	3	-0.0860172	-0.126455	-0.4656	12	26.6	52.318	0	44.406
834	E9PZB3;E9PYL9;Q9CXW4;A2BH06	60S ribosomal protein L11	Gm5093;Gm10036;Rpl11	-	0.0765628	1	0.0184333	3.50508	3.61759	3.48401	3.44844	3.38147	3.35984	31.6108	31.6828	31.6712	31.4716	31.4395	31.1454	9.2651	31.5738	31.4333	3	3	0.1129	-0.0302951	-0.272489	4	22.4	19.876	0	14.015
836	E9PYT3;Q91YH5	Atlastin-3	Atl3	-	0.072256	1	-0.119686	-0.588989	-0.837749	-1.33095	-1.22333	0.231264	0.0133438	27.5168	27.2275	26.8563	26.7998	28.2893	27.7989	7.66239	27.5541	27.2754	3	3	-0.349162	0.0999011	-0.541954	5	13.1	60.231	0	42.264
838	E9PZ00;Q8BFQ1;K3W4L3;J3QPG5;Q61207	Prosaposin	Psap	-	0.0612477	1	-0.0779101	5.24486	5.15694	4.23119	4.09669	4.94747	4.93617	33.3506	33.2222	32.4184	32.1199	33.0055	32.7217	9.16773	32.9248	32.6879	3	3	-0.142051	-0.223071	-0.392478	10	22.1	60.672	0	63.122
839	E9PZ16;B1B0C7;Q05793	Basement membrane-specific heparan sulfate proteoglycan core protein;Endorepellin;LG3 peptide	Hspg2	-	0.750584	1	0.275277	4.46722	4.93368	4.69075	4.80406	4.92057	5.16664	32.573	32.9989	32.878	32.8272	32.9786	32.9522	8.42406	32.8098	32.9261	3	3	0.380064	0.0486547	-0.0342342	52	16	469.78	0	323.31
841	E9Q323;E9PZA4;Q8BJ56	Patatin-like phospholipase domain-containing protein 2	Pnpla2	-	1.74248	0.275849	-1.18511	-3.74108	-4.85603	-3.90705	-5.28117	-3.33237	-4.39864	24.3647	23.2092	24.2802	22.742	24.7256	23.3869	7.08547	24.4568	23.1127	3	3	NaN	NaN	NaN	1	8.2	17.099	0.0087384	1.3467
843	E9PZF0;Q01768	Nucleoside diphosphate kinase;Nucleoside diphosphate kinase B	Gm20390;Nme2	-	0.357451	1	-0.259507	5.42643	5.17696	6.08914	5.96004	5.93773	5.53778	33.5322	33.2422	34.2763	33.9832	33.9957	33.3233	9.66695	33.9347	33.5162	3	3	-0.278129	-0.430976	-0.517978	13	62.2	30.2	0	76.455
844	E9QKG2;E9PZI6;Q9WV86	Katanin p60 ATPase-containing subunit A1	Katna1	-	0.352766	1	0.395771	-0.83308	-0.202741	-0.341795	-0.0561342	-1.42751	-1.15619	27.2727	27.8625	27.8454	27.967	26.6305	26.6294	7.61684	27.2495	27.4863	3	3	0.898557	0.267835	-0.226375	4	8.4	55.982	0	13.952
847	E9PZM7		Scaf11	-	0.306962	1	-0.347591	0.535872	0.242122	0.459463	0.204267	-0.364006	-0.857834	28.6416	28.3073	28.6467	28.2274	27.694	26.9277	7.56354	28.3274	27.8208	3	3	-0.665867	-0.723515	-0.571043	10	8.6	162.1	0	48.75
850	E9Q066;G3X9Q6;Q8BWW4	La-related protein 4	Larp4	-	0.550879	1	-0.315893	3.44733	3.09372	2.79869	2.56376	2.99479	2.63565	31.5531	31.1589	30.9859	30.5869	31.0528	30.4212	8.6974	31.1973	30.7224	3	3	-0.407383	-0.510971	-0.701694	13	22.1	79.601	0	104.87
851	E9Q0A7;Q4KMM3	Oxidation resistance protein 1	Oxr1	-	1.02659	1	1.11801	-0.916788	0.0509214	-2.19624	-1.11214	-1.50409	-0.201868	27.189	28.1161	25.991	26.911	26.5539	27.5837	7.35872	26.5779	27.537	3	3	1.53027	NaN	1.32613	4	6.5	91.741	0	21.458
853	E9Q0Y4;P46062	Signal-induced proliferation-associated protein 1	Sipa1	-	0.00748878	1	-0.00494067	-1.32944	-1.09825	-1.36751	-1.33364	-1.52636	-1.80624	26.7763	26.967	26.8197	26.6895	26.5316	25.9793	7.10445	26.7092	26.5453	3	3	NaN	NaN	NaN	2	2.2	112.22	0	7.3847
854	E9Q0Z7;E9Q265;Q8R0F3	Sulfatase-modifying factor 1	Sumf1	-	0.742727	1	0.535855	-0.418221	0.155717	-0.708593	0.182483	-0.880203	-0.737652	27.6875	28.2209	27.4786	28.2056	27.1778	27.0479	8.11932	27.448	27.8248	3	3	NaN	NaN	NaN	2	11.2	25.827	0	11.93
857	E9Q197;Q9CPV4;F6ZTG3	Glyoxalase domain-containing protein 4	Glod4	-	0.0722215	1	-0.0418886	1.80653	1.80021	2.00045	2.04821	1.62331	1.45621	29.9123	29.8654	30.1877	30.0714	29.6813	29.2418	8.48731	29.9271	29.7262	3	3	-0.0348696	-0.258598	-0.468511	6	29.7	31.207	0	21.704
859	E9Q8C1;E9Q1B0;Q9WVC6;D3Z0E8;D3YXA3;D3YV51	Serine/threonine-protein kinase Sgk1	Sgk1	-	0.0601333	1	-0.194624	-1.81736	-1.9234	0.945551	0.198241	-1.77982	-1.51034	26.2884	26.1418	29.1328	28.2214	26.2782	26.2752	7.78539	27.2331	26.8795	3	3	NaN	-0.28729	NaN	3	8.2	45.957	0	6.6957
860	E9Q1D5;Q62219	Transforming growth factor beta-1-induced transcript 1 protein	Tgfb1i1	-	0.945683	1	-0.371465	-2.78843	-2.94739	-2.34986	-2.86628	-2.24498	-2.68399	25.3173	25.1178	25.8374	25.1569	25.813	25.1016	7.03427	25.6559	25.1254	3	3	NaN	NaN	NaN	2	6.9	46.005	0.00035511	4.4664
861	E9Q9F5;E9Q1G8;O55131	Septin-7	2019-09-07	-	0.80563	1	0.196269	3.86275	4.09471	3.86596	4.11911	3.7056	3.8093	31.9685	32.1599	32.0532	32.1423	31.7636	31.5949	9.03771	31.9284	31.9657	3	3	0.171463	0.0913952	-0.092171	12	30.2	50.68	0	63.15
864	E9Q1M5;V9GX32;P70428;A2AIG3	Exostosin-2	Ext2	-	0.792179	1	-0.523861	-1.10572	-1.96147	-1.83415	-1.65807	-0.862448	-1.75436	27	26.1038	26.3531	26.3651	27.1955	26.0312	7.47767	26.8495	26.1667	3	3	NaN	NaN	-1.11569	2	6.1	45.926	0.00036765	4.9109
865	E9Q1P8	Interferon regulatory factor 2-binding protein 2	Irf2bp2	-	1.15851	0.883621	0.642646	1.78509	2.15267	1.02227	1.8546	1.11475	1.84278	29.8908	30.2179	29.2095	29.8778	29.1727	29.6283	8.24606	29.4244	29.908	3	3	0.549226	0.571046	0.33514	10	28.9	59.291	0	121.65
868	E9Q2H1;Q80TP3	E3 ubiquitin-protein ligase UBR5	Ubr5	-	0.0594722	1	-0.0914148	-0.196611	-0.11785	-0.598574	-0.605844	0.836967	0.491232	27.9091	27.9474	27.5886	27.4173	28.895	28.2768	7.11734	28.1309	27.8805	3	3	-0.406178	-0.346445	-0.423449	9	4.8	308.96	0	46.324
869	E9Q2I4		Elmsan1	-	0.0564592	1	-0.0953808	-2.177	-2.03501	-0.752611	-0.69773	-1.04566	-1.52866	25.9287	26.0302	27.4346	27.3254	27.0123	26.2569	7.13599	26.7919	26.5375	3	3	NaN	-0.0444938	NaN	1	1.5	119.72	0	16.706
871	E9Q2X6;Q8CG47	Structural maintenance of chromosomes protein;Structural maintenance of chromosomes protein 4	Smc4	-	0.158302	1	-0.0799599	3.28321	3.2474	3.51122	3.43608	3.79054	3.66161	31.389	31.3126	31.6984	31.4592	31.8485	31.4472	8.44602	31.6453	31.4063	3	3	-0.233803	-0.397733	-0.472609	23	18.8	144.21	0	105.29
872	E9Q317;O55128;D3YY73;D3Z2N9	Histone deacetylase complex subunit SAP18	Gm10094;Sap18	-	0.1409	1	0.13338	2.53206	2.55223	2.2208	2.47617	3.10029	3.22489	30.6378	30.6175	30.408	30.4993	31.1583	31.0105	8.95505	30.7347	30.7091	3	3	0.064469	0.0292761	-0.191722	8	43.6	19.586	0	22.267
873	E9Q390;Q69ZN7	Myoferlin	Myof	-	0.240926	1	0.283761	1.6461	1.90348	2.20061	2.34928	0.926989	1.37222	29.7518	29.9687	30.3878	30.3724	28.985	29.1578	7.67946	29.7082	29.833	3	3	0.301471	0.0323829	0.0440444	14	8.7	233.32	0	49.068
874	E9Q392;Q9QXK2;W4VSP9;D3Z734;D3Z733	E3 ubiquitin-protein ligase RAD18	Rad18	-	0.0991785	1	-0.0652612	-2.18547	-2.40095	-1.89619	-1.75894	-2.25285	-2.37041	25.9203	25.6643	26.291	26.2642	25.8051	25.4152	7.09156	26.0055	25.7812	3	3	NaN	NaN	NaN	3	8.1	62.497	0.00032425	3.1488
876	E9Q3G8		Nup153	-	0.127429	1	-0.24037	-0.85261	-1.36269	0.148691	0.164992	-1.31123	-1.53856	27.2531	26.7025	28.3359	28.1882	26.7468	26.247	7.24445	27.4453	27.0459	3	3	-0.358269	-0.412424	-0.590919	6	7	152.01	0	35.308
879	E9Q3P4;E9PY14		Cenpf	-	0.0671525	1	0.0836169	1.25671	1.33297	2.15598	2.12236	1.06199	1.2702	29.3625	29.3982	30.3432	30.1455	29.12	29.0558	7.44895	29.6085	29.5332	3	3	-0.18331	-0.32619	-0.145877	22	8.4	342.47	0	62.991
880	E9Q3X0;Q9EQK5	Major vault protein	Mvp	-	0.270475	1	-0.404215	-1.66545	-2.09636	-2.57004	-2.77661	-0.933634	-1.50879	26.4403	25.9689	25.6172	25.2466	27.1244	26.2768	7.02403	26.3939	25.8307	3	3	NaN	NaN	-0.93049	3	4.7	96.856	0.00036819	4.9445
881	E9Q450;Q8BP43		Tpm1	-	2.03426	0.155121	-0.290414	7.07041	6.80298	6.95769	6.69473	7.13262	6.79177	35.1762	34.8682	35.1449	34.7179	35.1906	34.5773	10.0997	35.1706	34.7211	3	3	-0.288065	-0.381367	-0.505062	20	56.7	32.848	0	118.89
884	E9Q6R4;E9Q4N7;E9Q4N6		Arid1b	-	0.0145233	0.999269	-0.0177441	-2.53474	-2.86361	-2.74364	-2.8063	-2.10166	-1.76335	25.571	25.2016	25.4436	25.2169	25.9563	26.0222	6.63492	25.657	25.4802	3	3	NaN	NaN	NaN	2	1.4	237.02	0	12.842
886	E9Q4V9;Q8BH74	Nuclear pore complex protein Nup107	Nup107	-	0.134867	1	-0.174335	1.21923	1.09133	1.37401	1.17709	0.309458	0.111269	29.325	29.1566	29.5612	29.2003	28.3674	27.8968	7.79108	29.0845	28.7512	3	3	-0.275175	-0.42167	-0.522426	7	8.8	106.5	0	27.244
888	E9Q4Y4		Cep192	-	0.0522012	1	-0.112176	-2.75781	-3.10841	-1.54016	-1.31812	-1.24256	-1.45052	25.3479	24.9568	26.6471	26.705	26.8154	26.335	6.59204	26.2701	25.999	3	3	NaN	-0.254479	-0.324274	2	1.1	276.34	0.00030826	2.6223
889	H3BJG4;E9Q512		Trip11	-	0.179114	1	-0.507002	-0.696177	-1.54667	-3.22341	-3.36957	-0.694464	-1.21882	27.4096	26.5186	24.9638	24.6536	27.3635	26.5667	6.78219	26.579	25.913	3	3	-0.484873	NaN	-0.40721	5	3.4	194.66	0	15.972
890	E9Q5B5;O08528	Hexokinase;Hexokinase-2	Hk2	-	0.262517	1	0.502207	-1.18481	-0.718844	0.391493	0.84422	0.415218	1.00315	26.9209	27.3464	28.5787	28.8674	28.4732	28.7887	7.62512	27.9909	28.3342	3	3	NaN	0.305679	0.338225	10	13.5	99.213	0	39.635
891	E9Q5E1;Q80TF3	Protocadherin-19	Pcdh19	-	0.132476	1	-0.029412	-1.96786	-2.04075	-1.79158	-1.92494	-1.95654	-1.83853	26.1379	26.0245	26.3956	26.0982	26.1015	25.947	6.99892	26.2117	26.0232	3	3	NaN	NaN	NaN	1	2	120.82	0.0003123	2.7173
892	E9Q5G3;A0A1L1SRP4	Kinesin-like protein KIF23	Kif23	-	0.0407394	0.999318	-0.0444832	1.8081	1.85361	2.41218	2.59298	2.8191	2.45934	29.9138	29.9188	30.5994	30.6161	30.8771	30.2449	8.22407	30.4634	30.26	3	3	-0.0525358	-0.00537681	-0.035801	11	14.1	108.77	0	54.64
893	E9Q5J9		Tpm3	-	0.00350507	1	-0.00238291	4.0303	4.19513	3.81025	3.70923	4.308	4.23704	32.136	32.2604	31.9975	31.7324	32.366	32.0226	9.21072	32.1665	32.0051	3	3	0.0852886	-0.129623	-0.271705	15	37.2	33.28	0	11.905
894	E9Q600;Q924C6	Lysyl oxidase homolog 4	Loxl4	-	0.460044	1	0.833049	-0.0362625	0.870957	-0.060688	0.858701	1.72602	2.39855	28.0695	28.9362	28.1265	28.8819	29.784	30.1841	7.92794	28.66	29.3341	3	3	0.79917	0.727006	0.532965	8	13.6	84.906	0	56.694
895	E9Q616		Ahnak	-	2.05737	0.152063	0.318045	9.13342	9.4382	9.27932	9.60829	9.23734	9.55771	37.2392	37.5034	37.4665	37.6315	37.2953	37.3433	9.48144	37.3337	37.4927	3	3	0.294312	0.166201	0.0370308	209	68.7	604.25	0	323.31
900	E9Q6R7		Utrn	-	1.01486	1	-0.22053	1.76875	1.58359	1.6672	1.35226	1.52909	1.36759	29.8745	29.6488	29.8544	29.3754	29.5871	29.1532	7.45945	29.772	29.3925	3	3	-0.237507	-0.315792	-0.305343	19	7.1	392.7	0	115.93
901	E9Q6U4;Q3UWL8;E9Q4Q8;E9Q8R1;Q6P0X1	Prefoldin subunit 4	Pfdn4	-	0.547488	1	-0.488302	0.964094	0.630818	0.404783	-0.224748	1.2501	0.747997	29.0698	28.696	28.592	27.7984	29.3081	28.5336	8.95258	28.99	28.3427	3	3	-0.337466	NaN	-0.750348	2	20.8	14.731	0	29.964
902	E9Q718;Q9R0B9	Procollagen-lysine,2-oxoglutarate 5-dioxygenase 2	Plod2	-	1.14534	0.896712	0.370493	-2.36016	-1.98338	-2.20479	-1.65355	-2.32824	-2.14479	25.7456	26.0818	25.9824	26.3696	25.7297	25.6408	6.96586	25.8192	26.0307	3	3	NaN	NaN	NaN	1	1.8	86.9	0	8.4078
906	E9Q7C1;G3X8S4;Q924H2	Mediator of RNA polymerase II transcription subunit 15	Med15	-	0.25853	1	0.333221	-0.48069	-0.431691	-0.780231	-0.413239	0.237759	0.821432	27.6251	27.6335	27.407	27.6099	28.2957	28.607	7.93123	27.7759	27.9502	3	3	0.0923428	0.17031	-0.0290874	7	11.2	82.595	0	84.227
907	Q5UE59;E9Q7C9;Q7TNF4;Q8CD76;O88447	Kinesin light chain 1	Klc1	-	0.0190201	0.997701	-0.0298494	0.295912	0.222224	1.31647	1.47543	1.39996	1.22514	28.4017	28.2874	29.5037	29.4986	29.458	29.0107	7.99754	29.1211	28.9322	3	3	0.0635029	-0.443674	-0.360694	9	18.5	61.629	0	30.943
908	E9Q7G0;A0A1B0GSW3		Numa1	-	1.14512	0.893419	-0.270636	2.60143	2.39441	2.52858	2.27746	2.8385	2.48474	30.7072	30.4596	30.7158	30.3006	30.8965	30.2703	7.922	30.7732	30.3435	3	3	-0.22727	-0.445126	-0.558347	28	17.3	235.63	0	175.05
909	E9Q7Q3;D3Z6I8		Tpm3	-	0.0541761	1	0.015536	3.53603	3.57202	3.34246	3.37678	3.59014	3.56644	31.6418	31.6372	31.5297	31.3999	31.6481	31.352	9.09646	31.6065	31.4631	3	3	-0.00613	-0.109141	-0.425366	14	51.6	28.734	0	34.382
911	E9Q852;E9Q9C3;Q9QZQ1;E9PYX7	Afadin	Mllt4	-	0.037737	0.996204	0.0791747	-0.102125	-0.0313654	1.29609	1.47572	1.49638	1.48351	28.0036	28.0339	29.4833	29.4989	29.5544	29.2691	7.5836	29.0138	28.9339	3	3	0.109695	0.108759	-0.212133	14	10.1	204.52	0	37.781
916	E9Q8Z5;G3X9V2;E9Q8Z6;E9Q8Z8;P30999;E9Q903;E9Q906;E9Q8Z4;E9Q8Z9;D3Z2H2;E9Q901;E9Q904;E9Q986;D3Z7H6;E9Q907;E9Q905;D3Z2H7	Catenin delta-1	Ctnnd1	-	0.325082	1	-0.0874189	3.24061	3.09276	3.16999	2.98836	3.27776	3.345	31.3464	31.158	31.3572	31.0115	31.3358	31.1306	8.50696	31.3464	31.1	3	3	-0.291574	-0.329794	-0.431306	19	25.9	104.99	0	55.755
919	E9Q9C7;E9Q9C1;E9Q9Q7;E9Q9D1;E9Q9D2;E9Q030;E9Q9C0;E9Q9C2;E9QK41;Q8K4G5;E9Q9C4	Actin-binding LIM protein 1	Ablim1	-	0.000742003	0.999144	-0.00168991	-0.869757	-0.565244	-1.4563	-1.87465	0.0586529	0.167429	27.236	27.5	26.7309	26.1485	28.1166	27.953	7.39178	27.3612	27.2005	3	3	0.0272956	NaN	-0.283071	4	6.9	75.292	0	14.936
920	E9Q9H2;P54103;E9Q9H3	DnaJ homolog subfamily C member 2;DnaJ homolog subfamily C member 2, N-terminally processed	Dnajc2	-	0.0617906	1	-0.227462	1.80668	1.63034	-0.649792	-0.909299	2.22595	1.97942	29.9124	29.6956	27.5374	27.1139	30.2839	29.765	8.23236	29.2446	28.8581	3	3	-0.196376	-0.417136	-0.541891	7	16.3	63.44	0	61.095
921	G3X9J6;E9Q9M1;Q3V1L4	Cytosolic purine 5-nucleotidase	Nt5c2	-	0.0189861	0.997357	-0.057628	-3.29423	-2.92514	-3.54261	-4.03744	-1.40122	-1.44836	24.8115	25.1401	24.6446	23.9857	26.6568	26.3372	6.99977	25.371	25.1543	3	3	NaN	NaN	-0.304612	2	2.4	67.764	0.0064354	1.5441
923	F7C134;E9Q9Y2;Q8CHB6;Q5RIM6;Q60974;E9Q2B2	Nuclear receptor corepressor 1	Ncor1	-	0.524543	1	-0.50526	-2.15821	-2.44179	-1.32798	-1.92647	-0.983395	-1.61712	25.9475	25.6234	26.8592	26.0967	27.0746	26.1684	6.82391	26.6271	25.9629	3	3	NaN	-0.963504	-1.03907	3	2.8	150.33	0	10.329
924	E9QA15		Cald1	-	0.108761	1	0.0509033	4.97452	5.0617	5.22237	5.28168	4.83792	4.84414	33.0803	33.1269	33.4096	33.3048	32.8959	32.6297	9.29416	33.1286	33.0205	3	3	0.0454429	-0.0852365	-0.277009	20	27.6	89.272	0	72.448
925	Q8VCQ8;E9QA16;E9Q0M9;S4R1T7;D3Z6I7		Cald1	-	0.0331078	0.999436	-0.0910142	1.29951	1.27353	-0.250465	-0.605844	1.65118	1.7595	29.4053	29.3388	27.9367	27.4173	29.7092	29.5451	8.14454	29.0171	28.767	3	3	-0.0759153	NaN	-0.252707	19	39.1	60.452	0	13.222
927	E9QAD4;Q7TQK5	Coiled-coil domain-containing protein 93	Ccdc93	-	0.169911	1	0.839895	-5.19889	-3.14279	-0.266218	-0.139144	-0.609381	-0.272871	22.9069	24.9224	27.921	27.884	27.4486	27.5127	7.40567	26.0922	26.773	3	3	NaN	-0.215731	-0.10493	4	7.2	72.474	0	6.7915
928	E9QAE3		Btaf1	-	0.0569198	1	0.126252	-0.988905	-0.963731	-2.25163	-2.54152	-1.02734	-0.383865	27.1168	27.1015	25.9356	25.4816	27.0307	27.4017	6.92488	26.6944	26.6616	3	3	0.118891	NaN	-0.0382433	4	2.6	207.05	0	5.2049
930	E9QAS4;E9QAS5;Q6PDQ2	Chromodomain-helicase-DNA-binding protein 4	Chd4	-	0.112193	1	0.0924791	2.52583	2.46328	2.75237	2.85947	1.9749	2.20778	30.6316	30.5285	30.9396	30.8826	30.0329	29.9933	8.02461	30.5347	30.4682	3	3	0.0765591	-0.0464591	-0.0481586	21	13.9	216.37	0	108.98
931	E9QAT0;Q6AXB7;P35922;D3Z6U8;E9QNF5;E9QAS8;E9QAS9	Fragile X mental retardation protein 1 homolog	Fmr1	-	0.00306838	0.999735	-0.00308418	0.165094	0.232535	-0.437059	-0.426257	0.355137	0.267641	28.2708	28.2978	27.7502	27.5969	28.4131	28.0532	7.75804	28.1447	27.9826	3	3	-0.0912639	-0.62171	-0.447584	7	17.5	66.169	0	53.381
932	E9QAZ2;Q9CZM2;B8JKK2	Ribosomal protein L15;60S ribosomal protein L15	Gm10020;Rpl15	-	0.00889797	1	-0.033968	-0.291044	0.198693	2.76742	1.43473	-0.980335	-0.239286	27.8147	28.2639	30.9546	29.4579	27.0777	27.5463	8.52851	28.6157	28.4227	3	3	NaN	-0.753409	-0.416192	4	17.2	24.077	0	5.2374
933	E9QB02;Q68FL6	Methionine--tRNA ligase, cytoplasmic	Mars	-	0.168884	1	-0.330262	2.10914	1.96438	0.618294	0.264153	2.20685	1.71497	30.2149	30.0296	28.8055	28.2873	30.2648	29.5005	8.06183	29.7617	29.2725	3	3	-0.521743	-0.705312	-0.785303	13	18.8	102.37	0	69.446
935	Q7TQG5;E9QK04;P97798;A0A1L1SRD6	Neogenin	Neo1	-	0.157621	1	-0.154518	-1.84865	-1.94249	-0.922665	-1.07389	-1.31649	-1.53498	26.2571	26.1227	27.2645	26.9493	26.7415	26.2506	6.99063	26.7544	26.4409	3	3	-0.274966	-0.410083	-0.686127	4	3.1	159.97	0	10.769
937	E9QK89;Q5PSV9	Mediator of DNA damage checkpoint protein 1	Mdc1	-	0.481453	1	0.292763	-0.9443	-0.915166	-1.18439	-0.640464	-0.559681	-0.254456	27.1614	27.1501	27.0028	27.3827	27.4983	27.5311	7.14529	27.2209	27.3546	3	3	-0.263283	0.707436	-0.274058	5	5.2	184.8	0	20.259
938	E9QKD1;Q3UHX0	Nucleolar protein 8	Nol8	-	0.294588	1	-0.514349	-0.765465	-1.28228	-2.3873	-2.95762	-1.16041	-1.61632	27.3403	26.7829	25.7999	25.0655	26.8976	26.1692	6.93691	26.6793	26.0059	3	3	-0.211598	NaN	-0.523421	5	5.8	130.66	0	22.058
939	E9QKE9;H3BK24;H3BLS0;H3BJQ9;P53564;H3BJ26;H3BKT0;H3BJN3;H3BKF6;P70403	Homeobox protein cut-like;Homeobox protein cut-like 1;Protein CASP	Cux1	-	0.0202906	0.998055	0.0301965	-0.300303	0.0584879	-0.354111	-0.721866	0.555592	0.655146	27.8054	28.1237	27.8331	27.3013	28.6136	28.4407	7.38088	28.084	27.9552	3	3	0.146916	-0.395226	-0.359453	7	5.6	156.4	0	24.345
940	E9QKG8;Q6PG16;E9Q4T0	Holliday junction recognition protein	Hjurp	-	0.380321	1	0.185465	1.54041	1.63665	0.980875	1.27431	1.1261	1.29283	29.6462	29.7019	29.1681	29.2975	29.1841	29.0784	8.08693	29.3328	29.3592	3	3	0.0486547	0.0734089	0.0850168	9	16.3	74.15	0	35.192
941	E9QKK1;Q6RT24	Kinesin-like protein;Centromere-associated protein E	Cenpe	-	0.98731	1	0.332911	2.60439	2.86853	2.36668	2.52008	2.19415	2.77536	30.7101	30.9338	30.5539	30.5432	30.2521	30.5609	7.82738	30.5054	30.6793	3	3	0.361432	0.352194	0.348912	32	14.9	286.21	0	205.44
942	P0DOV2;E9QKL6		Ifi204	-	0.871889	1	1.47855	-1.56658	-0.178821	-3.11802	-1.77806	-1.55941	0.148539	26.5392	27.8864	25.0692	26.2451	26.4986	27.9341	7.34116	26.0356	27.3552	3	3	1.11237	NaN	1.63585	3	7.4	69.437	0	96.753
945	E9QLT6;Q3ULM2;P53762;Q8CEC2	Aryl hydrocarbon receptor nuclear translocator	Arnt	-	0.213142	1	0.295176	-0.862928	-0.284657	0.238054	0.415606	-0.992405	-0.862701	27.2428	27.7806	28.4253	28.4388	27.0656	26.9229	7.59625	27.5779	27.7141	3	3	0.591296	0.0747794	NaN	3	5.8	84.601	0	34.115
947	E9QM77;O70305;F6U2C2;F7B6X4	Ataxin-2	Atxn2	-	0.419772	1	1.65922	-1.32268	-1.15146	-0.0772762	2.95846	1.63422	3.40492	26.7831	26.9138	28.1099	30.9816	29.6922	31.1905	8.08575	28.1951	29.6953	3	3	NaN	-0.264946	-0.350522	8	7.4	136.46	0	57.775
949	Q14DJ8;E9QMJ8;O35625;F6SKQ8	Axin-1	Axin1	-	1.39199	0.57446	-0.597938	-3.07223	-3.33126	-2.88478	-3.29484	-2.6875	-3.81223	25.0335	24.734	25.3024	24.7283	25.3705	23.9733	6.66886	25.2355	24.4785	3	3	NaN	NaN	NaN	2	2.8	92.989	0.00034118	3.7946
950	E9QN31;Q922K7	Probable 28S rRNA (cytosine-C(5))-methyltransferase	Nop2	-	1.09491	0.963243	0.152805	2.13074	2.17172	2.00375	2.13301	2.0153	2.30348	30.2365	30.2369	30.191	30.1562	30.0733	30.089	8.39641	30.1669	30.1607	3	3	0.0298416	-0.0769041	-0.0699666	9	14	86.906	0	40.211
951	E9QN70;P02469	Laminin subunit beta-1	Lamb1	-	0.0245529	1	0.0544631	1.56953	1.59445	1.92153	2.09254	0.282461	0.249922	29.6753	29.6597	30.1087	30.1157	28.3405	28.0355	7.78018	29.3748	29.2703	3	3	0.0241777	-0.00528998	-0.421129	8	6.3	202.44	0	55.29
952	E9QND8;Q6PA06	Atlastin-2	Atl2	-	0.0203493	0.99835	-0.0136662	-1.71221	-1.74264	-1.6546	-1.6282	-1.19817	-1.23513	26.3935	26.3226	26.5326	26.395	26.8598	26.5504	7.43932	26.5953	26.4227	3	3	NaN	NaN	-0.268156	2	6.3	46.875	0	6.1605
955	E9QNR6;Q8VD62	UPF0696 protein C11orf68 homolog	AI837181;Bles03	-	0.340049	1	0.220425	-0.915846	-0.100123	-0.325436	-0.162099	-0.0491772	-0.366961	27.1899	27.9651	27.8618	27.8611	28.0088	27.4186	7.90062	27.6868	27.7483	3	3	NaN	-0.345803	NaN	2	8.1	31.845	0.00034083	3.7761
956	E9QP46;Q6ZWQ0;D3Z412;D3YVK9;F7BX34;F6W8R9;Q6DFZ2	Nesprin-2	Syne2	-	0.0654315	1	0.35285	-3.16568	-2.68462	-2.61144	-2.34166	1.10971	1.41742	24.9401	25.3806	25.5758	25.6815	29.1677	29.203	6.54757	26.5612	26.755	3	3	NaN	NaN	NaN	4	0.8	782.13	0	5.5308
960	G5E8R3;E9QPD7;Q05920	Pyruvate carboxylase;Pyruvate carboxylase, mitochondrial	Pcx;Pc	-	0.210627	1	-0.181299	-1.68778	-1.73902	-0.935608	-1.04218	-0.869976	-1.25606	26.418	26.3262	27.2516	26.981	27.188	26.5295	7.1066	26.9525	26.6122	3	3	NaN	-0.282965	-0.611998	3	3.5	129.7	0	13.45
961	E9QPI5;Q6A026	Sister chromatid cohesion protein PDS5 homolog A	Pds5a	-	0.152337	1	0.123218	0.229048	0.328601	-0.229893	0.299737	0.785301	0.525772	28.3348	28.3938	27.9573	28.3229	28.8433	28.3113	7.44764	28.3785	28.3427	3	3	0.0054719	-0.381573	-0.426509	9	9.2	150.22	0	28.991
963	E9QPX3;Q9CXZ1	NADH dehydrogenase [ubiquinone] iron-sulfur protein 4, mitochondrial	Ndufs4	-	0.00182688	1	0.00175921	1.2415	1.31683	0.68696	0.690816	0.59782	0.523909	29.3472	29.3821	28.8742	28.714	28.6558	28.3095	8.44582	28.9591	28.8018	3	3	-0.034116	-0.103147	-0.317589	4	25.7	19.803	0	14.091
964	E9QQ10;Q70FJ1	A-kinase anchor protein 9	Akap9	-	0.186515	1	0.184888	-4.60943	-4.46906	-4.55609	-3.83345	-4.80913	-5.11748	23.4963	23.5962	23.6311	24.1897	23.2489	22.6681	5.50892	23.4588	23.4847	3	3	NaN	NaN	NaN	3	1	434.13	0.00035039	4.2588
965	F2Z3U3		Raph1	-	0.0122822	1	-0.0303268	-3.7705	-3.84611	-2.53676	-2.42779	-4.37239	-4.49673	24.3352	24.2191	25.6505	25.5954	23.6856	23.2888	6.4924	24.5571	24.3678	3	3	NaN	NaN	NaN	1	1.2	136.74	0	5.8624
966	F2Z3X9;F2Z3V6;F2Z4A5;F2Z3Z9;F2Z400;Q3TRL2;F2Z3X6;Q9Z2A0	3-phosphoinositide-dependent protein kinase 1	Pdpk1	-	1.46589	0.543821	0.531864	-3.0395	-2.45021	-2.64621	-2.25002	-3.1275	-2.51739	25.0662	25.615	25.541	25.7731	24.9305	25.2682	7.94624	25.1792	25.5521	3	3	NaN	NaN	NaN	1	30.4	5.9626	0.00033212	3.4168
970	F6YH22;F6QL70;Q5M8M8;P47915;A0A1L1SUN1;A0A1L1SS27;W4VSN7	60S ribosomal protein L29	Gm5218;Gm17669;Rpl29;Gm3550	-	0.21965	1	0.442841	2.12044	2.57128	2.02013	2.35683	0.338207	0.879189	30.2262	30.6365	30.2073	30.38	28.3962	28.6648	9.02399	29.6099	29.8938	3	3	0.246104	NaN	0.178746	2	12.3	16.853	0	6.3399
972	F6RJ39;Q9JIX8;Q52KR6;B8JJ92;B8JJ91	Apoptotic chromatin condensation inducer in the nucleus	Acin1	-	0.0798169	1	-0.163877	0.523243	0.550776	-1.03135	-1.40607	-0.131218	-0.275661	28.629	28.616	27.1559	26.6171	27.9268	27.5099	7.37716	27.9039	27.581	3	3	-0.0604875	-0.522799	-0.577078	6	5.9	143.54	0	28.726
976	F6S5I0;F6RND9;Q5SWZ5;P97434;F6XZM9	Myosin phosphatase Rho-interacting protein	Mprip	-	0.0587166	1	0.0513611	0.0836353	0.417283	0.267803	0.398416	-0.124281	-0.434458	28.1894	28.4825	28.455	28.4216	27.9337	27.3511	7.54792	28.1927	28.0851	3	3	-0.0786551	-0.345399	-0.603534	6	10.3	96.201	0	30.515
979	F6RPJ9;Q9JHR7	Insulin-degrading enzyme	Ide	-	0.279188	1	-0.307496	2.4326	2.14084	2.33597	2.0067	1.44554	1.14409	30.5383	30.2061	30.5232	30.0299	29.5035	28.9297	8.1365	30.1884	29.7219	3	3	-0.16351	-0.228436	-0.412981	12	12.3	114.15	0	26.552
981	F6RV17;Q6P1F6;Q925E7;Q6ZWR4	Serine/threonine-protein phosphatase 2A 55 kDa regulatory subunit B;Serine/threonine-protein phosphatase 2A 55 kDa regulatory subunit B alpha isoform;Serine/threonine-protein phosphatase 2A 55 kDa regulatory subunit B delta isoform;Serine/threonine-protein phosphatase 2A 55 kDa regulatory subunit B beta isoform	Ppp2r2d;Ppp2r2a;Ppp2r2b	-	0.135155	1	-0.229263	-2.79851	-3.16847	-1.37667	-1.58134	-2.39978	-2.51294	25.3072	24.8968	26.8105	26.4418	25.6582	25.2726	7.39804	25.9253	25.5371	3	3	NaN	NaN	-0.526473	2	8.7	33.38	0	13.097
985	F6SVV1;P62082	40S ribosomal protein S7	Gm9493;Rps7	-	0.246509	1	-0.114707	5.12875	5.06436	4.84346	4.8124	4.78995	4.54127	33.2345	33.1296	33.0307	32.8356	32.8479	32.3268	9.73648	33.0377	32.764	3	3	-0.0797372	-0.177621	-0.3709	8	56.2	21.882	0	128.56
986	F6U415;Q9Z0H3	SWI/SNF-related matrix-associated actin-dependent regulator of chromatin subfamily B member 1	Smarcb1	-	0.11065	1	-0.0424379	-0.738548	-0.721553	-0.552568	-0.753703	-0.980438	-0.923613	27.3672	27.3437	27.6346	27.2695	27.0776	26.862	8.51286	27.3598	27.1584	3	3	NaN	NaN	NaN	1	25.5	6.0395	0	7.6837
987	F6UK66;Q810U5	Coiled-coil domain-containing protein 50	Ccdc50	-	0.0615483	1	0.116727	-2.06171	-1.94924	-0.445906	-0.436957	-1.01226	-0.783499	26.044	26.116	27.7413	27.5862	27.0457	27.0021	7.81071	26.9437	26.9014	3	3	NaN	-0.0426054	NaN	2	7.8	29.684	0	5.257
988	F6UY95;Q6T264	Mastermind-like protein 1	Maml1	-	0.276256	1	0.214392	-2.22182	-1.83935	-2.33185	-1.76965	-2.42008	-2.72158	25.8839	26.2259	25.8554	26.2535	25.6379	25.064	7.22391	25.7924	25.8478	3	3	NaN	NaN	NaN	1	5.1	61.71	0	8.5394
990	F6V6T4;Q9R0Q3;Q8BPI2	Transmembrane emp24 domain-containing protein 2	Tmed2	-	0.0102809	1	-0.0263735	0.191708	0.239297	0.121483	-0.000527382	-1.64625	-1.65095	28.2975	28.3045	28.3087	28.0226	26.4117	26.1346	8.15518	27.6726	27.4873	3	3	0.0666747	-0.077726	-0.239294	3	17	19.914	0	5.0931
993	F6VQ19;Q3UMG5;A2AMP0;F7AAC3	Leucine-rich repeat and calponin homology domain-containing protein 2	Lrch2	-	0.465835	1	-1.54653	-2.87673	-3.41382	-3.22125	-6.51241	-1.29163	-2.10299	25.229	24.6514	24.966	21.5107	26.7664	25.6826	6.86227	25.6538	23.9482	3	3	-0.527221	NaN	NaN	2	3.8	85.997	0	10.958
994	F6YY69;F6VW30;P68254	14-3-3 protein theta	Ywhaq	-	0.0233765	1	-0.118614	2.70594	2.5408	2.07997	2.20784	-1.02513	-1.3437	30.8117	30.606	30.2672	30.231	27.0329	26.4419	8.56888	29.3706	29.093	3	3	-0.215061	-0.121596	NaN	9	36.8	32.221	0	98.127
995	F6WEP7;Q9DCA5	Ribosome biogenesis protein BRX1 homolog	Brix1	-	0.198772	1	-0.346238	-1.23061	-1.93738	-1.49809	-1.87531	-3.03917	-2.99388	26.8751	26.1278	26.6891	26.1478	25.0188	24.7917	7.69118	26.1944	25.6891	3	3	-0.632718	NaN	NaN	2	13.6	17.134	0	5.8766
996	V9GXJ9;F6WIU1;Q8VDQ9	Protein KRI1 homolog	Kri1	-	1.98127	0.163657	1.03712	-3.57313	-2.29372	-3.79039	-2.78767	-3.84302	-3.01378	24.5326	25.7715	24.3968	25.2355	24.215	24.7718	6.88368	24.3815	25.2596	3	3	NaN	NaN	NaN	1	1.5	68.631	0.0072082	1.4652
997	G5E919;F7CDT0;F6WMC0;P61082	NEDD8-conjugating enzyme Ubc12	Ube2m	-	0.591802	1	0.405522	0.551327	1.54368	1.49853	1.36517	1.32961	1.68718	28.6571	29.6089	29.6857	29.3883	29.3876	29.4727	8.93001	29.2435	29.49	3	3	NaN	-0.31242	0.195222	2	20.9	10.102	0	19.381
1002	F6YRQ2;O54946;Q5RL26;A0A0G2JER9;O35723	DnaJ homolog subfamily B member 6;DnaJ homolog subfamily B member 3	Dnajb6;Dnajb3	-	0.22374	1	-0.243275	-2.21963	-2.78936	-2.12621	-2.21032	-1.48184	-1.55783	25.8861	25.2759	26.061	25.8128	26.5761	26.2277	7.65878	26.1744	25.7721	3	3	NaN	NaN	NaN	2	10.8	23.781	0	5.524
1003	F6YRW4;P59997	Lysine-specific demethylase 2A	Kdm2a	-	0.161907	1	-0.446724	-2.39902	-2.77695	-0.403456	-0.929706	0.0278416	-0.408154	25.7067	25.2883	27.7838	27.0935	28.0858	27.3774	7.19728	27.1921	26.5864	3	3	NaN	-0.472009	-0.628452	3	3.1	132.67	0	7.9451
1004	F6YVP7;P62270;S4R1N6	40S ribosomal protein S18	Gm10260;Rps18	-	0.344077	1	-0.265611	3.39539	3.27552	4.3006	3.79555	3.5624	3.39049	31.5011	31.3407	32.4878	31.8187	31.6204	31.1761	9.28693	31.8698	31.4452	3	3	-0.216803	-0.245352	-0.491044	8	46.7	17.671	0	20.202
1005	F6Z9L5;Q9EP97	Sentrin-specific protease 3	Senp3	-	0.250284	1	-0.581093	-2.35056	-2.99656	-1.4201	-1.48669	-3.13447	-4.16514	25.7552	25.0687	26.7671	26.5365	24.9235	23.6204	7.58744	25.8153	25.0752	3	3	NaN	0.09815	NaN	1	8.3	19.88	0.00032082	2.9816
1006	F6ZBL2;Q80SY4;F6YFW9	E3 ubiquitin-protein ligase MIB1	Mib1	-	0.0408305	1	0.0403436	-0.992477	-0.609702	-0.839224	-0.843286	-0.0370502	-0.294733	27.1133	27.4555	27.348	27.1799	28.0209	27.4908	7.51504	27.4941	27.3754	3	3	-0.106156	0.229465	-0.611623	4	8.3	69.637	0	32.203
1007	F6ZBR8;G5E8J8;O88286	Protein Wiz	Wiz	-	0.485552	1	-0.105197	0.953043	0.844539	1.12462	1.02283	0.908434	0.803144	29.0588	28.9098	29.3118	29.046	28.9664	28.5887	7.75096	29.1123	28.8482	3	3	-0.209895	-0.311739	-0.577939	6	7.5	104.46	0	17.032
1009	F6ZQA3		Numa1	-	0.508638	1	-0.197339	-2.18886	-2.61094	-2.04531	-2.21486	-2.46852	-2.46891	25.9169	25.4543	26.1419	25.8083	25.5895	25.3167	6.88083	25.8828	25.5264	3	3	NaN	NaN	NaN	10	18.5	82.882	0.00035881	4.5968
1010	F7A8H6;O70325;Q91XR9;S4R1E5	Phospholipid hydroperoxide glutathione peroxidase, mitochondrial;Phospholipid hydroperoxide glutathione peroxidase, nuclear;Glutathione peroxidase	Gpx4	-	0.226019	1	-0.132297	0.591921	0.344022	0.86278	0.73927	0.268728	0.243246	28.6977	28.4092	29.05	28.7624	28.3267	28.0288	8.34126	28.6915	28.4002	3	3	-0.026161	-0.11904	NaN	4	17	29.146	0	9.6295
1014	F7AMS7;Q5SXG1;Q5SXG3;G3X9G2;Q9JM52	Misshapen-like kinase 1	Mink1	-	0.0304771	0.999691	-0.00881449	0.331635	0.253974	0.401749	0.515441	0.523447	0.460972	28.4374	28.3192	28.589	28.5386	28.5814	28.2465	7.62055	28.5359	28.3681	3	3	-0.0489644	NaN	NaN	3	3.5	134.94	0.00032092	2.9953
1015	F7ARZ1;Q3TI14;Q8VE22;A7M7Q8	28S ribosomal protein S23, mitochondrial	Mrps23	-	0.042645	0.999368	0.0884584	-3.36425	-2.97528	-1.98899	-1.82436	-3.37587	-3.66409	24.7415	25.0899	26.1982	26.1988	24.6821	24.1215	7.51679	25.2073	25.1367	3	3	NaN	NaN	NaN	3	32.5	13.295	0	58.438
1019	F7B7X2;Q4KMS1;Q9QXA7	Tripartite motif-containing protein 44	Trim44	-	0.618816	1	-0.46384	-0.574116	-0.885159	-0.887747	-1.40621	-0.0519581	-0.613968	27.5316	27.1801	27.2995	26.6169	28.006	27.1716	8.06066	27.6124	26.9895	3	3	-0.998039	NaN	-0.98396	2	16.3	19.214	0	11.458
1021	F7BGR7;Q5CZX8;S4R1A6;F6TBN8;J3QPA9;Q8VE92;Q8C7Q4	RNA-binding protein 4B;RNA-binding protein 4	Gm21992;Rbm4;Rbm4b	-	0.148323	1	-0.103064	-0.618284	-0.727578	-0.809467	-0.899795	-1.23464	-1.34421	27.4875	27.3376	27.3777	27.1234	26.8234	26.4414	7.53356	27.2295	26.9675	3	3	NaN	NaN	NaN	3	6.3	52.791	0.0011682	2.0606
1022	F7CBP1;G3XA17;Q62448	Eukaryotic translation initiation factor 4 gamma 2	Eif4g2	-	0.338035	1	-0.147196	2.66053	2.6121	2.73375	2.47465	3.05666	2.9226	30.7663	30.6773	30.921	30.4978	31.1146	30.7082	8.36689	30.934	30.6278	3	3	-0.121973	-0.44841	-0.481989	18	23.5	97.888	0	123.95
1023	F7CC56;Q9ESK9;E9PX56	RB1-inducible coiled-coil protein 1	Rb1cc1	-	0.0526444	1	-0.117643	-0.12678	-0.365472	-1.10773	-1.27871	-2.15212	-2.09537	27.979	27.6998	27.0795	26.7445	25.9059	25.6902	7.00195	26.9881	26.7115	3	3	-0.53222	-0.375291	NaN	5	4.2	168.85	0	17.599
1027	F7DBB3		Ahnak2	-	0.0128953	1	0.0128307	4.04865	4.12738	3.2667	3.4081	3.59865	3.417	32.1544	32.1926	31.4539	31.4313	31.6566	31.2026	8.42697	31.755	31.6088	3	3	0.0469799	-0.0888224	-0.246892	13	22.7	166.49	0	115.58
1029	F8VPK5;P70336	Rho-associated protein kinase;Rho-associated protein kinase 2	Rock2	-	0.0841464	1	0.247079	-0.131969	-0.167352	-0.498951	-0.134839	-2.63034	-2.21783	27.9738	27.8979	27.6883	27.8883	25.4276	25.5677	7.12762	27.0299	27.118	3	3	-0.072938	0.192573	NaN	2	1.9	160.61	0	15.891
1030	V9GXH3;V9GXF0;V9GXP8;F8VPM7;Q99MI1;V9GWT6;V9GX53	ELKS/Rab6-interacting/CAST family member 1	Erc1	-	0.149628	1	0.191337	-0.0736198	-0.256648	-1.13349	-0.511296	0.196724	0.331573	28.0321	27.8086	27.0537	27.5119	28.2547	28.1171	7.4543	27.7802	27.8125	3	3	0.117828	0.0708015	-0.116551	6	7.6	113.97	0	24.373
1033	F8VQ93;Q8VDD9	PH-interacting protein	Phip	-	0.144193	1	0.187064	-1.1054	-0.878911	-0.421865	-0.130549	-1.46009	-1.4167	27.0003	27.1863	27.7653	27.8926	26.5979	26.3689	7.05457	27.1212	27.1493	3	3	0.166972	-0.0447021	NaN	3	2.4	206.72	0	9.848
1035	F8VQC1;E9Q740	Signal recognition particle subunit SRP72	Srp72	-	0.244064	1	-0.475234	-1.17294	-1.63214	-1.05342	-1.45517	0.578833	0.0140858	26.9328	26.4331	27.1338	26.568	28.6368	27.7997	7.52934	27.5678	26.9336	3	3	-0.285741	-0.463669	-0.663214	6	13.1	74.656	0	24.58
1036	F8VQJ3;P02468	Laminin subunit gamma-1	Lamc1	-	0.101314	1	0.103399	2.22382	2.44651	1.81421	1.9341	2.77904	2.74666	30.3296	30.5117	30.0014	29.9573	30.837	30.5322	8.04131	30.3893	30.3337	3	3	0.14965	-0.093094	-0.199819	14	9.5	177.19	0	46.482
1037	F8WGQ9;Q922M3	BTB/POZ domain-containing adapter for CUL3-mediated RhoA degradation protein 3	Kctd10	-	0.255303	1	-0.375405	2.07078	1.79649	1.16619	0.732123	2.54671	2.12885	30.1765	29.8617	29.3534	28.7553	30.6047	29.9144	8.49743	30.0449	29.5105	3	3	-0.466158	-0.670383	-0.831486	6	20.9	35.829	0	24.88
1038	F8WGT1;Q68FL4;H3BKT5;F8WI65	Adenosylhomocysteinase;Putative adenosylhomocysteinase 3	Ahcyl2	-	0.421835	1	0.176141	2.50231	2.64459	2.73694	2.97423	2.35568	2.50455	30.6081	30.7098	30.9242	30.9974	30.4137	30.2901	8.55116	30.6486	30.6658	3	3	0.186754	0.0124972	-0.206678	6	10.3	66.771	0	18.046
1039	F8WH41;O55106;F6Z700	Striatin	Strn	-	0.191391	1	-0.328805	0.590628	0.54983	-0.856728	-1.17273	0.0929413	-0.536674	28.6964	28.6151	27.3305	26.8504	28.1509	27.2489	7.72521	28.0593	27.5715	3	3	-0.108939	NaN	-0.549683	4	8.9	69.119	0	5.1288
1040	F8WHL2;Q8CIE6	Coatomer subunit alpha;Coatomer subunit alpha;Xenin;Proxenin	Copa	-	0.0918693	1	-0.0598634	2.40457	2.3588	2.61187	2.55298	2.9804	2.90548	30.5103	30.424	30.7991	30.5761	31.0384	30.691	8.17102	30.7826	30.5637	3	3	-0.0391029	-0.197269	-0.293164	20	20.7	139.41	0	64.754
1041	F8WHM5;Q61543	Golgi apparatus protein 1	Glg1	-	0.341652	1	-0.720082	0.0457668	-0.0614424	0.60181	-1.41634	1.34403	1.30915	28.1515	28.0038	28.789	26.6068	29.402	29.0947	7.60495	28.7809	27.9018	3	3	-0.229873	-3.07936	-0.36112	5	5.3	132.35	0	13.928
1042	F8WHR6;Q569Z5	Probable ATP-dependent RNA helicase DDX46	Ddx46	-	0.985246	1	-0.331156	2.20866	1.97291	1.99951	1.67748	1.94491	1.50922	30.3144	30.0381	30.1867	29.7006	30.0029	29.2948	8.08106	30.168	29.6779	3	3	-0.382626	-0.58435	-0.530906	10	10.3	117	0	37.371
1044	F8WHT3;Q7TPM1;F7AYW2	Protein PRRC2B	Prrc2b	-	0.730188	1	0.255036	0.502872	0.981387	0.677015	0.925466	1.0286	1.06674	28.6086	29.0466	28.8642	28.9486	29.0866	28.8523	7.45545	28.8531	28.9492	3	3	0.354565	0.115566	-0.1976	8	4.9	243.12	0	25.556
1045	F8WHU5;Q4VA53	Sister chromatid cohesion protein PDS5 homolog B	Pds5b	-	0.899998	1	-0.370679	-0.58359	-0.720283	-0.382013	-1.24548	-0.578215	-0.690094	27.5222	27.3449	27.8052	26.7777	27.4798	27.0955	7.14922	27.6024	27.0727	3	3	-0.0876721	-0.879223	-0.48348	8	6.6	164.76	0	18.63
1048	F8WHV1;Q9D187	Mitotic spindle-associated MMXD complex subunit MIP18	Fam96b	-	0.0539819	1	-0.132373	-0.528734	-0.611663	-0.727148	-0.896245	-2.39842	-2.54351	27.577	27.4536	27.4601	27.1269	25.6596	25.2421	8.20839	26.8989	26.6075	3	3	NaN	-0.29612	NaN	3	33.8	15.003	0	39.505
1050	F8WI30;Q9CY18;F6RSR4	Sorting nexin-7	Snx7	-	0.84265	1	1.16958	-2.2266	-0.96013	-0.523983	0.479211	-1.39036	-0.15127	25.8791	27.1051	27.6632	28.5024	26.6676	27.6343	7.68508	26.7367	27.7473	3	3	NaN	0.549226	0.913339	5	13.9	50.878	0	21.367
1051	F8WIB1;P61211;E9Q006	ADP-ribosylation factor-like protein 1	Arl1	-	0.0381479	0.997838	0.0482508	-1.32043	-1.39205	-1.17445	-1.1688	-2.2567	-2.04597	26.7853	26.6732	27.0128	26.8544	25.8013	25.7396	7.92862	26.5331	26.4224	3	3	NaN	-0.168431	NaN	2	17.4	15.65	0.00035026	4.2561
1052	F8WID5		Tpm1	-	1.10739	0.962354	-0.255743	4.19012	3.93851	4.48921	4.10832	4.27069	4.13597	32.2959	32.0037	32.6764	32.1315	32.3287	31.9215	9.2071	32.4337	32.0189	3	3	-0.220144	-0.353266	-0.381912	18	43.3	37.412	0.00034388	3.9399
1053	F8WIE5;Q69ZR2	E3 ubiquitin-protein ligase HECTD1	Hectd1	-	0.362856	1	0.268064	-1.19232	-0.686408	-0.886612	-0.7196	-0.319002	-0.187737	26.9134	27.3788	27.3006	27.3036	27.739	27.5978	6.92453	27.3177	27.4267	3	3	0.254715	0.0264459	-0.177294	6	2.6	289.23	0	14.263
1054	F8WIG5;Q9Z207	Protein diaphanous homolog 3	Diap3;Diaph3	-	0.636965	1	0.208568	1.93081	2.13348	1.62164	1.8765	1.99783	2.16601	30.0366	30.1987	29.8089	29.8997	30.0558	29.9516	8.03007	29.9671	30.0166	3	3	0.224287	-0.00805827	0.0394191	15	14.8	133.71	0	95.678
1055	F8WIK0;Q8WTY4;F7BWP1;E0CYY1	Anamorsin	Ciapin1	-	0.0663722	1	0.086586	0.00935936	0.483886	0.522337	0.514516	1.37101	1.16406	28.1151	28.5491	28.7095	28.5377	29.429	28.9496	8.18461	28.7512	28.6788	3	3	-0.137442	-0.195385	-0.387223	5	22.7	33.429	0	29.418
1057	F8WIR1;P18242;F6Y6L6	Cathepsin D	Ctsd	-	0.255049	1	0.10011	2.44668	2.61067	2.42085	2.49328	2.13955	2.20345	30.5524	30.6759	30.6081	30.5164	30.1975	29.989	8.68722	30.4527	30.3938	3	3	0.232906	-0.0177968	-0.20297	8	22.5	44.215	0	35.52
1058	F8WIT2;P14824	Annexin;Annexin A6	Anxa6	-	1.45742	0.550978	-0.437359	2.8434	2.33252	3.11619	2.71962	3.00679	2.60215	30.9491	30.3977	31.3034	30.7428	31.0648	30.3877	8.42047	31.1058	30.5094	3	3	-0.457078	-0.592854	-0.786647	13	22.5	75.288	0	121.65
1060	F8WJ41;P62245;D3YVB4;D3Z712	40S ribosomal protein S15a	Rps15a	-	0.0908432	1	0.052557	3.48956	3.53828	3.38587	3.44115	3.00852	3.06218	31.5953	31.6035	31.5731	31.4643	31.0665	30.8477	9.32342	31.4116	31.3052	3	3	0.0278618	-0.147905	-0.236758	4	37	12.31	0	21.783
1062	F8WJA0;Q9ESV0	ATP-dependent RNA helicase DDX24	Ddx24	-	1.15724	0.879336	0.289798	0.495062	0.47545	0.192102	0.692159	0.33882	0.72777	28.6008	28.5407	28.3793	28.7153	28.3968	28.5133	7.67604	28.459	28.5898	3	3	-0.162816	0.189666	0.0734089	7	9.5	101.37	0	20.33
1063	F8WJD4;Q80X82	Symplekin	Sympk	-	0.760467	1	-0.284719	-0.830236	-1.29156	-1.36751	-1.49785	-1.21018	-1.47268	27.2755	26.7737	26.8197	26.5253	26.8478	26.3129	7.01674	26.981	26.5373	3	3	-0.255891	-0.474552	-0.82184	3	3.2	142.62	0	10.814
1065	F8WJG3;P62996	Transformer-2 protein homolog beta	Tra2b	-	0.0381057	0.996955	-0.135947	0.84355	0.783477	1.1553	1.1631	-1.38091	-1.73649	28.9493	28.8487	29.3425	29.1863	26.6771	26.0491	8.43846	28.323	28.028	3	3	-0.452728	-0.147937	NaN	4	24.5	21.935	0	15.231
1067	G3UVV4;P17710	Hexokinase;Hexokinase-1	Hk1	-	0.111342	1	0.155671	0.217926	0.319367	1.33294	1.54124	0.41692	0.574196	28.3237	28.3846	29.5202	29.5644	28.4749	28.3598	7.79119	28.7729	28.7696	3	3	-0.107073	-0.0607434	-0.202489	10	11	101.87	0	26.604
1068	G3UW58;Q0VG62;A0A087WNL9;A0A087WNR7	Uncharacterized protein C8orf59 homolog	1810022K09Rik	-	0.284816	1	-0.317437	3.46013	3.21706	2.65132	2.23843	2.48811	2.19176	31.5659	31.2823	30.8385	30.2616	30.5461	29.9773	9.28715	30.9835	30.5071	3	3	-0.211331	-0.714184	-0.658606	5	41.2	11.163	0	17.173
1069	G3X9W7;G3UWD2;Q3UM65;Q03347	Runt-related transcription factor 1	Runx1	-	0.468528	1	-0.264144	-2.0703	-2.84334	-2.45288	-2.19237	-2.01721	-2.29711	26.0354	25.2219	25.7343	25.8308	26.0408	25.4885	7.35478	25.9369	25.5137	3	3	NaN	NaN	NaN	1	3.6	41.273	0.00030581	2.5469
1071	S4R1P7;G3UWG7;S4R287;Q9CR27;S4R1K7	WASH complex subunit CCDC53	Ccdc53	-	0.0442621	1	-0.1967	0.201427	-0.107244	-0.299004	-0.607858	-3.40161	-3.37418	28.3072	27.958	27.8882	27.4153	24.6564	24.4114	8.25083	26.9506	26.5949	3	3	-0.132309	NaN	NaN	2	12.3	18.893	0	9.0138
1074	G3UWQ7;G3XA79;G3UY19;G3UW86;Q99K43	Protein regulator of cytokinesis 1	Prc1	-	0.69851	1	-0.432029	3.25387	2.8079	2.92632	2.58727	2.60558	2.0945	31.3596	30.8731	31.1135	30.6104	30.6636	29.8801	8.56454	31.0456	30.4545	3	3	-0.656467	-0.524832	-0.931866	12	20.5	72.088	0	101.52
1077	G3UXH4;G3UZM9;Q8BWW9	Serine/threonine-protein kinase N2	Pkn2	-	1.22818	0.773244	0.613366	-2.26589	-1.04344	-2.0091	-1.74432	-1.919	-1.56614	25.8399	27.0218	26.1781	26.2788	26.139	26.2194	6.97149	26.0523	26.5067	3	3	0.870582	NaN	NaN	5	7.5	105.79	0	13.932
1079	G3UXW9;Q3MIA8;Q99LD4;A0A140LJB7;B1ATU4	COP9 signalosome complex subunit 1	Gps1	-	0.14122	1	-0.110115	1.40195	1.3741	1.45879	1.29474	0.842218	0.703773	29.5077	29.4393	29.646	29.3179	28.9002	28.4893	8.30991	29.3513	29.0822	3	3	-0.0801031	-0.19593	-0.426276	6	13.1	58.86	0	28.231
1080	G3UXX3;Q91XH5;Q64105;G3UZ79	Sepiapterin reductase	Spr	-	0.13833	1	0.211636	0.713013	0.688468	-0.763388	-0.272946	-0.516798	-0.347788	28.8188	28.7537	27.4238	27.7502	27.5412	27.4378	8.11879	27.9279	27.9806	3	3	0.102322	NaN	NaN	2	11.9	23.357	0	10.323
1081	G3UXZ5;P97371;G3UXY0;G3UWN9;G3X9K9	Proteasome activator complex subunit 1	Psme1	-	1.32244	0.650088	-0.205088	2.08156	1.98321	2.10213	1.96721	2.14796	1.76597	30.1873	30.0484	30.2893	29.9904	30.2059	29.5515	8.65238	30.2275	29.8634	3	3	0.242572	-0.379545	-0.276363	8	36.1	27.411	0	22.537
1083	G3UY42;Q8CCS6;D3YUB9;D3Z055;G3UWS5;D3Z5F7	Polyadenylate-binding protein 2	Pabpn1;Gm20521	-	0.0933661	1	-0.235671	-1.36052	-1.50379	0.816196	0.51459	0.337227	0.0750847	26.7452	26.5614	29.0034	28.5378	28.3952	27.8606	8.12564	28.0479	27.6533	3	3	NaN	-0.233362	NaN	2	16.6	34.003	0	25.221
1084	G3UYA6;G3UY62;G3UYV4;P46938;G3UYW7	Transcriptional coactivator YAP1	Yap1	-	0.199731	1	0.228895	1.56552	1.70232	1.59472	1.93272	0.667704	0.879595	29.6713	29.7675	29.7819	29.9559	28.7257	28.6652	8.66304	29.393	29.4629	3	3	0.0635029	0.0446039	-0.130697	5	25.5	37.806	0	14.68
1085	G3UY65;P24860;Q68EM3	G2/mitotic-specific cyclin-B1	Ccnb1	-	0.168752	1	0.118867	2.4262	2.40006	2.31649	2.58269	2.92193	3.03847	30.5319	30.4653	30.5037	30.6058	30.9799	30.824	8.73028	30.6719	30.6317	3	3	0.105276	0.0395595	-0.115363	8	18.8	43.869	0	24.81
1086	G3UYG6;Q6Y7W8;G3UWR2;G3UYR9;E9Q2M5	PERQ amino acid-rich with GYF domain-containing protein 2	Gigyf2	-	0.5603	1	0.653133	1.72668	1.68078	1.06408	1.55493	1.53409	3.04853	29.8324	29.746	29.2513	29.5781	29.5921	30.8341	8.06363	29.5586	30.0527	3	3	0.0441843	-0.167118	-0.257735	14	17.4	148.58	0	122.15
1088	Q8CFZ0;G3UYP0;P63280	SUMO-conjugating enzyme UBC9	Ube2i	-	0.0830763	1	-0.277301	0.623291	0.343333	1.00201	0.661624	-1.72307	-1.93463	28.729	28.4086	29.1892	28.6848	26.3349	25.8509	8.52071	28.0844	27.6481	3	3	NaN	-0.615751	NaN	2	22.8	11.225	0	5.1852
1090	G3UYV7;P62858;J3QNN8	40S ribosomal protein S28	Rps28;Gm10263	-	0.022338	1	-0.0208232	3.69105	3.73293	3.84163	3.82623	4.46664	4.3777	31.7968	31.7982	32.0288	31.8494	32.5246	32.1633	9.94945	32.1168	31.9369	3	3	-0.00744911	-0.163139	-0.36162	3	57.1	6.3442	0	12.333
1091	G3UZ26;P50431;G3UYY1	Serine hydroxymethyltransferase;Serine hydroxymethyltransferase, cytosolic	Shmt1	-	0.206572	1	-0.199028	1.96921	1.75778	1.26002	1.18823	2.25469	1.94083	30.075	29.823	29.4472	29.2114	30.3127	29.7264	8.35459	29.945	29.5869	3	3	-0.296067	-0.231701	-0.593725	9	23.9	48.334	0	41.155
1092	G3UZA0;Q8BGA5	KRR1 small subunit processome component homolog	Krr1	-	0.915841	1	-0.505182	0.675104	-0.0601034	0.774694	0.424342	1.1198	0.68981	28.7808	28.0051	28.9619	28.4475	29.1778	28.4754	8.18452	28.9735	28.3093	3	3	-0.640231	-0.634375	-0.847544	4	14.2	36.66	0	8.3731
1093	G3UZD6;Q9ES00	Ubiquitin conjugation factor E4 B	Ube4b	-	0.0296473	1	-0.0816809	0.452227	0.376357	-0.0868683	-0.264155	-1.78164	-1.77353	28.558	28.4416	28.1003	27.759	26.2763	26.012	7.44582	27.6449	27.4042	3	3	-0.0064778	-0.0993554	NaN	7	9.5	113	0	51.414
1094	G3UZJ4;H3BJQ7;P99029	Peroxiredoxin-5, mitochondrial	Prdx5	-	0.132401	1	-0.1987	-0.490622	-0.857997	-1.04239	-1.01595	0.392744	0.137583	27.6151	27.2072	27.1448	27.0072	28.4507	27.9231	8.06077	27.7369	27.3792	3	3	-0.153222	-0.218246	-0.458981	2	15.1	17.253	0	21.539
1098	G3X8Q0;O89090	Transcription factor Sp1	Sp1	-	0.112907	1	-0.170813	-2.30643	-2.36087	-0.931911	-1.21618	-1.22411	-1.39783	25.7993	25.7044	27.2553	26.807	26.8339	26.3877	7.77677	26.6295	26.2997	3	3	NaN	-0.58044	-0.701342	2	5.5	80.443	0	140.12
1099	G3X8R5;Q3UA37;Q8BUN3	Glutamine-rich protein 1	Qrich1	-	0.0511979	1	-0.280795	0.466827	0.176911	1.04377	0.889661	-3.11479	-3.51315	28.5726	28.2421	29.231	28.9128	24.9432	24.2724	8.00108	27.5823	27.1425	3	3	-0.154891	-0.335554	NaN	4	5.9	86.528	0	14.265
1101	H3BIW0;G3X8T2;Q0P678;H3BKL4	Zinc finger CCCH domain-containing protein 18	Zc3h18	-	0.28054	1	-0.197659	-0.113859	-0.241569	-0.74152	-0.970059	-0.279112	-0.515839	27.9919	27.8237	27.4457	27.0531	27.7789	27.2697	7.47309	27.7388	27.3822	3	3	-0.294349	-0.38845	-0.456861	3	5.3	106.14	0	17.948
1104	G3X926;Q9JJ80;S4R1Y5;S4R2R2;S4R2H5	Ribosome production factor 2 homolog	Rpf2	-	0.382977	1	-0.445101	0.921562	0.496064	1.11003	0.75825	2.11485	1.55682	29.0273	28.5613	29.2972	28.7814	30.1728	29.3424	8.45106	29.4991	28.895	3	3	-0.436568	-0.725112	-0.767266	5	21.6	31.471	0	33.422
1105	G3X928;Q6NZC7	SEC23-interacting protein	Sec23ip	-	0.0826209	1	-0.158221	-1.44245	-1.26046	0.304615	0.21424	-0.16029	-0.726568	26.6633	26.8048	28.4918	28.2374	27.8977	27.059	7.52532	27.6843	27.3671	3	3	NaN	-0.483037	-1.03369	3	4.8	110.76	0	106.26
1106	G3X934;Q3TWF6	WD repeat-containing protein 70	Wdr70	-	0.910329	1	-0.36417	0.347149	0.0364695	0.040266	-0.485225	0.226858	-0.0294819	28.4529	28.1017	28.2275	27.5379	28.2848	27.7561	7.75798	28.3217	27.7986	3	3	-0.234856	NaN	-0.541198	2	3.5	73.06	0	6.4747
1107	G3X956;Q920B9	FACT complex subunit SPT16	Supt16;Supt16h	-	0.038777	0.999124	-0.0702724	0.843384	0.717374	2.26124	2.12212	1.01014	1.06445	28.9491	28.7826	30.4485	30.1453	29.0681	28.85	7.9378	29.4886	29.2593	3	3	0.141956	-0.365202	-0.304861	9	9.6	119.84	0	40.115
1109	G3X963;Q8CDM1	ATPase family AAA domain-containing protein 2	Atad2	-	0.101072	1	-0.154131	0.805105	0.479285	1.5133	1.34728	1.94919	1.97864	28.9109	28.5445	29.7005	29.3704	30.0072	29.7642	7.8358	29.5395	29.2264	3	3	-0.241697	-0.404706	-0.384923	15	13.6	155.28	0	64.069
1110	G3X972		Sec24c	-	0.0995901	1	-0.0781619	-0.994865	-0.840783	-0.4561	-0.681523	-1.14582	-1.30897	27.1109	27.2244	27.7311	27.3416	26.9122	26.4766	7.37001	27.2514	27.0142	3	3	0.254231	-0.0921556	-0.113177	3	3.7	118.58	0	17.847
1111	G3X9B1		Heatr1	-	0.828545	1	0.607529	-1.97639	-1.22268	-1.00999	-0.553908	-1.54126	-0.928471	26.1294	26.8425	27.1772	27.4693	26.5167	26.8571	6.80623	26.6078	27.0563	3	3	NaN	0.0550568	-0.174638	5	2.9	242.07	0	10.147
1112	G3X9C8;Q8BQ89	LIX1-like protein	Lix1l	-	0.00488176	1	0.00923665	-0.213943	-0.266871	-1.5344	-1.88015	-1.21042	-0.784037	27.8918	27.7984	26.6528	26.143	26.8476	27.0015	7.75834	27.1307	26.981	3	3	0.335369	NaN	0.081067	4	14.5	36.589	0	21.163
1113	Q3T9X3;Q3TCR7;G3X9G4;P39054;F8WIV5;G3UZZ3	Dynamin-2	Dnm2	-	0.0204609	0.99943	0.0208289	0.621311	0.547477	1.16686	1.19099	1.32166	1.43386	28.7271	28.6127	29.3541	29.2141	29.3796	29.2194	7.8704	29.1536	29.0154	3	3	-0.22803	-0.11034	-0.307126	10	12.3	97.194	0	41.5
1116	G3X9M0;Q9ER88;G3UWM7;G3UWZ6;A0A0R4J1B9;G3UWR5;G3UWJ4;G3UZC0	28S ribosomal protein S29, mitochondrial	Dap3	-	0.325094	1	0.293985	0.346207	0.695622	-0.525816	-0.245414	-0.00447273	0.247665	28.452	28.7608	27.6614	27.7777	28.0535	28.0332	7.8978	28.0556	28.1906	3	3	0.113434	-0.0534637	-0.0794018	4	13.6	45.287	0	17.609
1117	G3X9U9;Q9CQ92	Mitochondrial fission 1 protein	Fis1	-	0.470621	1	-0.341635	0.929373	0.739358	1.66812	1.4519	1.58846	0.969786	29.0351	28.8046	29.8553	29.4751	29.6465	28.7554	8.82716	29.5123	29.0117	3	3	-0.365388	-0.543089	-0.807452	3	24.8	16.265	0	15.031
1118	G3X9V0;P97372;E0CZ90	Proteasome activator complex subunit 2	Psme2	-	0.107977	1	-0.0969276	-0.933004	-0.685828	-0.923113	-0.716119	0.0442562	-0.700697	27.1727	27.3794	27.2641	27.307	28.1022	27.0849	7.85878	27.513	27.2571	3	3	0.296076	0.131194	-0.638299	3	18.6	26.159	0	40.142
1120	G3XA10;Q8VEK3	Heterogeneous nuclear ribonucleoprotein U	Gm28062;Hnrnpu	-	0.477219	1	-0.220794	3.72057	3.42844	3.53169	3.37377	4.02833	3.816	31.8263	31.4937	31.7189	31.3969	32.0863	31.6016	8.79099	31.8772	31.4974	3	3	-0.393255	-0.466337	-0.496753	14	16.6	86.805	0	62.824
1121	G3XA48;P58044	Isopentenyl-diphosphate Delta-isomerase 1	Idi1	-	0.60572	1	-0.335087	0.608919	0.235637	1.11683	0.848897	1.08047	0.716429	28.7147	28.3009	29.304	28.8721	29.1385	28.502	8.28578	29.0524	28.5583	3	3	-0.397315	-0.525829	-0.712244	4	17.3	32.477	0	12.046
1122	G5E829;F7AAP4;E9Q828;Q6Q477	Plasma membrane calcium-transporting ATPase 1;Calcium-transporting ATPase	Atp2b1;Atp2b4	-	0.00975132	1	0.0214996	-1.13263	-0.653956	-0.913033	-0.603593	-1.89271	-2.61632	26.9731	27.4113	27.2742	27.4196	26.1653	25.1692	7.18472	26.8042	26.6667	3	3	0.111165	-0.16225	NaN	5	7.1	134.75	0	16.738
1123	G5E866;Q99NB9	Splicing factor 3B subunit 1	Sf3b1	-	1.25692	0.724975	0.394578	4.20739	4.27952	4.16879	4.73926	4.15429	4.69543	32.3131	32.3447	32.356	32.7624	32.2123	32.481	8.74597	32.2938	32.5294	3	3	0.0285691	-0.102682	-0.198576	24	24	145.83	0	186.14
1124	G5E870;A0A087WNZ7;A0A087WRV6	E3 ubiquitin-protein ligase TRIP12	Trip12	-	0.122675	1	0.149249	0.668959	0.843251	1.6154	1.60099	1.61013	1.898	28.7747	28.9085	29.8026	29.6241	29.6681	29.6836	7.6564	29.4151	29.4054	3	3	0.0970713	-0.0490538	-0.0723311	18	11.8	224.13	0	96.102
1126	G5E899;P22777	Plasminogen activator inhibitor 1	Serpine1	-	0.744871	1	0.396556	4.37341	4.76179	4.91173	5.27787	4.85716	5.29232	32.4792	32.827	33.0989	33.301	32.9151	33.0779	9.32354	32.8311	33.0686	3	3	0.378845	0.242206	0.141694	17	50.5	45.043	0	107.33
1130	G5E8J9;Q8CFE4	SCY1-like protein 2	Scyl2	-	0.00341578	1	-0.0120322	-2.66759	-2.87288	-0.793016	-0.886827	-0.167114	0.09589	25.4382	25.1923	27.3942	27.1363	27.8909	27.8815	7.34331	26.9077	26.7367	3	3	NaN	-0.140603	-0.217273	3	4.4	103.19	0	22.218
1131	G5E8R2;E9Q453;E9Q456		Tpm1	-	1.18379	0.852673	0.221063	1.4562	1.74807	1.60989	1.90841	1.58242	1.65523	29.5619	29.8133	29.7971	29.9316	29.6404	29.4408	8.54476	29.6665	29.7286	3	3	0.289244	0.134615	-0.331536	17	58.9	28.696	0	10.902
1132	G5E8R4;Q922D4	Serine/threonine-protein phosphatase 6 regulatory subunit 3	Ppp6r3	-	0.587549	1	0.264721	1.74921	1.99189	1.75963	2.00841	1.30037	1.60308	29.855	30.0571	29.9468	30.0316	29.3584	29.3886	8.11561	29.7201	29.8258	3	3	-0.0786551	-0.201676	-0.379564	10	12.5	97.862	0	41.859
1133	G5E8R8;Q6P5G6	UBX domain-containing protein 7	Ubxn7	-	0.634369	1	0.313477	1.10348	1.42239	0.712132	0.940066	1.12156	1.51514	29.2092	29.4876	28.8993	28.9632	29.1795	29.3007	8.20257	29.096	29.2505	3	3	0.35061	0.41738	0.10286	6	15.3	54.812	0	25.808
1136	G5E8V8;Q9JJT9	Phosphorylated adapter RNA export protein	Phax	-	0.500809	1	-0.479383	-0.780399	-1.61662	-1.93836	-2.17758	-1.8453	-2.20801	27.3253	26.4486	26.2489	25.8456	26.2127	25.5776	7.44358	26.5956	25.9572	3	3	-0.630975	NaN	NaN	4	14.3	40.866	0	10.661
1137	G5E902;Q8VEM8	Phosphate carrier protein, mitochondrial	Slc25a3	-	0.0308054	0.999637	-0.168711	-3.5298	-3.75737	0.564953	0.411716	0.0680904	-0.0572414	24.5759	24.3079	28.7522	28.4349	28.1261	27.7283	7.85989	27.1514	26.8237	3	3	NaN	-0.191475	-0.321513	3	8.9	39.736	0	5.31
1138	G5E924;Q8R081;G3UY38	Heterogeneous nuclear ribonucleoprotein L	Hnrnpl	-	0.196549	1	-0.150615	3.48956	3.33822	3.47071	3.31275	4.09849	3.95593	31.5953	31.4034	31.6579	31.3359	32.1565	31.7415	8.95132	31.8032	31.4936	3	3	-0.196442	-0.327059	-0.480297	13	26.3	66.821	0	106.33
1141	H3BKW0;H3BJ30;H3BJW3;Q6NVF9	Cleavage and polyadenylation specificity factor subunit 6	Cpsf6	-	0.159102	1	-0.389254	-1.43015	-2.275	0.175104	0.0236063	-1.69388	-1.86529	26.6756	25.7902	28.3623	28.0468	26.3641	25.9203	8.12685	27.134	26.5858	3	3	NaN	NaN	NaN	2	12.6	21.248	0	9.4292
1142	H3BJU7;H3BJX8;H3BJ45;H3BJ40;H3BKH9;Q60875	Rho guanine nucleotide exchange factor 2	Arhgef2	-	0.0906605	1	0.207243	0.565536	0.639516	0.968361	1.14044	-1.03599	-0.660322	28.6713	28.7047	29.1556	29.1636	27.022	27.1252	7.64624	28.283	28.3312	3	3	0.0756011	-0.0197261	-0.243387	7	7	108.59	0	14.183
1144	H3BJ97;Q99JR5	Tubulointerstitial nephritis antigen-like	Tinagl1	-	1.18352	0.849257	0.595042	0.176365	0.694322	0.183233	0.736257	0.583179	1.29733	28.2821	28.7595	28.3704	28.7594	28.6412	29.0829	8.10884	28.4312	28.8673	3	3	0.54666	0.458067	0.442652	4	9.4	49.276	0	11.804
1145	H3BJA3;O09172;F6VNW5	Glutamate--cysteine ligase regulatory subunit	Gclm	-	0.231427	1	0.381713	1.06759	1.56028	1.24287	1.66575	-0.0926113	0.136959	29.1733	29.6255	29.4301	29.6889	27.9654	27.9225	8.59462	28.8563	29.079	3	3	0.455334	0.153416	NaN	3	19.6	21.95	0	19.24
1146	H3BJE0;Q3U9N4;P28798;H3BJ90	Granulins;Acrogranin;Granulin-1;Granulin-2;Granulin-3;Granulin-4;Granulin-5;Granulin-6;Granulin-7	Grn	-	0.684079	1	0.57835	0.332388	0.913196	1.12046	1.69572	1.17622	1.7552	28.4381	28.9784	29.3077	29.7189	29.2342	29.5408	8.4397	28.9933	29.4127	3	3	0.603217	0.417056	0.310456	2	9.7	27.083	0	7.198
1147	H3BJJ1;H3BLK4;O88513	Geminin	Gmnn	-	0.0927064	1	-0.213378	-0.395967	-0.530698	-1.06611	-1.24899	0.98328	0.660757	27.7098	27.5345	27.1211	26.7742	29.0413	28.4463	8.29909	27.9574	27.585	3	3	-0.273535	-0.41997	-0.679758	3	22.2	19.17	0	6.6711
1149	H3BJV9		Tsc22d1	-	0.642026	1	0.292685	0.109142	0.430722	0.367619	0.578885	0.593618	0.938828	28.2149	28.4959	28.5548	28.602	28.6516	28.7244	8.59423	28.4738	28.6075	3	3	NaN	NaN	NaN	1	18.3	8.8411	0	10.579
1151	H3BKM0;Q9DBG3;H3BIY9	AP-2 complex subunit beta;AP complex subunit beta	Ap2b1	-	1.25286	0.734327	-0.245993	2.02415	1.85247	2.21735	1.89012	1.9617	1.72264	30.1299	29.9177	30.4046	29.9133	30.0197	29.5082	8.18789	30.1847	29.7797	3	3	-0.289439	-0.514017	-0.482492	13	18.3	101.36	0	61.371
1152	H3BKM2;Q80YV2;D3Z3D0	Nuclear-interacting partner of ALK	Zc3hc1	-	0.285792	1	0.24718	-1.1068	-0.657193	-0.2071	0.0563231	-0.65629	-0.627777	26.9989	27.408	27.9801	28.0795	27.4017	27.1578	7.64332	27.4603	27.5484	3	3	0.359634	0.0103502	-0.495675	3	10.2	50.513	0	15.629
1153	H3BL05;H3BLD9;Q8C1M2	Zinc finger protein 428	Zfp428;Znf428	-	1.45897	0.550765	-0.666391	-2.52126	-3.20391	-2.33697	-3.45022	-2.56152	-2.76479	25.5845	24.8613	25.8502	24.5729	25.4965	25.0208	7.79173	25.6437	24.8183	3	3	NaN	NaN	NaN	1	7.2	16.317	0.0011765	2.1199
1154	H3BL37;O08784;F6R3V4;H3BIX0	Treacle protein	Tcof1	-	0.136033	1	-0.200378	0.101994	-0.0911207	-1.07285	-1.16216	0.214853	-0.103859	28.2077	27.9741	27.1144	26.861	28.2728	27.6817	7.32048	27.865	27.5056	3	3	-0.354907	-0.288893	-0.256925	4	4.9	138.55	0	34.22
1156	H3BLG5;Q3TMX0;O08992;A2AKJ9;A2AKJ6	Syntenin-1	Sdcbp	-	0.291913	1	0.397615	-0.635328	-0.0571604	0.330147	0.722283	0.857714	1.08026	27.4704	28.0081	28.5174	28.7454	28.9157	28.8658	8.58088	28.3012	28.5398	3	3	0.369271	0.237441	0.00906043	3	21.3	26.857	0	74.785
1157	H7BWY2;Q9JKC8;Q8R2R9	AP-3 complex subunit mu-1;AP-3 complex subunit mu-2	Ap3m1;Ap3m2	-	0.640909	1	-0.249432	-2.10658	-2.1183	-2.1913	-2.22456	-1.68194	-2.38525	25.9992	25.9469	25.9959	25.7986	26.3761	25.4003	7.28827	26.1237	25.7153	3	3	NaN	NaN	NaN	1	2.7	41.023	0.00032776	3.2939
1158	H7BWZ3;Q9JM76;A0A0G2JFK7;D3Z2F7;D3Z2F8	Actin-related protein 2/3 complex subunit 3	Arpc3	-	0.0286438	0.999204	0.0851663	-0.899263	-0.63182	1.54346	1.52185	1.09497	1.10464	27.2065	27.4334	29.7307	29.545	29.153	28.8902	8.53778	28.6967	28.6229	3	3	-0.123513	-0.261224	-0.533576	4	24.7	19.637	0	12.692
1159	H7BX01;P58281;E0CXD1	Dynamin-like 120 kDa protein, mitochondrial;Dynamin-like 120 kDa protein, form S1	Opa1	-	0.355553	1	0.456837	-2.90219	-2.43574	-1.72896	-1.31905	-1.79423	-1.30008	25.2036	25.6295	26.4582	26.7041	26.2638	26.4855	6.92859	25.9752	26.273	3	3	NaN	0.037593	NaN	3	3.6	113.23	0	5.1773
1161	H7BX83;Q5SV77;E9Q389;F6Y247	Gametogenetin-binding protein 2	Ggnbp2	-	1.26776	0.706444	-0.260998	-0.470758	-0.758531	-0.715475	-0.766692	-0.430079	-0.874084	27.635	27.3067	27.4717	27.2565	27.6279	26.9115	7.56067	27.5782	27.1582	3	3	-0.159186	-0.335026	-0.519693	2	3.1	76.83	0	5.5377
1162	H7BX95;Q6PDM2	Serine/arginine-rich splicing factor 1	Srsf1	-	0.112341	1	-0.168098	2.41482	2.26113	1.10878	0.923348	1.87273	1.70756	30.5206	30.3264	29.296	28.9465	29.9307	29.4931	8.62044	29.9158	29.5887	3	3	-0.151843	-0.293182	-0.553003	7	27.3	28.329	0	17.848
1163	H9KV00;Q9QX47;H9KV01;H9KV15	Protein SON	Son	-	0.232488	1	0.191655	0.662315	0.825303	1.341	1.66131	1.2517	1.34337	28.7681	28.8905	29.5282	29.6845	29.3097	29.1289	7.67634	29.202	29.2346	3	3	0.118758	-0.0200039	-0.152789	12	6.5	268.82	0	56.723
1165	H9KV05;Q99JN2	Kelch-like protein 22	Klhl22	-	0.0374635	0.99598	0.0641162	-1.13888	-0.968247	-2.08108	-2.10646	-0.762461	-0.715366	26.9669	27.097	26.1061	25.9167	27.2955	27.0702	7.34972	26.7895	26.6946	3	3	0.111833	NaN	-0.306662	2	3.7	73.646	0	12.847
1166	I7HLV2;Q6ZWV3;P86048	60S ribosomal protein L10;60S ribosomal protein L10-like	Rpl10;Rpl10l	-	0.212958	1	0.276498	2.50134	2.69043	2.85112	3.06228	1.54585	1.97509	30.6071	30.7557	31.0383	31.0854	29.6038	29.7607	9.08178	30.4164	30.5339	3	3	0.162597	0.0943712	0.0886844	5	23.4	23.072	0	13.409
1167	I7HPW1;Q7JJ13	Bromodomain-containing protein 2	Brd2	-	0.444979	1	-0.424979	-1.31024	-1.84992	-0.777641	-1.04993	-1.6564	-2.11937	26.7955	26.2153	27.4096	26.9732	26.4016	25.6662	7.46802	26.8689	26.2849	3	3	-0.568045	-0.457415	NaN	4	14.6	52.183	0	34.654
1170	J3QMV5;Q9Z2L7	Cytokine receptor-like factor 3	Crlf3	-	1.15934	0.884938	-0.253478	-1.91062	-2.13533	-2.07878	-2.40361	-1.93202	-2.14291	26.1951	25.9299	26.1084	25.6196	26.126	25.6427	7.54997	26.1432	25.7307	3	3	NaN	NaN	NaN	1	8.3	19.102	0	10.901
1171	Q3TJ22;J3QN89		Aamp	-	0.087774	1	-0.088412	0.510431	0.346004	1.38044	1.17805	0.691555	0.793139	28.6162	28.4112	29.5676	29.2012	28.7495	28.5787	8.36801	28.9778	28.7304	3	3	-0.177898	-0.455356	-0.475736	5	13.3	46.894	0	29.306
1173	Q5U4H9;J3QND8		Ncoa4;Gm6768	-	0.632998	1	0.158683	0.303823	0.574393	0.22753	0.40038	0.547171	0.579798	28.4096	28.6396	28.4147	28.4235	28.6052	28.3654	7.80749	28.4765	28.4762	3	3	0.118626	-0.0936943	-0.236265	6	9.8	70.38	0	31.387
1174	J3QNE4;F7BHM1;F6QNN0		E230008N13Rik	-	0.197349	1	-0.570497	-0.21487	-0.703538	1.96268	1.6668	2.4074	1.48046	27.8909	27.3617	30.1499	29.69	30.4654	29.266	7.72388	29.502	28.7726	3	3	NaN	-0.490618	-1.0171	2	1.6	195.84	0.00031797	2.8658
1176	Q5NCM6;Q5NCM5;J3QNT7;Q8CHU3	Epsin-2	Epn2	-	0.268325	1	0.463311	-1.66703	-1.67342	-1.38935	0.262876	-1.63765	-1.89355	26.4387	26.3918	26.7979	28.286	26.4203	25.892	7.5276	26.5523	26.8566	3	3	-0.418909	-0.289933	-0.518308	3	6.6	61.648	0	11.891
1177	J3QNW4;Q3TIR1	Trafficking protein particle complex subunit 13	Trappc13	-	0.487763	1	0.149953	-0.619282	-0.16793	-0.258518	-0.30794	-0.498741	-0.450813	27.4865	27.8973	27.9287	27.7152	27.5592	27.3348	7.80649	27.6581	27.6491	3	3	NaN	-0.121063	NaN	2	4.3	46.591	0.00036617	4.8496
1179	J3QQ30;J3QPW1;P53810	Phosphatidylinositol transfer protein alpha isoform	Pitpna	-	0.161215	1	-0.447406	-2.29019	-2.74753	-1.07822	-1.618	0.202524	-0.14257	25.8156	25.3177	27.109	26.4052	28.2605	27.643	7.68207	27.0617	26.4553	3	3	NaN	-0.793107	-0.540254	4	17.3	31.837	0	10.358
1181	K3W4Q8;P18572;J3QP71	Basigin	Bsg	-	1.4859	0.505621	-0.544594	4.81403	4.13251	4.82637	4.30819	4.40381	3.96973	32.9198	32.1977	33.0136	32.3314	32.4618	31.7553	9.48508	32.7984	32.0948	3	3	-0.312455	-0.391683	-0.47704	7	41.3	24.116	0	62.503
1182	K3W4R2;Q6URW6;A0A140LI60	Myosin-14	Myh14	-	0.200839	1	0.227866	2.65396	2.70862	1.88276	1.98602	1.41943	1.94511	30.7597	30.7738	30.07	30.0092	29.4774	29.7307	7.85803	30.1024	30.1712	3	3	0.0731348	-0.119761	0.0231843	5	2	228.56	0	5.1276
1184	M0QWY0;M0QWP2;O70378	ER membrane protein complex subunit 8	Emc8	-	0.963046	1	0.271364	-0.480759	-0.0410051	-0.168232	0.150485	-0.120346	-0.064724	27.625	28.0242	28.019	28.1736	27.9376	27.7208	8.34044	27.8605	27.9729	3	3	0.447949	0.210763	-0.365779	3	27.3	14.376	0	5.7559
1185	O08529	Calpain-2 catalytic subunit	Capn2	-	0.0531393	1	0.114357	0.0762157	0.1386	1.0092	1.21251	-0.737801	-0.660421	28.182	28.2038	29.1964	29.2357	27.3202	27.1251	7.80597	28.2329	28.1882	3	3	0.0129261	-0.231972	-0.243677	4	6.1	79.871	0	13.746
1186	Q6P1B9;O08539	Myc box-dependent-interacting protein 1	Bin1	-	0.504884	1	-0.235413	0.98897	0.662902	0.854345	0.678939	1.32269	1.11792	29.0947	28.7281	29.0416	28.7021	29.3807	28.9035	8.10833	29.1723	28.7779	3	3	-0.0343524	-0.157721	-0.578779	7	20.5	52.763	0	46.876
1187	O08547;E9Q6R3	Vesicle-trafficking protein SEC22b	Sec22b	-	0.217615	1	0.348716	-0.782375	-0.36567	-1.19192	-0.823401	-2.18795	-1.92702	27.3234	27.6996	26.9953	27.1998	25.87	25.8585	7.82174	26.7296	26.9193	3	3	0.293253	NaN	NaN	3	14.9	24.74	0	10.84
1188	O08553	Dihydropyrimidinase-related protein 2	Dpysl2	-	0.149614	1	-0.166773	3.5694	3.40157	2.6765	2.48347	2.70132	2.56185	31.6751	31.4668	30.8637	30.5066	30.7593	30.3474	8.62458	31.0994	30.7736	3	3	-0.189631	-0.327348	-0.417059	15	41.4	62.277	0	155.76
1189	O08579;I7HJS1;Q3THM8	Emerin	Emd	-	0.43975	1	-0.388793	1.66028	1.25638	1.53523	1.29265	2.49068	1.97077	29.766	29.3216	29.7224	29.3158	30.5487	29.7563	8.67021	30.0124	29.4646	3	3	-0.496448	-0.538346	-0.781529	6	23.2	29.435	0	14.43
1190	O08582	GTP-binding protein 1	Gtpbp1	-	0.0259433	1	0.0462742	-1.83752	-1.71759	-0.580532	-0.6081	-0.464998	-0.418533	26.2682	26.3476	27.6067	27.4151	27.593	27.367	7.48907	27.156	27.0432	3	3	-0.124126	-0.341592	-0.330792	4	8.7	72.3	0	18.165
1191	O08583	THO complex subunit 4	Alyref	-	0.157378	1	-0.255361	3.49891	3.26738	2.86252	2.66829	4.41596	4.07563	31.6047	31.3326	31.0497	30.6915	32.4739	31.8612	9.18256	31.7094	31.2951	3	3	-0.277989	-0.485943	-0.665958	9	41.2	26.94	0	132.47
1192	Q8BPQ2;O08584	Krueppel-like factor 6	Klf6	-	0.178991	1	0.0749861	-0.744644	-0.754018	-0.754919	-0.874362	-0.704103	-0.350328	27.3611	27.3112	27.4323	27.1488	27.3539	27.4352	8.10629	27.3824	27.2984	3	3	NaN	NaN	NaN	1	3.1	35.592	0.00033278	3.4426
1193	O08599	Syntaxin-binding protein 1	Stxbp1	-	0.0400641	0.998713	0.0333665	-0.106958	-0.165853	0.420069	0.521497	-0.142914	-0.0853481	27.9988	27.8994	28.6073	28.5447	27.9151	27.7002	7.76154	28.1737	28.0481	3	3	0.00633396	-0.0836457	0.0244615	6	11.8	67.568	0	11.225
1195	Q3TMN1;Q3UI33;O08663;M0QWM9	Methionine aminopeptidase 2;Methionine aminopeptidase	Metap2	-	0.243097	1	-0.179244	2.57586	2.48849	3.32292	3.15402	3.02123	2.73977	30.6816	30.5537	31.5101	31.1772	31.0792	30.5253	8.72012	31.0903	30.7521	3	3	-0.232972	-0.326606	-0.524064	11	27.3	50.526	0	34.076
1196	Q6GT24;O08709;D3Z0Y2	Peroxiredoxin-6	Prdx6	-	0.121474	1	-0.0816065	1.90317	1.78729	2.47653	2.40736	2.22717	2.1674	30.0089	29.8525	30.6637	30.4305	30.2852	29.953	8.70159	30.3193	30.0787	3	3	-0.142815	-0.291468	-0.345528	11	59.4	24.826	0	81.336
1198	O08749	Dihydrolipoyl dehydrogenase, mitochondrial	Dld	-	0.0258357	1	-0.0288664	1.49494	1.52489	2.34548	2.37611	2.29164	2.14445	29.6007	29.5901	30.5327	30.3993	30.3496	29.93	8.5218	30.161	29.9731	3	3	-0.0573166	-0.280895	-0.33003	10	19.4	54.272	0	24.741
1199	O08750	Nuclear factor interleukin-3-regulated protein	Nfil3	-	0.0218087	1	-0.0930932	-3.10968	-3.26014	-1.88663	-1.95059	0.295729	0.230865	24.9961	24.8051	26.3006	26.0726	28.3537	28.0164	7.52141	26.5501	26.298	3	3	NaN	-0.322253	-0.314033	5	13.4	50.943	0	14.228
1202	O08795	Glucosidase 2 subunit beta	Prkcsh	-	0.0977334	1	-0.127163	2.18403	2.05407	1.34672	1.39986	1.16611	0.861452	30.2898	30.1193	29.5339	29.423	29.2241	28.647	8.44573	29.6826	29.3964	3	3	-0.0795695	-0.195616	-0.694415	5	12.7	58.792	0	9.2276
1203	O08848	60 kDa SS-A/Ro ribonucleoprotein	Trove2	-	0.232572	1	-0.16658	-0.610104	-0.986655	-0.555063	-0.84414	-1.36553	-1.19965	27.4956	27.0786	27.6321	27.179	26.6925	26.5859	7.52294	27.2734	26.9478	3	3	-0.352032	-0.381592	NaN	2	4.5	60.123	0	11.42
1204	O08915	AH receptor-interacting protein	Aip	-	0.0767131	1	-0.0666498	1.95614	1.77262	2.43846	2.24469	2.47934	2.65667	30.0619	29.8378	30.6257	30.2679	30.5373	30.4422	8.72955	30.4083	30.1826	3	3	-0.304719	-0.221001	-0.410716	5	20.3	37.605	0	79.855
1205	O08917;G3UYU4	Flotillin-1	Flot1	-	0.157765	1	-0.241328	-0.450823	-0.718083	0.235611	0.310054	-0.816717	-1.34788	27.6549	27.3471	28.4228	28.3332	27.2413	26.4377	7.69237	27.773	27.3727	3	3	-0.460806	-0.320738	-0.63424	6	18.2	47.513	0	17.487
1206	O08970;A0A0G2JDW8	Tuftelin	Tuft1	-	0.318658	1	0.558462	-0.377228	0.180316	-0.28335	0.107932	-1.97245	-1.2459	27.7285	28.2455	27.9039	28.1311	26.0855	26.5397	7.77624	27.2393	27.6388	3	3	0.554736	0.351176	0.429	4	14.1	44.576	0	10.059
1207	O08997	Copper transport protein ATOX1	Atox1	-	0.442166	1	-0.376225	0.427298	-0.0334139	0.33547	0.0432959	-0.390425	-0.766214	28.533	28.0318	28.5227	28.0665	27.6676	27.0194	8.62294	28.2411	27.7059	3	3	-0.56858	-0.631131	-1.16621	3	47.1	7.3384	0	88.154
1209	Q9D3L3;O09044;B0R030;B0R029;E9Q8A1	Synaptosomal-associated protein;Synaptosomal-associated protein 23	Snap23	-	0.222214	1	0.135276	1.64881	1.84862	1.19386	1.26635	1.20091	1.33442	29.7546	29.9138	29.3811	29.2895	29.2589	29.12	8.53913	29.4648	29.4411	3	3	0.218595	0.0352017	-0.166632	7	43.4	24.55	0	33.28
1210	O09061	Proteasome subunit beta type-1	Psmb1	-	0.857387	1	-0.160337	3.43699	3.18635	3.52252	3.37525	3.30131	3.2182	31.5427	31.2516	31.7097	31.3984	31.3593	31.0038	9.11484	31.5373	31.2179	3	3	-0.272036	-0.254995	-0.466397	9	43.3	26.372	0	91.207
1211	O09106;D3YYI8	Histone deacetylase 1;Histone deacetylase	Hdac1;Gm10093	-	0.0801189	1	-0.14135	-1.12465	-1.36415	0.283169	0.197503	-0.159885	-0.258776	26.9811	26.7011	28.4704	28.2207	27.8981	27.5268	7.81443	27.7832	27.4828	3	3	NaN	-0.258322	-0.397543	3	10.2	55.074	0	8.627
1212	O09110	Dual specificity mitogen-activated protein kinase kinase 3	Map2k3	-	0.0722583	1	-0.117248	-0.611248	-0.681869	-1.21136	-1.457	-2.01723	-2.05271	27.4945	27.3834	26.9759	26.5662	26.0408	25.7329	7.49579	26.837	26.5608	3	3	-0.0306339	-0.32896	-0.362603	1	4.3	39.296	0	8.6654
1213	O09131	Glutathione S-transferase omega-1	Gsto1	-	0.883701	1	-0.289381	2.14741	1.94823	2.53006	2.14406	2.52212	2.23916	30.2532	30.0135	30.7173	30.1672	30.5801	30.0247	8.7007	30.5168	30.0685	3	3	-0.262954	-0.348096	-0.592397	8	27.1	27.497	0	16.069
1214	Q9CQM8;O09167;A0A140T8K5	60S ribosomal protein L21	Rpl21	-	0.126782	1	-0.0510457	3.61181	3.53771	3.36842	3.38596	3.78111	3.68453	31.7176	31.6029	31.5556	31.4091	31.8391	31.4701	9.51449	31.7041	31.4941	3	3	-0.0218483	-0.0346923	-0.284001	6	38.8	18.579	0	23.668
1216	O35126	Atrophin-1	Atn1	-	0.0612035	1	0.183634	-2.90436	-2.96529	-3.4808	-2.89987	-0.901455	-0.870546	25.2014	25.0999	24.7064	25.1233	27.1565	26.915	7.04945	25.6881	25.7127	3	3	NaN	NaN	-0.256166	2	2	123.72	0.00033179	3.4139
1217	O35127	Protein C10	Grcc10	-	0.00631119	1	0.00852203	-1.87213	-1.86462	-1.53017	-1.37296	-0.732302	-0.871458	26.2336	26.2006	26.657	26.6502	27.3257	26.9141	7.97565	26.7388	26.5883	3	3	-0.0889451	-0.458128	-0.264599	3	41.3	13.194	0	11.105
1218	O35129;F6QPR1	Prohibitin-2	Phb2	-	0.171604	1	0.0719439	1.12981	1.15098	1.43135	1.59821	1.36818	1.39597	29.2356	29.2162	29.6186	29.6214	29.4262	29.1815	8.28454	29.4268	29.3397	3	3	-0.0973784	-0.0738032	-0.315415	7	25.8	33.296	0	19.479
1220	O35134	DNA-directed RNA polymerase I subunit RPA1	Polr1a	-	0.137334	1	-0.246792	0.970074	0.663293	-0.411909	-0.568423	-0.533068	-0.810148	29.0758	28.7285	27.7753	27.4547	27.5249	26.9754	7.27439	28.1253	27.7196	3	3	-0.181918	-0.377313	-0.444459	6	5.7	194.11	0	24.491
1221	O35185	Class E basic helix-loop-helix protein 40	Bhlhe40	-	0.356996	1	0.380761	-1.6959	-1.68211	-2.9408	-2.41186	-2.76462	-2.16506	26.4098	26.3831	25.2464	25.6113	25.2934	25.6205	7.21442	25.6499	25.8716	3	3	NaN	NaN	NaN	2	6.8	45.36	0.000342	3.8526
1222	O35215;G3UZN1;G3UYJ7	D-dopachrome decarboxylase	Ddt;Gm20441	-	0.0865989	1	-0.218229	1.7305	0.982739	1.04059	0.252702	-1.03292	-0.151962	29.8362	29.048	29.2278	28.2759	27.0251	27.6336	8.49478	28.6964	28.3191	3	3	-0.979516	-0.834467	-0.252604	6	56.8	13.077	0	17.01
1223	O35218	Cleavage and polyadenylation specificity factor subunit 2	Cpsf2	-	0.0244439	1	0.102851	-3.69695	-3.66905	-2.46396	-2.55333	-0.480402	-0.110373	24.4088	24.3962	25.7233	25.4698	27.5776	27.6752	7.11538	25.9032	25.8471	3	3	-0.220396	NaN	NaN	2	3.3	88.382	0	12.837
1224	O35226	26S proteasome non-ATPase regulatory subunit 4	Psmd4	-	0.266831	1	0.205909	3.50279	3.73165	4.05372	4.22602	3.29843	3.515	31.6085	31.7969	32.2409	32.2492	31.3564	31.3006	9.20758	31.7353	31.7822	3	3	0.184979	0.0844725	-0.0787769	8	27.7	40.703	0	109.62
1225	Q497W9;O35286;A0A0G2JG10	Pre-mRNA-splicing factor ATP-dependent RNA helicase DHX15	Dhx15	-	0.0885987	1	0.106645	1.67006	1.87953	2.61071	2.65257	2.68584	2.75444	29.7758	29.9448	30.7979	30.6757	30.7438	30.54	8.40504	30.4392	30.3868	3	3	-0.0616916	-0.18751	-0.320919	13	21.9	79.97	0	59.003
1226	O35295	Transcriptional activator protein Pur-beta	Purb	-	1.83638	0.214141	-0.790009	-1.87814	-2.25591	-1.77439	-2.4711	-1.45385	-2.74941	26.2276	25.8093	26.4128	25.5521	26.6041	25.0362	7.661	26.4149	25.4658	3	3	NaN	NaN	NaN	1	6.5	33.901	0	55.498
1228	Q9D8S5;O35326	Serine/arginine-rich splicing factor 5	Srsf5	-	0.0823275	1	0.171335	0.316072	0.483886	1.86083	2.07067	1.88732	2.02367	28.4218	28.5491	30.048	30.0938	29.9453	29.8092	8.7944	29.4717	29.4841	3	3	NaN	-0.0908798	0.139077	6	25.2	30.978	0	11.059
1229	O35344	Importin subunit alpha-4	Kpna3	-	0.11037	1	-0.271096	1.45662	1.27711	-0.198246	-0.610198	1.68373	1.4619	29.5624	29.3423	27.989	27.413	29.7417	29.2475	8.30782	29.0977	28.6676	3	3	-0.282526	-0.559643	-0.545256	5	10.6	57.772	0	18.902
1230	Q4FJZ2;O35345	Importin subunit alpha;Importin subunit alpha-7	Kpna6	-	0.4482	1	0.299231	0.441637	0.651011	0.620016	0.989703	-0.0458698	0.27276	28.5474	28.7162	28.8072	29.0129	28.0121	28.0583	8.03687	28.4556	28.5958	3	3	0.184852	-0.0914484	-0.203734	4	12.4	59.602	0	111
1232	O35375	Neuropilin-2	Nrp2	+	2.58397	0.0474706	0.738011	1.0158	1.5124	0.8272	1.63401	0.653364	1.56398	29.1215	29.5776	29.0144	29.6572	28.7114	29.3495	7.90957	28.9491	29.5281	3	3	0.796266	0.904812	0.525568	10	13.7	104.63	0	66.056
1233	Q8C391;O35382;Q9CXE1	Exocyst complex component 4	Exoc4	-	0.0800623	1	0.221917	-1.49695	-1.28616	-4.03168	-3.47101	-2.30481	-2.41052	26.6088	26.7791	24.1555	24.5522	25.7532	25.375	7.12597	25.5058	25.5688	3	3	0.12075	NaN	-0.276852	3	8.1	57.299	0	9.4805
1235	O35451	Cyclic AMP-dependent transcription factor ATF-6 beta;Processed cyclic AMP-dependent transcription factor ATF-6 beta	Atf6b	-	0.348578	1	0.438188	-5.05021	-4.75612	-4.42063	-3.50339	-3.83298	-3.72975	23.0555	23.3091	23.7666	24.5198	24.225	24.0558	6.63293	23.6824	23.9616	3	3	NaN	NaN	NaN	1	2	76.007	0	8.6769
1237	O35551;Q3U983;J3QJV7	Rab GTPase-binding effector protein 1	Rabep1	-	0.181296	1	0.119738	-0.895821	-0.918559	-0.503428	-0.376317	-1.12676	-0.871916	27.2099	27.1467	27.6838	27.6468	26.9312	26.9136	7.26869	27.275	27.2357	3	3	NaN	-0.196046	NaN	2	3.1	99.523	0.00033875	3.702
1238	O35593	26S proteasome non-ATPase regulatory subunit 14	Psmd14	-	0.0278571	0.998562	0.159146	-2.50935	-2.394	2.09739	2.36034	0.191626	0.290764	25.5964	25.6712	30.2846	30.3835	28.2496	28.0763	8.35729	28.0435	28.0437	3	3	NaN	0.0309717	NaN	4	14.5	34.577	0	9.1676
1239	O35607	Bone morphogenetic protein receptor type-2	Bmpr2	-	0.0482053	1	0.121115	-2.58259	-2.07642	-1.17052	-1.07802	-0.145138	-0.380453	25.5232	25.9888	27.0167	26.9451	27.9129	27.4051	7.27513	26.8176	26.7797	3	3	NaN	-0.167928	-0.493784	3	4.5	115.02	0	8.513
1240	O35639	Annexin A3	Anxa3	-	0.0476459	1	0.185595	3.72578	4.06184	3.37217	3.64223	0.920294	0.870962	31.8315	32.1271	31.5594	31.6654	28.9783	28.6565	8.88284	30.7897	30.8163	3	3	0.146394	0.0713507	-0.0660497	12	38.7	36.384	0	48.278
1243	O35654;A8Y5G7	DNA polymerase delta subunit 2	Pold2	-	1.42099	0.563329	-0.454548	0.322079	-0.184005	0.241531	0.150962	0.497206	-0.269785	28.4278	27.8812	28.4287	28.1741	28.5552	27.5158	7.94703	28.4706	27.857	3	3	-0.467294	-0.219791	-0.762069	4	13	51.354	0	15.607
1244	O35685	Nuclear migration protein nudC	Nudc	-	0.363868	1	-0.152322	5.00649	4.83852	5.05113	5.00892	4.75209	4.50531	33.1122	32.9037	33.2383	33.0321	32.8101	32.2909	9.36818	33.0536	32.7422	3	3	-0.199139	-0.319802	-0.508157	17	52.1	38.358	0	117.46
1245	Q3TUQ5;O35691	Pinin	Pnn	-	0.397028	1	-0.106798	0.863342	0.856845	0.733356	0.497458	0.831146	0.753149	28.9691	28.9221	28.9206	28.5206	28.8891	28.5387	7.93088	28.9263	28.6605	3	3	-0.0992936	-0.244531	-0.436256	9	16.9	82.504	0	58.571
1246	Q8C2Q7;O35737	Heterogeneous nuclear ribonucleoprotein H;Heterogeneous nuclear ribonucleoprotein H, N-terminally processed	Hnrnph1	-	0.230807	1	-0.324293	4.81857	4.43011	5.10548	4.76883	3.76942	3.52164	32.9243	32.4953	33.2927	32.792	31.8274	31.3072	9.30818	32.6815	32.1982	3	3	-0.452353	-0.47305	-0.621511	10	27.3	51.217	0	102.61
1247	O35740	Cbp/p300-interacting transactivator 2	Cited2	-	0.128143	1	0.403845	1.82568	1.93311	1.46306	1.81435	-1.0448	-0.291983	29.9314	29.9983	29.6503	29.8375	27.0132	27.4936	8.92663	28.865	29.1098	3	3	0.212756	0.0340749	NaN	3	23.4	28.321	0	41.542
1248	O35841	Apoptosis inhibitor 5	Api5	-	0.0787416	1	-0.0661017	0.520947	0.328273	0.0265675	0.309884	-0.0828457	-0.371794	28.6267	28.3935	28.2138	28.333	27.9751	27.4138	7.87138	28.2719	28.0468	3	3	-0.0947261	0.0380147	-0.513749	6	14.9	56.784	0	17.435
1250	O35864	COP9 signalosome complex subunit 5	Cops5	-	0.084891	1	0.198743	1.97023	2.06307	1.89601	1.9543	2.67029e-05	0.44512	30.076	30.1283	30.0832	29.9775	28.058	28.2307	8.47664	29.4057	29.4455	3	3	0.166587	-0.0165558	-0.0314152	7	18	37.548	0	12.06
1251	Q5SSP3;O35874	Amino acid transporter;Neutral amino acid transporter A	Slc1a4	-	0.166587	1	-0.307498	-0.357897	-0.744519	-2.17915	-2.00864	-0.472788	-1.17917	27.7478	27.3207	26.0081	26.0145	27.5852	26.6064	7.80608	27.1137	26.6472	3	3	-0.693714	NaN	-1.22634	3	10.6	47.666	0	19.195
1252	O35887;G3UWR0;G3UY49;G3UWV3;G3V004;G3UXA8	Calumenin	Calu	-	0.38885	1	0.229671	4.01512	4.29682	3.44176	3.7625	4.02824	4.11481	32.1209	32.362	31.629	31.7857	32.0862	31.9004	9.20718	31.9454	32.016	3	3	0.23842	0.0836559	-0.212367	12	41.3	37.063	0	170.39
1255	O54692	Centromere/kinetochore protein zw10 homolog	Zw10	-	0.774763	1	0.828585	-2.85948	-2.05703	-3.69964	-2.98265	-2.67851	-1.71219	25.2463	26.0082	24.4876	25.0405	25.3795	26.0734	6.82327	25.0378	25.7074	3	3	NaN	NaN	0.417704	4	5.9	88.062	0	9.6948
1256	O54724	Polymerase I and transcript release factor	Ptrf	-	0.0380918	0.99653	0.0102399	4.47548	4.53808	4.38277	4.36497	4.59786	4.58378	32.5812	32.6033	32.57	32.3881	32.6558	32.3693	9.31599	32.6024	32.4536	3	3	-0.000750383	-0.197765	-0.33805	15	46.9	43.953	0	172.09
1257	O54734	Dolichyl-diphosphooligosaccharide--protein glycosyltransferase 48 kDa subunit	Ddost	-	0.166399	1	0.136155	-2.44961	-2.11885	-2.92788	-2.75985	-2.91814	-3.00846	25.6561	25.9464	25.2593	25.2633	25.1399	24.7771	7.07867	25.3518	25.3289	3	3	NaN	NaN	NaN	2	4.5	49.027	0.00031162	2.7013
1258	O54774	AP-3 complex subunit delta-1	Ap3d1	-	0.0525849	1	0.0695922	-1.81821	-1.53812	-2.4346	-2.51858	-1.4289	-1.41622	26.2875	26.5271	25.7526	25.5046	26.6291	26.3693	6.92689	26.2231	26.1337	3	3	0.27035	NaN	0.0654344	2	2.2	135.08	0	5.2572
1260	O54784	Death-associated protein kinase 3	Dapk3	-	0.404883	1	-0.283232	-2.02029	-2.06234	-1.2763	-1.85267	-1.27467	-1.50594	26.0855	26.0029	26.9109	26.1705	26.7833	26.2796	7.45131	26.5932	26.151	3	3	NaN	NaN	NaN	1	2.9	51.421	0.00034459	3.9652
1262	O54791	Transcription factor MafF	Maff	-	0.147213	1	-0.262651	0.5357	0.400218	-0.156294	-0.443774	1.50328	1.13829	28.6414	28.4654	28.0309	27.5794	29.5613	28.9239	8.5061	28.7445	28.3229	3	3	-0.192859	NaN	-0.654944	3	20.5	16.954	0	8.142
1263	O54825	Bystin	Bysl	-	0.202535	1	-0.349067	1.39005	1.06616	0.309917	-0.0665636	-0.186136	-0.53297	29.4958	29.1314	28.4971	27.9566	27.8719	27.2526	7.99818	28.6216	28.1135	3	3	-0.352289	-0.583939	-0.607836	7	17.7	49.783	0	30.197
1265	O54926	Apoptosis regulatory protein Siva	Siva1	-	0.362402	1	0.108951	-1.13998	-0.819776	-1.09204	-0.858548	-0.941347	-1.1682	26.9658	27.2454	27.0952	27.1646	27.1166	26.6174	7.92036	27.0592	27.0091	3	3	NaN	NaN	NaN	1	6.3	18.769	0.00031279	2.742
1266	O54927;M0QWT9;E9Q647	WD repeat and SOCS box-containing protein 1	Wsb1	-	0.429517	1	-0.127216	-0.989599	-1.01565	-0.914902	-1.06093	-1.14639	-1.35597	27.1161	27.0496	27.2723	26.9622	26.9116	26.4296	7.57753	27.1	26.8138	3	3	-0.0565812	-0.222953	-0.66262	3	9	47.064	0	15.658
1267	O54941	SWI/SNF-related matrix-associated actin-dependent regulator of chromatin subfamily E member 1	Smarce1	-	0.571509	1	-0.304995	1.69299	1.4517	1.64723	1.45132	2.28551	1.80773	29.7987	29.5169	29.8344	29.4745	30.3435	29.5933	8.44543	29.9922	29.5282	3	3	-0.428508	-0.389924	-0.661798	6	17	46.638	0	29.291
1268	O54950	5-AMP-activated protein kinase subunit gamma-1	Prkag1	-	0.0126269	1	0.0207977	-1.97926	-2.00571	-3.01598	-2.91312	-1.68409	-1.6981	26.1265	26.0595	25.1712	25.11	26.3739	26.0875	7.25234	25.8905	25.7523	3	3	NaN	NaN	NaN	3	9.4	37.52	0.00031037	2.6774
1269	O54962	Barrier-to-autointegration factor;Barrier-to-autointegration factor, N-terminally processed	Banf1	-	0.0837902	1	-0.232694	-0.0841179	-0.319299	1.83315	1.55773	-0.443567	-0.631056	28.0216	27.7459	30.0204	29.5809	27.6144	27.1545	8.66032	28.5521	28.1604	3	3	-0.261639	-0.426276	-0.522385	3	48.3	10.102	0	36.971
1270	O54984	ATPase Asna1	Asna1	-	0.224398	1	0.111848	1.88273	2.12173	1.93862	1.94499	1.53006	1.62024	29.9885	30.187	30.1258	29.9682	29.588	29.4058	8.60406	29.9008	29.8536	3	3	0.109294	-0.0396959	-0.157045	4	14.1	38.822	0	26.807
1271	O54988	STE20-like serine/threonine-protein kinase	Slk	-	0.108397	1	-0.129199	1.06002	0.752376	1.64529	1.56233	0.582457	0.585461	29.1658	28.8176	29.8325	29.5855	28.6404	28.371	7.78576	29.2129	28.9247	3	3	-0.178143	-0.348243	-0.386299	11	12.2	141.46	0	71.909
1272	O55013	Trafficking protein particle complex subunit 3	Trappc3	-	0.171406	1	0.246243	-1.21209	-0.730729	0.0335484	0.276172	0.164244	0.178988	26.8937	27.3345	28.2208	28.2993	28.2222	27.9646	8.22534	27.7789	27.8661	3	3	NaN	-0.00495696	-0.0059996	4	20	20.302	0	6.5928
1273	Q924B0;O55023;Q80ZJ2	Inositol monophosphatase 1	Impa1	-	0.0385902	0.999	-0.0497417	2.03027	1.89701	0.983503	0.946475	1.78421	1.80527	30.136	29.9622	29.1707	28.9696	29.8422	29.5908	8.50575	29.7163	29.5076	3	3	-0.227084	-0.245933	-0.303846	5	19.5	30.429	0	14.444
1276	O55135	Eukaryotic translation initiation factor 6	Eif6	-	0.154798	1	0.0749524	3.13927	3.22197	2.78383	2.97133	3.31346	3.26812	31.245	31.2872	30.971	30.9945	31.3715	31.0537	9.20461	31.1958	31.1118	3	3	0.104873	0.0423643	-0.221236	5	28.6	26.511	0	36.743
1277	O55142	60S ribosomal protein L35a	Rpl35a	-	0.368511	1	0.0841789	2.70594	2.62073	2.49824	2.58956	2.38177	2.62821	30.8117	30.686	30.6855	30.6127	30.4398	30.4138	9.14913	30.6456	30.5708	3	3	-0.0484122	0.00259443	-0.120984	4	31.8	12.554	0	9.3183
1278	O55143	Sarcoplasmic/endoplasmic reticulum calcium ATPase 2	Atp2a2	-	0.573882	1	-0.351456	2.63189	2.26637	2.83288	2.40206	2.10792	1.84989	30.7376	30.3316	31.0201	30.4252	30.1659	29.6355	8.27238	30.6412	30.1308	3	3	-0.370527	-0.577552	-0.571686	12	13.8	114.86	0	45.379
1279	O55176;B1AXU3;B1AXU4	E3 ubiquitin-protein ligase Praja-1	Pja1	-	0.27645	1	-0.338528	-1.52183	-1.98086	-1.11629	-1.41423	-2.32923	-2.58785	26.5839	26.0844	27.0709	26.6089	25.7288	25.1977	7.29188	26.4612	25.9637	3	3	NaN	-0.679019	NaN	4	11.8	63.905	0	17.085
1280	O55201	Transcription elongation factor SPT5	Supt5h	-	0.306801	1	-0.333116	-0.047163	-0.705213	-1.21837	-1.18254	-1.1289	-1.50603	28.0586	27.36	26.9688	26.8406	26.9291	26.2795	7.23601	27.3188	26.8267	3	3	NaN	-0.35113	-0.595315	7	8.6	120.66	0	46.852
1281	O55222;D3YZA5	Integrin-linked protein kinase	Ilk	-	0.0972153	1	0.233728	0.873737	0.790652	1.07633	1.0631	2.31652	3.11402	28.9795	28.8559	29.2635	29.0863	30.3745	30.8996	8.36988	29.5392	29.6139	3	3	-0.320666	-0.386525	-0.454981	6	13.1	51.373	0	10.467
1282	O55234	Proteasome subunit beta type-5	Psmb5	-	0.313335	1	-0.392293	-1.33636	-1.43599	0.0266132	-0.75023	-0.175602	-0.476004	26.7694	26.6292	28.2138	27.2729	27.8824	27.3096	7.83942	27.6219	27.0706	3	3	-0.443026	-0.865858	-0.430431	4	15.9	28.532	0	6.3743
1283	O70126	Aurora kinase B	Aurkb	-	0.956886	1	-0.396721	1.6644	1.24704	2.13345	1.71887	1.81813	1.45991	29.7701	29.3123	30.3207	29.742	29.8761	29.2455	8.48057	29.989	29.4333	3	3	-0.32733	-0.42585	-0.416751	6	24.1	39.384	0	26.944
1284	O70194	Eukaryotic translation initiation factor 3 subunit D	Eif3d	-	0.1321	1	-0.185142	2.50204	2.29701	1.70459	1.55376	2.98073	2.78118	30.6078	30.3622	29.8918	29.5769	31.0387	30.5667	8.53705	30.5128	30.1686	3	3	-0.232888	-0.353598	-0.413019	6	12.2	63.988	0	28.01
1285	O70201	Baculoviral IAP repeat-containing protein 5	Birc5	-	0.0846271	1	-0.050134	-1.06137	-1.24455	-1.6833	-1.55658	-1.21461	-1.30855	27.0444	26.8207	26.5039	26.4666	26.8434	26.477	7.91557	26.7972	26.5881	3	3	NaN	NaN	NaN	1	10	16.297	0.00035689	4.5288
1287	O70251;A0A087WS46	Elongation factor 1-beta	Eef1b;Eef1b2	-	0.476974	1	0.466022	2.13439	2.55852	2.32782	3.1031	1.62938	1.82803	30.2401	30.6237	30.515	31.1263	29.6874	29.6136	8.84957	30.1475	30.4545	3	3	0.322851	0.275245	-0.0923401	8	38.2	24.693	0	47.468
1289	Q3UFM6;O70279	Protein DGCR14	Dgcr14	-	0.0521416	1	-0.0909208	0.0577641	-0.537541	-1.54539	-1.67168	-1.05206	-0.603224	28.1635	27.5277	26.6418	26.3515	27.0059	27.1823	7.62573	27.2704	27.0205	3	3	NaN	NaN	-0.302208	4	14.4	52.674	0	5.9686
1290	O70306	T-box transcription factor TBX15	Tbx15	-	0.350162	1	0.230227	-0.7358	-0.570346	-0.395983	-0.58253	-0.525095	0.186678	27.3699	27.4949	27.7912	27.4406	27.5329	27.9722	7.74908	27.5647	27.6359	3	3	0.16633	-0.000331879	0.021764	4	11.5	65.801	0	49.478
1291	O70310	Glycylpeptide N-tetradecanoyltransferase 1	Nmt1	-	0.598259	1	-0.323891	1.59526	1.25171	1.96896	1.59811	1.32689	1.06963	29.701	29.3169	30.1562	29.6213	29.3849	28.8552	8.35451	29.7474	29.2645	3	3	-0.480237	-0.261414	-0.464982	7	17.1	56.888	0	48.116
1292	O70318	Band 4.1-like protein 2	Epb41l2	-	0.134193	1	-0.142513	2.83362	2.82069	2.6254	2.42332	3.56371	3.35119	30.9394	30.8859	30.8126	30.4465	31.6217	31.1368	8.35243	31.1246	30.823	3	3	-0.198394	-0.422346	-0.498811	22	27.5	109.94	0	206.69
1293	O70400;S4R1V0	PDZ and LIM domain protein 1	Pdlim1	-	0.967626	1	0.533862	3.97357	4.43056	3.62941	4.19019	4.24677	4.83058	32.0793	32.4958	31.8166	32.2134	32.3048	32.6161	9.29066	32.0669	32.4418	3	3	0.518434	0.452068	0.268674	14	54.1	35.774	0	92.58
1294	O70435;E0CX62	Proteasome subunit alpha type-3	Psma3	-	0.0721153	1	0.0582326	2.73189	2.86077	3.29207	3.31051	3.44287	3.47024	30.8376	30.926	31.4793	31.3337	31.5009	31.2558	9.06967	31.2726	31.1718	3	3	0.0680517	-0.132784	-0.277149	8	30.6	28.405	0	18.081
1296	O70456	14-3-3 protein sigma	Sfn	-	0.0194714	0.998017	-0.00608063	3.57209	3.75775	3.56557	3.51264	3.55807	3.4071	31.6778	31.823	31.7528	31.5358	31.6161	31.1927	9.09061	31.6822	31.5171	3	3	NaN	NaN	NaN	4	13.3	27.706	0.0048474	1.7755
1297	O70472	Transmembrane protein 131	Tmem131	-	0.186013	1	-0.314545	0.299448	0.233584	-0.996935	-1.46638	0.117563	-0.290762	28.4052	28.2988	27.1903	26.5568	28.1756	27.4948	7.29796	27.9237	27.4501	3	3	0.123666	-0.150241	NaN	4	2.5	204.65	0	5.8954
1298	O70475	UDP-glucose 6-dehydrogenase	Ugdh	-	0.0222966	1	-0.039889	3.13359	3.25113	2.91616	2.82541	1.87471	1.72826	31.2393	31.3164	31.1034	30.8486	29.9327	29.5138	8.60364	30.7585	30.5596	3	3	0.00259443	-0.339382	-0.295641	13	35.9	54.831	0	143.93
1301	Q6ZWQ5;Q3TGS7;Q3V2H3;O70493	Sorting nexin-12	Snx12	-	1.35138	0.621532	-0.136576	1.92911	1.80961	1.96655	1.90911	1.9955	1.76272	30.0349	29.8748	30.1538	29.9323	30.0535	29.5483	8.7926	30.0807	29.7851	3	3	-0.263525	-0.312904	-0.522095	5	31.5	18.884	0	16.674
1304	O70551	SRSF protein kinase 1	Srpk1	-	0.123164	1	-0.225921	0.319639	-0.174581	-0.199545	-0.566621	1.08323	1.26676	28.4254	27.8906	27.9877	27.4565	29.1412	29.0523	7.86697	28.5181	28.1332	3	3	-0.451445	-0.552495	-0.409623	7	15	73.088	0	29.337
1305	O70591;F8WJ30	Prefoldin subunit 2	Pfdn2	-	0.87893	1	-0.16667	2.47337	2.46821	2.42735	2.24992	2.50303	2.18561	30.5791	30.5334	30.6146	30.2731	30.561	29.9712	8.94133	30.5849	30.2592	3	3	-0.0833552	-0.284897	-0.539499	4	29.9	16.534	0	30.05
1306	O88207	Collagen alpha-1(V) chain	Col5a1	-	0.136669	1	0.12447	1.25661	1.44882	1.23021	1.36088	2.00775	2.05828	29.3624	29.514	29.4174	29.384	30.0657	29.8438	7.76115	29.6152	29.5806	3	3	0.10017	-0.0206185	0.0529723	15	12.3	183.67	0	57.642
1307	O88271	Craniofacial development protein 1	Cfdp1	-	0.272835	1	-0.240437	3.41622	3.23327	3.01775	2.76374	2.60303	2.31868	31.522	31.2985	31.205	30.7869	30.661	30.1042	8.9968	31.1293	30.7299	3	3	-0.190635	-0.491977	-0.640839	6	29.8	32.921	0	65.481
1308	O88342	WD repeat-containing protein 1	Wdr1	-	0.0836622	1	-0.0596339	-1.06096	-1.17795	-1.16362	-1.03284	-0.498011	-0.690699	27.0448	26.8873	27.0236	26.9903	27.56	27.0949	7.46416	27.2095	26.9908	3	3	-0.085956	-0.258563	-0.535917	4	9.4	66.406	0	8.4772
1311	O88477	Insulin-like growth factor 2 mRNA-binding protein 1	Igf2bp1	-	0.00510402	1	-0.00466665	1.97582	1.93311	1.37259	1.44481	2.12411	2.08061	30.0816	29.9983	29.5598	29.468	30.1821	29.8662	8.29662	29.9412	29.7775	3	3	-0.0727255	-0.13922	-0.330229	11	22.9	63.45	0	89.189
1313	O88532	Zinc finger RNA-binding protein	Zfr	-	0.0682888	1	-0.086928	0.084013	-0.52241	-0.870987	-0.815841	-0.0171127	0.27338	28.1898	27.5428	27.3162	27.2073	28.0409	28.0589	7.47698	27.849	27.603	3	3	-0.158381	-0.385808	0.0822938	6	6.7	116.86	0	23.708
1314	O88543	COP9 signalosome complex subunit 3	Cops3	-	0.0140953	1	-0.0542348	1.28955	1.24702	-1.3109	-1.35729	1.49253	1.41875	29.3953	29.3122	26.8763	26.6659	29.5505	29.2043	8.08023	28.6074	28.3941	3	3	-0.16393	NaN	-0.401501	3	7.3	47.832	0	11.149
1315	O88544;F6QTS1;D3Z1R9;D3YV99	COP9 signalosome complex subunit 4	Cops4	-	0.136445	1	-0.105576	2.87771	2.82112	2.27007	2.12987	2.36252	2.24259	30.9835	30.8863	30.4573	30.153	30.4205	30.0282	8.55388	30.6204	30.3558	3	3	-0.116989	-0.262331	-0.356144	13	41.4	46.284	0	82.838
1316	O88569	Heterogeneous nuclear ribonucleoproteins A2/B1	Hnrnpa2b1	-	0.412612	1	-0.155065	6.36547	6.05733	5.93125	5.95587	6.36806	6.18638	34.4712	34.1226	34.1185	33.979	34.426	33.9719	9.77097	34.3386	34.0245	3	3	-0.155454	-0.150129	-0.327185	15	43.1	37.402	0	70.584
1321	O88696	ATP-dependent Clp protease proteolytic subunit, mitochondrial	Clpp	-	0.731307	1	-0.998676	-2.25393	-3.07525	-0.730747	-2.32582	-2.56938	-3.14901	25.8518	24.99	27.4565	25.6973	25.4886	NaN	7.40317	26.2656	25.3437	3	2	NaN	NaN	NaN	2	11	29.8	0	8.4275
1323	S4R1L5;S4R2P8;O88738	Baculoviral IAP repeat-containing protein 6	Birc6	-	0.733897	1	0.208325	1.39416	1.50693	1.47892	1.66918	1.11399	1.43593	29.4999	29.5722	29.6661	29.6923	29.172	29.2215	7.37064	29.446	29.4953	3	3	0.0565835	-0.0963139	-0.0689675	17	5.4	529.32	0	92.4
1324	Q3UDC3;O88746	Target of Myb protein 1	Tom1	-	0.789034	1	0.281995	-0.481457	0.133645	0.0379677	0.00406742	-0.0871181	0.177664	27.6243	28.1989	28.2252	28.0272	27.9709	27.9632	7.8312	27.9401	28.0631	3	3	0.345737	0.278817	-0.046936	7	21.9	57.145	0	37.171
1326	O88811	Signal transducing adapter molecule 2	Stam2	-	0.0288957	0.999049	0.0463937	-0.269331	-0.25763	0.949688	0.957629	0.728914	0.848454	27.8364	27.8076	29.1369	28.9808	28.7869	28.634	8.01326	28.5867	28.4741	3	3	0.0270125	-0.145175	-0.158268	7	18.4	57.454	0	19.293
1327	O88844;D3YVY3;A0A087WPT4;A0A087WRS9	Isocitrate dehydrogenase [NADP] cytoplasmic	Idh1	-	0.45874	1	-0.367458	0.303743	-0.13885	1.1297	0.566833	0.281229	0.18432	28.4095	27.9264	29.3169	28.59	28.3392	27.9699	7.94428	28.6885	28.1621	3	3	-0.560728	-0.643789	-0.642482	4	9.9	46.674	0	9.3199
1328	O88852	Testis-specific Y-encoded-like protein 1	Tspyl1	-	0.10423	1	0.205292	-1.65369	-1.33418	-0.445456	-0.0734491	-1.87616	-1.9518	26.4521	26.731	27.7418	27.9497	26.1818	25.8338	7.53508	26.7919	26.8382	3	3	-0.09985	-0.0244285	NaN	3	10.3	42.993	0	5.4339
1330	O88878	AN1-type zinc finger protein 5	Zfand5	-	0.283498	1	-0.108718	1.29542	1.16269	1.39327	1.39041	1.12165	0.931097	29.4012	29.2279	29.5805	29.4136	29.1796	28.7167	8.5916	29.3871	29.1194	3	3	-0.0918788	-0.0842879	-0.360083	4	25.4	23.058	0	57.385
1331	O88952;Q3TUM0;O88951;Q8JZS0	Protein lin-7 homolog C;Protein lin-7 homolog B;Protein lin-7 homolog A	Lin7c;Lin7a;Lin7b	-	0.357304	1	-0.35592	-0.289457	-0.596826	-1.08142	-1.44428	-0.135805	-0.533331	27.8163	27.4684	27.1058	26.5789	27.9222	27.2522	7.99239	27.6148	27.0998	3	3	-0.551712	NaN	-0.748069	3	18.8	21.834	0	26.605
1332	O88967	ATP-dependent zinc metalloprotease YME1L1	Yme1l1	-	0.0486678	1	0.0785694	2.02415	1.89949	1.14697	1.15239	0.462856	0.817793	30.1299	29.9647	29.3342	29.1756	28.5208	28.6034	8.03129	29.3283	29.2479	3	3	-0.11627	-0.197186	-0.0931555	10	20.4	80.027	0	72.419
1334	O89001	Carboxypeptidase D	Cpd	-	0.405238	1	-0.0920798	1.99148	2.01087	2.15936	1.99627	1.93198	1.79944	30.0972	30.0761	30.3466	30.0194	29.99	29.585	8.00039	30.1446	29.8935	3	3	-0.114863	-0.315127	-0.41252	11	10	152.4	0	42.583
1335	O89017	Legumain	Lgmn	-	0.346373	1	0.359556	-0.134161	0.326512	0.41544	0.765765	-0.592312	-0.324644	27.9716	28.3917	28.6026	28.7889	27.4657	27.4609	8.01351	28.0133	28.2139	3	3	0.440633	0.314407	-0.00463851	3	10.8	49.372	0	31.976
1336	O89050	Muskelin	Mkln1	-	0.0485317	1	0.107868	-2.03211	-2.13082	-3.8472	-3.798	-2.59507	-2.22196	26.0736	25.9344	24.34	24.2252	25.4629	25.5636	6.8002	25.2922	25.2411	3	3	0.126048	NaN	0.157303	3	5.2	84.877	0	5.5239
1337	O89051	Integral membrane protein 2B;BRI2, membrane form;BRI2 intracellular domain;BRI2C, soluble form;Bri23 peptide	Itm2b	-	0.27946	1	0.310909	-0.734388	-0.286347	-1.51444	-1.37735	-0.676611	-0.329023	27.3714	27.7789	26.6728	26.6458	27.3814	27.4565	7.84283	27.1418	27.2937	3	3	0.19497	NaN	-0.227692	2	9	30.26	0	11.354
1338	O89086;Q8BG13	RNA-binding protein 3	Rbm3	-	0.0355744	0.998941	-0.032664	3.98998	4.00647	3.55429	3.54485	4.35611	4.25106	32.0957	32.0717	31.7415	31.568	32.4141	32.0366	9.51198	32.0838	31.8921	3	3	-0.0497556	-0.135824	-0.31484	6	58.2	16.604	0	91.231
1339	O89091	Krueppel-like factor 10	Klf10	-	0.317296	1	0.531261	0.271252	0.903369	-0.595646	-0.117465	1.07399	1.55747	28.377	28.9686	27.5916	27.9057	29.132	29.343	8.05273	28.3668	28.7391	3	3	0.598365	NaN	0.18574	5	11.7	51.755	0	9.9749
1341	P00375	Dihydrofolate reductase	Dhfr	-	0.0513174	1	0.0520299	1.06212	1.07419	1.28828	1.25286	0.368074	0.547523	29.1679	29.1394	29.4755	29.276	28.4261	28.3331	8.43799	29.0231	28.9162	3	3	-0.0436013	-0.179727	-0.183507	4	21.4	21.606	0	13.016
1343	P00493	Hypoxanthine-guanine phosphoribosyltransferase	Hprt1	-	1.89387	0.181375	-0.997323	2.43472	0.911967	2.36256	1.59221	2.04112	1.34226	30.5405	28.9772	30.5498	29.6154	30.0991	29.1278	8.67993	30.3965	29.2401	3	3	-0.0272191	-0.160121	-0.381254	7	35.3	24.57	0	16.07
1345	P00860	Ornithine decarboxylase	Odc1	-	0.137157	1	0.260618	-2.68143	-2.58229	-1.25047	-1.30121	-3.16147	-2.428	25.4243	25.4829	26.9367	26.722	24.8965	25.3576	7.35249	25.7525	25.8541	3	3	NaN	-0.157625	NaN	2	6.3	51.177	0	13.207
1346	P01887	Beta-2-microglobulin	B2m	-	0.886606	1	0.953268	2.19061	3.1872	2.43033	3.36978	1.28617	2.20994	30.2964	31.2524	30.6175	31.3929	29.3442	29.9955	9.15906	30.086	30.8803	3	3	0.957692	0.603787	0.733528	3	22.7	13.779	0	6.0246
1347	P01899;P01897	H-2 class I histocompatibility antigen, D-B alpha chain;H-2 class I histocompatibility antigen, L-D alpha chain	H2-D1;H2-L	+	4.63661	0	1.25165	2.3575	3.64627	2.4388	3.6894	2.52526	3.74084	30.4632	31.7115	30.626	31.7126	30.5832	31.5264	8.83003	30.5575	31.6502	3	3	1.30929	1.17396	1.07909	11	35.1	40.836	0	30.54
1348	Q3TH01;P01901;G3UXW2;P14426;P14428;P03991;P04223	H-2 class I histocompatibility antigen, K-B alpha chain;H-2 class I histocompatibility antigen, D-K alpha chain;H-2 class I histocompatibility antigen, K-Q alpha chain;H-2 class I histocompatibility antigen, K-W28 alpha chain;H-2 class I histocompatibility antigen, K-K alpha chain	H2-K1;H2-D1	-	1.15766	0.881746	1.2843	-0.206835	0.973378	-1.5609	-0.180741	-0.696053	0.596474	27.8989	29.0386	26.6263	27.8424	27.3619	28.382	7.92123	27.2957	28.421	3	3	1.29149	NaN	1.19881	6	15.6	40.285	0	8.5112
1349	Q549C9;P02340;I7HIK9;Q80ZA1	Cellular tumor antigen p53	Trp53;Tp53	-	0.139707	1	-0.0794423	2.56036	2.03288	2.52809	2.4353	2.33363	2.71557	30.6661	30.0981	30.7153	30.4585	30.3916	30.5011	8.67644	30.591	30.3526	3	3	-0.0896664	0.0294175	-0.245814	6	18.2	43.458	0	16.265
1350	P02463;A0A1B0GSI7	Collagen alpha-1(IV) chain;Arresten	Col4a1	-	1.05263	1	-0.777924	2.89836	1.77191	2.93641	2.07067	3.22375	2.88215	31.0041	29.8371	31.1236	30.0938	31.2817	30.6677	8.15718	31.1365	30.1996	3	3	-1.83867	-1.16052	-0.81975	28	30	160.68	0	125.27
1351	P03930	ATP synthase protein 8	Mtatp8	-	2.20299	0.103778	-0.476555	-1.37315	-1.80394	-1.30366	-1.87308	-1.1945	-1.62395	26.7326	26.2613	26.8836	26.1501	26.8635	26.1616	8.29179	26.8265	26.191	3	3	NaN	NaN	NaN	1	19.4	7.7662	0	6.5305
1354	P04184	Thymidine kinase, cytosolic	Tk1	-	0.0612721	1	0.0885487	2.13017	2.20586	1.00547	1.24708	1.12395	1.0723	30.2359	30.2711	29.1927	29.2702	29.1819	28.8579	8.6125	29.5368	29.4664	3	3	-0.0103523	-0.228334	-0.184605	6	33.9	25.776	0	32.133
1355	P04925	Major prion protein	Prnp	-	0.0198057	0.998159	0.0299632	-1.27391	-1.36045	-0.528606	-0.315227	-0.129072	-0.166025	26.8318	26.7048	27.6586	27.7079	27.9289	27.6195	7.97069	27.4731	27.3441	3	3	NaN	-0.0910641	-0.285143	2	8.7	27.977	0	7.1569
1356	P05064;A6ZI44;D3YWI1;A0A0U1RPN8;Q9CPQ9;A6ZI46;A0A0U1RPT5;D3Z510;D3YV98	Fructose-bisphosphate aldolase A;Fructose-bisphosphate aldolase	Aldoa;Aldoart1	-	1.61475	0.378544	-0.30733	5.41137	5.10092	5.19968	4.9053	5.25863	4.94147	33.5171	33.1661	33.3869	32.9285	33.3166	32.727	9.41019	33.4069	32.9406	3	3	-0.268886	-0.46971	-0.604784	17	49.5	39.355	0	122.67
1358	P05201;F7ALS6	Aspartate aminotransferase, cytoplasmic	Got1	-	0.148843	1	-0.414035	-2.09128	-2.50165	-0.148424	-0.502355	0.311081	-0.166725	26.0145	25.5636	28.0388	27.5208	28.3691	27.6188	7.67612	27.4741	26.9011	3	3	NaN	-0.769551	-0.787866	5	15.7	46.247	0	16.665
1359	P05202	Aspartate aminotransferase, mitochondrial	Got2	-	0.0292818	0.998706	-0.0286592	4.57165	4.54382	3.85096	3.89044	3.90252	3.80489	32.6774	32.609	32.0382	31.9136	31.9605	31.5905	9.05169	32.2254	32.0377	3	3	0.0563061	-0.0144413	-0.343531	14	31.6	47.411	0	53.475
1361	P05627	Transcription factor AP-1	Jun	-	0.0230514	1	0.0715338	2.3484	2.42103	0.263445	0.19205	2.35407	2.56744	30.4541	30.4863	28.4507	28.2152	30.4121	30.353	8.80981	29.7723	29.6848	3	3	-0.0120389	NaN	0.0354831	5	22.2	35.943	0	31.853
1362	P06745	Glucose-6-phosphate isomerase	Gpi	-	0.0240465	1	0.031189	3.65741	3.83389	3.75093	3.99504	3.10011	2.77308	31.7632	31.8991	31.9381	32.0182	31.1581	30.5586	8.88804	31.6198	31.492	3	3	-0.390623	-0.500994	-0.70663	11	28.3	62.766	0	44.031
1363	P06797	Cathepsin L1;Cathepsin L1 heavy chain;Cathepsin L1 light chain	Ctsl	-	0.347694	1	0.453747	-0.566698	-0.271329	0.597887	1.19332	0.0761929	0.546627	27.539	27.7939	28.7851	29.2165	28.1342	28.3322	8.25256	28.1528	28.4475	3	3	0.273934	0.296898	0.258097	4	17.4	37.547	0	55.806
1364	P06801;Q3TQP6	NADP-dependent malic enzyme;Malic enzyme	Me1	-	0.209979	1	0.346203	0.821817	1.2018	1.25191	1.66411	-0.184904	0.0615253	28.9276	29.267	29.4391	29.6873	27.8731	27.8471	8.0329	28.7466	28.9338	3	3	0.510557	0.116098	0.0705267	8	17.5	63.953	0	48.268
1366	P07141;F6RNW8	Macrophage colony-stimulating factor 1;Processed macrophage colony-stimulating factor 1	Csf1	-	0.648975	1	0.995206	0.847885	1.72364	-0.55077	0.730277	-0.747822	0.0809917	28.9536	29.7889	27.6364	28.7534	27.3102	27.8666	7.96999	27.9667	28.803	3	3	0.917775	0.861558	0.644687	6	14.1	60.648	0	33.93
1367	P07356;B0V2N7;B0V2N8;B0V2N5	Annexin A2;Annexin	Anxa2	-	1.9005	0.183026	0.471818	5.54682	6.02637	5.51997	5.96665	5.29183	5.78104	33.6526	34.0916	33.7072	33.9898	33.3498	33.5666	9.57559	33.5699	33.8827	3	3	0.479024	0.340163	0.293606	19	54.6	38.676	0	129.12
1368	P07607;A0A0G2JGG2;A0A0G2JF31;D6RCW9;A0A0G2JF03	Thymidylate synthase	Tyms	-	0.127817	1	-0.476236	-2.98518	-4.46713	-2.78069	-2.3277	-0.357904	-0.75765	25.1206	23.5981	25.4065	25.6955	27.7001	27.0279	7.52537	26.0757	25.4405	3	3	NaN	NaN	-0.734491	4	18.2	34.958	0	13.468
1369	P07742	Ribonucleoside-diphosphate reductase large subunit	Rrm1	-	0.438164	1	-0.668938	0.810015	0.143212	1.98073	1.45436	0.633268	-0.180368	28.9158	28.2084	30.1679	29.4775	28.6913	27.6052	7.89903	29.2583	28.4304	3	3	-0.56514	-0.638613	-0.683738	6	9.2	90.209	0	14.446
1370	P07901	Heat shock protein HSP 90-alpha	Hsp90aa1	-	0.400638	1	-0.182293	6.01781	5.805	6.23465	6.14337	5.84862	5.60582	34.1236	33.8702	34.4219	34.1665	33.9066	33.3914	9.49888	34.1507	33.8094	3	3	-0.247611	-0.298442	-0.469629	27	34.2	84.787	0	138.92
1372	P08030	Adenine phosphoribosyltransferase	Aprt	-	0.0654847	1	-0.1411	1.2987	1.15929	-0.292341	-0.311217	1.47145	1.20643	29.4044	29.2245	27.8949	27.7119	29.5294	28.992	8.41442	28.9429	28.6428	3	3	-0.11951	NaN	-0.331046	5	26.7	19.724	0	10.952
1373	P08046	Early growth response protein 1	Egr1	-	0.665684	1	0.627326	1.79966	2.32608	1.83844	2.50813	2.67319	3.35905	29.9054	30.3913	30.0256	30.5313	30.7312	31.1446	8.9231	30.2207	30.6891	3	3	0.515107	0.666938	0.664665	5	11.1	56.589	0	16.435
1374	P08113;F7C312	Endoplasmin	Hsp90b1	-	1.10492	0.961469	-0.249467	5.71761	5.45401	5.94801	5.73724	5.83141	5.55738	33.8234	33.5192	34.1352	33.7604	33.8894	33.3429	9.35212	33.9493	33.5409	3	3	-0.353211	-0.394164	-0.561303	28	39.7	92.475	0	304.64
1375	P08122	Collagen alpha-2(IV) chain;Canstatin	Col4a2	-	0.317783	1	0.132221	3.13017	3.23032	3.32702	3.54254	3.54645	3.62745	31.2359	31.2955	31.5142	31.5657	31.6044	31.413	8.31448	31.4515	31.4248	3	3	0.231187	0.246834	0.0787465	21	21	167.32	0	154.13
1376	P08207	Protein S100-A10	S100a10	-	0.059214	1	0.0929508	4.49025	4.53039	4.27888	4.31769	3.16866	3.36856	32.596	32.5956	32.4661	32.3409	31.2266	31.1541	9.86417	32.0962	32.0302	3	3	0.205768	0.226755	-0.0140625	4	27.8	11.186	0	23.936
1377	P08228	Superoxide dismutase [Cu-Zn]	Sod1	-	0.359866	1	0.442654	1.1832	1.5093	1.04153	1.62184	2.21009	2.63163	29.2889	29.5745	29.2287	29.645	30.2681	30.4172	8.79788	29.5953	29.8789	3	3	-0.0948802	0.281906	0.201383	3	25.3	15.942	0	19.281
1378	P08249	Malate dehydrogenase, mitochondrial	Mdh2	-	1.62653	0.36209	-0.439658	6.00379	5.43822	5.65284	5.32613	5.68546	5.25877	34.1095	33.5034	33.8401	33.3493	33.7434	33.0443	9.58235	33.8977	33.299	3	3	-0.386449	-0.539352	-0.736557	19	67.8	35.611	0	131.61
1380	P09055	Integrin beta-1	Itgb1	-	0.0238172	1	0.0283922	3.41875	3.51645	2.47287	2.53539	3.13544	3.06039	31.5245	31.5817	30.6601	30.5586	31.1934	30.846	8.61361	31.126	30.9954	3	3	0.0533895	-0.141573	-0.370713	10	15.4	88.231	0	68.054
1381	P09103	Protein disulfide-isomerase	P4hb	-	0.262966	1	-0.14325	4.91861	4.75198	4.39969	4.34897	4.49206	4.27966	33.0244	32.8172	32.5869	32.3721	32.55	32.0652	9.07361	32.7204	32.4182	3	3	-0.151747	-0.224874	-0.47351	21	49.9	57.058	0	97.056
1382	P09405	Nucleolin	Ncl	-	0.4664	1	-0.232563	6.14789	5.88741	5.79744	5.58679	5.6084	5.38184	34.2536	33.9526	33.9846	33.6099	33.6664	33.1674	9.40031	33.9682	33.5767	3	3	-0.213855	-0.302013	-0.438874	30	38.9	76.722	0	113.26
1383	P09411;S4R2M7	Phosphoglycerate kinase 1;Phosphoglycerate kinase	Pgk1	-	0.742009	1	-0.21262	5.68643	5.41637	5.50373	5.23371	5.29604	5.19825	33.7922	33.4816	33.6909	33.2569	33.354	32.9838	9.43305	33.6124	33.2408	3	3	-0.301959	-0.395834	-0.519818	20	57.6	44.55	0	166.32
1384	P09450	Transcription factor jun-B	Junb	-	0.305924	1	0.291519	2.13871	2.52981	2.36742	2.63998	1.50721	1.7181	30.2445	30.595	30.5546	30.6631	29.5652	29.5037	8.77406	30.1214	30.2539	3	3	0.23352	0.232415	0.0893625	7	31.4	35.765	0	193.98
1385	P09528	Ferritin heavy chain;Ferritin heavy chain, N-terminally processed	Fth1	-	0.0511162	1	0.10347	1.42479	1.55973	2.57416	2.69435	0.94088	0.996161	29.5305	29.625	30.7614	30.7175	28.9989	28.7817	8.75009	29.7636	29.7081	3	3	0.200881	-0.0333038	-0.141446	5	28	21.066	0	14.39
1389	P0CG14	Chromosome transmission fidelity protein 8 homolog isoform 2	Chtf8	-	0.113106	1	0.0429331	2.39235	2.53097	2.69448	2.78515	2.5275	2.42701	30.4981	30.5962	30.8817	30.8083	30.5855	30.2126	8.48845	30.6551	30.539	3	3	-0.0114134	-0.0959899	-0.218078	14	39	52.244	0	59.66
1392	P0DP28;P0DP27;P0DP26;Q3UKW2		Calm1	-	0.0375022	0.996307	-0.0643044	0.892477	0.950753	2.33952	2.23022	1.32911	1.18723	28.9982	29.016	30.5267	30.2534	29.3871	28.9728	8.75629	29.6374	29.4141	3	3	-0.0960979	-0.309216	-0.596296	6	35.6	16.837	0	13.301
1393	P10107	Annexin A1	Anxa1	-	0.543553	1	0.305397	5.58457	5.87801	5.43327	5.78281	6.04765	6.32085	33.6903	33.9432	33.6205	33.806	34.1056	34.1064	9.63795	33.8055	33.9519	3	3	0.312317	0.28948	0.0440444	17	56.9	38.734	0	141.5
1394	P10126;D3YZ68;D3Z3I8	Elongation factor 1-alpha 1	Eef1a1	-	0.048515	1	0.0149269	7.71716	7.84338	7.88471	7.97315	7.82117	7.65129	35.8229	35.9086	36.0719	35.9963	35.8792	35.4369	10.2527	35.9247	35.7806	3	3	0.27035	0.151729	-0.0219508	21	45	50.113	0	105.75
1396	P10404;P11370	MLV-related proviral Env polyprotein;Surface protein;Transmembrane protein;Retrovirus-related Env polyprotein from Fv-4 locus	Fv4	-	0.833549	1	-0.242243	1.10849	0.815354	1.13955	0.948668	1.39773	1.15502	29.2142	28.8806	29.3268	28.9718	29.4557	28.9406	8.07536	29.3322	28.931	3	3	-0.369222	-0.383153	-0.603314	4	7.8	69.612	0	33.18
1397	P10493	Nidogen-1	Nid1	-	0.631936	1	0.305715	2.21889	2.54837	2.23861	2.50068	2.67488	3.00048	30.3246	30.6136	30.4258	30.5238	30.7329	30.786	8.28373	30.4944	30.6412	3	3	0.357946	0.212881	0.120883	9	9.4	136.54	0	55.934
1398	P10518	Delta-aminolevulinic acid dehydratase	Alad	-	0.234327	1	-0.280152	-0.466887	-0.740308	-0.96913	-1.2163	0.213118	-0.106743	27.6389	27.3249	27.2181	26.8069	28.2711	27.6788	7.87122	27.7093	27.2702	3	3	-0.338597	-0.163656	-0.555545	4	15.8	36.023	0	42.087
1399	P10605	Cathepsin B;Cathepsin B light chain;Cathepsin B heavy chain	Ctsb	-	0.108001	1	0.697268	2.32377	2.50514	1.60507	1.8914	-3.59417	-1.97006	30.4295	30.5704	29.7923	29.9146	24.4638	25.8155	8.42578	28.2285	28.7668	3	3	0.13711	0.0549179	NaN	4	17.1	37.279	0	33.177
1401	P10639	Thioredoxin	Txn	-	0.0165959	0.998207	-0.0121098	3.83957	3.87844	3.61492	3.82417	3.48202	3.19755	31.9453	31.9437	31.8021	31.8473	31.54	30.9831	9.47958	31.7625	31.5914	3	3	NaN	-0.278916	NaN	3	22.9	11.675	0	9.5306
1402	P10711;E9PYD5	Transcription elongation factor A protein 1	Tcea1	-	0.0197985	0.997718	0.0119508	2.80496	2.87687	3.17841	3.13042	2.6671	2.67904	30.9107	30.9421	31.3656	31.1536	30.7251	30.4646	8.86625	31.0005	30.8534	3	3	0.016211	-0.136585	-0.328272	12	41.5	33.88	0	48.328
1403	P10852;A0A0U1RP98	4F2 cell-surface antigen heavy chain	Slc3a2	-	0.974452	1	-0.470223	3.58609	3.14206	4.05253	3.68517	4.08486	3.48558	31.6918	31.2073	32.2397	31.7083	32.1428	31.2711	8.89253	32.0248	31.3956	3	3	-0.504018	-0.621844	-0.921745	17	34.6	58.336	0	81.698
1404	Q8CBB6;Q8CGP2;Q8CGP1;Q64475;P10853;Q6ZWY9;Q64525;Q64478;P10854;Q9D2U9;Q8CGP0;Q64524;P70696	Histone H2B;Histone H2B type 1-P;Histone H2B type 1-K;Histone H2B type 1-B;Histone H2B type 1-F/J/L;Histone H2B type 1-C/E/G;Histone H2B type 2-B;Histone H2B type 1-H;Histone H2B type 1-M;Histone H2B type 3-A;Histone H2B type 3-B;Histone H2B type 2-E;Histone H2B type 1-A	Hist1h2br;Hist1h2bp;Hist1h2bk;Hist1h2bb;Hist1h2bf;Hist1h2bc;Hist2h2bb;Hist1h2bh;Hist1h2bm;Hist3h2ba;Hist3h2bb;Hist2h2be;Hist1h2ba	-	0.285369	1	-0.325885	6.92579	6.74008	7.02397	6.71259	6.12255	5.64198	35.0315	34.8053	35.2112	34.7357	34.1805	33.4275	10.3132	34.8077	34.3229	3	3	-0.273134	-0.26833	-0.464664	6	38.8	14.888	0	27.822
1405	P10922	Histone H1.0;Histone H1.0, N-terminally processed	H1f0	-	0.0810786	1	-0.169638	0.130699	-0.239688	1.72149	1.75941	0.831783	0.655344	28.2364	27.8255	29.9087	29.7826	28.8898	28.4409	8.82573	29.0116	28.683	3	3	NaN	-0.051773	-0.371646	3	13.9	20.861	0	5.747
1406	P11031	Activated RNA polymerase II transcriptional coactivator p15	Sub1	-	0.381943	1	-0.492325	0.748972	0.47759	0.611885	-0.0765696	1.79402	1.27688	28.8547	28.5428	28.7991	27.9466	29.852	29.0624	8.79684	29.1686	28.5173	3	3	-0.347454	-0.80304	NaN	4	33.1	14.427	0	6.5777
1407	P11087	Collagen alpha-1(I) chain	Col1a1	+	2.66287	0.0386	-0.624097	7.67467	7.11675	7.52454	6.88291	7.56317	6.89042	35.7804	35.182	35.7118	34.9061	35.6212	34.676	9.53963	35.7044	34.9213	3	3	-0.642775	-0.891188	-1.00416	62	61	138.03	0	323.31
1408	P11157	Ribonucleoside-diphosphate reductase subunit M2	Rrm2	-	3.27902	0.0493333	0.352384	2.59566	2.90259	2.62302	2.93969	2.51852	2.95207	30.7014	30.9678	30.8102	30.9629	30.5765	30.7376	8.70731	30.696	30.8894	3	3	0.375179	0.323774	0.20364	11	36.9	45.095	0	87.005
1409	P11214	Tissue-type plasminogen activator;Tissue-type plasminogen activator chain A;Tissue-type plasminogen activator chain B	Plat	-	0.00579623	0.999555	-0.00817362	0.162508	0.129941	-0.837368	-1.04229	-0.292835	-0.0798683	28.2683	28.1952	27.3498	26.9809	27.7652	27.7057	7.70887	27.7944	27.6272	3	3	0.131589	NaN	0.0067647	3	6.3	63.096	0	7.1643
1410	P11276	Fibronectin;Anastellin	Fn1	-	1.66984	0.322991	0.249723	5.95784	6.25227	5.88415	6.09762	6.02626	6.26754	34.0636	34.3175	34.0714	34.1208	34.0843	34.0531	9.01229	34.0731	34.1638	3	3	0.287118	0.0192037	-0.0882855	52	31.2	272.53	0	323.31
1411	P11352;A0A0A6YY34;A0A0A6YVV2	Glutathione peroxidase 1;Glutathione peroxidase	Gpx1	-	0.00997694	1	-0.0346788	-2.55506	-2.33701	0.038887	-0.0496054	0.0709934	-0.162601	25.5507	25.7282	28.2261	27.9736	28.129	27.623	7.92668	27.3019	27.1082	3	3	NaN	-0.202124	-0.539981	3	20.9	22.329	0	26.766
1412	P11438	Lysosome-associated membrane glycoprotein 1	Lamp1	-	0.0988384	1	-0.120183	-0.547812	-0.47766	-0.790319	-0.972964	-1.42876	-1.67682	27.5579	27.5876	27.3969	27.0502	26.6292	26.1087	7.71949	27.1947	26.9155	3	3	-0.00142894	-0.157254	NaN	1	3.4	43.865	0	5.0693
1413	P11440;D3Z2T9	Cyclin-dependent kinase 1	Cdk1	-	0.947126	1	-0.296572	3.88622	3.51389	4.15579	3.89588	4.109	3.85151	31.992	31.5791	32.343	31.919	32.167	31.6371	9.12176	32.1673	31.7117	3	3	-0.357973	-0.534308	-0.539436	14	53.2	34.106	0	74.898
1414	P11499	Heat shock protein HSP 90-beta	Hsp90ab1	-	1.96507	0.163722	-0.430789	7.53024	7.14744	7.5909	7.17355	7.41295	6.92074	35.636	35.2127	35.7781	35.1967	35.4709	34.7063	9.90827	35.6283	35.0386	3	3	-0.411675	-0.52506	-0.685037	32	40.3	83.28	0	323.31
1415	P11688	Integrin alpha-5;Integrin alpha-5 heavy chain;Integrin alpha-5 light chain	Itga5	-	0.114806	1	0.264709	-0.686016	-0.137437	-2.26691	-1.94191	-0.253962	-0.333416	27.4197	27.9278	25.9203	26.0813	27.804	27.4521	7.37122	27.048	27.1537	3	3	-0.016264	NaN	-0.365704	5	5.9	115.04	0	31.776
1416	P11983	T-complex protein 1 subunit alpha	Tcp1	-	1.70525	0.292462	-0.393532	5.08283	4.69569	4.91342	4.5717	5.21718	4.76545	33.1886	32.7609	33.1006	32.5949	33.2752	32.551	9.20282	33.1881	32.6356	3	3	-0.555312	-0.5701	-0.776503	19	39.7	60.448	0	102.97
1417	P12023	Amyloid beta A4 protein;N-APP;Soluble APP-alpha;Soluble APP-beta;C99;Beta-amyloid protein 42;Beta-amyloid protein 40;C83;P3(42);P3(40);C80;Gamma-secretase C-terminal fragment 59;Gamma-secretase C-terminal fragment 57;Gamma-secretase C-terminal fragment 50;C31	App	+	2.59031	0.0456364	0.8538	2.3643	3.18223	2.4897	3.34455	2.16337	3.05199	30.47	31.2475	30.6769	31.3677	30.2214	30.8376	8.52393	30.4561	31.1509	3	3	0.834064	0.690104	0.695192	11	16.4	86.721	0	49.891
1418	P12032	Metalloproteinase inhibitor 1	Timp1	-	0.271721	1	-0.204694	1.97137	1.90458	1.62827	1.46044	2.45506	2.0756	30.0771	29.9698	29.8155	29.4836	30.5131	29.8612	8.72613	30.1352	29.7715	3	3	-0.172425	-0.353118	-0.574605	2	8.3	22.628	0	5.8463
1419	P12382	ATP-dependent 6-phosphofructokinase, liver type	Pfkl	-	0.486852	1	-0.213343	2.56872	2.33109	2.33335	2.15527	2.09698	1.87267	30.6745	30.3963	30.5206	30.1784	30.155	29.6582	8.39386	30.45	30.0777	3	3	-0.191508	-0.395473	-0.471429	12	19	85.359	0	83.35
1420	P12787	Cytochrome c oxidase subunit 5A, mitochondrial	Cox5a	-	0.14467	1	0.0773633	2.31396	2.39802	2.09209	2.17519	2.58688	2.65182	30.4197	30.4632	30.2793	30.1984	30.6449	30.4374	8.89233	30.448	30.3663	3	3	0.0865121	-0.0424717	-0.203236	2	11	16.101	0.00034447	3.9641
1422	P12970;A0A140T8L3;A0A140T8L1	60S ribosomal protein L7a	Rpl7a	-	0.253701	1	0.026118	4.36239	4.39836	4.36233	4.39174	4.28618	4.29914	32.4681	32.4636	32.5495	32.4149	32.3442	32.0847	9.48859	32.4539	32.3211	3	3	-0.018235	-0.067969	-0.18871	10	30.8	29.976	0	36.919
1423	P13011	Acyl-CoA desaturase 2	Scd2	-	0.016912	0.998266	-0.0437819	0.228622	0.275098	1.18977	1.0566	2.36733	2.32268	28.3344	28.3403	29.377	29.0798	30.4253	30.1082	8.61588	29.3789	29.1761	3	3	0.0846086	-0.309645	-0.273762	3	9.2	40.916	0	15.065
1424	P13020;A0A0J9YUQ8	Gelsolin	Gsn	-	0.239362	1	0.0536207	4.78818	4.85416	4.64302	4.74907	4.90788	4.89671	32.8939	32.9194	32.8302	32.7722	32.9659	32.6823	9.14761	32.8967	32.7913	3	3	-0.0313415	-0.143405	-0.295305	21	32.2	85.941	0	208.64
1425	P13439	Uridine 5-monophosphate synthase;Orotate phosphoribosyltransferase;Orotidine 5-phosphate decarboxylase	Umps	-	0.208821	1	0.205947	2.62672	2.88517	3.13936	3.24408	2.13379	2.38846	30.7325	30.9504	31.3266	31.2672	30.1918	30.174	8.66555	30.7503	30.7972	3	3	0.127501	-0.0444342	-0.125431	10	22	52.292	0	40.484
1427	P13864;J3QNW0	DNA (cytosine-5)-methyltransferase 1;DNA (cytosine-5)-methyltransferase	Dnmt1	-	0.914349	1	0.272415	2.79341	3.03833	2.70566	2.9958	3.03112	3.3133	30.8992	31.1036	30.8929	31.019	31.0891	31.0989	8.18665	30.9604	31.0738	3	3	0.254594	0.163756	0.000432815	21	14.3	183.19	0	118.51
1428	P14069	Protein S100-A6	S100a6	-	0.127507	1	-0.223856	2.70326	2.88746	2.68298	2.69255	1.90176	1.03642	30.809	30.9527	30.8702	30.7157	29.9598	28.822	9.26503	30.5463	30.1635	3	3	0.237319	-0.13695	NaN	2	16.9	10.051	0.0003096	2.6506
1429	P14115	60S ribosomal protein L27a	Rpl27a	-	0.540169	1	-0.0691242	1.81564	1.84104	1.80235	1.79245	1.9136	1.69072	29.9214	29.9063	29.9896	29.8156	29.9716	29.4763	8.92083	29.9608	29.7327	3	3	0.0318186	-0.137521	-0.516553	3	20.9	16.605	0	10.879
1430	P14131	40S ribosomal protein S16	Rps16	-	0.131042	1	-0.146298	1.58769	1.44698	2.51254	2.40226	1.77434	1.58644	29.6934	29.5122	30.6998	30.4254	29.8323	29.372	8.76955	30.0752	29.7699	3	3	-0.191755	-0.227152	-0.432338	6	38.4	16.445	0	14.344
1431	P14148;F6XI62	60S ribosomal protein L7	Rpl7	-	0.0705231	1	-0.11236	0.738113	0.649276	1.10884	0.702334	-0.421825	-0.263559	28.8439	28.7145	29.2961	28.7255	27.6362	27.522	8.27105	28.592	28.3207	3	3	-0.217071	-0.33929	NaN	5	17.4	31.419	0	15.183
1432	P14152	Malate dehydrogenase, cytoplasmic	Mdh1	-	0.0532627	1	-0.147628	3.05494	2.95837	3.07432	2.92959	1.08074	0.879154	31.1607	31.0236	31.2615	30.9528	29.1387	28.6647	8.86471	30.5203	30.2137	3	3	-0.315181	-0.413384	-0.559686	6	19.5	36.511	0	17.227
1433	P14206	40S ribosomal protein SA	Rpsa	-	2.07709	0.154746	0.299137	4.93332	5.25933	5.01922	5.28059	5.08708	5.3971	33.0391	33.3246	33.2064	33.3038	33.1451	33.1827	9.65944	33.1302	33.2703	3	3	0.269512	0.0851526	0.0398403	10	38.3	32.838	0	94.22
1434	P14211	Calreticulin	Calr	-	1.05596	1	-0.348543	4.80671	4.44495	4.60992	4.29041	5.01108	4.64672	32.9125	32.5102	32.7971	32.3136	33.0691	32.4323	9.24105	32.9262	32.4187	3	3	-0.417772	-0.502178	-0.637109	16	45.7	47.994	0	172.38
1435	P14576;E9PXC0	Signal recognition particle 54 kDa protein	Srp54;Srp54c	-	0.2086	1	-0.171048	2.36818	2.23518	3.04053	2.86848	3.09649	2.8884	30.4739	30.3004	31.2277	30.8916	31.1545	30.674	8.58069	30.952	30.622	3	3	-0.184785	-0.340349	-0.439657	13	26.4	55.72	0	49.737
1436	P14685	26S proteasome non-ATPase regulatory subunit 3	Psmd3	-	0.0226629	1	-0.023564	2.92451	2.97976	3.01284	2.935	2.25317	2.20508	31.0303	31.045	31.2001	30.9582	30.3112	29.9906	8.52392	30.8472	30.6646	3	3	0.0142124	-0.112693	-0.271531	15	35.3	60.718	0	71.21
1437	P14733	Lamin-B1	Lmnb1	-	0.0319579	0.999112	0.0235812	2.23797	2.08805	2.6562	2.69059	2.07607	2.26235	30.3437	30.1533	30.8434	30.7137	30.1341	30.0479	8.37478	30.4404	30.305	3	3	-0.215814	-0.284019	-0.397163	16	28.6	66.785	0	123.32
1438	P14869;S4R1N1;D3YVM5	60S acidic ribosomal protein P0	Rplp0	-	0.0166566	0.998495	-0.0228132	2.96294	2.95778	4.0486	4.08813	3.49668	3.39387	31.0687	31.023	32.2358	32.1113	31.5547	31.1794	9.1809	31.6197	31.4379	3	3	-0.00977119	-0.167377	-0.331227	8	36.3	34.216	0	65.604
1439	P14873	Microtubule-associated protein 1B;MAP1B heavy chain;MAP1 light chain LC1	Map1b	-	1.27384	0.703949	0.438012	1.95085	2.30378	2.19144	2.5803	2.2083	2.78054	30.0566	30.369	30.3787	30.6035	30.2663	30.5661	7.91629	30.2338	30.5129	3	3	0.257252	0.159371	0.237197	22	13.1	270.25	0	80.071
1442	P15105;D3YVK1	Glutamine synthetase	Glul	-	0.370234	1	-0.973326	0.696465	-0.239081	0.223169	-0.58356	-1.68824	-2.86595	28.8022	27.8261	28.4104	27.4396	26.3697	24.9196	7.90414	27.8608	26.7285	3	3	-0.946722	NaN	NaN	3	10.2	42.119	0	9.206
1443	P15116;D3YYT0	Cadherin-2	Cdh2	-	0.47979	1	-0.554824	1.63866	1.22965	1.88045	1.11954	2.76635	2.2718	29.7444	29.2949	30.0677	29.1427	30.8243	30.0574	8.23078	30.2121	29.4983	3	3	-0.397315	-0.586796	-0.798793	9	13.8	99.795	0	92.542
1444	P15261	Interferon gamma receptor 1	Ifngr1	-	0.237112	1	-0.371499	-2.2907	-2.40936	-2.36846	-2.6366	-0.790672	-1.51837	25.815	25.6559	25.8188	25.3866	27.2673	26.2672	7.33794	26.3004	25.7699	3	3	NaN	NaN	-1.0166	2	3.8	52.343	0	5.3783
1445	Q5NC80;P15532;Q5NC79	Nucleoside diphosphate kinase;Nucleoside diphosphate kinase A	Nme1	-	0.371225	1	-0.28314	2.86823	2.63577	2.21207	2.03846	3.04663	2.60328	30.974	30.701	30.3993	30.0616	31.1046	30.3888	9.10151	30.826	30.3838	3	3	-0.291204	NaN	-0.681839	8	58.3	14.092	0.00033102	3.3924
1446	P15864	Histone H1.2	Hist1h1c	-	1.04554	1	-0.614442	3.96266	3.34132	4.563	4.02835	4.4843	3.79697	32.0684	31.4065	32.7502	32.0515	32.5423	31.5825	9.50054	32.4536	31.6802	3	3	-0.688148	-0.723491	-0.921281	6	26.9	21.266	0	13.866
1447	P16045	Galectin-1	Lgals1	-	2.53458	0.0514211	-0.491561	5.71085	5.2328	5.82751	5.39486	5.73418	5.17019	33.8166	33.298	34.0147	33.418	33.7922	32.9558	9.93634	33.8745	33.2239	3	3	-0.388431	-0.556563	-0.652312	6	52.6	14.866	0	48.269
1448	Q8C253;P16110	Galectin;Galectin-3	Lgals3	-	0.523657	1	0.389673	4.05992	4.45124	3.62723	4.12788	4.53226	4.80932	32.1657	32.5165	31.8144	32.151	32.5902	32.5949	9.60826	32.1901	32.4208	3	3	0.363564	0.325962	0.11023	6	22.7	27.414	0	22.528
1449	P16460;J3QNG0	Argininosuccinate synthase	Ass1;Gm5424	-	0.970339	1	1.3599	-0.759027	0.705201	-2.02189	-0.876788	-2.10277	-0.632408	27.3467	28.7704	26.1653	27.1464	25.9552	27.1532	7.70582	26.4891	27.69	3	3	1.24574	NaN	NaN	2	4.9	46.584	0	6.0265
1450	P16546;A3KGU7;A3KGU9;A3KGU5;E9Q447	Spectrin alpha chain, non-erythrocytic 1	Sptan1	-	0.590233	1	0.172106	6.32511	6.51947	6.64904	6.81017	6.42319	6.58401	34.4309	34.5847	34.8363	34.8333	34.4812	34.3696	9.03886	34.5828	34.5959	3	3	0.116365	-0.0038861	-0.106638	100	47.5	284.59	0	323.31
1451	P17095	High mobility group protein HMG-I/HMG-Y	Hmga1	-	0.305839	1	-0.458782	0.819696	0.230611	1.6801	1.41729	2.23289	1.70844	28.9254	28.2958	29.8673	29.4405	30.2909	29.494	8.88621	29.6945	29.0768	3	3	NaN	-0.640007	-0.903873	3	28	11.614	0	7.4765
1452	P17182;Q6PHC1	Alpha-enolase	Eno1	-	0.317058	1	-0.0661812	7.21401	7.16877	7.35406	7.3784	7.41277	7.23512	35.3198	35.234	35.5413	35.4016	35.4708	35.0207	10.0745	35.4439	35.2187	3	3	-0.05285	-0.149249	-0.31423	18	57.1	47.14	0	226.38
1453	P17426	AP-2 complex subunit alpha-1	Ap2a1	-	0.0373549	0.995566	-0.108861	-2.20846	-1.9419	0.403854	0.145234	-1.14857	-1.4831	25.8973	26.1233	28.5911	28.1684	26.9094	26.3025	7.2971	27.1326	26.8647	3	3	NaN	-0.293324	-0.600993	5	5	107.66	0	8.6775
1454	P17427	AP-2 complex subunit alpha-2	Ap2a2	-	0.242539	1	-0.376651	-1.97999	-2.28623	-1.75344	-2.23747	-0.602388	-0.942064	26.1258	25.779	26.4338	25.7857	27.4556	26.8435	7.06726	26.6717	26.1361	3	3	NaN	NaN	-0.731685	4	4.3	104.02	0	8.4894
1456	P17742;A0A1L1SST0	Peptidyl-prolyl cis-trans isomerase A;Peptidyl-prolyl cis-trans isomerase A, N-terminally processed	Ppia	-	1.43689	0.564028	-0.435731	6.21686	5.79097	6.35947	5.94647	6.58126	6.11296	34.3226	33.8562	34.5467	33.9696	34.6393	33.8985	10.0854	34.5028	33.9081	3	3	-0.188628	-0.0743347	-0.436822	9	68.3	17.971	0	108.83
1457	P17751;H7BXC3	Triosephosphate isomerase	Tpi1	-	0.0150902	0.999078	0.0394033	5.41325	5.52075	5.65435	5.64639	3.72205	3.7407	33.519	33.586	33.8416	33.6696	31.78	31.5263	9.50687	33.0469	32.9273	3	3	0.117562	-0.0681959	-0.129765	12	52.2	32.191	0	127.43
1458	P17809	Solute carrier family 2, facilitated glucose transporter member 1	Slc2a1	-	0.658323	1	-0.228614	-2.26825	-2.65148	-2.7706	-2.78082	-2.38186	-2.67425	25.8375	25.4137	25.4166	25.2423	25.6761	25.1113	7.36642	25.6434	25.2558	3	3	NaN	NaN	NaN	3	6.7	53.984	0	28.021
1460	P17918;A0A140T8V5	Proliferating cell nuclear antigen	Pcna	-	1.44326	0.565643	-0.230731	4.64151	4.4038	4.52732	4.2115	4.47904	4.34036	32.7473	32.469	32.7145	32.2347	32.537	32.1259	9.35428	32.6663	32.2765	3	3	-0.246378	-0.365221	-0.543951	11	44.1	28.785	0	71.996
1461	P18155	Bifunctional methylenetetrahydrofolate dehydrogenase/cyclohydrolase, mitochondrial;NAD-dependent methylenetetrahydrofolate dehydrogenase;Methenyltetrahydrofolate cyclohydrolase	Mthfd2	-	1.41675	0.56396	-0.284689	2.35711	2.05962	2.2321	2.09761	2.54724	2.12514	30.4629	30.1248	30.4193	30.1208	30.6052	29.9107	8.53572	30.4958	30.0521	3	3	-0.137077	-0.318056	-0.57682	9	26.9	37.863	0	40.845
1462	P18406	Protein CYR61	Cyr61	-	2.03676	0.155846	0.565922	3.27642	3.71501	2.99891	3.6239	3.26009	3.89428	31.3822	31.7802	31.1861	31.6471	31.3181	31.6798	8.85009	31.2955	31.7024	3	3	0.462157	0.41186	0.393526	5	16.1	41.709	0	79.422
1463	P18760;F8WGL3	Cofilin-1	Cfl1	-	0.752392	1	-0.334576	6.09845	5.8463	6.02332	5.7011	5.71632	5.28696	34.2042	33.9115	34.2105	33.7243	33.7743	33.0725	9.97194	34.063	33.5694	3	3	-0.235416	-0.372038	-0.55892	15	72.3	18.559	0	77.171
1464	P19096;A0A0U1RNJ1	Fatty acid synthase;[Acyl-carrier-protein] S-acetyltransferase;[Acyl-carrier-protein] S-malonyltransferase;3-oxoacyl-[acyl-carrier-protein] synthase;3-oxoacyl-[acyl-carrier-protein] reductase;3-hydroxyacyl-[acyl-carrier-protein] dehydratase;Enoyl-[acyl-carrier-protein] reductase;Oleoyl-[acyl-carrier-protein] hydrolase	Fasn	-	0.543221	1	-0.263776	4.05398	3.6739	4.14955	3.82731	3.54914	3.46013	32.1597	31.7391	32.3368	31.8505	31.6071	31.2457	8.29911	32.0345	31.6118	3	3	-0.248673	-0.409987	-0.441791	29	13.9	272.43	0	97.333
1465	P19157;P46425	Glutathione S-transferase P 1;Glutathione S-transferase P 2	Gstp1;Gstp2	-	0.0267709	0.999952	-0.0311031	1.71574	1.74704	2.58718	2.54585	2.58783	2.50455	29.8215	29.8123	30.7744	30.569	30.6458	30.2901	8.84063	30.4139	30.2238	3	3	-0.0418774	-0.243762	-0.420627	5	35.2	23.609	0	94.724
1466	P19182;E9Q949	Interferon-related developmental regulator 1	Ifrd1	-	0.0881464	1	0.399101	1.29412	1.81766	1.48228	1.99613	-1.83705	-1.67714	29.3999	29.8829	29.6695	30.0193	26.2209	26.1084	8.27772	28.4301	28.6702	3	3	0.459327	0.339365	0.321697	6	17.6	49.935	0	63.98
1467	P19324	Serpin H1	Serpinh1	-	1.11523	0.945494	-0.428303	6.03763	5.60348	5.83778	5.49255	5.64373	5.1382	34.1434	33.6687	34.025	33.5157	33.7017	32.9238	9.56519	33.9567	33.3694	3	3	-0.453419	-0.560409	-0.773171	17	44.4	46.533	0	113.5
1469	P19783;M0QWX7	Cytochrome c oxidase subunit 4 isoform 1, mitochondrial	Cox4i1	-	1.00474	1	0.42808	1.72001	1.94503	1.87261	2.31365	1.96964	2.58781	29.8258	30.0103	30.0598	30.3368	30.0276	30.3734	8.80331	29.9711	30.2401	3	3	0.180657	-0.132119	-0.112147	5	34.3	19.53	0	23.531
1470	P20029	78 kDa glucose-regulated protein	Hspa5	-	0.332932	1	-0.116932	6.12288	6.04345	6.27884	6.14778	5.93411	5.7938	34.2286	34.1087	34.4661	34.1709	33.9921	33.5794	9.57073	34.2289	33.953	3	3	-0.184211	-0.280808	-0.417521	31	51.5	72.421	0	243.44
1471	P20108	Thioredoxin-dependent peroxide reductase, mitochondrial	Prdx3	-	0.302352	1	-0.555614	-1.17327	-1.87502	-0.374222	-0.95984	0.487738	0.108263	26.9325	26.1902	27.813	27.0633	28.5457	27.8938	7.8566	27.7637	27.0491	3	3	NaN	-0.705617	-0.954278	2	8.9	28.127	0	6.8815
1472	P20152;A0A0A6YWC8	Vimentin	Vim	-	1.77131	0.243868	0.3553	8.00899	8.31937	7.77569	8.17008	7.79983	8.16096	36.1147	36.3846	35.9629	36.1932	35.8578	35.9465	10.1102	35.9785	36.1748	3	3	0.388134	0.327802	0.129085	38	80.3	53.687	0	323.31
1473	P20664;J3QN19	DNA primase small subunit;DNA primase	Prim1	-	0.154474	1	0.536437	-0.770994	-0.595351	-3.5172	-3.39243	-3.94373	-2.63483	27.3348	27.4699	24.67	24.6307	24.1143	25.1507	7.21864	25.373	25.7504	3	3	0.0363276	NaN	NaN	3	8.4	49.295	0	5.8758
1474	P21126	Ubiquitin-like protein 4A	Ubl4a	-	1.37729	0.594646	-0.82944	0.468056	-0.377032	0.351578	-0.079751	0.211781	-1.00012	28.5738	27.6882	28.5388	27.9434	28.2698	26.7854	8.32818	28.4608	27.4723	3	3	-0.494698	-0.80826	-1.51441	4	22.3	17.8	0	7.0527
1477	P21956	Lactadherin	Mfge8	-	1.17592	0.854892	-0.22237	3.01966	2.75964	2.85458	2.59971	2.77052	2.61829	31.1254	30.8249	31.0418	30.6229	30.8285	30.4039	8.73605	30.9986	30.6172	3	3	-0.258701	-0.431228	-0.56531	10	27.4	51.24	0	50.023
1478	Q8CBB7;P22892	AP-1 complex subunit gamma-1	Ap1g1	-	0.0181521	0.997583	0.0269178	-0.609798	-0.626496	-0.30162	-0.229638	-1.45385	-1.42838	27.4959	27.4387	27.8856	27.7935	26.6041	26.3572	7.47287	27.3286	27.1965	3	3	-0.0247513	-0.146164	-0.312509	4	3.9	91.721	0	5.0302
1479	P22907	Porphobilinogen deaminase	Hmbs	-	0.159633	1	-0.250537	-1.58461	-1.83452	-2.1098	-2.42447	-3.04568	-3.23271	26.5211	26.2307	26.0774	25.5987	25.0123	24.5529	7.31994	25.8703	25.4608	3	3	-0.292846	NaN	NaN	2	10.8	39.344	0	25.628
1480	P23116	Eukaryotic translation initiation factor 3 subunit A	Eif3a	-	0.0077513	1	0.00375493	4.93678	4.94431	5.1782	5.21376	4.83074	4.79892	33.0425	33.0095	33.3654	33.2369	32.8887	32.5845	8.96146	33.0989	32.9436	3	3	-0.00892897	-0.116192	-0.28685	37	28	161.93	0	152.52
1481	Q9DCC5;P23198;D3Z313	Chromobox protein homolog 3	Cbx3	-	0.82038	1	-0.471191	3.46792	2.69273	2.82618	2.53876	3.4403	3.08932	31.5737	30.758	31.0134	30.5619	31.4983	30.8749	9.29374	31.3618	30.7316	3	3	-0.419797	-0.338852	-0.62988	6	27.3	20.811	0	31.03
1483	Q543K9;P23492	Purine nucleoside phosphorylase	Pnp	-	0.109102	1	0.157658	0.622154	0.92777	1.37464	1.38871	0.0341568	0.187445	28.7279	28.993	29.5619	29.4119	28.0921	27.973	8.27807	28.794	28.7926	3	3	0.115033	-0.109654	-0.157737	6	24.6	32.263	0	24.435
1484	P23591	GDP-L-fucose synthase	Tsta3	-	0.00275835	0.999879	-0.00660451	-1.33359	-1.21993	0.58696	0.54271	0.138445	0.0492229	26.7722	26.8453	28.7742	28.5659	28.1964	27.8348	7.98403	27.9143	27.7487	3	3	NaN	-0.421419	NaN	3	15.3	35.877	0	14.15
1487	P23949	Zinc finger protein 36, C3H1 type-like 2	Zfp36l2	-	0.36415	1	0.53848	0.586777	1.10322	1.55915	1.75942	-0.258585	0.640141	28.6925	29.1684	29.7464	29.7826	27.7994	28.4257	8.30805	28.7461	29.1256	3	3	0.579566	0.349705	0.571143	6	16.5	50.069	0	30.899
1489	P24270;A2AL20	Catalase	Cat	-	0.279288	1	-0.262199	2.55909	2.31467	1.85053	1.64522	2.792	2.45514	30.6648	30.3799	30.0377	29.6684	30.85	30.2407	8.41177	30.5175	30.0963	3	3	-0.305985	-0.370769	-0.579167	8	18.2	59.795	0	30.892
1490	Q8CBC8;P24288;E9Q4K3;B2KFA8	Branched-chain-amino-acid aminotransferase;Branched-chain-amino-acid aminotransferase, cytosolic	Bcat1	-	0.376425	1	-0.569903	0.285828	-0.411668	-0.063694	-0.71499	1.26224	0.901325	28.3916	27.6536	28.1235	27.3082	29.3202	28.6869	7.9848	28.6118	27.8829	3	3	-0.779992	-0.751295	-0.501851	6	15.7	49.9	0	49.361
1491	P24369	Peptidyl-prolyl cis-trans isomerase B	Ppib	-	0.138993	1	0.0906417	4.2851	4.34514	3.75023	3.87123	4.28249	4.37338	32.3908	32.4104	31.9374	31.8944	32.3405	32.1589	9.39324	32.2229	32.1546	3	3	0.182311	-0.032492	-0.108208	10	50.5	23.713	0	43.24
1492	P24527	Leukotriene A-4 hydrolase	Lta4h	-	0.222101	1	-0.405862	1.57894	1.24512	1.2894	0.854201	-0.0163803	-0.464945	29.6847	29.3103	29.4766	28.8774	28.0416	27.3206	7.93867	29.0676	28.5028	3	3	-0.381141	-0.617056	-0.752316	11	24.5	69.05	0	72.854
1493	P24547;A0A0A6YXS4	Inosine-5-monophosphate dehydrogenase 2	Impdh2	-	0.953224	1	0.394604	4.26745	4.65917	3.90253	4.31456	4.36856	4.74861	32.3732	32.7244	32.0897	32.3377	32.4265	32.5342	9.19728	32.2965	32.5321	3	3	0.31429	0.251689	0.140386	15	34.6	55.814	0	114.59
1495	P25206	DNA replication licensing factor MCM3	Mcm3	-	1.17908	0.855936	0.233161	3.98371	4.16592	4.12571	4.44732	4.05371	4.24936	32.0895	32.2311	32.3129	32.4705	32.1117	32.0349	8.77725	32.1714	32.2455	3	3	0.142609	0.00633396	-0.063168	23	35.5	91.545	0	117.82
1496	P25322	G1/S-specific cyclin-D1	Ccnd1	-	0.352538	1	0.298906	0.560093	0.751765	-0.0765285	0.0894594	0.519777	1.05883	28.6658	28.817	28.1107	28.1126	28.5778	28.8444	8.09444	28.4514	28.5913	3	3	0.189793	0.168257	0.163885	3	9.2	33.428	0	6.8318
1497	Q6PI17;P25785;B1AQJ3	Metalloproteinase inhibitor 2	Timp2	-	0.31194	1	-0.22347	1.55465	1.43167	0.869642	0.719974	1.39074	0.992968	29.6604	29.4969	29.0569	28.7431	29.4487	28.7785	8.5392	29.3887	29.0062	3	3	-0.397391	-0.445362	-0.552347	3	13.6	24.356	0	11.238
1498	P25799;F6Z9G5	Nuclear factor NF-kappa-B p105 subunit;Nuclear factor NF-kappa-B p50 subunit	Nfkb1	-	0.388457	1	0.557962	-3.63868	-2.72845	-2.47292	-2.03373	-1.91751	-1.59305	24.4671	25.3368	25.7143	25.9894	26.1405	26.1925	6.83859	25.4406	25.8396	3	3	NaN	0.637471	NaN	3	3.4	105.61	0.00035112	4.2992
1499	P26039	Talin-1	Tln1	-	0.492832	1	0.076959	5.77529	5.81234	5.88694	6.00972	5.79616	5.86721	33.881	33.8776	34.0742	34.0329	33.8542	33.6528	8.85651	33.9364	33.8544	3	3	0.0170667	-0.127605	-0.193206	67	34.5	269.82	0	323.31
1500	P26040	Ezrin	Ezr	-	0.723872	1	-0.54829	2.71015	2.18285	3.58289	2.95975	3.27061	2.77618	30.8159	30.2481	31.7701	30.9829	31.3286	30.5617	8.61647	31.3049	30.5976	3	3	-0.448686	-0.610984	-0.747705	20	30.2	69.406	0	64.765
1501	P26041	Moesin	Msn	-	0.193838	1	0.0678902	6.18866	6.19768	6.40224	6.5422	6.16554	6.22023	34.2944	34.2629	34.5894	34.5654	34.2235	34.0058	9.59631	34.3691	34.278	3	3	-0.00258472	-0.13261	-0.246995	26	40.9	67.766	0	92.721
1502	P26043;Q7TSG6	Radixin	Rdx	-	0.151905	1	-0.106542	3.36784	3.13763	2.86233	2.72131	2.63114	2.68274	31.4736	31.2029	31.0495	30.7445	30.6891	30.4683	8.61216	31.0707	30.8052	3	3	-0.0427094	-0.3709	-0.311685	22	35	68.542	0	52.684
1503	P26231	Catenin alpha-1	Ctnna1	-	0.046694	1	-0.0339203	5.00114	5.00159	5.14657	5.10065	4.57467	4.51838	33.1069	33.0668	33.3338	33.1238	32.6327	32.3039	9.03028	33.0244	32.8315	3	3	-0.0773911	-0.174915	-0.320396	27	40.4	100.11	0	230.42
1504	P26350	Prothymosin alpha;Prothymosin alpha, N-terminally processed;Thymosin alpha	Ptma	-	0.188605	1	-0.760687	2.71236	2.19041	0.593763	-0.17464	-0.799452	-1.79116	30.8181	30.2556	28.781	27.8485	27.2585	25.9944	9.13621	28.9525	28.0329	3	3	-0.635988	-0.643022	NaN	3	21.6	12.254	0	17.709
1505	Q3KQM4;Q80XR5;P26369	Splicing factor U2AF 65 kDa subunit	U2af2	-	0.27831	1	-0.281535	1.6081	1.25638	2.5686	2.27986	1.98432	1.78018	29.7138	29.3216	30.7558	30.303	30.0423	29.5657	8.73969	30.1707	29.7301	3	3	-0.32657	-0.46901	-0.591919	6	27.7	33.901	0	37.57
1506	P26443	Glutamate dehydrogenase 1, mitochondrial	Glud1	-	0.0379671	0.996436	0.0139885	2.22425	2.22313	2.52046	2.49824	2.24699	2.31229	30.33	30.2884	30.7077	30.5214	30.305	30.0979	8.40739	30.4475	30.3025	3	3	-0.0524909	-0.20025	-0.196641	9	19.5	61.336	0	36.803
1507	P26516	26S proteasome non-ATPase regulatory subunit 7	Psmd7	-	0.124305	1	0.253038	1.32202	1.45568	0.894968	1.1902	2.59886	2.92908	29.4278	29.5209	29.0822	29.2134	30.6568	30.7146	8.61196	29.7223	29.8163	3	3	0.0801119	-0.0101489	-0.228689	8	38.6	36.539	0	77.14
1508	Q8C483;P26638;A2AFS0;A2AFS1	Serine--tRNA ligase, cytoplasmic	Sars	-	0.0176477	0.998179	0.0178197	3.18568	3.21695	2.5797	2.57063	2.41235	2.44361	31.2914	31.2822	30.7669	30.5938	30.4703	30.2292	8.62681	30.8429	30.7017	3	3	-0.0969617	-0.217625	-0.327077	13	29.9	61.166	0	99.146
1509	P26883;F6X9I3	Peptidyl-prolyl cis-trans isomerase FKBP1A;Peptidyl-prolyl cis-trans isomerase	Fkbp1a	-	0.0103808	1	-0.0359681	-0.669874	-0.515565	2.00387	2.00591	1.71758	1.45332	27.4359	27.5497	30.1911	30.0291	29.7756	29.2389	9.15146	29.1342	28.9392	3	3	NaN	-0.111976	NaN	2	25	11.922	0	14.632
1512	P27048;P63163	Small nuclear ribonucleoprotein-associated protein B;Small nuclear ribonucleoprotein-associated protein N	Snrpb;Snrpn	-	0.679747	1	-0.250085	3.34295	3.16921	3.4178	3.13686	3.06501	2.76943	31.4487	31.2344	31.605	31.16	31.123	30.555	9.00113	31.3922	30.9832	3	3	-0.209278	-0.310218	-0.347693	8	40.7	23.656	0	36.196
1513	P27546	Microtubule-associated protein 4	Map4	-	0.069145	1	-0.0479234	4.40818	3.86395	3.68742	3.79078	3.7729	4.07	32.5139	31.9292	31.8746	31.8139	31.8309	31.8556	8.65305	32.0731	31.8662	3	3	0.199248	0.0377336	-0.0474577	27	33	117.43	0	176.96
1514	P27612	Phospholipase A-2-activating protein	Plaa	-	0.0444673	1	0.119898	0.760458	1.0538	1.15286	1.39763	-0.733416	-0.911833	28.8662	29.119	29.3401	29.4208	27.3246	26.8737	7.77841	28.5103	28.4712	3	3	0.246834	-0.0791274	-0.251831	9	15.1	87.22	0	57.316
1516	P27659	60S ribosomal protein L3	Rpl3	-	0.272762	1	-0.175638	1.91129	1.66747	1.68568	1.43054	1.19022	1.16228	30.017	29.7327	29.8729	29.4537	29.2482	28.9478	8.40722	29.7127	29.3781	3	3	-0.28729	-0.364608	-0.328725	5	9.4	46.109	0	6.8191
1518	P27773	Protein disulfide-isomerase A3	Pdia3	-	1.41839	0.5638	-0.268272	5.58019	5.3494	5.78276	5.51874	5.6246	5.3146	33.6859	33.4146	33.97	33.5419	33.6826	33.1002	9.39848	33.7795	33.3522	3	3	-0.264565	-0.422037	-0.538367	23	46.3	56.678	0	100.11
1519	P28033	CCAAT/enhancer-binding protein beta	Cebpb	-	0.472159	1	-0.430531	0.664492	0.499812	0.617002	-0.0517416	-0.104885	-0.563055	28.7702	28.565	28.8042	27.9714	27.9531	27.2225	8.26036	28.5092	27.9197	3	3	-0.422443	-0.370098	-0.612461	2	7.8	31.445	0	9.2373
1520	P28271	Cytoplasmic aconitate hydratase	Aco1	-	0.118611	1	-0.197974	-3.65741	-3.77963	-3.22875	-3.97614	-2.59273	-2.31704	24.4483	24.2856	24.9585	24.047	25.4653	25.4685	6.64634	24.9574	24.6004	3	3	NaN	NaN	-0.232752	3	4.6	98.124	0.00031427	2.7822
1521	P28653	Biglycan	Bgn	-	2.33205	0.0769362	1.69977	3.25209	4.83161	2.90158	4.64354	2.43849	4.21633	31.3578	32.8968	31.0888	32.6667	30.4965	32.0019	9.17892	30.981	32.5218	3	3	1.66821	1.60184	1.45602	10	31.2	41.639	0	163.74
1522	P28658	Ataxin-10	Atxn10	-	1.04796	1	-0.380516	3.78082	3.42696	4.20604	3.83415	4.0036	3.58781	31.8866	31.4922	32.3933	31.8573	32.0616	31.3734	8.92917	32.1138	31.5743	3	3	-0.387298	-0.466636	-0.615818	14	34.1	53.706	0	67.99
1524	Q1MX41;Q1MX43;Q1MX40;Q1MX42;P28867	Protein kinase C;Protein kinase C delta type;Protein kinase C delta type regulatory subunit;Protein kinase C delta type catalytic subunit	Prkcd	-	0.0520882	1	0.0450904	-2.22205	-2.3665	-2.7825	-2.25977	-2.76609	-3.00911	25.8837	25.6987	25.4047	25.7634	25.2919	24.7765	7.04376	25.5268	25.4129	3	3	NaN	NaN	NaN	1	2.2	62.821	0	5.0508
1525	P29268;H3BJW0	Connective tissue growth factor	Ctgf	-	0.205946	1	0.41023	2.17356	2.55459	1.76395	2.16991	3.54003	3.98371	30.2793	30.6198	29.9512	30.1931	31.598	31.7693	8.76161	30.6095	30.8607	3	3	0.289834	0.301119	0.216858	7	21.3	37.824	0	20.74
1526	P29341	Polyadenylate-binding protein 1	Pabpc1	-	1.14873	0.893619	-0.428096	3.89467	3.56105	3.8504	3.33205	4.21893	3.78661	32.0004	31.6263	32.0376	31.3552	32.2769	31.5722	8.80849	32.105	31.5179	3	3	-0.350026	-0.579836	-0.801556	19	30.8	70.67	0	82.444
1527	Q9CPX4;P29391;A0A1B0GR60;P49945	Ferritin;Ferritin light chain 1;Ferritin light chain 2	Ftl1;Ftl2	-	0.119883	1	0.109689	0.516695	0.579181	1.2751	1.44113	0.982626	1.08317	28.6224	28.6444	29.4623	29.4643	29.0406	28.8687	8.44658	29.0418	28.9925	3	3	0.27858	0.0374524	-0.202505	4	37.2	20.772	0	57.638
1528	Q3UPN1;P29533;A0A0G2JFP9	Vascular cell adhesion protein 1	Vcam1	+	3.5779	0.0216667	1.30811	0.0956974	1.63146	0.343824	1.62327	0.451914	1.56103	28.2014	29.6967	28.531	29.6464	28.5099	29.3466	7.91733	28.4141	29.5632	3	3	1.42191	1.16105	1.03583	10	16.1	81.316	0	45.376
1530	P29758	Ornithine aminotransferase, mitochondrial	Oat	-	0.134864	1	-0.195181	1.91805	1.64457	2.2445	2.2804	1.15826	0.810308	30.0238	29.7098	30.4317	30.3036	29.2163	28.5959	8.43914	29.8906	29.5364	3	3	-0.26939	-0.410141	-0.638546	6	17.1	48.354	0	18.932
1531	P30276	G2/mitotic-specific cyclin-B2	Ccnb2	-	0.595716	1	0.288882	1.40945	1.74291	1.16128	1.23892	1.43908	1.89463	29.5152	29.8081	29.3485	29.2621	29.4971	29.6802	8.30597	29.4536	29.5835	3	3	0.394843	0.255924	0.249385	7	18.3	45.382	0	16.453
1533	P30285;E9Q9E4;E9PZX7	Cyclin-dependent kinase 4	Cdk4	-	0.740467	1	-0.212207	3.22638	3.04538	2.95722	2.73098	2.98908	2.7597	31.3321	31.1106	31.1444	30.7541	31.0471	30.5453	8.90956	31.1745	30.8033	3	3	-0.272942	-0.375459	-0.539519	9	37	33.75	0	43.335
1534	P30412	Peptidyl-prolyl cis-trans isomerase C	Ppic	-	0.35722	1	-0.153996	-1.06659	-1.27158	-1.55077	-1.50646	-1.35374	-1.65505	27.0392	26.7936	26.6364	26.5167	26.7042	26.1305	7.763	26.7933	26.4803	3	3	NaN	NaN	NaN	3	16.5	22.794	0	8.9134
1535	P30416;F6S2D5	Peptidyl-prolyl cis-trans isomerase FKBP4;Peptidyl-prolyl cis-trans isomerase FKBP4, N-terminally processed;Peptidyl-prolyl cis-trans isomerase	Fkbp4	-	0.0678654	1	-0.0176004	3.30984	3.2701	3.47987	3.48673	3.48847	3.46855	31.4156	31.3353	31.6671	31.5099	31.5465	31.2541	8.75757	31.543	31.3664	3	3	-0.0171104	-0.194328	-0.255632	12	30.6	51.572	0	46.396
1536	P30681;A0A1B0GQX9	High mobility group protein B2	Hmgb2	-	0.0456873	1	-0.111412	4.09562	3.85492	2.14716	2.15122	3.8956	3.798	32.2014	31.9201	30.3344	30.1744	31.9536	31.5836	9.49933	31.4964	31.226	3	3	-0.1794	-0.156241	-0.351038	6	25.7	24.162	0	32.359
1538	Q3UZG4;P31230;A0A0G2JEU9;A0A0G2JDV0;A0A0G2JDW6	Aminoacyl tRNA synthase complex-interacting multifunctional protein 1;Endothelial monocyte-activating polypeptide 2	Aimp1	-	0.0873534	1	0.195035	1.06365	1.04707	-0.0794182	0.245494	1.87794	2.15471	29.1694	29.1123	28.1078	28.2687	29.9359	29.9403	8.35545	29.071	29.1071	3	3	0.0352017	0.0545011	-0.0214822	8	30.4	35.166	0	50.399
1541	P31938	Dual specificity mitogen-activated protein kinase kinase 1	Map2k1	-	1.61743	0.37977	0.73909	0.752356	1.64021	1.36445	1.98922	1.18381	1.88845	28.8581	29.7054	29.5517	30.0124	29.2418	29.674	8.3955	29.2172	29.7973	3	3	-0.101459	-0.151026	-0.402435	5	17.6	43.474	0	62.541
1542	P32020	Non-specific lipid-transfer protein	Scp2	-	0.258053	1	0.118792	1.37661	1.49728	1.47698	1.496	1.72997	1.94666	29.4824	29.5625	29.6642	29.5192	29.788	29.7322	8.31719	29.6448	29.6046	3	3	0.0432045	-0.0460569	-0.13914	5	9.9	59.125	0	24
1543	P32067	Lupus La protein homolog	Ssb	-	0.647465	1	-0.394113	1.74553	1.50605	1.42164	1.08318	2.19866	1.59426	29.8513	29.5713	29.6088	29.1063	30.2566	29.3798	8.3689	29.9056	29.3525	3	3	-0.471789	-0.611028	-0.739758	9	22.9	47.756	0	25.25
1544	P32233	Developmentally-regulated GTP-binding protein 1	Drg1	-	0.86228	1	-0.31642	0.0419388	-0.349282	-0.431446	-0.673993	-0.281872	-0.597363	28.1477	27.7159	27.7558	27.3492	27.7761	27.1882	7.75161	27.8932	27.4178	3	3	-0.245301	-0.33528	-0.360972	4	15.3	40.512	0	16.477
1545	P32921	Tryptophan--tRNA ligase, cytoplasmic;T1-TrpRS;T2-TrpRS	Wars	-	0.0667406	1	0.100738	-0.603865	-0.300008	-0.509127	-0.414508	0.694302	0.59804	27.5019	27.7652	27.6781	27.6087	28.7523	28.3836	7.76768	27.9774	27.9192	3	3	0.0425042	-0.168982	-0.224149	4	11.4	54.357	0	14.837
1546	P33174	Chromosome-associated kinesin KIF4	Kif4	-	0.0560133	1	-0.0527802	2.33054	2.26327	2.95162	2.87787	3.04963	3.03231	30.4363	30.3285	31.1388	30.901	31.1076	30.8179	8.2852	30.8942	30.6825	3	3	-0.0825606	-0.207628	-0.417791	17	14.9	139.52	0	57.748
1549	P33610	DNA primase large subunit	Prim2	-	0.284996	1	-0.198128	0.0919075	-0.0868044	-0.186272	-0.169217	-0.410938	-0.843664	28.1977	27.9784	28.0009	27.8539	27.6471	26.9419	7.70592	27.9485	27.5914	3	3	-0.123057	-0.093525	-0.335808	6	13.7	58.408	0	21.86
1550	P33611;Q8C2T6	DNA polymerase alpha subunit B	Pola2	-	0.0402095	0.998616	0.0736936	0.650558	0.634461	0.819008	0.78342	-0.720854	-0.448088	28.7563	28.6997	29.0062	28.8066	27.3371	27.3375	7.91835	28.3666	28.2812	3	3	-0.0755352	-0.292952	-0.261829	4	8.8	66.213	0	11.84
1551	P34022;H7BX22	Ran-specific GTPase-activating protein	Ranbp1	-	0.686421	1	0.36014	3.6677	4.17186	4.0783	4.41533	4.36709	4.60631	31.7734	32.2371	32.2655	32.4385	32.4251	32.3919	9.58993	32.1547	32.3558	3	3	0.300182	0.184344	-0.00885646	5	35.5	23.596	0	81.728
1553	P34884	Macrophage migration inhibitory factor	Mif	-	1.35544	0.623503	-0.369274	5.13672	4.75923	5.01391	4.6496	4.82229	4.45628	33.2425	32.8245	33.2011	32.6728	32.8803	32.2418	9.8983	33.108	32.5797	3	3	-0.396422	-0.539939	-0.70663	4	41.7	12.504	0	43.985
1554	P35235	Tyrosine-protein phosphatase non-receptor type 11	Ptpn11	-	0.0793974	1	0.0995197	0.477341	0.393977	-0.297728	-0.188132	0.674543	0.946871	28.5831	28.4592	27.8895	27.835	28.7325	28.7324	7.75291	28.4017	28.3422	3	3	-0.0719367	NaN	-0.306948	4	7.2	68.46	0	13.323
1555	Q8C266;P35278	Ras-related protein Rab-5C	Rab5c	-	0.776354	1	-0.369116	1.96525	1.71931	2.27623	1.94623	2.62412	2.09271	30.071	29.7845	30.4634	29.9694	30.6821	29.8783	8.86297	30.4055	29.8774	3	3	-0.317067	-0.601737	-0.738577	5	25.6	25.352	0	14.313
1556	P35279;D3YV69;P61294	Ras-related protein Rab-6A;Ras-related protein Rab-6B	Rab6a;Rab6b	-	0.40411	1	0.834319	1.78976	1.98464	1.93455	2.18894	-0.660446	1.39324	29.8955	30.0499	30.1218	30.2121	27.3975	29.1788	8.61089	29.1383	29.8136	3	3	0.384271	0.479438	1.66184	3	17.3	23.59	0	5.7107
1560	P35428	Transcription factor HES-1	Hes1	-	1.0922	0.965286	0.810993	-0.894983	0.00896168	-0.434889	0.141355	-0.0995655	0.853226	27.2108	28.0742	27.7523	28.1645	27.9584	28.6388	8.26157	27.6405	28.2925	3	3	1.16607	0.622368	0.606537	6	25.9	29.749	0	10.507
1561	Q80YQ1;P35441	Thrombospondin-1	Thbs1	-	1.05826	1	0.993438	3.01812	3.98875	2.43331	3.45973	1.93184	2.9151	31.1239	32.054	30.6205	31.4829	29.9898	30.7007	8.34799	30.5781	31.4125	3	3	0.778881	0.54201	0.733007	12	12.9	129.69	0	90.947
1563	P35486	Pyruvate dehydrogenase E1 component subunit alpha, somatic form, mitochondrial	Pdha1	-	0.0391032	0.999605	-0.0887782	0.631729	0.685884	1.51097	1.31644	2.59468	2.46872	28.7375	28.7511	29.6982	29.3396	30.6527	30.2543	8.39145	29.6961	29.4483	3	3	-0.123104	-0.381536	-0.378551	7	15.9	43.231	0	14.247
1564	P35550	rRNA 2-O-methyltransferase fibrillarin	Fbl	-	0.204675	1	-0.494933	2.57912	2.23845	1.96062	1.58768	0.585005	-0.186174	30.6849	30.3037	30.1478	29.6108	28.643	27.5994	8.45358	29.8252	29.1713	3	3	-0.428313	-0.549515	-0.773417	10	29.7	34.306	0	34.983
1565	P35564	Calnexin	Canx	-	0.778895	1	-0.346308	4.78595	4.39421	4.28497	3.90138	4.47016	4.20657	32.8917	32.4594	32.4722	31.9245	32.5282	31.9921	9.03109	32.6307	32.1254	3	3	-0.265258	-0.46335	-0.56403	16	32.3	67.277	0	147.46
1567	P35700;B1AXW5;B1AXW6	Peroxiredoxin-1	Prdx1	-	0.558121	1	-0.238798	4.7859	4.57894	4.92843	4.71157	5.27978	4.98721	32.8916	32.6442	33.1156	32.7347	33.3378	32.7728	9.51701	33.115	32.7172	3	3	-0.213454	-0.367583	-0.509841	10	50.8	22.176	0	64.208
1568	Q3TPW2;P35761	Dual specificity protein kinase TTK	Ttk	-	0.00165182	0.999845	-0.00385284	0.651163	0.624434	0.316414	0.220292	-1.18262	-1.07133	28.7569	28.6897	28.5036	28.2435	26.8754	26.7142	7.59687	28.0453	27.8825	3	3	0.0824301	-0.268556	NaN	6	10.6	86.986	0	25.753
1570	P35979	60S ribosomal protein L12	Rpl12	-	0.140182	1	-0.140413	4.03372	4.16317	3.39877	3.29335	4.30732	3.86205	32.1395	32.2284	31.586	31.3165	32.3653	31.6476	9.43594	32.0303	31.7308	3	3	-0.0174171	-0.190668	-0.594029	8	58.8	17.804	0	73.251
1571	P36552	Oxygen-dependent coproporphyrinogen-III oxidase, mitochondrial	Cpox	-	1.57533	0.404843	0.482379	-2.77364	-2.43091	-2.70967	-2.07065	-2.53208	-2.06669	25.3321	25.6343	25.4775	25.9525	25.5259	25.7189	7.11049	25.4452	25.7686	3	3	NaN	NaN	NaN	1	2	49.714	0.00031726	2.8518
1573	Q99NF7;P36993	Protein phosphatase 1B	Ppm1b	-	0.0206665	0.999806	-0.0260086	0.464729	0.512938	-0.401085	-0.530955	-0.308733	-0.305098	28.5705	28.5782	27.7861	27.4922	27.7493	27.4805	7.81491	28.0353	27.8503	3	3	-0.10084	-0.294898	-0.133717	4	10.9	52.11	0	13.712
1574	P37040;Q05DV1	NADPH--cytochrome P450 reductase	Por	-	0.314899	1	0.190962	1.51479	1.75151	0.965824	1.09489	1.27271	1.47981	29.6205	29.8167	29.153	29.1181	29.3307	29.2654	8.08647	29.3681	29.4001	3	3	0.183201	-0.160492	-0.16524	9	13.7	77.043	0	21.561
1575	P37804;A0A1L1STN8	Transgelin	Tagln	-	0.853481	1	-0.545991	3.01571	2.40317	3.03593	2.49796	2.35568	1.86821	31.1215	30.4684	31.2231	30.5211	30.4137	29.6538	8.8021	30.9194	30.2144	3	3	-0.649276	-0.605486	-0.872763	7	33.8	22.576	0	20.489
1576	P37889	Fibulin-2	Fbln2	-	1.31168	0.667311	0.648699	3.49577	4.12394	3.467	4.14717	2.9988	3.63655	31.6015	32.1892	31.6542	32.1703	31.0568	31.4221	8.64182	31.4375	31.9272	3	3	0.633478	0.620493	0.460795	10	11.3	131.83	0	85.524
1578	P38647	Stress-70 protein, mitochondrial	Hspa9	-	0.92572	1	-0.169992	5.92402	5.79644	5.93727	5.81558	6.16691	5.9062	34.0298	33.8617	34.1245	33.8387	34.2249	33.6918	9.42537	34.1264	33.7974	3	3	-0.198908	-0.230279	-0.446875	25	41.4	73.46	0	178.87
1580	P40124	Adenylyl cyclase-associated protein 1	Cap1	-	0.0314981	0.999496	-0.0158685	3.64412	3.7105	3.60862	3.56139	3.31885	3.25211	31.7499	31.7757	31.7958	31.5845	31.3768	31.0377	8.8526	31.6408	31.466	3	3	-0.0503829	-0.161395	-0.313567	13	40.5	51.564	0	141.37
1581	P40142	Transketolase	Tkt	-	1.12554	0.932303	-0.312074	5.15	4.8482	5.39317	5.0995	5.46685	5.12611	33.2557	32.9134	33.5804	33.1227	33.5248	32.9117	9.37022	33.4537	32.9826	3	3	-0.265986	-0.513687	-0.526286	21	44.3	67.63	0	191.92
1582	P41105	60S ribosomal protein L28	Rpl28	-	0.0697362	1	-0.0768121	2.84103	2.73578	2.89474	2.78469	2.00711	1.99196	30.9468	30.801	31.082	30.8079	30.0651	29.7775	9.10281	30.6979	30.4621	3	3	-0.249496	-0.249085	-0.239668	5	27.7	15.733	0	13.06
1584	P41230	Lysine-specific demethylase 5C	Kdm5c	-	0.215778	1	-0.350267	-2.96484	-3.46434	-1.59729	-1.81296	-2.03117	-2.3668	25.1409	24.6009	26.5899	26.2102	26.0268	25.4188	6.65729	25.9192	25.4099	3	3	NaN	-0.714728	NaN	3	2.6	175.31	0	11.782
1585	P42125	Enoyl-CoA delta isomerase 1, mitochondrial	Eci1	-	1.39202	0.577238	-0.531775	1.90023	1.44856	2.2002	1.55967	2.35124	1.84811	30.006	29.5138	30.3874	29.5828	30.4092	29.6337	8.54491	30.2675	29.5768	3	3	-0.556499	-0.73562	-0.921335	4	18	32.25	0	25.123
1587	P42208;E9Q3V6;F6WYM0;D3YYB1;D3Z3C0	Septin-2	2019-09-02	-	0.883716	1	-0.249185	4.13431	3.93415	4.09095	3.82503	3.86871	3.58724	32.2401	31.9994	32.2782	31.8482	31.9267	31.3728	9.08095	32.1483	31.7401	3	3	-0.347729	-0.368868	-0.584285	14	41.6	41.525	0	61.185
1589	P42932;H3BL49;H3BJB6	T-complex protein 1 subunit theta	Cct8	-	1.37999	0.588724	0.240008	5.89469	6.18128	5.90486	6.15009	5.77209	5.96029	34.0004	34.2465	34.0921	34.1733	33.8301	33.7458	9.46458	33.9742	34.0552	3	3	0.236707	0.0762854	-0.0650382	26	50.9	59.555	0	84.603
1591	P43275	Histone H1.1	Hist1h1a	-	2.87599	0.0471	-0.541515	3.19684	2.63337	3.01378	2.50897	3.06969	2.51342	31.3026	30.6986	31.201	30.5321	31.1277	30.299	9.23697	31.2104	30.5099	3	3	-0.377501	-0.55841	NaN	4	21.6	21.785	0.00033636	3.5938
1593	P43406;A2AKI5	Integrin alpha-V;Integrin alpha-V heavy chain;Integrin alpha-V light chain	Itgav	-	0.205583	1	-0.0821762	2.30166	2.23932	1.95466	1.8834	2.27029	2.15737	30.4074	30.3045	30.1419	29.9066	30.3283	29.9429	8.1322	30.2925	30.0513	3	3	-0.198129	-0.232633	-0.345894	12	14.9	115.36	0	64.938
1594	P43883;B1AXR3;B1AXR5	Perilipin-2	Plin2	-	0.32922	1	0.544376	2.92096	3.32526	1.57024	2.218	1.24881	1.82988	31.0267	31.3905	29.7575	30.2412	29.3068	29.6154	8.53987	30.0303	30.4157	3	3	0.45133	0.366812	0.206518	8	21.9	46.646	0	38.241
1595	P45376;D3YVJ7	Aldose reductase	Akr1b1;Akr1b3	-	2.72285	0.0362308	-0.506474	4.00685	3.49278	4.04322	3.55838	4.17545	3.65494	32.1126	31.558	32.2304	31.5815	32.2334	31.4405	9.10185	32.1922	31.5267	3	3	-0.543131	-0.604915	-0.80667	11	39.9	35.732	0	61.717
1596	P45591	Cofilin-2	Cfl2	-	0.043288	1	0.052138	-0.501892	-0.543069	0.265448	0.588414	-0.187136	-0.312511	27.6039	27.5222	28.4527	28.6116	27.8709	27.4731	8.16435	27.9758	27.8689	3	3	NaN	-0.362807	NaN	4	22.9	18.709	0	12.757
1598	P46061	Ran GTPase-activating protein 1	Rangap1	-	0.399672	1	-0.200884	4.19015	3.93458	3.75251	3.63458	4.30487	4.07571	32.2959	31.9998	31.9397	31.6577	32.3629	31.8613	8.97607	32.1995	31.8396	3	3	-0.262279	-0.397505	-0.544498	14	31.1	63.53	0	57.063
1600	P46460	Vesicle-fusing ATPase	Nsf	-	0.647492	1	-0.496866	2.00685	1.39806	2.12352	1.65993	1.29432	0.876101	30.1126	29.4633	30.3107	29.6831	29.3523	28.6617	8.0443	29.9252	29.2693	3	3	-0.58383	-0.694298	-0.658994	9	10.9	82.613	0	17.181
1601	P46467	Vacuolar protein sorting-associated protein 4B	Vps4b	-	0.0327035	0.998225	0.0383886	1.49903	1.36961	0.515947	0.592244	0.58194	0.750223	29.6048	29.4348	28.7032	28.6154	28.6399	28.5358	8.10694	28.9826	28.862	3	3	-0.0947877	-0.28058	-0.273866	5	14.9	49.419	0	46.369
1602	P46471;Q8BVQ9	26S protease regulatory subunit 7	Psmc2	-	1.50695	0.489333	0.27212	3.36163	3.71891	3.5332	3.85011	3.61112	3.75329	31.4674	31.7841	31.7204	31.8733	31.6691	31.5389	8.86826	31.619	31.7321	3	3	0.188781	0.0308304	-0.148801	17	42	48.647	0	118.69
1603	P46638;G3UY29;E9Q3P9;F8WGS1;G3UZD3;P62492;G3UZL4	Ras-related protein Rab-11B;Ras-related protein Rab-11A	Rab11b;Rab11a	-	0.163926	1	-0.267419	2.04777	1.819	1.33487	1.02631	0.562599	0.29768	30.1535	29.8842	29.5221	29.0495	28.6206	28.0832	8.44807	29.4321	29.0056	3	3	-0.193288	-0.215898	-0.368253	10	50.9	24.489	0	44.129
1604	P46656;A0A1L1STP5	Adrenodoxin, mitochondrial	Fdx1	-	0.39335	1	0.182895	0.0102024	0.0491362	0.336927	0.623065	0.237539	0.461153	28.1159	28.1144	28.5241	28.6462	28.2955	28.2467	8.26729	28.3119	28.3358	3	3	NaN	NaN	NaN	2	9	20.123	0.00032331	3.099
1605	P46664	Adenylosuccinate synthetase isozyme 2	Adss	-	0.105589	1	0.171069	2.1881	2.26016	1.80492	1.8904	0.670788	1.02645	30.2938	30.3254	29.9921	29.9136	28.7288	28.812	8.45156	29.6716	29.6837	3	3	0.169925	0.012068	-0.0148785	8	25.9	50.02	0	89.795
1606	P46737;E9Q0P6;A3KGA8	Lys-63-specific deubiquitinase BRCC36	Brcc3	-	0.060083	1	-0.0997861	-2.32023	-2.24576	-1.06631	-1.12281	-0.896065	-1.21339	25.7855	25.8195	27.1209	26.9004	27.1619	26.5722	7.60083	26.6894	26.4307	3	3	NaN	-0.454289	NaN	2	11	33.34	0	69.287
1607	P46935	E3 ubiquitin-protein ligase NEDD4	Nedd4	-	0.121631	1	0.115599	4.08542	4.19718	4.91378	4.9578	4.18955	4.38058	32.1912	32.2624	33.101	32.981	32.2475	32.1661	8.97386	32.5132	32.4698	3	3	0.067088	-0.0866912	-0.106591	23	29.3	102.71	0	180.92
1609	P47754;A0A0N4SVM0;D6RCW7	F-actin-capping protein subunit alpha-2	Capza2	-	0.399552	1	-0.56395	-2.28004	-2.83547	-1.05469	-1.92526	-1.0654	-1.33125	25.8257	25.2297	27.1325	26.0979	26.9926	26.4543	7.62105	26.6503	25.9273	3	3	NaN	NaN	NaN	2	9.4	32.967	0	6.3125
1610	P47791	Glutathione reductase, mitochondrial	Gsr	-	0.224864	1	0.36913	-0.141525	0.0335608	-0.826611	-0.105012	0.921112	1.13182	27.9642	28.0988	27.3606	27.9181	28.9791	28.9174	7.98128	28.1013	28.3114	3	3	-0.020999	0.160533	-0.185359	3	9.4	53.662	0	48.917
1612	P47857	ATP-dependent 6-phosphofructokinase, muscle type	Pfkm	-	0.027094	0.999972	0.065438	0.172337	-0.121367	0.00555992	0.0102243	-1.91096	-1.4256	28.2781	27.9439	28.1928	28.0334	26.147	26.36	7.60391	27.5393	27.4457	3	3	-0.353745	-0.36898	NaN	7	10.3	85.268	0	14.816
1613	P47911;E9PUX4	60S ribosomal protein L6	Rpl6;Gm5428	-	0.00486337	1	-0.0093352	1.21429	1.32774	2.39245	2.42893	2.81719	2.63926	29.32	29.393	30.5797	30.4521	30.8752	30.4248	8.74928	30.2583	30.09	3	3	-0.274529	-0.205713	-0.329595	7	26.4	33.509	0	40.317
1614	P47930	Fos-related antigen 2	Fosl2	-	0.115988	1	-0.204265	1.50968	1.13573	0.91551	0.751763	-0.167578	-0.242676	29.6154	29.201	29.1027	28.7749	27.8904	27.5429	8.38616	28.8695	28.5063	3	3	-0.35194	NaN	NaN	3	10.7	35.298	0	5.7186
1615	P47941	Crk-like protein	Crkl	-	0.329525	1	0.213973	-1.27174	-0.670051	-1.55174	-1.33711	-0.919504	-1.09391	26.834	27.3952	26.6355	26.6861	27.1385	26.6917	7.67926	26.8693	26.9243	3	3	0.369829	NaN	-0.33794	4	19.8	33.83	0	9.1723
1616	P47955;E9Q3T0	60S acidic ribosomal protein P1	Rplp1;Gm10073	-	0.00381708	1	0.0295537	-3.02021	-2.70803	-3.53465	-3.55138	2.23585	2.02906	25.0855	25.3572	24.6526	24.4718	30.2938	29.8146	8.90105	26.6773	26.5479	3	3	NaN	NaN	NaN	2	36.8	11.475	0	10.056
1617	P47963;A0A140T8K8	60S ribosomal protein L13	Rpl13	-	0.388736	1	0.18632	5.02218	5.21507	5.41502	5.57285	5.48056	5.68879	33.1279	33.2803	33.6022	33.596	33.5386	33.4744	9.89242	33.4229	33.4502	3	3	0.183074	0.106214	0.0150693	10	41.7	24.305	0	39.671
1618	P47968	Ribose-5-phosphate isomerase	Rpia	-	0.838478	1	-0.27055	-1.78781	-2.05941	-1.5189	-1.83783	-1.4581	-1.67923	26.3179	26.0058	26.6683	26.1853	26.5999	26.1063	7.50169	26.5287	26.0992	3	3	NaN	NaN	NaN	1	6.3	32.45	0.00036101	4.6593
1619	P48036;A0A0G2JGQ0	Annexin A5	Anxa5	-	0.0431099	1	0.0386073	4.74796	4.77028	4.01579	4.13888	4.69104	4.66146	32.8537	32.8355	32.203	32.162	32.749	32.447	9.22089	32.6019	32.4815	3	3	-0.0429026	-0.149777	-0.304238	12	40.8	35.752	0	72.3
1620	P48678	Prelamin-A/C;Lamin-A/C	Lmna	-	0.55861	1	0.26475	6.45615	6.7343	6.10157	6.40257	5.98594	6.20103	34.5619	34.7995	34.2888	34.4257	34.0439	33.9866	9.49382	34.2982	34.404	3	3	0.236217	0.088413	-0.0587885	32	51.6	74.237	0	188.21
1621	P48722;E0CY23	Heat shock 70 kDa protein 4L	Hspa4l	-	0.234624	1	0.346148	-0.124872	0.388455	0.225109	0.537946	-1.05281	-0.840534	27.9809	28.4537	28.4123	28.5611	27.0052	26.945	7.50983	27.7995	27.9866	3	3	0.0863761	0.00158601	-0.29366	6	8.9	94.381	0	17.083
1622	P48754;A0A087WPE1	Breast cancer type 1 susceptibility protein homolog	Brca1	-	0.159366	1	-0.311623	-0.818209	-0.981574	-2.41788	-2.52043	-2.05874	-2.72768	27.2875	27.0837	25.7693	25.5027	25.9993	25.0579	6.74615	26.352	25.8814	3	3	-0.160282	NaN	NaN	2	1.3	198.79	0	7.6702
1623	P48755	Fos-related antigen 1	Fosl1	-	0.424648	1	0.348433	0.873465	1.21117	0.915686	1.40424	0.264996	0.484028	28.9792	29.2764	29.1029	29.4274	28.323	28.2696	8.45516	28.8017	28.9911	3	3	0.269512	0.256648	-0.0443301	4	15.4	29.799	0	35.97
1625	P48759	Pentraxin-related protein PTX3	Ptx3	-	0.182788	1	-0.647288	0.868195	0.229428	-0.762186	-1.33524	2.61976	1.88971	28.9739	28.2947	27.425	26.6879	30.6777	29.6753	8.22809	29.0256	28.2193	3	3	-0.510108	-0.675235	-1.00613	5	17.6	41.811	0	20.481
1626	P48760	Folylpolyglutamate synthase, mitochondrial	Fpgs	-	0.103682	1	-0.249787	-2.14325	-3.15231	-1.10093	-1.60035	-3.60386	-2.84474	25.9625	24.9129	27.0863	26.4228	24.4541	24.9408	7.12264	25.8343	25.4255	3	3	NaN	-0.629099	NaN	4	10.2	64.955	0	35.277
1627	P48771	Cytochrome c oxidase subunit 7A2, mitochondrial	Cox7a2	-	0.0138789	1	-0.0250473	2.52548	2.25737	1.38377	1.38978	0.896862	1.08382	30.6312	30.3226	29.571	29.4129	28.9549	28.8694	9.14057	29.719	29.535	3	3	-0.19517	-0.236486	NaN	2	27.7	9.2908	0	10.566
1628	P48962	ADP/ATP translocase 1	Slc25a4	-	0.164304	1	-0.115292	3.42145	3.25963	2.78177	2.63811	2.93367	2.89327	31.5272	31.3249	30.969	30.6613	30.9917	30.6788	8.80613	31.1626	30.8883	3	3	-0.04497	-0.287607	-0.299809	10	30.5	32.904	0	27.206
1629	P48967	M-phase inducer phosphatase 3	Cdc25c	-	0.250327	1	-0.505	-0.844604	-1.2173	-2.23825	-3.08251	-0.791477	-1.08952	27.2611	26.8479	25.949	24.9406	27.2665	26.696	7.45037	26.8255	26.1615	3	3	-0.578521	NaN	NaN	3	7.8	50.046	0	8.7343
1630	P49138;A0A087WSN7;Q3UMW7	MAP kinase-activated protein kinase 2;MAP kinase-activated protein kinase 3	Mapkapk2;Mapkapk3	-	0.131981	1	-0.298881	-2.58043	-3.17347	-2.24064	-2.86062	-1.18943	-0.873056	25.5253	24.8918	25.9466	25.1625	26.8686	26.9125	7.3552	26.1135	25.6556	3	3	NaN	NaN	-0.188858	4	10.1	44.049	0	8.3414
1631	Q5EBP8;P49312	Heterogeneous nuclear ribonucleoprotein A1;Heterogeneous nuclear ribonucleoprotein A1, N-terminally processed	Hnrnpa1	-	0.174459	1	-0.107165	6.10652	6.0347	5.67065	5.59578	5.62659	5.45178	34.2123	34.0999	33.8579	33.6189	33.6846	33.2373	9.7038	33.9182	33.6521	3	3	-0.143325	-0.282263	-0.444321	16	43.7	38.833	0	103.65
1633	P49586;D3Z3T5;Q811Q9	Choline-phosphate cytidylyltransferase A;Choline-phosphate cytidylyltransferase B	Pcyt1a;Pcyt1b	-	0.3998	1	0.343199	-0.723047	-0.407779	-0.326857	0.00459385	0.131109	0.513987	27.3827	27.6574	27.8604	28.0278	28.1891	28.2996	7.84522	27.8107	27.9949	3	3	0.235482	0.0429245	-0.0791122	4	16.3	41.666	0	10.955
1634	P49717	DNA replication licensing factor MCM4	Mcm4	-	1.28	0.703435	0.207347	3.30666	3.57848	3.30139	3.50665	3.20304	3.34801	31.4124	31.6437	31.4886	31.5298	31.261	31.1336	8.61369	31.3873	31.4357	3	3	0.221692	0.0170667	-0.092617	14	17.4	96.735	0	95.146
1635	Q52KC3;P49718	DNA helicase;DNA replication licensing factor MCM5	Mcm5	-	0.0421594	0.999257	0.0183989	3.43699	3.47404	3.80482	3.76643	3.71828	3.77481	31.5427	31.5393	31.992	31.7896	31.7763	31.5604	8.70057	31.7703	31.6297	3	3	-0.109172	-0.18092	-0.368812	19	31.1	82.406	0	143.2
1636	P49722	Proteasome subunit alpha type-2	Psma2	-	1.06948	0.981083	-0.459225	2.12572	1.65866	1.81703	1.5171	1.72842	1.11772	30.2315	29.7239	30.0042	29.5403	29.7864	28.9033	8.6211	30.0074	29.3891	3	3	NaN	-0.464982	NaN	3	16.7	25.926	0	7.8456
1638	P49919	Cyclin-dependent kinase inhibitor 1C	Cdkn1c	+	3.4851	0.032	3.55667	-4.79733	-0.929868	-3.89549	-0.782163	-4.77437	-1.08515	23.3084	27.1354	24.2917	27.241	23.2836	26.7004	7.61779	23.6279	27.0256	3	3	NaN	NaN	NaN	1	3.2	37.371	0.00030713	2.5865
1639	P50247	Adenosylhomocysteinase	Ahcy	-	0.144759	1	-0.107839	4.37715	4.24748	4.05275	3.93185	3.67217	3.59922	32.4829	32.3127	32.24	31.955	31.7302	31.3848	9.03242	32.151	31.8842	3	3	-0.110744	-0.276066	-0.34885	12	27.3	47.688	0	40.55
1641	P50516	V-type proton ATPase catalytic subunit A	Atp6v1a	-	0.770243	1	0.53974	2.38357	3.00487	2.52785	3.14914	1.9162	2.29283	30.4893	31.0701	30.7151	31.1723	29.9742	30.0784	8.47425	30.3929	30.7736	3	3	0.57918	0.504976	0.257856	11	20.3	68.325	0	84.404
1642	P50518;A0A0N4SW07	V-type proton ATPase subunit E 1	Atp6v1e1	-	0.26875	1	0.345927	0.656403	0.92401	1.85641	2.22988	1.10602	1.50272	28.7621	28.9892	30.0436	30.253	29.164	29.2883	8.55178	29.3233	29.5102	3	3	0.241962	0.107822	0.0306892	7	32.7	26.157	0	25.744
1643	P50543	Protein S100-A11	S100a11	-	0.0384135	0.999152	0.0318298	3.18118	3.21701	2.51643	2.58956	3.08644	3.07297	31.2869	31.2822	30.7036	30.6127	31.1444	30.8585	9.41305	31.045	30.9178	3	3	0.0243196	NaN	-0.308787	3	27.6	11.083	0	7.3132
1644	P50544;B1AR28	Very long-chain specific acyl-CoA dehydrogenase, mitochondrial	Acadvl	-	0.0283771	0.999187	0.0147769	1.75901	1.89135	1.56779	1.40863	1.80783	1.87899	29.8648	29.9566	29.755	29.4318	29.8658	29.6646	8.12594	29.8285	29.6843	3	3	-0.213287	-0.328109	-0.0998655	12	24.2	70.875	0	58.658
1645	Q3TGU7;P50580	Proliferation-associated protein 2G4	Pa2g4	-	1.19281	0.839749	-0.252861	4.91337	4.69525	5.07303	4.69928	4.75268	4.58596	33.0191	32.7605	33.2602	32.7224	32.8107	32.3715	9.32451	33.03	32.6182	3	3	-0.296492	-0.436725	-0.523691	16	46.7	43.698	0	222.2
1646	Q8CE80;P51125	Calpastatin	Cast	-	0.441916	1	-0.710118	-1.13515	-1.37237	-1.32077	-3.25037	-1.08608	-1.04961	26.9706	26.6929	26.8664	24.7728	26.9719	26.736	7.2583	26.9363	26.0672	3	3	-0.387676	NaN	-0.225396	5	10.3	81.44	0	9.8347
1647	P51150;A0A0N4SVR6;A0A0N4SVG9	Ras-related protein Rab-7a	Rab7a	-	1.41036	0.566876	0.371363	2.39016	2.88274	2.63417	3.07469	2.76065	2.94164	30.4959	30.948	30.8214	31.0979	30.8186	30.7272	8.91277	30.712	30.9243	3	3	0.380729	0.210139	-0.0604424	8	46.4	23.489	0	58.387
1648	P51410;D3Z629;A0A0G2JES3;A0A140T8T4	60S ribosomal protein L9	Rpl9	-	0.0609996	1	-0.145804	1.70265	1.53732	1.82704	1.74951	0.0493031	-0.145256	29.8084	29.6025	30.0142	29.7727	28.1073	27.6403	8.67469	29.31	29.0052	3	3	-0.155984	-0.252535	NaN	5	32.3	21.881	0	39.596
1650	P51480	Cyclin-dependent kinase inhibitor 2A	Cdkn2a	-	2.57324	0.0521143	0.759652	2.15674	2.93787	2.06437	2.81108	1.89414	2.64525	30.2625	31.0031	30.2516	30.8342	29.9521	30.4308	9.11484	30.1554	30.7561	3	3	0.586212	0.578021	0.234256	4	29.2	17.941	0	20.683
1651	P51660	Peroxisomal multifunctional enzyme type 2;(3R)-hydroxyacyl-CoA dehydrogenase;Enoyl-CoA hydratase 2	Hsd17b4	-	0.127632	1	-0.202246	0.16456	0.0247011	0.239695	-0.106263	-1.08662	-1.20754	28.2703	28.0899	28.4269	27.9169	26.9714	26.578	7.57194	27.8895	27.5283	3	3	-0.337886	-0.351571	NaN	4	7.6	79.481	0	14.556
1652	P51807	Dynein light chain Tctex-type 1	Dynlt1	-	0.633194	1	-0.59071	-0.254955	-0.850289	-0.217766	-0.850707	0.619354	0.0754986	27.8508	27.2149	27.9694	27.1725	28.6773	27.8611	8.39358	28.1659	27.4162	3	3	-0.66818	-0.800777	-0.824597	1	15.9	12.483	0	58.951
1654	P51859;E0CXA0	Hepatoma-derived growth factor	Hdgf	-	0.0516097	1	-0.0969836	3.57166	2.76691	1.84265	1.98188	1.71982	2.0944	31.6774	30.8321	30.0299	30.005	29.7778	29.88	8.77031	30.495	30.239	3	3	0.38228	0.302875	0.1153	8	41.8	26.268	0	61.616
1655	P51863	V-type proton ATPase subunit d 1	Atp6v0d1	-	1.40477	0.57231	0.373736	-2.50489	-1.96827	-2.17573	-1.91801	-2.14281	-1.81595	25.6009	26.097	26.0115	26.1052	25.9152	25.9696	7.38858	25.8425	26.0572	3	3	NaN	NaN	NaN	2	6.8	40.301	0	5.1657
1657	P51943;D6RIK7;A0A0G2JEY1	Cyclin-A2	Ccna2	-	0.177874	1	-0.177982	2.31607	2.11225	2.1495	1.90798	1.37874	1.29013	30.4218	30.1775	30.3367	29.9311	29.4367	29.0757	8.50002	30.0651	29.7281	3	3	-0.252518	-0.334716	-0.400301	6	20.1	47.269	0	62.882
1658	P52293	Importin subunit alpha-1	Kpna2	-	0.982748	1	-0.255541	5.35085	5.10406	5.13748	4.85385	5.06814	4.83194	33.4566	33.1693	33.3247	32.877	33.1261	32.6175	9.40622	33.3025	32.8879	3	3	-0.27113	-0.403466	-0.560856	17	39.1	57.927	0	154.74
1659	P52431;D6RFB8	DNA polymerase delta catalytic subunit;DNA polymerase	Pold1	-	0.16573	1	-0.361135	-2.20747	-3.12803	-1.22531	-1.48614	-0.818901	-0.720905	25.8983	24.9372	26.9619	26.537	27.2391	27.0647	7.00813	26.6998	26.1796	3	3	NaN	-0.306234	-0.577681	3	2.7	123.79	0	6.317
1660	P52432;G3UXX5;D3Z7Q8;D3Z3D6	DNA-directed RNA polymerases I and III subunit RPAC1	Polr1c	-	0.175539	1	-0.514212	2.06303	1.68019	-0.403893	-1.05289	1.51272	1.00193	30.1688	29.7454	27.7833	26.9703	29.5707	28.7875	8.39566	29.1743	28.5011	3	3	-0.681006	-0.732093	-0.783762	6	23.1	39.106	0	34.987
1662	P52480	Pyruvate kinase PKM	Pkm	-	0.621206	1	0.132445	7.73431	7.84914	7.51974	7.61039	7.60935	7.8012	35.8401	35.9144	35.7069	35.6336	35.6673	35.5868	10.0153	35.7381	35.7116	3	3	0.210763	0.0507454	-0.0368219	30	58.8	57.844	0	323.31
1664	Q5XJF6;P53026	Ribosomal protein;60S ribosomal protein L10a	Rpl10a	-	0.00142743	1	-0.00380961	0.969921	1.09523	3.12925	3.16844	1.99226	1.81632	29.0757	29.1605	31.3165	31.1916	30.0503	29.6019	8.91483	30.1475	29.9847	3	3	0.0194884	-0.0515188	-0.226983	6	25.8	24.831	0	17.056
1665	P53351	Serine/threonine-protein kinase PLK2	Plk2	-	0.172939	1	0.288879	0.914505	1.58147	2.80728	2.67427	1.91346	2.24614	29.0203	29.6467	30.9945	30.6974	29.9714	30.0317	8.26809	29.9954	30.1253	3	3	-0.239651	-0.319622	-0.181493	8	12	77.811	0	23.928
1666	P53690	Matrix metalloproteinase-14	Mmp14	-	0.241259	1	-0.167388	1.58038	1.29707	1.4573	1.11227	0.779087	0.90526	29.6861	29.3623	29.6445	29.1354	28.8371	28.6908	8.28957	29.3892	29.0628	3	3	0.00201835	0.0261627	-0.158204	6	11.7	65.918	0	24.63
1667	Q8JZZ5;P53811	Phosphatidylinositol transfer protein beta isoform	Pitpnb	-	0.00839868	1	-0.024835	-0.775347	-1.20174	-0.186111	-0.126386	-2.62489	-2.33273	27.3304	26.8635	28.0011	27.8968	25.4331	25.4528	7.67579	26.9215	26.7377	3	3	NaN	-0.252381	NaN	2	9.6	31.616	0	7.3479
1668	P53986	Monocarboxylate transporter 1	Slc16a1	-	0.0447867	1	0.126939	0.118099	0.065526	-2.37214	-1.951	-0.440901	-0.428654	28.2238	28.1308	25.8151	26.0722	27.6171	27.3569	7.87108	27.2187	27.1866	3	3	0.0764222	NaN	-0.641536	5	11.8	53.267	0	49.434
1669	P53994	Ras-related protein Rab-2A	Rab2a	-	0.146474	1	0.363897	-2.61157	-1.87589	-0.173864	0.15058	-1.048	-1.01643	25.4942	26.1893	28.0133	28.1737	27.01	26.7691	7.83022	26.8392	27.0441	3	3	0.503043	0.112366	-0.195847	3	20.3	23.547	0	12.918
1670	P53995;A2ATQ5	Anaphase-promoting complex subunit 1	Anapc1	-	0.0747058	1	0.0969391	0.53339	0.664428	1.3457	1.44999	1.64512	1.70061	28.6391	28.7297	29.5329	29.4731	29.7031	29.4862	7.6348	29.2917	29.2297	3	3	-0.316277	-0.0234603	-0.290127	12	7.4	215.99	0	33.115
1671	P54071;D6RIL6	Isocitrate dehydrogenase [NADP], mitochondrial	Idh2	-	1.70095	0.29461	-0.571833	1.90571	1.64273	2.2446	1.25908	1.98823	1.52124	30.0115	29.708	30.4318	29.2822	30.0462	29.3068	8.38571	30.1632	29.4323	3	3	-0.634308	-0.767904	-0.920953	10	25.2	50.906	0	58.14
1672	P54116	Erythrocyte band 7 integral membrane protein	Stom	-	0.432732	1	-0.556931	-0.0421658	-0.891625	0.996054	0.130139	-0.579449	-0.534866	28.0636	27.1736	29.1833	28.1533	27.4785	27.2507	8.05096	28.2418	27.5259	3	3	-0.667172	-0.541681	-0.39994	5	27.5	31.375	0	33.123
1673	P54227;D3Z1Z8;D3Z5N2	Stathmin	Stmn1	-	0.293358	1	-0.592561	4.33228	3.76339	3.87984	3.27123	2.42558	1.8254	32.438	31.8286	32.0671	31.2944	30.4836	29.611	9.32648	31.6629	30.9113	3	3	-0.484005	-0.620468	-0.828896	9	45	17.274	0	17.579
1674	P54276	DNA mismatch repair protein Msh6	Msh6	-	0.0498251	1	-0.0260874	1.01619	0.903451	1.12949	1.12956	0.68206	0.716467	29.1219	28.9687	29.3167	29.1527	28.74	28.502	7.65437	29.0596	28.8745	3	3	-0.188217	-0.236605	-0.134762	8	6.7	151.08	0	20.586
1676	P54728	UV excision repair protein RAD23 homolog B	Rad23b	-	0.162065	1	-0.0459054	2.62737	2.65743	2.5455	2.48838	2.82319	2.71253	30.7331	30.7227	30.7327	30.5115	30.8812	30.4981	8.90167	30.7823	30.5774	3	3	-0.0785789	-0.199752	-0.40255	8	20.7	43.512	0	27.99
1677	P54775;A0A140LIZ5	26S protease regulatory subunit 6B	Psmc4	-	0.940704	1	-0.252909	2.55179	2.26701	2.7733	2.62239	2.66393	2.34088	30.6575	30.3322	30.9605	30.6456	30.7219	30.1264	8.59141	30.78	30.3681	3	3	-0.309824	-0.429265	-0.632584	11	32.1	47.408	0	58.794
1678	P54822;E9Q242;E9Q3T7	Adenylosuccinate lyase	Adsl	-	0.00423793	1	0.00512759	1.78748	1.76549	2.19814	2.21629	2.73467	2.75389	29.8932	29.8307	30.3854	30.2395	30.7927	30.5395	8.52519	30.3571	30.2032	3	3	0.0769695	-0.26979	-0.36965	8	22.1	54.866	0	79.2
1679	P54823	Probable ATP-dependent RNA helicase DDX6	Ddx6	-	0.325709	1	-0.367109	2.55034	2.02078	2.57075	2.23585	1.49417	1.2573	30.6561	30.086	30.758	30.259	29.5522	29.0429	8.41454	30.3221	29.796	3	3	-0.430898	-0.461382	-0.585713	8	25.7	54.191	0	108.97
1681	P55264	Adenosine kinase	Adk	-	0.130058	1	-0.0436293	0.352753	0.0717955	0.231556	0.150247	0.220049	0.451427	28.4585	28.137	28.4188	28.1734	28.278	28.237	8.01515	28.3851	28.1825	3	3	-0.166908	-0.333407	-0.397961	4	9.4	40.148	0	9.3565
1682	P55271	Cyclin-dependent kinase 4 inhibitor B	Cdkn2b	-	0.329953	1	-0.181507	0.388752	0.101735	0.380875	0.32305	0.859137	0.659456	28.4945	28.167	28.5681	28.3462	28.9171	28.445	8.45696	28.6599	28.3194	3	3	-0.279249	-0.298939	-0.405604	2	18.5	13.788	0	10.139
1683	P55302	Alpha-2-macroglobulin receptor-associated protein	Lrpap1	-	0.786796	1	-0.434928	1.53603	1.282	1.12506	0.596517	1.61729	1.09507	29.6418	29.3472	29.3123	28.6197	29.6753	28.8806	8.31798	29.5431	28.9492	3	3	-0.577659	-0.792932	-0.899749	8	21.1	42.215	0	20.225
1685	P56183	Ribosomal RNA processing protein 1 homolog A	Rrp1	-	0.635522	1	-0.426797	2.71266	2.23975	2.88205	2.40666	2.1048	1.77272	30.8184	30.305	31.0693	30.4298	30.1628	29.5583	8.58825	30.6835	30.0977	3	3	-0.553172	-0.637446	-0.783216	11	26.3	54.776	0	46.465
1686	P56212;E9Q4B9;E9Q827	cAMP-regulated phosphoprotein 19	Arpp19	-	0.1616	1	-0.231745	2.24378	2.10702	1.4837	1.17625	2.7527	2.50169	30.3495	30.1722	29.6709	29.1994	30.8107	30.2873	9.01481	30.277	29.8863	3	3	-0.232311	-0.441399	-0.535436	3	34.8	12.293	0	27.268
1689	P56391;A0A140LIU3	Cytochrome c oxidase subunit 6B1	Cox6b1	-	0.0200729	0.997874	-0.0609372	-1.754	-1.94324	-0.770617	-0.00503254	0.859705	0.10055	26.3517	26.122	27.4166	28.0181	28.9177	27.8861	8.35692	27.562	27.3421	3	3	NaN	-0.192645	NaN	2	19.8	10.071	0.00030931	2.646
1690	Q3U4W8;P56399	Ubiquitin carboxyl-terminal hydrolase;Ubiquitin carboxyl-terminal hydrolase 5	Usp5	-	0.199176	1	0.205999	1.42382	1.66543	2.22777	2.40376	2.34617	2.54656	29.5296	29.7307	30.415	30.4269	30.4042	30.3321	8.26207	30.1162	30.1632	3	3	0.138945	0.0462816	-0.0872735	11	17.5	93.354	0	65.71
1691	P56480	ATP synthase subunit beta, mitochondrial	Atp5b	-	0.551596	1	-0.1031	6.63141	6.49291	6.78696	6.70196	6.62418	6.53839	34.7372	34.5581	34.9742	34.7251	34.6822	34.324	9.75549	34.7978	34.5357	3	3	-0.120247	-0.112615	-0.289016	22	60.1	56.3	0	295.63
1692	Q91YZ2;P56546;E9PWQ9	C-terminal-binding protein 2	Ctbp2	-	0.0290331	0.999022	0.067049	-1.7418	-1.78555	-0.253557	-0.0767355	-0.111174	-0.0431023	26.3639	26.2797	27.9337	27.9464	27.9468	27.7425	7.78799	27.4148	27.3229	3	3	-0.0789293	-0.0873808	-0.294066	5	13.1	45.971	0	15.192
1693	P56812;D3Z7Q5	Programmed cell death protein 5	Pdcd5	-	1.68997	0.299943	-0.555518	1.35835	0.933887	1.49129	0.808156	1.72341	1.16446	29.4641	28.9991	29.6785	28.8313	29.7814	28.95	8.60803	29.6413	28.9268	3	3	-0.493276	-0.67708	-0.863284	5	46	14.275	0	25.012
1694	P56873	Sjoegren syndrome/scleroderma autoantigen 1 homolog	Sssca1	-	1.05756	1	-0.438049	-1.43392	-1.86614	-1.48772	-1.53704	-0.961916	-1.79453	26.6718	26.1991	26.6995	26.4861	27.0961	25.991	7.73464	26.8225	26.2254	3	3	NaN	NaN	NaN	1	13.6	21.336	0.00035676	4.5242
1695	Q8CFQ9;P56959;G3UXT7	RNA-binding protein FUS	Fus	-	0.626222	1	-0.632683	4.6216	4.07312	3.93366	3.22971	4.98447	4.33885	32.7273	32.1383	32.1209	31.2529	33.0425	32.1244	9.39921	32.6302	31.8385	3	3	-0.594617	-0.778506	-0.945276	7	13.2	52.601	0	34.849
1696	Q8K366;P56960;F6VYQ6	Exosome component 10	Exosc10	-	0.815041	1	0.231918	-0.0399551	0.238513	-0.251814	0.00833225	-0.285328	-0.128187	28.0658	28.3037	27.9354	28.0315	27.7727	27.6574	7.49227	27.9246	27.9975	3	3	0.0473989	0.217851	-0.22159	10	15.1	98.115	0	26.488
1698	P57746	V-type proton ATPase subunit D	Atp6v1d	-	0.105577	1	0.138363	-1.04582	-0.973683	-0.731297	-0.841294	-2.07588	-1.62293	27.0599	27.0915	27.4559	27.1819	25.9821	26.1626	7.76725	26.8326	26.812	3	3	NaN	NaN	NaN	2	10.9	28.369	0	12.76
1699	P57759	Endoplasmic reticulum resident protein 29	Erp29	-	0.26077	1	-0.23107	-0.372112	-1.19537	-1.31395	-1.16642	-1.45315	-1.47062	27.7336	26.8699	26.8733	26.8567	26.6048	26.3149	7.81058	27.0706	26.6805	3	3	-0.2712	NaN	NaN	2	9.2	28.823	0	6.4659
1700	P57780;A0A1L1SV25;E9Q2W9	Alpha-actinin-4	Actn4	-	0.776601	1	-0.170536	6.20439	6.00181	6.25042	6.09839	6.01305	5.85606	34.3101	34.067	34.4376	34.1215	34.071	33.6416	9.31156	34.2729	33.9434	3	3	-0.123198	-0.273901	-0.381818	42	52	104.98	0	315.58
1701	P57784	U2 small nuclear ribonucleoprotein A	Snrpa1	-	0.0203833	0.998696	-0.036492	-1.34395	-1.12321	-0.122036	-0.165475	0.268257	-0.0185146	26.7618	26.942	28.0652	27.8577	28.3262	27.767	8.12441	27.7177	27.5222	3	3	NaN	-0.325087	-0.391664	2	9.8	28.357	0	10.86
1702	P58022	Lysyl oxidase homolog 2	Loxl2	-	0.010891	1	0.011219	-0.382362	-0.28641	0.522665	0.455571	0.000181198	0.00498009	27.7234	27.7788	28.7099	28.4787	28.0582	27.7905	7.70554	28.1638	28.016	3	3	NaN	-0.214475	-0.173482	5	9.1	87.002	0	58.473
1703	P58064	28S ribosomal protein S6, mitochondrial	Mrps6	-	0.100276	1	0.100048	-0.474569	-0.0545454	-0.315533	-0.512805	0.320993	0.398386	27.6312	28.0107	27.8717	27.5104	28.379	28.184	8.29257	27.9606	27.9017	3	3	NaN	-0.33388	NaN	3	20	14.308	0.00036657	4.8649
1705	P58252	Elongation factor 2	Eef2	-	1.2385	0.752283	0.158154	6.68827	6.90475	6.69318	6.82787	6.83209	6.95537	34.794	34.97	34.8804	34.851	34.8901	34.7409	9.61771	34.8548	34.854	3	3	0.21661	0.0295589	-0.0548418	37	47.4	95.313	0	205.62
1706	Q9JKB1;P58321	Ubiquitin carboxyl-terminal hydrolase isozyme L3;Ubiquitin carboxyl-terminal hydrolase isozyme L4	Uchl3;Uchl4	-	0.0777477	1	0.132183	0.194548	0.291224	-0.342573	-0.21901	-1.29302	-1.11671	28.3003	28.3564	27.8446	27.8042	26.765	26.6688	8.02288	27.6366	27.6098	3	3	0.0862402	-0.0534937	NaN	4	25.2	26.151	0	75.017
1707	P58389;B7ZDE0;A2AWF0;A2AWE9;F6Z6I0	Serine/threonine-protein phosphatase 2A activator	Ppp2r4	-	0.155028	1	0.288797	-1.00055	-0.61457	-2.19229	-1.9529	-0.570988	-0.329964	27.1052	27.4507	25.9949	26.0703	27.487	27.4556	7.71876	26.8624	26.9922	3	3	0.465609	NaN	-0.252432	4	13.6	36.71	0	6.2274
1708	P58468;Q3TVF6	Protein FAM207A	Fam207a	-	0.316931	1	-0.351432	2.1976	1.85744	1.12081	0.929387	2.17873	1.65602	30.3033	29.9227	29.308	28.9525	30.2367	29.4416	8.78779	29.9494	29.4389	3	3	-0.453044	-0.574283	-0.827461	6	33.3	24.814	0	26.384
1711	P58871;Z4YJL4	182 kDa tankyrase-1-binding protein	Tnks1bp1	-	0.230349	1	-0.414366	1.20907	0.702079	0.575918	0.140443	-0.593481	-0.89411	29.3148	28.7673	28.7631	28.1636	27.4645	26.8915	7.41115	28.5142	27.9408	3	3	-0.517771	-0.70228	-0.509081	14	12.8	181.82	0	79.208
1712	P59048	p53 and DNA damage-regulated protein 1	Pdrg1	-	0.0954982	1	0.0464821	-2.44525	-2.4037	-2.43159	-2.73668	-2.85795	-2.45496	25.6605	25.6615	25.7556	25.2865	25.2	25.3306	7.60888	25.5387	25.4262	3	3	NaN	NaN	NaN	1	9.8	15.382	0.00089286	2.2329
1713	P59235	Nucleoporin Nup43	Nup43	-	0.96653	1	-0.328983	1.42915	1.15376	1.41777	1.0941	1.80085	1.41298	29.5349	29.219	29.605	29.1173	29.8588	29.1985	8.56341	29.6662	29.1783	3	3	-0.473711	-0.621533	-0.719139	4	13.2	41.989	0	28.404
1714	P59325	Eukaryotic translation initiation factor 5	Eif5	-	0.296957	1	0.147373	1.87581	2.03464	2.3621	2.48347	2.2423	2.40422	29.9816	30.0999	30.5493	30.5066	30.3003	30.1898	8.5527	30.2771	30.2654	3	3	0.0183493	0.0186342	-0.0884849	10	20.7	48.968	0	33.006
1716	P59999;Q3TX55;E9PWA7	Actin-related protein 2/3 complex subunit 4	Arpc4	-	0.059066	1	0.0997575	0.851933	1.02967	0.126463	0.0683794	1.42512	1.60474	28.9577	29.0949	28.3137	28.0915	29.4831	29.3903	8.5466	28.9182	28.8589	3	3	0.10017	-0.115629	-0.0893595	4	22.6	19.667	0	11.167
1717	P60122	RuvB-like 1	Ruvbl1	-	0.0913417	1	0.0859337	3.25967	3.33456	3.83146	3.97618	3.1045	3.14269	31.3654	31.3998	32.0187	31.9993	31.1625	30.9283	8.92919	31.5155	31.4425	3	3	0.0210533	-0.123733	-0.210496	13	39.5	50.213	0	165.22
1718	P60229	Eukaryotic translation initiation factor 3 subunit E	Eif3e	-	0.486214	1	-0.181447	3.91143	3.76498	3.56844	3.3781	3.89383	3.68628	32.0172	31.8302	31.7557	31.4013	31.9518	31.4718	8.89047	31.9082	31.5678	3	3	-0.225751	-0.427382	-0.492606	11	25.8	52.22	0	42.099
1720	P60335	Poly(rC)-binding protein 1	Pcbp1	-	1.10651	0.959238	0.154438	4.45807	4.59601	4.40067	4.52376	4.51556	4.71785	32.5638	32.6612	32.5879	32.5469	32.5736	32.5034	9.35334	32.5751	32.5705	3	3	0.152638	0.119024	0.0970713	10	38.2	37.497	0	81.666
1721	P60521	Gamma-aminobutyric acid receptor-associated protein-like 2	Gabarapl2	-	1.21159	0.805867	-0.301492	2.48858	2.1765	2.1722	1.93105	2.36523	2.01398	30.5943	30.2417	30.3594	29.9542	30.4232	29.7995	8.98242	30.459	29.9985	3	3	-0.299365	-0.339071	-0.578607	4	28.2	13.667	0	6.3896
1722	P60670	Nuclear protein localization protein 4 homolog	Nploc4	-	0.012248	1	0.0416959	0.831982	1.08747	-1.55423	-1.82728	0.163782	0.306431	28.9377	29.1527	26.633	26.1959	28.2218	28.092	7.7996	27.9308	27.8135	3	3	0.132116	NaN	-0.0932325	6	12.7	68.016	0	31.307
1723	P60710;E9Q5F4;E9Q1F2	Actin, cytoplasmic 1;Actin, cytoplasmic 1, N-terminally processed	Actb	-	0.0329648	0.998439	0.114911	0.778419	0.68987	-2.41987	-1.75176	-0.257227	-0.492052	28.8842	28.7551	25.7673	26.2714	27.8008	27.2935	7.87067	27.4841	27.44	3	3	-0.296315	NaN	NaN	17	51.2	41.736	0	31.332
1724	P60766	Cell division control protein 42 homolog	Cdc42	-	0.0233151	1	-0.0616887	0.190176	0.271911	1.29069	0.909589	-1.09289	-0.978584	28.2959	28.3371	29.4779	28.9328	26.9651	26.807	8.38365	28.2463	28.0256	3	3	NaN	-0.508403	NaN	2	14.7	21.258	0.00034412	3.9448
1726	P60843	Eukaryotic initiation factor 4A-I	Eif4a1	-	0.609778	1	-0.313208	5.60626	5.28024	5.97408	5.64343	5.39579	5.11283	33.712	33.3455	34.1613	33.6666	33.4538	32.8984	9.52816	33.7757	33.3035	3	3	-0.262815	-0.497079	-0.534224	20	50	46.153	0	130.63
1727	P60867	40S ribosomal protein S20	Rps20	-	0.150041	1	-0.155007	4.194	4.03736	3.36059	3.16744	4.09698	3.98174	32.2997	32.1026	31.5478	31.1906	32.155	31.7673	9.67989	32.0008	31.6868	3	3	-0.11391	-0.557794	-0.443281	2	19.3	13.373	0	10.425
1729	Q3UNC9;P61025;V9GWZ0	Cyclin-dependent kinases regulatory subunit;Cyclin-dependent kinases regulatory subunit 1	Cks1brt;Cks1b	-	0.00746496	1	0.0138308	0.610884	0.642875	0.00739288	0.0127954	-0.858885	-0.854786	28.7166	28.7081	28.1946	28.036	27.1991	26.9308	8.46342	28.0368	27.8916	3	3	-0.0323444	-0.180544	-0.259737	3	27.1	11.553	0	6.3844
1730	P61027	Ras-related protein Rab-10	Rab10	-	0.0298949	1	-0.0420551	-1.20505	-1.30635	-1.40102	-1.20614	-0.183613	-0.403362	26.9007	26.7589	26.7862	26.817	27.8744	27.3822	7.83729	27.1871	26.986	3	3	-0.203851	-0.10149	-0.594574	3	17	22.541	0	9.6385
1731	P61089	Ubiquitin-conjugating enzyme E2 N	Ube2n	-	3.21017	0.0444	-0.500528	3.65158	3.2442	3.74327	3.21013	3.66425	3.10318	31.7573	31.3094	31.9305	31.2333	31.7222	30.8887	9.26574	31.8033	31.1438	3	3	-0.448135	-0.600118	-0.714894	7	49.3	17.138	0	18.913
1732	P61161	Actin-related protein 2	Actr2	-	0.179477	1	-0.220944	2.16177	1.93216	1.50277	1.30779	1.02269	0.784441	30.2675	29.9974	29.69	29.331	29.0807	28.57	8.57376	29.6794	29.2994	3	3	-0.244275	NaN	-0.507234	4	11.2	44.76	0	16.151
1733	P61164	Alpha-centractin	Actr1a	-	0.11874	1	-0.142097	1.59814	1.55037	0.708729	0.522491	1.59209	1.39981	29.7039	29.6156	28.8959	28.5457	29.6501	29.1854	8.3055	29.4166	29.1155	3	3	-0.208094	-0.414076	-0.459397	4	18.1	42.613	0	17.061
1734	P84078;P61205;Q8BSL7	ADP-ribosylation factor 1;ADP-ribosylation factor 3;ADP-ribosylation factor 2	Arf1;Arf3;Arf2	-	1.08752	0.970055	-0.268399	2.8285	2.43458	2.48178	2.26585	2.64309	2.44773	30.9342	30.4998	30.669	30.289	30.7011	30.2333	8.98214	30.7681	30.3407	3	3	-0.467354	-0.327367	-0.501688	8	57.5	20.697	0	76.819
1735	P61222	ATP-binding cassette sub-family E member 1	Abce1	-	0.146518	1	0.0344067	2.23437	2.13664	2.18989	2.32045	2.04313	2.11352	30.3401	30.2019	30.3771	30.3436	30.1011	29.8991	8.39817	30.2728	30.1482	3	3	-0.135142	-0.327222	-0.382438	12	22.9	67.314	0	52.073
1736	P61226;Q8BU31;Q80ZJ1	Ras-related protein Rap-2b;Ras-related protein Rap-2c;Ras-related protein Rap-2a	Rap2b;Rap2c;Rap2a	-	0.0965436	1	0.278533	-3.46698	-3.22985	-1.2176	-0.665328	-2.80262	-2.75643	24.6388	24.8354	26.9696	27.3578	25.2554	25.0291	7.59586	25.6212	25.7408	3	3	NaN	0.13829	NaN	2	12.6	20.504	0.00033478	3.5263
1737	P61255;B1ARA3;B1ARA5	60S ribosomal protein L26	Rpl26	-	0.211587	1	-0.27899	3.83925	3.55992	4.7556	4.53409	5.05025	4.71413	31.945	31.6251	32.9428	32.5573	33.1082	32.4997	9.7942	32.6654	32.2274	3	3	-0.207178	-0.342927	-0.575379	8	44.1	17.258	0	29.825
1738	P61290;A2A4J1;A2A4J3	Proteasome activator complex subunit 3	Psme3	-	0.339477	1	-0.221893	1.12113	0.827041	1.45561	1.28891	1.72994	1.52506	29.2269	28.8923	29.6428	29.3121	29.7879	29.3106	8.51179	29.5525	29.1717	3	3	-0.208644	-0.480076	-0.507255	5	24.4	29.506	0	30.339
1739	P61358	60S ribosomal protein L27	Rpl27	-	0.836542	1	-0.378226	3.31983	2.95321	3.10789	2.90234	2.95073	2.38823	31.4256	31.0184	31.2951	30.9255	31.0087	30.1738	9.33929	31.2431	30.7059	3	3	-0.447702	-0.518267	-0.752048	7	47.8	15.798	0	37.018
1740	P61514	60S ribosomal protein L37a	Rpl37a	-	0.217599	1	-0.613209	2.84909	2.42849	0.509827	-0.361428	2.29322	1.74545	30.9548	30.4937	28.697	27.6617	30.3512	29.531	9.20317	30.001	29.2288	3	3	-0.388714	NaN	-0.342104	2	9.8	10.275	0.0003319	3.4152
1742	P61750;E9Q798	ADP-ribosylation factor 4	Arf4	-	0.152282	1	0.0282675	1.81706	1.95765	2.02525	2.02293	1.9808	1.92733	29.9228	30.0229	30.2125	30.0461	30.0388	29.7129	8.80917	30.058	29.9273	3	3	0.174534	-0.0100181	-0.180593	5	37.2	20.396	0.00033852	3.6833
1743	P61759;Q3TIR6	Prefoldin subunit 3	Vbp1	-	0.18165	1	-0.214025	0.762049	0.453559	1.42303	1.12697	0.215742	0.178215	28.8678	28.5188	29.6102	29.1501	28.2737	27.9638	8.28271	28.9173	28.5442	3	3	-0.242772	-0.597496	-0.336391	4	26	22.435	0	9.6247
1744	P61924	Coatomer subunit zeta-1	Copz1	-	0.034258	0.999122	-0.036527	-0.4415	-0.36078	-1.06049	-1.13961	-1.1535	-1.26468	27.6642	27.7044	27.1267	26.8836	26.9045	26.5209	8.26654	27.2318	27.0363	3	3	-0.06252	NaN	NaN	2	16.9	20.198	0	5.9518
1745	P61963	DDB1- and CUL4-associated factor 7	Dcaf7	-	0.170234	1	-0.241672	0.397879	-0.290929	-0.948942	-1.20322	-0.191315	0.0267506	28.5036	27.7743	27.2383	26.8199	27.8667	27.8123	7.95979	27.8695	27.4689	3	3	-0.215798	NaN	NaN	2	6.1	38.926	0	6.6665
1748	P61982	14-3-3 protein gamma;14-3-3 protein gamma, N-terminally processed	Ywhag	-	0.404778	1	-0.298938	2.31968	2.03527	2.51114	2.19508	1.76709	1.47075	30.4254	30.1005	30.6983	30.2182	29.8251	29.2563	8.65182	30.3163	29.8583	3	3	-0.322704	-0.44183	-0.762779	9	43.7	28.302	0	70.55
1750	P62075;A0A1W2P7H2;A0A1W2P756	Mitochondrial import inner membrane translocase subunit Tim13	Timm13	-	0.691854	1	-0.400049	2.66739	2.22895	2.62134	2.19254	3.14912	2.81622	30.7731	30.2942	30.8085	30.2157	31.2071	30.6018	9.23837	30.9296	30.3706	3	3	-0.347546	-0.513296	-0.672428	4	53.7	10.458	0	30.566
1751	P62077	Mitochondrial import inner membrane translocase subunit Tim8 B	Timm8b	-	0.147121	1	-0.0950584	0.341326	0.133037	0.015728	-0.153249	0.450176	0.542267	28.4471	28.1983	28.2029	27.8699	28.5082	28.3278	8.51119	28.3861	28.132	3	3	-0.304291	NaN	-0.279196	3	33.7	9.2864	0	6.8177
1752	P62137	Serine/threonine-protein phosphatase PP1-alpha catalytic subunit	Ppp1ca	-	0.0297476	1	0.0217272	3.25899	3.18489	3.25759	3.25082	3.67634	3.8224	31.3647	31.2501	31.4448	31.274	31.7343	31.608	8.99231	31.5146	31.3774	3	3	-0.0281457	-0.135	-0.317373	11	35.2	37.54	0	58.33
1753	P62192	26S protease regulatory subunit 4	Psmc1	-	0.283267	1	0.226943	3.29841	3.47797	3.97846	4.2233	3.32159	3.57802	31.4042	31.5432	32.1657	32.2465	31.3796	31.3636	8.9333	31.6498	31.7177	3	3	0.228111	0.0820213	-0.0516234	13	32.7	49.184	0	148.19
1754	P62196;Q8K1K2	26S protease regulatory subunit 8	Psmc5	-	0.064983	1	-0.0735054	3.43334	3.32992	2.42305	2.47712	3.19415	3.02298	31.5391	31.3951	30.6103	30.5003	31.2521	30.8085	8.75143	31.1338	30.9013	3	3	-0.253653	-0.226763	-0.360638	13	38.7	45.626	0	85.219
1756	P62259	14-3-3 protein epsilon	Ywhae	-	0.944566	1	-0.196167	5.12803	5.03304	4.98305	4.84348	5.25823	4.90429	33.2338	33.0983	33.1703	32.8666	33.3162	32.6899	9.50529	33.2401	32.8849	3	3	-0.207794	-0.376976	-0.458049	14	60	29.174	0	151.17
1757	P62264;D3YVF4;D3Z7I1	40S ribosomal protein S14	Rps14	-	0.119988	1	0.0577958	3.85659	3.986	4.1751	4.18042	4.32409	4.36275	31.9623	32.0512	32.3623	32.2036	32.3821	32.1483	9.86716	32.2356	32.1344	3	3	0.117828	-0.0550366	-0.138219	4	34.4	16.273	0	30.395
1759	Q921R2;P62301	40S ribosomal protein S13	Rps13	-	0.576268	1	-0.32975	4.1831	3.85698	4.71926	4.43118	4.24105	3.86599	32.2888	31.9222	32.9065	32.4543	32.299	31.6516	9.60083	32.4981	32.0094	3	3	-0.385337	-0.504162	-0.714041	7	47.9	16.142	0	19.664
1761	P62307	Small nuclear ribonucleoprotein F	Snrpf	-	0.615264	1	0.292269	0.572908	0.865415	0.206205	0.673842	0.170221	0.286884	28.6787	28.9306	28.3934	28.697	28.2282	28.0724	8.76451	28.4334	28.5667	3	3	0.208517	0.228234	-0.134049	2	15.1	9.7251	0	11.318
1764	P62315	Small nuclear ribonucleoprotein Sm D1	Snrpd1	-	0.447161	1	-0.35743	1.2073	0.994571	0.700764	0.297027	0.530254	0.0744343	29.313	29.0598	28.888	28.3202	28.5882	27.86	8.83021	28.9298	28.4133	3	3	-0.405337	-0.636414	-0.568024	4	37	13.281	0	30.088
1765	P62317;D3Z5N9	Small nuclear ribonucleoprotein Sm D2	Snrpd2;Gm5449	-	0.26747	1	-0.263592	2.24389	1.86761	2.24261	2.03317	1.37077	1.16571	30.3496	29.9328	30.4298	30.0563	29.4288	28.9513	8.94713	30.0694	29.6468	3	3	-0.465361	-0.498525	-0.411848	4	37.3	13.527	0	24.482
1766	P62320	Small nuclear ribonucleoprotein Sm D3	Snrpd3	-	0.218097	1	-0.285424	2.56898	2.27923	1.93171	1.67316	3.2041	2.89613	30.6747	30.3445	30.1189	29.6963	31.2621	30.6817	9.19548	30.6852	30.2408	3	3	-0.296864	-0.35777	-0.467613	3	20.6	13.916	0	6.8064
1768	P62334	26S protease regulatory subunit 10B	Psmc6	-	0.121721	1	-0.0964629	3.86529	3.79075	3.96622	3.92716	3.37328	3.19748	31.971	31.856	32.1534	31.9503	31.4313	30.983	9.02102	31.8519	31.5964	3	3	-0.140158	-0.220278	-0.269025	10	30.3	44.172	0	55.863
1772	P62702;V9GWY0	40S ribosomal protein S4, X isoform;40S ribosomal protein S4	Rps4x;Gm15013	-	0.121875	1	0.0357958	5.28423	5.35607	5.47504	5.52874	5.5791	5.56096	33.39	33.4213	33.6623	33.5519	33.6371	33.3465	9.66055	33.5631	33.4399	3	3	0.0388575	-0.16537	-0.203286	14	52.1	29.597	0	41.464
1773	P63330;P62715	Serine/threonine-protein phosphatase 2A catalytic subunit alpha isoform;Serine/threonine-protein phosphatase 2A catalytic subunit beta isoform	Ppp2ca;Ppp2cb	-	0.516959	1	-0.275255	1.06217	0.694894	1.59578	1.28205	1.22215	1.07739	29.1679	28.7601	29.783	29.3052	29.2801	28.863	8.37396	29.4103	28.9761	3	3	NaN	-0.570914	-0.63026	2	6.1	35.608	0.00036062	4.6448
1775	P62746	Rho-related GTP-binding protein RhoB	Rhob	-	0.507208	1	-0.0775681	0.242071	0.149663	0.234447	0.304755	0.303865	0.0932617	28.3478	28.2149	28.4217	28.3279	28.3619	27.8788	8.33389	28.3771	28.1405	3	3	NaN	NaN	NaN	1	4.1	22.123	0.0048405	1.7509
1776	P62748;A2A7R5;E9PV73;P84075	Hippocalcin-like protein 1;Neuron-specific calcium-binding protein hippocalcin	Hpcal1;Hpca	-	0.70314	1	0.18791	-0.930241	-0.738421	-0.615902	-0.465301	-0.833179	-0.61187	27.1755	27.3268	27.5713	27.5579	27.2248	27.1737	7.83471	27.3239	27.3528	3	3	0.15056	0.158337	-0.179498	3	14.5	22.338	0	8.1934
1777	P62754	40S ribosomal protein S6	Rps6	-	0.261122	1	0.243916	0.950384	1.15632	1.42398	1.64425	1.81042	2.11597	29.0561	29.2215	29.6112	29.6674	29.8684	29.9015	8.78175	29.5119	29.5968	3	3	0.203514	0.134747	0.164271	5	21.3	28.68	0	13.721
1778	P62774;A0A0J9YV46	Myotrophin	Mtpn	-	0.0622161	1	-0.0385399	0.460199	0.400064	0.479847	0.443643	0.000387192	-0.0188923	28.5659	28.4653	28.6671	28.4668	28.0584	27.7667	8.53846	28.4305	28.2329	3	3	NaN	NaN	NaN	2	22	12.861	0	47.31
1779	P62806	Histone H4	Hist1h4a	-	0.191862	1	-0.132552	7.37263	7.25624	7.19789	7.19236	6.85332	6.57757	35.4784	35.3215	35.3851	35.2155	34.9113	34.3631	10.5835	35.2583	34.9667	3	3	-0.179792	-0.321387	-0.474192	8	58.3	11.367	0	57.155
1780	P62814	V-type proton ATPase subunit B, brain isoform	Atp6v1b2	-	0.385268	1	0.16069	1.02083	1.1365	1.26384	1.27981	0.702351	1.05277	29.1266	29.2017	29.451	29.303	28.7603	28.8383	8.15039	29.1127	29.1143	3	3	-0.0200039	-0.142369	0.00144204	4	10.4	56.55	0	17.807
1781	Q5SW88;P62821;Q5SW87	Ras-related protein Rab-1A	Rab1;Rab1A	-	0.753179	1	-0.365895	2.79312	2.47645	3.2329	2.88597	3.35775	2.92367	30.8989	30.5417	31.4201	30.9091	31.4157	30.7092	8.94035	31.2449	30.72	3	3	-0.32534	-0.477944	-0.681515	7	32.7	22.372	0	20.649
1782	P62827;Q14AA6	GTP-binding nuclear protein Ran	Ran;1700009N14Rik	-	0.689634	1	-0.371703	4.99819	4.56971	4.47791	4.13951	5.03613	4.6879	33.1039	32.6349	32.6651	32.1627	33.0941	32.4735	9.58854	32.9544	32.4237	3	3	-0.327185	-0.368234	-0.558113	7	33.8	24.423	0	77.598
1783	P62830	60S ribosomal protein L23	Rpl23	-	0.090933	1	0.190838	3.48595	3.50374	1.65021	2.08682	1.91907	2.03718	31.5917	31.569	29.8374	30.11	29.9771	29.8227	9.06885	30.4687	30.5006	3	3	0.141564	-0.0850222	-0.0795695	5	43.6	14.865	0	16.902
1785	P62855	40S ribosomal protein S26	Rps26	-	0.271775	1	0.0753765	3.21303	3.32033	3.48742	3.5664	3.31414	3.35399	31.3188	31.3856	31.6746	31.5896	31.3721	31.1396	9.53879	31.4552	31.3716	3	3	0.0654344	-0.0621886	-0.293076	3	27	13.015	0	9.6637
1786	P62869	Transcription elongation factor B polypeptide 2	Tceb2	-	1.51623	0.482422	-0.322924	3.58613	3.37121	3.8668	3.52762	3.80683	3.39215	31.6919	31.4364	32.054	31.5508	31.8648	31.1777	9.3079	31.8702	31.3883	3	3	-0.263265	-0.513028	-0.704489	7	49.2	13.17	0	18.491
1787	P62878	E3 ubiquitin-protein ligase RBX1;E3 ubiquitin-protein ligase RBX1, N-terminally processed	Rbx1	-	0.373401	1	-0.71074	0.403366	-0.267985	-1.26333	-2.01006	0.399139	-0.314993	28.5091	27.7972	26.9239	26.0131	28.4571	27.4706	8.65794	27.9634	27.0936	3	3	-0.552622	NaN	-0.896952	2	24.1	12.274	0	18.537
1788	P62880;D3Z1T4;D3Z1M1;E9QKR0;D3YZX3;P62874	Guanine nucleotide-binding protein G(I)/G(S)/G(T) subunit beta-2;Guanine nucleotide-binding protein G(I)/G(S)/G(T) subunit beta-1	Gnb2;Gnb1	-	1.9409	0.170676	0.218555	3.50948	3.77511	3.56625	3.84471	3.65695	3.76851	31.6152	31.8403	31.7535	31.8679	31.7149	31.5541	9.21548	31.6945	31.7541	3	3	0.0994973	-0.104201	-0.184392	7	20.9	37.331	0	38.476
1789	P62889	60S ribosomal protein L30	Rpl30	-	0.0328245	0.998389	0.0891552	3.47755	3.58226	1.41321	1.5336	3.26068	3.30304	31.5833	31.6475	29.6004	29.5568	31.3187	31.0886	9.34068	30.8341	30.7643	3	3	0.0535284	-0.197517	0.0237522	5	49.6	12.784	0	13.737
1791	P62900;A0A0A6YX26;A0A0A6YXL3	60S ribosomal protein L31	Rpl31	-	0.0921301	1	-0.058108	4.33713	4.38838	3.87142	3.99494	4.52391	4.17481	32.4429	32.4536	32.0586	32.0181	32.5819	31.9604	9.64836	32.3611	32.144	3	3	-0.0866606	-0.0596754	-0.338433	6	44.8	14.463	0	24.636
1792	P62908;D3YV43;A0A140LI77	40S ribosomal protein S3	Rps3	-	0.701292	1	-0.254312	4.9912	4.79453	5.35861	5.0754	5.4024	5.11934	33.0969	32.8598	33.5458	33.0986	33.4604	32.9049	9.48899	33.3677	32.9544	3	3	-0.156032	-0.291186	-0.486125	16	72	26.674	0	41.891
1794	P62915	Transcription initiation factor IIB	Gtf2b	-	0.251869	1	0.228525	1.84639	2.10415	1.51763	1.77691	1.01984	1.18838	29.9521	30.1694	29.7048	29.8001	29.0778	28.9739	8.45653	29.5783	29.6478	3	3	0.208392	0.0464211	-0.0598107	6	24.4	34.819	0	37.061
1795	P62918	60S ribosomal protein L8	Rpl8	-	0.0110922	1	0.00459798	3.55196	3.50781	3.7627	3.7815	3.82814	3.86727	31.6577	31.573	31.9499	31.8047	31.8861	31.6528	9.33899	31.8312	31.6768	3	3	-0.104666	-0.169371	-0.230787	7	24.5	28.024	0	12.651
1796	P62960;A2BGG7	Nuclease-sensitive element-binding protein 1	Ybx1	-	0.195943	1	-0.587514	0.83814	0.265729	-1.44648	-1.98167	1.2014	0.546457	28.9439	28.331	26.7407	26.0415	29.2594	28.332	8.1905	28.3147	27.5682	3	3	-0.70463	-0.648213	-1.00436	7	34.5	35.73	0	91.82
1797	P62962;Q5SX49	Profilin-1;Profilin	Pfn1	-	0.733898	1	-0.0887349	4.64233	4.55778	4.5823	4.43446	4.49995	4.46613	32.7481	32.623	32.7695	32.4576	32.5579	32.2517	9.63104	32.6918	32.4441	3	3	0.0450235	-0.110417	-0.361935	7	57.1	14.957	0	38.848
1799	Q3TLP8;Q05144;P63001;A2AC13;P60764	Ras-related C3 botulinum toxin substrate 2;Ras-related C3 botulinum toxin substrate 1;Ras-related C3 botulinum toxin substrate 3	Rac1;Rac2;Rac3	-	0.124747	1	-0.28613	1.30748	0.957965	1.34375	1.20668	-0.382797	-0.754595	29.4132	29.0232	29.531	29.2298	27.6752	27.031	8.52537	28.8731	28.428	3	3	-0.117725	-0.224486	NaN	2	7.6	23.432	0	10.172
1801	P63005	Platelet-activating factor acetylhydrolase IB subunit alpha	Pafah1b1	-	0.169461	1	-0.149021	2.09073	1.98321	1.8699	1.73079	1.34595	1.14552	30.1965	30.0484	30.0571	29.7539	29.4039	28.9311	8.38532	29.8858	29.5778	3	3	-0.233973	-0.269286	-0.483218	6	16.8	46.67	0	54.175
1802	P63017;Q504P4	Heat shock cognate 71 kDa protein	Hspa8	-	2.68636	0.0362069	-0.420933	7.92398	7.42871	7.86005	7.46799	7.96955	7.59409	36.0297	35.4939	36.0473	35.4912	36.0275	35.3797	10.0288	36.0348	35.4549	3	3	-0.323642	-0.40484	-0.518288	33	58	70.87	0	214.75
1804	P63028;D3YU75	Translationally-controlled tumor protein	Tpt1	-	0.27073	1	0.485076	2.17311	2.80401	3.88263	4.32483	2.51509	2.89721	30.2789	30.8692	32.0698	32.348	30.5731	30.6828	9.44091	30.9739	31.3	3	3	0.532367	0.505078	0.274649	5	29.1	19.462	0	28.171
1805	P63037;B1AXY1	DnaJ homolog subfamily A member 1	Dnaja1	-	0.161867	1	-0.143166	3.66258	3.48225	4.00069	3.8904	3.20248	3.0636	31.7683	31.5475	32.1879	31.9136	31.2605	30.8492	8.984	31.7389	31.4367	3	3	-0.127542	-0.231176	-0.371348	7	23.2	44.868	0	67.195
1806	P63038	60 kDa heat shock protein, mitochondrial	Hspd1	-	0.368902	1	-0.159729	7.23849	7.08521	7.1431	7.08247	7.64137	7.3761	35.3442	35.1504	35.3303	35.1056	35.6994	35.1617	9.88998	35.458	35.1392	3	3	-0.14229	-0.231803	-0.443693	33	72.6	60.955	0	323.31
1807	P63085	Mitogen-activated protein kinase 1	Mapk1	-	0.842296	1	0.561244	2.4749	2.88725	2.87177	3.26585	2.94765	3.82496	30.5806	30.9525	31.059	31.289	31.0056	31.6105	8.80307	30.8818	31.284	3	3	0.326882	0.237197	0.190552	11	31.8	41.275	0	28.534
1808	P63087;A0A0G2JGC1;A0A0G2JFF1	Serine/threonine-protein phosphatase PP1-gamma catalytic subunit	Ppp1cc	-	0.507093	1	-0.121859	1.15739	1.07492	1.03675	0.962495	1.35028	1.14143	29.2631	29.1401	29.224	28.9857	29.4083	28.927	8.35428	29.2985	29.0176	3	3	-0.076037	-0.216518	-0.520894	7	25.7	36.983	0.00036928	4.9977
1809	Z4YKV1;P63094;Q6R0H7	Guanine nucleotide-binding protein G(s) subunit alpha isoforms short;Guanine nucleotide-binding protein G(s) subunit alpha isoforms XLas	Gnas	-	0.354259	1	-0.0377585	2.28362	2.21971	2.14566	2.17589	2.24492	2.16532	30.3894	30.2849	30.3329	30.1991	30.3029	29.9509	8.6056	30.3417	30.145	3	3	-0.169793	-0.137822	-0.314697	5	13.7	44.178	0	16.153
1810	P63101	14-3-3 protein zeta/delta	Ywhaz	-	0.766489	1	-0.246839	5.48994	5.42715	5.9062	5.57119	5.91472	5.57201	33.5957	33.4924	34.0934	33.5943	33.9727	33.3576	9.77932	33.8873	33.4814	3	3	-0.228807	-0.505021	-0.569993	15	69	27.771	0	98.83
1812	P63166;A0A087WRQ4	Small ubiquitin-related modifier 1	Sumo1	-	0.225792	1	0.41108	0.457474	0.85798	1.96062	2.51823	1.93482	2.20994	28.5632	28.9232	30.1478	30.5414	29.9928	29.9955	8.91809	29.568	29.82	3	3	0.280006	0.10286	-0.159541	4	35.6	11.557	0	52.265
1813	P63260;G3UYG0;G3UZ07;B1ATY1	Actin, cytoplasmic 2;Actin, cytoplasmic 2, N-terminally processed	Actg1	-	0.619337	1	-0.132005	7.80962	7.67541	8.05591	7.88457	7.86744	7.77698	35.9154	35.7406	36.2431	35.9077	35.9254	35.5625	10.2833	36.028	35.737	3	3	-0.107492	-0.27033	-0.32	17	51.2	41.792	0	234.79
1814	P63276	40S ribosomal protein S17	Rps17	-	0.0691942	1	-0.0561714	3.39221	3.34147	3.06075	2.93154	3.68122	3.69266	31.498	31.4067	31.248	30.9547	31.7392	31.4782	9.5337	31.495	31.2799	3	3	-0.0116607	-0.0867678	-0.33199	6	55.6	15.524	0	69.785
1815	P63325;Q3UW83	40S ribosomal protein S10	Rps10	-	0.206656	1	-0.133658	4.70569	4.49836	4.98135	4.9596	4.45704	4.28514	32.8114	32.5636	33.1686	32.9828	32.515	32.0707	9.72709	32.8317	32.539	3	3	-0.271914	-0.328598	-0.49769	9	57	18.916	0	34.489
1817	P67984	60S ribosomal protein L22	Rpl22	-	0.0703757	1	0.0940278	1.97125	2.09468	2.03588	2.21583	3.07436	3.05305	30.077	30.1599	30.2231	30.239	31.1323	30.8386	9.35826	30.4775	30.4125	3	3	NaN	NaN	-0.321009	2	18.8	14.759	0	8.339
1818	P68134;P68033;A0A1D5RM20	Actin, alpha skeletal muscle;Actin, alpha cardiac muscle 1	Acta1;Actc1	-	0.16756	1	0.414378	1.53709	1.8353	1.4542	1.78073	3.31481	3.93321	29.6428	29.9005	29.6414	29.8039	31.3728	31.7188	8.69593	30.219	30.4744	3	3	0.302056	0.151989	0.228357	14	40.6	42.051	0	65.22
1819	P68037;D3YZS3	Ubiquitin-conjugating enzyme E2 L3	Ube2l3	-	0.0992453	1	0.174672	1.31417	1.49083	1.82877	2.04578	0.348867	0.479204	29.4199	29.5561	30.016	30.0689	28.4069	28.2648	8.79816	29.2809	29.2966	3	3	0.175045	0.0753272	-0.134667	4	34.4	17.861	0	70.399
1820	P68040	Guanine nucleotide-binding protein subunit beta-2-like 1;Guanine nucleotide-binding protein subunit beta-2-like 1, N-terminally processed	Gnb2l1	-	1.50019	0.489815	0.0937436	4.57387	4.71956	4.57883	4.69251	4.65418	4.67604	32.6796	32.7848	32.766	32.7157	32.7122	32.4616	9.31792	32.7193	32.654	3	3	0.132379	-0.0602017	-0.181477	12	43.5	35.076	0	45.782
1822	P68372;Q9D6F9	Tubulin beta-4B chain;Tubulin beta-4A chain	Tubb4b;Tubb4a	-	0.218491	1	-0.0518875	5.67679	5.62997	5.45075	5.40875	5.546	5.47916	33.7825	33.6952	33.638	33.4319	33.604	33.2647	9.58555	33.6748	33.4639	3	3	-0.0124172	-0.189598	-0.248999	18	58.9	49.83	0	279.77
1823	P68373;Q9JJZ2	Tubulin alpha-1C chain;Tubulin alpha-8 chain	Tuba1c;Tuba8	-	1.03044	1	-0.214083	6.63554	6.43305	6.85973	6.61009	6.83878	6.64865	34.7413	34.4983	35.0469	34.6333	34.8968	34.4342	9.90907	34.895	34.5219	3	3	-0.168139	-0.286128	-0.40463	19	52.8	49.909	0	185.57
1825	P70122;F6TN03	Ribosome maturation protein SBDS	Sbds	-	0.050007	1	0.0808341	1.83018	1.77643	1.51646	1.55817	0.396671	0.65122	29.9359	29.8417	29.7037	29.5813	28.4547	28.4368	8.41283	29.3648	29.2866	3	3	-0.0825911	0.0122111	-0.106312	7	27.6	28.78	0	32.165
1826	P70168	Importin subunit beta-1	Kpnb1	-	1.85023	0.208627	-0.160446	4.71152	4.61313	4.84234	4.63271	4.78098	4.60766	32.8173	32.6784	33.0296	32.6559	32.839	32.3932	9.03443	32.8953	32.5758	3	3	-0.163413	-0.362269	-0.361138	19	25.7	97.183	0	164.33
1827	P70195	Proteasome subunit beta type-7	Psmb7	-	0.0109026	1	0.0214437	1.69651	1.57605	3.06595	3.1539	2.82748	2.92433	29.8023	29.6413	31.2532	31.1771	30.8855	30.7099	8.97983	30.647	30.5094	3	3	-0.0243111	-0.0117916	-0.0623392	7	32.9	29.891	0	30.368
1832	P70296;D6RHS6;D3Z1V4	Phosphatidylethanolamine-binding protein 1;Hippocampal cholinergic neurostimulating peptide	Pebp1	-	0.225666	1	-0.26937	1.89916	1.57248	1.90436	1.6976	0.918684	0.644016	30.0049	29.6377	30.0916	29.7208	28.9767	28.4296	8.68406	29.691	29.2627	3	3	-0.228452	-0.295836	-0.663991	3	28.3	20.83	0	20.022
1835	P70333	Heterogeneous nuclear ribonucleoprotein H2	Hnrnph2	-	0.297243	1	0.048179	0.696804	0.777495	0.831953	0.915967	0.76281	0.742641	28.8025	28.8427	29.0192	28.9391	28.8208	28.5282	8.22737	28.8808	28.77	3	3	NaN	NaN	NaN	6	16.7	49.279	0.00031046	2.6828
1836	P70349;B0R1E3	Histidine triad nucleotide-binding protein 1	Hint1	-	0.0603575	1	-0.133693	1.94826	1.68467	3.10575	3.07783	3.70187	3.59231	30.054	29.7499	31.293	31.101	31.7599	31.3779	9.22331	31.0356	30.7429	3	3	NaN	-0.312563	-0.425792	4	51.6	13.777	0	15.702
1837	P70362	Ubiquitin fusion degradation protein 1 homolog	Ufd1l	-	0.141492	1	0.287829	-0.366179	-0.0925436	1.22418	1.58894	1.21434	1.43943	27.7396	27.9727	29.4114	29.6121	29.2723	29.225	8.37212	28.8078	28.9366	3	3	NaN	0.100574	-0.0190534	5	20.5	34.481	0	22.13
1838	P70372	ELAV-like protein 1	Elavl1	-	0.311319	1	-0.146243	3.72884	3.61718	4.13804	3.99915	4.18186	3.99369	31.8346	31.6824	32.3253	32.0223	32.2398	31.7793	9.2071	32.1332	31.828	3	3	-0.207911	-0.320216	-0.492626	12	43.6	36.169	0	74.225
1839	Q5SV02;P70388;A8Y5I3	DNA repair protein RAD50	Rad50	-	0.0191377	0.99774	0.0346247	0.981071	0.779891	-0.154821	-0.01019	-0.631926	-0.471502	29.0868	28.8451	28.0324	28.013	27.4261	27.3141	7.42558	28.1818	28.0574	3	3	0.184852	-0.00468191	-0.150497	8	6.7	153.54	0	16.429
1840	Q4FE56;P70398;F8VPU6	Ubiquitin carboxyl-terminal hydrolase;Probable ubiquitin carboxyl-terminal hydrolase FAF-X	Usp9x;Usp9y	-	0.0112649	1	-0.0211569	0.255941	0.349635	-0.844809	-0.980876	0.486006	0.464909	28.3617	28.4149	27.3424	27.0423	28.544	28.2505	7.1461	28.0827	27.9025	3	3	0.163885	-0.236911	-0.373963	7	2.6	290.21	0	12.73
1841	P70404	Isocitrate dehydrogenase [NAD] subunit gamma 1, mitochondrial	Idh3g	-	0.231613	1	-0.227039	-0.81311	-1.23944	-1.29356	-1.45982	-0.415684	-0.504206	27.2926	26.8258	26.8937	26.5633	27.6423	27.2814	7.71394	27.2762	26.8902	3	3	-0.539331	NaN	-0.401368	3	15.8	42.785	0	17.619
1842	P70441	Na(+)/H(+) exchange regulatory cofactor NHE-RF1	Slc9a3r1	-	0.0991409	1	-0.196088	0.454269	0.251214	1.71216	1.53342	2.11771	1.91124	28.56	28.3164	29.8994	29.5566	30.1757	29.6968	8.34092	29.545	29.1899	3	3	-0.413711	-0.389583	-0.562772	8	31.3	38.6	0	25.957
1845	Q60817;P70670	Nascent polypeptide-associated complex subunit alpha;Nascent polypeptide-associated complex subunit alpha, muscle-specific form	Naca	-	0.846109	1	-0.487621	4.08489	3.62065	4.34062	3.95034	4.80208	4.19374	32.1906	31.6859	32.5278	31.9735	32.8601	31.9793	9.71033	32.5262	31.8796	3	3	-0.692292	-0.691266	-0.846765	5	32.6	23.384	0	40.573
1846	P70677;A0A1B0GRX1	Caspase-3;Caspase-3 subunit p17;Caspase-3 subunit p12	Casp3	-	0.0205824	0.999585	-0.148055	-4.15039	-3.94573	1.98777	1.61051	-1.3658	-1.63737	23.9554	24.1195	30.175	29.6337	26.6922	26.1482	8.17849	26.9408	26.6338	3	3	NaN	-0.507419	-0.228892	4	16.2	31.474	0	25.169
1847	P70698	CTP synthase 1	Ctps1	-	0.0702153	1	-0.0920073	1.83873	1.7858	2.23079	2.10045	1.11292	1.02015	29.9445	29.851	30.418	30.1236	29.1709	28.8057	8.24917	29.8445	29.5935	3	3	-0.0995408	-0.32274	-0.253584	9	17.3	66.682	0	42.494
1848	P70699	Lysosomal alpha-glucosidase	Gaa	-	0.183524	1	0.356201	-0.0795193	0.338994	0.427738	0.751353	-1.321	-0.994524	28.0262	28.4042	28.6149	28.7745	26.737	26.791	7.6352	27.7927	27.9899	3	3	0.359746	0.141956	0.00331442	5	7.5	106.25	0	27.231
1850	P80313;A0A0N4SV00	T-complex protein 1 subunit eta	Cct7	-	0.0647085	1	-0.024601	4.88112	4.83034	5.15229	5.19586	5.06008	4.99349	32.9869	32.8956	33.3395	33.219	33.1181	32.7791	9.27049	33.1481	32.9645	3	3	-0.0455506	-0.136537	-0.293341	16	37.3	59.652	0	95.118
1851	P80314;A0A1W2P7B7	T-complex protein 1 subunit beta	Cct2	-	0.778137	1	-0.239021	6.50739	6.29477	6.56399	6.37193	6.88013	6.56774	34.6131	34.36	34.7512	34.3951	34.9381	34.3533	9.68434	34.7675	34.3695	3	3	-0.236962	-0.354261	-0.573767	24	59.3	57.477	0	187.52
1852	P80315;G5E839	T-complex protein 1 subunit delta	Cct4	-	3.16215	0.0403636	-0.21018	5.97985	5.77464	5.94778	5.75429	6.01752	5.78568	34.0856	33.8399	34.135	33.7775	34.0755	33.5712	9.47298	34.0987	33.7295	3	3	-0.230634	-0.398893	-0.524749	20	35.1	58.066	0	72.035
1853	P80316	T-complex protein 1 subunit epsilon	Cct5	-	1.30123	0.678065	-0.405642	5.6443	5.21521	5.95053	5.50308	5.91395	5.57358	33.75	33.2804	34.1377	33.5262	33.9719	33.3591	9.44727	33.9532	33.3886	3	3	-0.350375	-0.444675	-0.571793	22	48.6	59.623	0	150.76
1854	P80317	T-complex protein 1 subunit zeta	Cct6a	-	0.242064	1	-0.26782	5.11147	4.91928	6.1632	5.90417	5.97449	5.62225	33.2172	32.9845	34.3504	33.9273	34.0325	33.4078	9.51796	33.8667	33.4399	3	3	-0.294686	-0.466636	-0.571407	21	49.7	58.004	0	120.6
1855	P80318;E9Q133;Q3U0I3	T-complex protein 1 subunit gamma	Cct3	-	0.0122663	1	0.0112038	4.70929	4.74686	5.42197	5.41929	5.29709	5.2958	32.815	32.8121	33.6092	33.4425	33.3551	33.0814	9.27263	33.2598	33.112	3	3	-0.0405266	-0.18007	-0.316582	20	38.2	60.629	0	99.906
1857	P81122	Insulin receptor substrate 2	Irs2	-	0.0136179	1	0.0215569	-2.08288	-2.37791	-0.983618	-1.19508	-1.65262	-1.08145	26.0229	25.6873	27.2036	26.8281	26.4054	26.7041	7.05786	26.5439	26.4065	3	3	NaN	-0.144664	NaN	2	2	136.76	0	11.473
1858	P81269;D3Z7P7;D3Z326;F6VJ22;D3Z6A5;F6QWT6;F6U9F5;F6Q346;F6W4F5;E9PWV9;D3Z7M6;F6QKL8;D3Z2U7	Cyclic AMP-dependent transcription factor ATF-1	Atf1;Crem	-	0.117095	1	0.172345	1.98469	2.41111	1.625	2.14107	1.24657	0.821114	30.0904	30.4763	29.8122	30.1642	29.3046	28.6067	8.98935	29.7357	29.7491	3	3	-0.23489	-0.263629	-0.584285	4	11.2	29.237	0	5.3767
1860	P83741	Serine/threonine-protein kinase WNK1	Wnk1	-	0.189092	1	0.272223	-0.136684	0.209485	1.18377	1.5045	0.344076	0.493847	27.9691	28.2747	29.371	29.5277	28.4021	28.2794	7.6663	28.5807	28.6939	3	3	0.571822	-0.010861	-0.130808	9	4.6	250.93	0	56.292
1861	P83882;A0A0A6YW33	60S ribosomal protein L36a	Rpl36a;Gm6525	-	0.0253217	1	-0.0592848	-1.39702	-1.19997	-0.134264	-0.230693	-1.93895	-2.21743	26.7087	26.8653	28.0529	27.7925	26.119	25.5681	8.33522	26.9602	26.742	3	3	NaN	NaN	NaN	2	14.2	12.441	0.0003034	2.4702
1862	P83887;Q8VCK3	Tubulin gamma-1 chain;Tubulin gamma-2 chain	Tubg1;Tubg2	-	0.0207039	1	-0.0573165	-2.47999	-2.23651	-0.0346336	-0.398595	-0.69463	-0.746099	25.6258	25.8287	28.1526	27.6246	27.3634	27.0395	7.62479	27.0472	26.8309	3	3	NaN	-0.484207	-0.396422	4	8	51.1	0	9.5865
1866	P97287	Induced myeloid leukemia cell differentiation protein Mcl-1 homolog	Mcl1	-	0.89753	1	0.52294	1.09469	1.58987	0.649235	1.14605	1.25856	1.83539	29.2004	29.6551	28.8364	29.1692	29.3165	29.621	8.37588	29.1178	29.4818	3	3	0.531868	0.538935	0.288654	3	16.6	35.217	0	43.504
1867	P97304	DNA-directed RNA polymerases I and III subunit RPAC2	Polr1d	-	0.695996	1	-0.386906	-1.13296	-1.70813	-0.845827	-1.2653	-0.758963	-0.925034	26.9728	26.3571	27.3414	26.7579	27.299	26.8605	8.0515	27.2044	26.6585	3	3	NaN	NaN	NaN	1	9.8	15.072	0	7.3983
1868	P97310	DNA replication licensing factor MCM2	Mcm2	-	0.240592	1	0.366974	1.80782	2.09288	2.15449	2.47997	0.656775	1.14716	29.9136	30.1581	30.3417	30.5031	28.7148	28.9327	8.13792	29.6567	29.8647	3	3	0.326767	0.183455	0.0795658	10	12.2	102.08	0	34.663
1869	P97311;Q3ULG5	DNA replication licensing factor MCM6;DNA helicase	Mcm6	-	0.0544771	1	0.0266215	2.95388	2.94989	3.34891	3.34199	3.1995	3.29028	31.0596	31.0151	31.5361	31.3652	31.2575	31.0758	8.48933	31.2844	31.152	3	3	-0.0328461	-0.141398	-0.231532	21	28.5	92.866	0	250.06
1871	P97329	Kinesin-like protein KIF20A	Kif20a	-	0.0787539	1	0.0181065	2.72767	2.71559	2.51229	2.53813	2.61125	2.65182	30.8334	30.7808	30.6995	30.5613	30.6692	30.4374	8.33852	30.7341	30.5932	3	3	0.0526941	-0.0272338	-0.207078	11	16.1	99.875	0	97.15
1872	P97333	Neuropilin-1	Nrp1	-	0.295923	1	-0.129513	-1.81232	-1.68169	-1.27985	-1.48537	-1.365	-1.67865	26.2934	26.3835	26.9074	26.5378	26.693	26.1069	7.146	26.6313	26.3427	3	3	NaN	NaN	NaN	1	1.4	103	0.00036643	4.8642
1875	P97351	40S ribosomal protein S3a	Rps3a	-	2.54885	0.0492973	0.400077	5.35098	5.71731	5.42834	5.77588	5.42047	5.90683	33.4567	33.7825	33.6156	33.799	33.4785	33.6924	9.67546	33.5169	33.758	3	3	0.446574	0.301822	0.173128	12	45.5	29.885	0	54.748
1876	P97370	Sodium/potassium-transporting ATPase subunit beta-3	Atp1b3	-	0.279354	1	0.120369	-0.23966	0.0676355	-0.119677	-0.358375	-0.521015	-0.228506	27.8661	28.1329	28.0675	27.6648	27.537	27.5571	7.9778	27.8235	27.7849	3	3	NaN	NaN	NaN	1	5	31.775	0	7.8758
1877	P97377	Cyclin-dependent kinase 2	Cdk2	-	0.151141	1	-0.309877	0.746801	0.686204	-0.359854	-1.05443	1.10506	0.930607	28.8525	28.7514	27.8274	26.9687	29.1631	28.7162	8.09198	28.6143	28.1454	3	3	0.00115371	-0.493479	-0.457811	7	24.3	38.978	0	20.76
1878	P97379	Ras GTPase-activating protein-binding protein 2	G3bp2	-	2.26884	0.0834	-0.341525	3.13405	2.77908	3.26134	2.9359	3.24606	2.90189	31.2398	30.8443	31.4485	30.9591	31.3041	30.6875	8.7994	31.3308	30.8303	3	3	-0.355147	-0.461084	-0.624154	13	28	54.087	0	92.761
1879	P97384;D3Z7U0	Annexin A11;Annexin	Anxa11	-	0.127587	1	0.0632057	1.63132	1.6625	1.87428	2.02332	1.5176	1.52701	29.7371	29.7277	30.0615	30.0465	29.5756	29.3126	8.46004	29.7914	29.6956	3	3	-0.231227	-0.0147328	-0.512452	8	18.1	54.079	0	25.72
1881	P97429;A0A0N4SW89;D3Z0S1;A0A0N4SV57;F7ANV6;S4R1F2	Annexin A4;Annexin	Anxa4	-	1.72681	0.277172	0.524668	1.67307	2.1912	1.92923	2.43363	1.97542	2.5269	29.7788	30.2564	30.1164	30.4568	30.0334	30.3125	8.53954	29.9762	30.3419	3	3	0.577538	0.447526	0.210264	11	40.8	35.915	0	70.034
1882	P97450;E9QAD6	ATP synthase-coupling factor 6, mitochondrial	Atp5j	-	0.210035	1	-0.361298	1.7955	1.50996	0.492216	0.304669	2.21543	1.60462	29.9012	29.5752	28.6794	28.3278	30.2734	29.3902	8.96102	29.618	29.0977	3	3	-0.420318	NaN	-0.822784	4	41.7	12.496	0	32.107
1883	P97452	Ribosome biogenesis protein BOP1	Bop1	-	0.0946674	1	-0.153156	2.25377	2.09276	1.94256	1.83112	0.923128	0.736105	30.3595	30.158	30.1298	29.8543	28.9811	28.5217	8.23249	29.8235	29.5113	3	3	-0.29658	-0.391248	-0.477101	9	16.3	82.545	0	28.088
1885	P97477	Aurora kinase A	Aurka	-	0.277801	1	0.208226	1.44579	1.81229	1.74619	1.86712	1.04045	1.17769	29.5515	29.8775	29.9334	29.8903	29.0984	28.9633	8.36724	29.5278	29.577	3	3	-0.0803319	-0.256511	-0.240657	7	25.6	44.772	0	63.666
1887	Q3UNN4;P97496	SWI/SNF complex subunit SMARCC1	Smarcc1	-	0.0659951	1	0.0401974	3.78391	3.83552	4.00281	4.03975	3.48824	3.52028	31.8897	31.9007	32.19	32.0629	31.5462	31.3058	8.66585	31.8753	31.7565	3	3	0.0427844	-0.108254	-0.240486	24	24.5	122.78	0	209.03
1888	P97770;D3YYB2	THUMP domain-containing protein 3	Thumpd3	-	0.415319	1	0.355987	-1.93856	-1.94864	-1.99729	-1.89255	-3.04879	-2.0755	26.1672	26.1166	26.1899	26.1306	25.0092	25.7101	7.15612	25.7888	25.9858	3	3	NaN	NaN	NaN	2	5.5	56.431	0	7.6144
1889	P97792	Coxsackievirus and adenovirus receptor homolog	Cxadr	-	0.217978	1	0.327262	-0.507563	-0.330235	-0.25581	0.12893	-1.64658	-1.22686	27.5982	27.735	27.9314	28.1521	26.4114	26.5587	7.74557	27.3137	27.4819	3	3	0.16221	-0.0861857	NaN	4	11.5	39.947	0	12.118
1891	P97807	Fumarate hydratase, mitochondrial	Fh	-	0.107831	1	0.0838146	2.23086	2.23223	1.99821	2.16202	1.53611	1.62237	30.3366	30.2975	30.1854	30.1852	29.5941	29.4079	8.39081	30.0387	29.9635	3	3	-0.150145	-0.0530446	-0.203618	10	26.6	54.356	0	38.49
1892	P97822;E9Q5H2;E9PZF5	Acidic leucine-rich nuclear phosphoprotein 32 family member E	Anp32e	-	0.370153	1	-0.122599	2.33253	2.22938	2.1299	1.89738	2.3219	2.28977	30.4383	30.2946	30.3171	29.9205	30.3799	30.0753	8.98081	30.3784	30.0968	3	3	-0.0428283	NaN	-0.226088	3	18.1	29.622	0	33.904
1893	P97825	Hematological and neurological expressed 1 protein;Hematological and neurological expressed 1 protein, N-terminally processed	Hn1	-	1.10184	0.956556	-0.540878	3.14375	2.60562	3.2327	2.71359	2.72486	2.15947	31.2495	30.6708	31.4199	30.7367	30.7828	29.945	9.169	31.1507	30.4509	3	3	-0.504939	-0.656012	-0.780835	6	60.4	16.08	0	67.74
1894	P97855	Ras GTPase-activating protein-binding protein 1	G3bp1	-	0.997718	1	-0.279369	4.74541	4.52759	4.52398	4.2241	4.51138	4.19098	32.8512	32.5928	32.7112	32.2473	32.5694	31.9765	9.22523	32.7106	32.2722	3	3	-0.269738	-0.414307	-0.611689	15	43	51.828	0	145.2
1895	P97857;E9PY08	A disintegrin and metalloproteinase with thrombospondin motifs 1	Adamts1	-	0.0295925	1	0.0967026	0.926329	1.14742	-1.43751	-1.231	1.01114	0.873652	29.0321	29.2126	26.7497	26.7922	29.0691	28.6592	7.69666	28.2836	28.2213	3	3	-0.0559662	-0.0947723	-0.273099	7	10	105.8	0	27.242
1896	P97864	Caspase-7;Caspase-7 subunit p20;Caspase-7 subunit p11	Casp7	-	0.110417	1	-0.157751	-2.24129	-2.63464	-1.65939	-2.05786	-3.21511	-2.89655	25.8645	25.4306	26.5278	25.9653	24.8429	24.889	7.23942	25.7451	25.4283	3	3	-0.367136	-0.720493	-0.438073	3	11.6	34.06	0	7.4958
1899	P98083	SHC-transforming protein 1	Shc1	-	0.307538	1	0.326805	-1.07341	-0.851773	-0.442951	0.0178709	-1.37782	-1.07987	27.0323	27.2135	27.7443	28.041	26.6802	26.7057	7.55753	27.1523	27.3201	3	3	0.199248	0.428786	0.328492	5	11.7	62.607	0	22.152
1900	P99024	Tubulin beta-5 chain	Tubb5	-	0.368952	1	-0.245302	3.77693	3.60266	4.13759	3.86852	3.47159	3.17901	31.8827	31.6679	32.3248	31.8917	31.5296	30.9646	9.04001	31.9123	31.508	3	3	-0.197567	-0.302849	-0.381724	16	49.1	49.67	0	44.133
1901	P99026	Proteasome subunit beta type-4	Psmb4	-	0.245923	1	0.769529	1.46952	1.89535	-1.39307	-0.439752	-1.40683	-0.477392	29.5753	29.9606	26.7941	27.5834	26.6512	27.3082	8.34488	27.6735	28.2841	3	3	0.329296	0.66339	0.659651	3	17.8	29.116	0	42.954
1902	P99027	60S acidic ribosomal protein P2	Rplp2	-	0.697677	1	-0.161619	5.16762	5.05566	4.96461	4.75584	5.09962	4.9355	33.2734	33.1209	33.1518	32.779	33.1576	32.7211	10.0277	33.1943	32.8736	3	3	-0.211531	-0.343128	-0.53366	5	73.9	11.651	0	80.851
1904	Q00493	Carboxypeptidase E	Cpe	-	1.71773	0.283525	0.177522	3.38892	3.51811	3.24585	3.44979	3.31279	3.51222	31.4947	31.5833	31.4331	31.473	31.3708	31.2978	8.86382	31.4328	31.4514	3	3	0.0997664	-0.0647062	-0.142974	13	33.4	53.255	0	68.704
1905	Q00547	Hyaluronan mediated motility receptor	Hmmr	-	0.0800793	1	-0.0754763	2.82321	2.80556	3.04219	2.75288	3.49769	3.57823	30.929	30.8708	31.2294	30.776	31.5557	31.3638	8.48274	31.238	31.0035	3	3	-0.178176	-0.256115	-0.339564	18	31.2	91.784	0	83.508
1906	V9GX00;Q00560;V9GXT4;V9GXA2	Interleukin-6 receptor subunit beta	Il6st	-	0.173731	1	0.170457	-0.339579	-0.105584	-1.16542	-0.9089	-0.306816	-0.285963	27.7662	27.9596	27.0218	27.1143	27.7512	27.4996	7.41152	27.513	27.5245	3	3	0.127633	NaN	-0.355996	2	3.2	95.371	0	15.677
1907	Q00612;A3KG36;G3UWD6;P97324	Glucose-6-phosphate 1-dehydrogenase X;Glucose-6-phosphate 1-dehydrogenase;Glucose-6-phosphate 1-dehydrogenase 2	G6pdx;G6pd2	-	0.119765	1	-0.13737	0.787418	0.634561	1.77943	1.63386	1.47286	1.35918	28.8932	28.6998	29.9666	29.657	29.5308	29.1447	8.13184	29.4636	29.1672	3	3	-0.204831	-0.384753	-0.467095	8	16.3	59.262	0	69.644
1908	Q00780	Collagen alpha-1(VIII) chain;Vastatin	Col8a1	-	1.0553	1	1.37029	0.724546	2.77601	0.624523	0.785661	0.449005	2.34727	28.8303	30.8412	28.8117	28.8088	28.507	30.1328	8.14625	28.7163	29.9276	3	3	0.343578	0.349252	0.93017	6	13.7	73.606	0	18.253
1909	Q00899;Q3TTC2	Transcriptional repressor protein YY1;Transcription factor YY2	Yy1;Yy2	-	0.120653	1	0.272924	-1.72913	-1.39205	-1.69983	-1.16133	0.259872	0.203075	26.3766	26.6732	26.4874	26.8618	28.3179	27.9886	7.77435	27.0606	27.1745	3	3	NaN	NaN	-0.44334	3	7.5	44.716	0.00033234	3.4231
1910	Q6PE80;Q00993	Receptor protein-tyrosine kinase;Tyrosine-protein kinase receptor UFO	Axl	-	0.108635	1	-0.177041	-0.343122	-0.755145	0.683556	0.559243	0.739962	0.745173	27.7626	27.3101	28.8708	28.5824	28.798	28.5307	7.69724	28.4771	28.1411	3	3	-0.0750032	-0.284915	-0.404134	7	11	97.222	0	49.765
1912	Q01149	Collagen alpha-2(I) chain	Col1a2	+	3.08164	0.0341538	1.32512	4.91668	6.3252	4.82952	6.09282	4.6186	5.92213	33.0224	34.3904	33.0167	34.116	32.6766	33.7077	9.06755	32.9052	34.0714	3	3	1.44626	1.13586	0.943659	41	51.7	129.56	0	323.31
1914	Q01320	DNA topoisomerase 2-alpha	Top2a	-	1.39348	0.578642	-0.260544	4.74848	4.39062	4.50923	4.25034	4.57192	4.40704	32.8542	32.4558	32.6964	32.2735	32.6299	32.1926	8.6748	32.7269	32.3073	3	3	-0.376676	-0.454921	-0.44042	36	27.2	172.79	0	214.49
1915	Q01853	Transitional endoplasmic reticulum ATPase	Vcp	-	0.296623	1	0.177856	6.35818	6.53296	6.23828	6.41763	5.79132	5.97076	34.4639	34.5982	34.4255	34.4408	33.8493	33.7563	9.44744	34.2462	34.2651	3	3	0.195096	0.0877344	-0.0124754	31	46.2	89.321	0	299.21
1916	Q02053	Ubiquitin-like modifier-activating enzyme 1	Uba1	-	0.0807933	1	-0.0598405	4.00853	3.91827	4.49776	4.4794	4.57753	4.50663	32.1143	31.9835	32.685	32.5026	32.6355	32.2922	8.79673	32.4783	32.2594	3	3	-0.108301	-0.209728	-0.316205	27	33	117.81	0	260.21
1917	Q02248;E9Q6A9	Catenin beta-1	Ctnnb1	-	0.312786	1	0.372458	1.56668	1.83645	1.70844	2.2477	2.68166	2.99	29.6724	29.9017	29.8956	30.2709	30.7396	30.7756	8.26795	30.1026	30.316	3	3	0.265437	0.383165	0.0965318	13	19.5	85.47	0	47.524
1918	Q02257	Junction plakoglobin	Jup	-	0.680951	1	0.227102	-0.0848064	0.215648	0.306868	0.494609	0.263233	0.456345	28.0209	28.2809	28.4941	28.5178	28.3212	28.2419	7.64124	28.2787	28.3469	3	3	0.17031	-0.135697	-0.105302	8	13.6	81.8	0	18.518
1919	Q02614	SAP30-binding protein	Sap30bp	-	0.124075	1	-0.349152	-2.01064	-2.86051	-0.214312	0.163011	-0.626894	-1.2018	26.0951	25.2047	27.9729	28.1862	27.4311	26.5838	7.77849	27.1664	26.6582	3	3	NaN	0.000865329	NaN	2	6.5	33.832	0.0003308	3.3866
1920	Q02819;A0A1C7CYU3;A0A1B0GR41	Nucleobindin-1	Nucb1	-	1.35666	0.625155	-0.409878	4.32895	3.93814	4.10152	3.80357	4.54558	4.00472	32.4347	32.0034	32.2887	31.8267	32.6036	31.7903	9.02127	32.4423	31.8735	3	3	-0.369725	-0.52137	-0.740095	19	46.6	53.408	0	119.4
1921	Q03145	Ephrin type-A receptor 2	Epha2	-	0.283028	1	0.430349	0.0367374	0.378295	1.24777	1.69407	1.28556	1.78874	28.1425	28.4435	29.435	29.7172	29.3435	29.5743	7.91132	28.9737	29.245	3	3	0.403159	0.116631	0.277271	7	8.7	108.85	0	18.008
1922	Q03265;D3Z6F5	ATP synthase subunit alpha, mitochondrial;ATP synthase subunit alpha	Atp5a1	-	0.664608	1	-0.24906	5.93786	5.71193	5.91397	5.69079	6.3206	6.02252	34.0436	33.7772	34.1012	33.714	34.3786	33.8081	9.51859	34.1745	33.7664	3	3	-0.241697	-0.339236	-0.521805	23	46.5	59.752	0	144.97
1923	Q03958;G3UYF9	Prefoldin subunit 6	Pfdn6	-	0.425621	1	-0.649917	0.410336	-0.244061	1.38663	0.740632	1.98992	1.34056	28.5161	27.8212	29.5738	28.7638	30.0479	29.1261	8.6498	29.3793	28.5704	3	3	NaN	-0.853553	-0.998558	4	35.4	14.454	0	20.614
1925	Q04207	Transcription factor p65	Rela	-	0.0955511	1	-0.20761	0.512743	0.394994	-1.33166	-1.4483	0.110741	-0.2777	28.6185	28.4602	26.8555	26.5749	28.1687	27.5079	7.85253	27.8809	27.5143	3	3	-0.334553	NaN	-0.376246	2	4.7	60.211	0	7.9774
1927	Q04750	DNA topoisomerase 1	Top1	-	0.414946	1	-0.393834	0.875427	0.53983	0.563229	0.0518408	1.45327	1.11875	28.9812	28.6051	28.7504	28.075	29.5113	28.9043	7.88859	29.081	28.5281	3	3	-0.383021	-0.621666	-0.598697	8	12.9	90.875	0	24.777
1928	Q04857	Collagen alpha-1(VI) chain	Col6a1	-	1.80589	0.227356	-0.743339	1.41899	0.482856	1.22442	0.431067	0.816856	0.31633	29.5247	28.5481	29.4116	28.4542	28.8748	28.1019	7.77346	29.2704	28.3681	3	3	-0.567468	-0.889102	-0.791358	8	11.1	108.49	0	66.298
1930	Q05186	Reticulocalbin-1	Rcn1	-	0.675459	1	0.202456	-0.358601	-0.496524	-0.701359	-0.240907	-0.696638	-0.411798	27.7471	27.5687	27.4859	27.7823	27.3614	27.3738	7.89926	27.5314	27.5749	3	3	-0.106902	0.067088	-0.201195	3	12.9	38.113	0	15.025
1931	Q05769	Prostaglandin G/H synthase 2	Ptgs2	-	0.725954	1	1.01036	-0.429813	0.914123	0.465937	1.73516	1.49942	1.91733	27.6759	28.9793	28.6531	29.7583	29.5574	29.7029	8.09552	28.6288	29.4802	3	3	1.26694	0.995955	1.02715	5	9.6	69.012	0	6.1833
1932	Q05816	Fatty acid-binding protein, epidermal	Fabp5	-	2.45293	0.0623182	-0.498608	3.02666	2.59673	3.02356	2.47589	3.19404	2.67583	31.1324	30.662	31.2108	30.4991	31.252	30.4614	9.23737	31.1984	30.5408	3	3	-0.525538	-0.747027	-0.844691	5	38.5	15.137	0	115.82
1935	Q05D44	Eukaryotic translation initiation factor 5B	Eif5b	-	0.159498	1	0.206884	1.23958	1.38694	0.3573	0.617732	0.0509987	0.263855	29.3453	29.4522	28.5445	28.6409	28.109	28.0494	7.75602	28.6663	28.7142	3	3	0.0271541	0.124196	-0.440733	7	7.8	137.61	0	57.368
1936	Q06138	Calcium-binding protein 39	Cab39	-	0.15369	1	0.201921	-2.26849	-1.77926	-2.04515	-1.88035	-2.98258	-3.03086	25.8373	26.286	26.1421	26.1428	25.0754	24.7547	7.22626	25.6849	25.7278	3	3	0.0287106	0.0356239	NaN	2	5.9	39.842	0.00033829	3.6783
1938	Q60709;Q06335;A0A1L1SS44	Amyloid-like protein 2	Aplp2	-	0.146538	1	-0.160069	3.1429	2.93647	2.90448	2.87621	3.93367	3.68817	31.2486	31.0017	31.0917	30.8994	31.9917	31.4737	8.71936	31.444	31.1249	3	3	-0.127715	-0.195203	-0.509656	13	21.3	85.247	0	101.47
1939	Q06507	Cyclic AMP-dependent transcription factor ATF-4	Atf4	-	0.279553	1	0.355658	-1.47943	-1.11484	-0.395113	0.238652	-0.65564	-0.587023	26.6263	26.9504	27.7921	28.2618	27.4023	27.1985	8.04879	27.2736	27.4702	3	3	0.420186	0.181421	-0.0920326	4	14.9	38.355	0	24.598
1941	Q07076	Annexin A7	Anxa7	-	0.475535	1	0.214477	1.75493	2.14026	1.5134	1.75203	2.04963	2.06911	29.8607	30.2055	29.7006	29.7752	30.1076	29.8547	8.48657	29.8896	29.9451	3	3	0.296193	-0.00294615	-0.115082	10	23.3	49.925	0	39.273
1943	Q07139	Protein ECT2	Ect2	-	0.00302506	0.999494	0.00252151	0.537663	0.42809	-0.069231	-0.00508595	-0.155912	-0.102921	28.6434	28.4933	28.118	28.0181	27.9021	27.6826	7.59888	28.2212	28.0647	3	3	-0.197534	-0.260791	-0.360453	6	9.5	103.13	0	14.767
1944	Q07417	Short-chain specific acyl-CoA dehydrogenase, mitochondrial	Acads	-	0.0585336	1	0.149494	-1.76445	-2.14019	-2.88332	-2.59468	-0.914824	-0.379236	26.3413	25.925	25.3039	25.4285	27.1432	27.4063	7.44824	26.2628	26.2533	3	3	NaN	NaN	-0.343513	2	5.6	44.889	0	5.6045
1945	Q07797	Galectin-3-binding protein	Lgals3bp	-	0.690335	1	1.57918	-2.67656	-3.01854	-3.08584	-0.234607	-2.07407	0.154209	NaN	25.0467	25.1014	27.7886	25.9839	27.9398	7.41659	25.5426	26.925	2	3	NaN	NaN	1.86552	3	9.4	64.49	0	6.2436
1946	Q07832	Serine/threonine-protein kinase PLK1	Plk1	-	1.32978	0.639028	-0.377033	1.41893	1.08856	1.78739	1.35669	1.6344	1.26437	29.5247	29.1538	29.9746	29.3799	29.6924	29.0499	8.11361	29.7306	29.1945	3	3	-0.508444	-0.650635	-0.756672	8	15.9	68.3	0	30.72
1947	Q08024	Core-binding factor subunit beta	Cbfb	-	0.596427	1	-0.0970173	0.347071	0.328397	0.422009	0.284228	0.554817	0.420219	28.4528	28.3936	28.6092	28.3074	28.6128	28.2058	8.43572	28.5583	28.3023	3	3	0.0842003	-0.254513	-0.39741	3	13.9	22.03	0	75.627
1948	Q08093;D3Z7R6	Calponin-2;Calponin	Cnn2	-	1.21029	0.801474	0.17572	3.0207	3.21971	3.16195	3.36866	3.1911	3.31254	31.1264	31.2849	31.3492	31.3918	31.2491	31.0981	9.07258	31.2416	31.2583	3	3	0.229711	-0.104496	-0.121157	6	21.3	33.155	0	49.13
1949	Q08288	Cell growth-regulating nucleolar protein	Lyar	-	0.477624	1	-0.274192	1.71242	1.50052	2.04894	1.72235	2.35548	2.0714	29.8182	29.5657	30.2361	29.7455	30.4135	29.857	8.56948	30.1559	29.7227	3	3	-0.29697	-0.419604	-0.751052	5	18.3	43.735	0	73.94
1950	Q08509;Q3UGL1	Epidermal growth factor receptor kinase substrate 8	Eps8	-	0.285126	1	-0.120149	-1.07436	-0.857718	-0.737579	-1.05344	-0.551334	-0.812555	27.0314	27.2075	27.4496	26.9697	27.5067	26.973	7.38837	27.3292	27.0501	3	3	-0.129955	-0.430489	-0.466496	5	6.8	91.736	0	34.381
1952	Q0VBD2	Protein MCM10 homolog	Mcm10	-	0.00963218	1	0.00344086	1.08991	1.06322	1.18265	1.12895	0.840315	0.931032	29.1957	29.1284	29.3699	29.1521	28.8983	28.7166	7.89228	29.1546	28.9991	3	3	-0.136616	-0.260878	-0.342689	13	23.2	98.405	0	97.109
1957	Q11011;F6QYF8;E9Q039	Puromycin-sensitive aminopeptidase	Npepps	-	0.436872	1	-0.178507	2.10509	1.98113	1.81247	1.50713	2.04137	1.93515	30.2108	30.0464	29.9997	29.5303	30.0994	29.7207	8.11361	30.1033	29.7658	3	3	-0.321135	-0.46033	-0.445087	13	17.2	103.32	0	41.981
1959	Q14AX6	Cyclin-dependent kinase 12	Cdk12	-	0.480254	1	-0.740166	-2.37504	-3.13966	-1.04951	-1.64271	-2.33409	-3.19676	25.7307	24.9256	27.1377	26.3805	25.7239	24.5888	6.82021	26.1974	25.2983	3	3	NaN	-0.931893	NaN	5	4.2	163.68	0	9.1881
1961	Q1HFZ0;H3BKN0	tRNA (cytosine(34)-C(5))-methyltransferase	Nsun2	-	0.260647	1	0.139287	2.65245	2.80717	2.4256	2.59971	2.16786	2.25688	30.7582	30.8724	30.6128	30.6229	30.2258	30.0424	8.35166	30.5323	30.5126	3	3	0.0652966	-0.0704362	-0.148785	13	24	85.451	0	132.21
1962	Q1HL35	Dual specificity protein phosphatase	Dusp5	-	1.93293	0.169105	1.08482	0.102552	1.2031	-0.338448	0.882449	0.381651	1.31468	28.2083	29.2683	27.8488	28.9056	28.4396	29.1002	8.12071	28.1656	29.0914	3	3	1.01128	0.926075	0.78927	3	10.4	42.253	0	18.225
1963	Q2TL60	Zinc finger protein 667	Znf667	-	1.35929	0.62576	1.57907	-3.52568	-1.80123	-2.26681	-1.89452	-4.00009	-1.35961	NaN	26.264	NaN	26.1286	NaN	26.426	6.86907	NaN	26.2729	0	3	NaN	NaN	NaN	1	1.3	70.262	0.0023168	1.9601
1965	Q3SXD3;E0CYK6	HD domain-containing protein 2	Hddc2	-	0.339548	1	-0.517344	-2.05148	-2.1386	-0.24811	-0.95235	-0.899334	-1.66001	26.0543	25.9266	27.9391	27.0708	27.1587	26.1256	7.87783	27.0507	26.3743	3	3	NaN	-0.886379	NaN	2	14.1	22.753	0	21.99
1969	Q3TC46	Protein PAT1 homolog 1	Patl1	-	0.164328	1	0.370836	-2.65432	-2.24923	-2.09379	-1.8793	-0.713554	-0.220636	25.4514	25.816	26.0934	26.1439	27.3444	27.5649	7.16891	26.2964	26.5083	3	3	NaN	NaN	0.0683268	4	7.3	86.769	0	15.476
1971	Q3TCH7;E9PXT5	Cullin-4A	Cul4a	-	0.400846	1	0.188955	-1.67457	-1.50806	-2.21822	-1.92183	-1.87171	-1.76774	26.4312	26.5572	25.969	26.1013	26.1863	26.0178	6.99197	26.1955	26.2254	3	3	0.17645	NaN	NaN	6	8.3	87.752	0.0048488	1.7815
1972	Q3TCN2	Putative phospholipase B-like 2;Putative phospholipase B-like 2 28 kDa form;Putative phospholipase B-like 2 40 kDa form;Putative phospholipase B-like 2 15 kDa form	Plbd2	-	0.348287	1	0.499008	-1.61142	-1.21921	-3.20719	-2.17684	-2.52663	-2.45216	26.4943	26.846	24.98	25.8463	25.5314	25.3334	7.18639	25.6686	26.0086	3	3	0.508834	NaN	NaN	2	2.5	66.289	0.0067002	1.5321
1974	Q3TDD9	Protein phosphatase 1 regulatory subunit 21	Ppp1r21	-	0.151456	1	0.178515	-1.03309	-0.896686	-0.289915	-0.143636	-1.38617	-1.13331	27.0727	27.1685	27.8973	27.8795	26.6718	26.6523	7.3378	27.2139	27.2334	3	3	0.0490731	-0.0134508	-0.0934634	7	11.9	88.337	0	41.429
1976	Z4YKB8;Q3TEA8;A2AM69;A2AM70;A2AM63;A2AM65;Z4YKA3	Heterochromatin protein 1-binding protein 3	Hp1bp3	-	0.188332	1	-0.968616	-0.874329	-1.01223	-3.43562	-6.36528	-1.13785	-0.97613	27.2314	27.053	24.7516	21.6579	26.9201	26.8094	7.3602	26.3011	25.1734	3	3	-1.33094	NaN	NaN	2	4.7	60.85	0	6.0861
1977	Q3TFD0;Q9CZN7	Serine hydroxymethyltransferase	Shmt2	-	2.94779	0.0382667	-0.573851	5.2689	4.7233	5.12265	4.56543	5.17665	4.55791	33.3746	32.7885	33.3099	32.5886	33.2346	32.3435	9.24704	33.3064	32.5735	3	3	-0.568965	-0.776726	-0.843086	16	36.1	55.42	0	67.921
1979	Q3TFP0;Q9R0U0;A3KG57	Serine/arginine-rich splicing factor 10	Srsf10;Srsf12	-	0.111016	1	-0.411952	-1.41143	-2.12366	0.388865	0.185508	1.63427	1.314	26.6943	25.9416	28.5761	28.2087	29.6923	29.0996	8.36663	28.3209	27.7499	3	3	NaN	-0.581324	-0.580526	3	18.1	22.135	0	36.419
1980	Q3TGF2;H9H9T1;H3BLM7	Protein FAM107B	Fam107b	-	0.283102	1	-0.374088	2.37542	2.02546	1.1356	0.768811	2.10576	1.70025	30.4812	30.0907	29.3228	28.792	30.1637	29.4858	8.8553	29.9892	29.4562	3	3	-0.477984	-0.555905	-0.735211	4	39.7	15.572	0	34.25
1984	Q3THK3	General transcription factor IIF subunit 1	Gtf2f1	-	1.27145	0.704969	-0.590254	1.52241	0.915839	1.72049	1.12944	2.03459	1.46145	29.6282	28.9811	29.9077	29.1526	30.0926	29.247	8.39754	29.8761	29.1269	3	3	-0.529468	-0.661935	-0.742724	7	20.3	57.241	0	82.336
1985	Q3THK7	GMP synthase [glutamine-hydrolyzing]	Gmps	-	0.680542	1	-0.327287	3.68675	3.3877	3.90357	3.57232	3.3841	3.03254	31.7925	31.4529	32.0908	31.5955	31.4421	30.8181	8.66205	31.7751	31.2888	3	3	-0.363679	-0.523069	-0.599309	13	26.1	76.723	0	171.44
1986	Q3THS6;A0A0U1RNT6;A0A0U1RNK6	S-adenosylmethionine synthase isoform type-2	Mat2a	-	0.331636	1	-0.16788	2.09331	1.94663	2.19886	2.03188	2.5969	2.40692	30.1991	30.0119	30.3861	30.055	30.6549	30.1925	8.63411	30.4133	30.0865	3	3	-0.063771	-0.240265	-0.3876	10	26.6	43.688	0	36.53
1988	Q3TIU4	2,5-phosphodiesterase 12	Pde12	-	0.167931	1	0.244881	-2.526	-2.0677	-2.54272	-2.47977	-1.3714	-1.158	25.5797	25.9975	25.6445	25.5434	26.6866	26.6276	7.23573	25.9703	26.0562	3	3	NaN	NaN	-0.0644045	2	4.3	67.513	0	6.3947
1989	Q3TIV5	Zinc finger CCCH domain-containing protein 15	Zc3h15	-	0.085729	1	-0.129985	0.478346	0.253371	1.70422	1.62845	1.22639	1.13719	28.5841	28.3186	29.8914	29.6516	29.2844	28.9228	8.19257	29.2533	28.9643	3	3	-0.240998	-0.417637	-0.403695	8	23.5	48.327	0	67.975
1991	Q3TJD7;Q8BVJ7	PDZ and LIM domain protein 7	Pdlim7	-	0.0165536	0.997859	0.019214	1.60092	1.45751	2.37699	2.54031	2.01645	2.05419	29.7067	29.5227	30.5642	30.5635	30.0744	29.8398	8.40832	30.1151	29.9753	3	3	-0.0827133	-0.0398739	-0.261518	11	26.5	50.118	0	46.475
1993	Q3TJZ6	Protein FAM98A	Fam98a	-	0.160848	1	-0.523081	-1.78461	-2.81011	0.664711	0.477845	-0.058073	-0.414955	26.3211	25.2551	28.8519	28.501	27.9999	27.3706	7.79368	27.7243	27.0422	3	3	NaN	-0.287114	NaN	4	12.8	55.055	0	18.032
1995	Q3TML0;Q922R8	Protein disulfide-isomerase A6	Pdia6	-	0.131972	1	-0.157878	3.63836	3.52317	2.7733	2.6059	2.70631	2.51527	31.7441	31.5884	30.9605	30.6291	30.7643	30.3008	8.90698	31.1563	30.8394	3	3	-0.0841349	-0.331046	-0.468192	13	39.8	48.689	0	109.05
2001	Q3TQI7	Uncharacterized protein C9orf78 homolog		-	0.0384096	0.99868	0.102981	-2.0851	-2.1071	-0.163519	-0.215322	-2.31197	-1.92923	26.0206	25.9581	28.0237	27.8078	25.746	25.8563	7.73361	26.5968	26.5408	3	3	NaN	-0.145621	NaN	2	6.6	33.543	0.0003391	3.7105
2002	Q3TSA8;Q8K021	Secretory carrier-associated membrane protein 1	Scamp1	-	0.137546	1	0.187173	-1.46778	-1.86627	-1.72457	-1.53515	-2.97181	-2.20122	26.638	26.199	26.4626	26.488	25.0862	25.5843	7.57787	26.0623	26.0904	3	3	NaN	NaN	NaN	2	12.6	32.338	0.00088496	2.1371
2003	Q3TTW5;Q80U78;E9Q6M7	Pumilio homolog 1	Pum1	-	0.361498	1	0.118145	-0.752279	-0.478305	-0.926428	-0.860469	-0.654665	-0.640163	27.3535	27.5869	27.2608	27.1627	27.4033	27.1454	7.47289	27.3392	27.2983	3	3	-0.168771	-0.146435	-0.485741	5	6.4	116.14	0	19.732
2006	Q3TVK3;Q9Z2W0;A0A087WS31;A0A087WSE6;Q8BPW9	Aspartyl aminopeptidase	Dnpep	-	0.342211	1	0.0929902	0.432377	0.489604	0.1723	0.322288	0.174068	0.245825	28.5381	28.5548	28.3595	28.3454	28.2321	28.0314	7.99148	28.3766	28.3106	3	3	0.15056	0.156526	-0.0625351	3	6.9	52.466	0	9.6169
2008	Q3TW96	UDP-N-acetylhexosamine pyrophosphorylase-like protein 1	Uap1l1	-	0.176162	1	0.183837	1.07924	1.20519	1.97834	2.18162	1.29048	1.51276	29.185	29.2704	30.1655	30.2048	29.3485	29.2983	8.25556	29.5663	29.5912	3	3	0.0831112	0.063641	-0.199852	7	16.8	56.613	0	23.053
2009	Q3TWW8	Serine/arginine-rich splicing factor 6	Srsf6	-	0.330864	1	-0.237228	2.36197	1.94516	2.4727	2.4163	1.86638	1.6279	30.4677	30.0104	30.6599	30.4395	29.9244	29.4135	8.69624	30.3507	29.9544	3	3	-0.538157	-0.420762	-0.554867	7	20.1	39.025	0	28.65
2010	Q3TXS7	26S proteasome non-ATPase regulatory subunit 1	Psmd1	-	0.664235	1	0.37804	2.98922	3.36434	3.07399	3.50674	3.60676	3.93301	31.095	31.4296	31.2612	31.5299	31.6648	31.7186	8.57828	31.3403	31.5593	3	3	0.396488	0.224411	0.139731	17	21.5	105.73	0	100.02
2011	Q3TXU5	Deoxyhypusine synthase	Dhps	-	0.0736881	1	-0.126394	-1.63756	-1.8563	-0.826778	-1.02701	-0.303053	-0.26326	26.4682	26.2089	27.3604	26.9961	27.7549	27.5223	7.63001	27.1945	26.9091	3	3	NaN	-0.209628	-0.296563	3	11.1	40.642	0	8.6289
2013	Q3TYA6	M-phase phosphoprotein 8	Mphosph8	-	0.249425	1	0.14411	-3.05163	-2.72148	-2.69557	-2.88835	-3.39285	-3.09788	25.0541	25.3437	25.4916	25.1348	24.6651	24.6877	6.77627	25.0703	25.0554	3	3	NaN	NaN	NaN	1	1.6	97.466	0	8.0666
2017	Q3U0V1	Far upstream element-binding protein 2	Khsrp	-	0.0232776	1	-0.0222117	4.28128	4.38595	4.16608	4.16712	4.98589	4.81354	32.387	32.4512	32.3533	32.1903	33.0439	32.5991	9.05246	32.5947	32.4135	3	3	-0.172685	-0.253103	-0.480599	23	40.5	76.775	0	228.52
2018	Q3U1J4	DNA damage-binding protein 1	Ddb1	-	0.0221976	1	0.0159378	4.60968	4.63816	4.4108	4.44849	5.01503	4.99668	32.7154	32.7034	32.598	32.4716	33.073	32.7822	8.89235	32.7955	32.6524	3	3	-0.0384804	-0.144329	-0.290868	29	25	126.85	0	209.53
2019	Q3U1N2	Sterol regulatory element-binding protein 2;Processed sterol regulatory element-binding protein 2	Srebf2	-	0.186227	1	0.144967	0.856546	1.10121	0.463919	0.518214	0.206244	0.342188	28.9623	29.1664	28.6511	28.5414	28.2642	28.1278	7.73502	28.6259	28.6119	3	3	0.247198	-0.287924	-0.288223	7	7	122.91	0	23.334
2020	Q3U2G2;Q61316	Heat shock 70 kDa protein 4	Hspa4	-	0.247452	1	-0.23603	4.5543	4.30773	4.92044	4.69296	4.00434	3.7703	32.66	32.373	33.1076	32.7161	32.0623	31.5559	8.86095	32.61	32.215	3	3	-0.270521	-0.289721	-0.523961	30	41.7	94.208	0	244.91
2024	Q3U4F0;Q91V61	Sideroflexin-3	Sfxn3	-	0.156861	1	0.163113	-0.772017	-0.911778	-1.20677	-1.59049	-1.44567	-0.432858	27.3337	27.1534	26.9804	26.4327	26.6123	27.3527	7.68092	26.9755	26.9796	3	3	-0.0668353	NaN	NaN	2	10	30.951	0	10.516
2026	Q3U4X8;P37913;V9GWZ4;E9PV36	DNA ligase;DNA ligase 1	Lig1	-	1.27847	0.699005	-0.352281	2.26066	1.87295	2.18637	1.7742	2.40564	2.14868	30.3664	29.9382	30.3736	29.7974	30.4636	29.9342	8.16976	30.4012	29.8899	3	3	-0.264565	-0.583247	-0.565631	10	12.9	104.09	0	56.964
2029	Q3U741;Q501J6	Probable ATP-dependent RNA helicase DDX17	Ddx17	-	0.0224007	1	0.0246887	2.55672	2.57956	2.88372	2.94417	3.4659	3.45667	30.6625	30.6448	31.0709	30.9673	31.5239	31.2422	8.6207	31.0858	30.9515	3	3	-0.0707241	-0.167831	-0.342067	17	26.8	72.584	0	30.392
2030	Q3U7R1;A0A1W2P784	Extended synaptotagmin-1	Esyt1	-	0.53853	1	0.197846	2.00212	2.16177	1.74759	1.86288	1.55561	1.87421	30.1079	30.227	29.9348	29.886	29.6136	29.6598	8.10421	29.8854	29.9243	3	3	0.144568	0.0600474	-0.0440772	15	17.3	121.55	0	69.516
2032	Q3U962	Collagen alpha-2(V) chain	Col5a2	-	1.57699	0.407267	1.03916	4.65594	5.70535	5.33775	6.41818	5.25038	6.23802	32.7617	33.7706	33.525	34.4413	33.3084	34.0236	9.06978	33.1983	34.0785	3	3	1.06846	0.914258	0.754289	49	54.2	145.02	0	323.31
2034	Q3UA06	Pachytene checkpoint protein 2 homolog	Trip13	-	0.124504	1	0.0368754	-2.35924	-2.53416	-2.7098	-2.48853	-2.48055	-2.41627	25.7465	25.5311	25.4774	25.5346	25.5774	25.3693	7.10592	25.6005	25.4783	3	3	NaN	NaN	NaN	1	3	48.376	0.00031888	2.8997
2037	Q3UDE2	Tubulin--tyrosine ligase-like protein 12	Ttll12	-	0.0194325	0.997685	0.0463339	2.31246	2.38411	2.31507	2.29513	0.600784	0.688068	30.4182	30.4493	30.5023	30.3183	28.6588	28.4736	8.23694	29.8598	29.7471	3	3	-0.0280426	-0.137553	-0.394657	10	19.6	74.042	0	55.018
2038	Q3UDM0;Q921Y0;Q8BPB0	MOB kinase activator 1A;MOB kinase activator 1B	Mob1b;Mob1a	-	0.303116	1	0.115884	-0.291595	-0.23993	-0.413605	-0.282693	-0.70764	-0.542566	27.8141	27.8253	27.7736	27.7405	27.3503	27.243	8.09951	27.646	27.6029	3	3	NaN	NaN	NaN	1	5	25.609	0.00036711	4.8932
2039	Q3UE37	Ubiquitin-conjugating enzyme E2 Z	Ube2z	-	0.482081	1	0.18869	-2.1156	-2.18023	-2.51785	-1.95516	-2.43204	-2.36403	25.9901	25.885	25.6694	26.068	25.6259	25.4215	7.39676	25.7618	25.7915	3	3	NaN	NaN	NaN	2	11.5	38.368	0	12.2
2040	Q3UE92;S4R1I3;Q6P1B1	Xaa-Pro aminopeptidase 1	Xpnpep1	-	0.123277	1	-0.0882009	0.698528	0.635951	1.31706	1.28453	1.01546	0.845959	28.8043	28.7012	29.5043	29.3077	29.0734	28.6315	7.96378	29.1273	28.8801	3	3	-0.0759609	-0.202605	-0.336173	8	14.6	74.559	0	32.85
2041	Q3UEB3	Poly(U)-binding-splicing factor PUF60	Puf60	-	1.45953	0.554148	-0.384664	4.02648	3.52317	3.62822	3.40036	3.81847	3.39565	32.1322	31.5884	31.8154	31.4235	31.8765	31.1812	8.92372	31.9414	31.3977	3	3	-0.421071	-0.534851	-0.655944	16	39.2	60.248	0	138.83
2042	Q3UF75;Q9EPC1	Alpha-parvin	Parva	-	0.276269	1	-0.693423	-0.0227032	-0.673078	-0.415241	-0.859796	-2.11046	-3.0958	28.083	27.3921	27.772	27.1634	25.9475	24.6898	7.76518	27.2675	26.4151	3	3	-0.593115	-0.725756	NaN	4	17	38.361	0	32.108
2043	Q3UF95;Q9Z1R2;G3UYQ2;G3UZT6;A0A1B0GX81	Large proline-rich protein BAG6	Bag6	-	0.836633	1	-0.336894	3.58933	3.26738	4.02942	3.63896	3.95875	3.66047	31.6951	31.3326	32.2166	31.6621	32.0167	31.446	8.82075	31.9761	31.4803	3	3	-0.376751	-0.569865	-0.6092	21	23	119.14	0	101.18
2045	Q3UFM5	Nucleolar MIF4G domain-containing protein 1	Nom1	-	0.0668629	1	-0.117101	-2.69288	-3.06938	-1.37349	-1.5431	-2.57999	-2.38519	25.4129	24.9958	26.8137	26.4801	25.478	25.4004	6.92739	25.9015	25.6254	3	3	NaN	-0.384621	NaN	2	3	95.959	0.00030647	2.5628
2046	Q3UFS0	Protein zyg-11 homolog B	Zyg11b	-	0.201109	1	-0.144853	-1.26261	-1.55624	-1.80947	-1.32381	-1.46421	-2.0908	26.8431	26.509	26.3777	26.6994	26.5938	25.6948	7.18588	26.6049	26.301	3	3	0.0862402	-0.120451	-0.60621	3	6.9	83.99	0	15.314
2048	Q3UGB5;Q9JII5	DAZ-associated protein 1	Dazap1	-	0.072363	1	0.0941137	-0.548248	-0.440518	-0.603729	-0.408107	0.472712	0.4517	27.5575	27.6247	27.5835	27.6151	28.5307	28.2373	8.18053	27.8906	27.8257	3	3	NaN	NaN	-0.465799	2	6.9	43.157	0	11.234
2049	Q3UGC7;Q66JS6	Eukaryotic translation initiation factor 3 subunit J-A;Eukaryotic translation initiation factor 3 subunit J-B	Eif3j1;Eif3j2	-	0.390868	1	-0.556197	3.32905	2.65253	3.62295	3.07463	2.16083	1.71707	31.4348	30.7178	31.8102	31.0978	30.2188	29.5026	8.95913	31.1546	30.4394	3	3	-0.649571	-0.50623	-0.803494	8	35.2	29.343	0	48.578
2052	Q5SV64;Q3UH59;Q61879	Myosin-10	Myh10	-	0.170142	1	-0.268419	1.88016	1.60246	3.15762	2.86151	3.11741	2.88595	29.9859	29.6677	31.3448	30.8847	31.1754	30.6715	8.01068	30.8354	30.408	3	3	-0.251676	-0.38628	-0.553511	35	21.4	232.47	0	178.1
2054	Q3UH70;Q9ESU6;B0V2V8;B0V2V6	Bromodomain-containing protein 4	Brd4	-	1.42718	0.565347	-0.325441	0.418505	0.217372	0.492014	0.177861	0.751141	0.290102	28.5243	28.2826	28.6792	28.201	28.8091	28.0757	7.66201	28.6709	28.1864	3	3	-0.378682	-0.773639	-0.756306	7	6.1	156.05	0	18.201
2057	Q3UHJ0	AP2-associated protein kinase 1	Aak1	-	0.177393	1	0.402543	-1.87647	-1.62513	-1.22807	-0.661977	-3.22676	-2.83656	26.2293	26.4401	26.9591	27.3612	24.8312	24.949	7.14842	26.0065	26.2501	3	3	0.334797	0.382723	NaN	3	5.3	103.35	0	32.368
2059	Q3UHU8;G3UYD0;Q9ESZ8	General transcription factor II-I	Gtf2i	-	0.0981363	1	-0.069191	0.948599	0.846141	0.463644	0.182483	0.528072	0.704119	29.0543	28.9114	28.6509	28.2056	28.5861	28.4897	7.72925	28.7638	28.5356	3	3	-0.337867	-0.495776	-0.440968	8	9.5	108.35	0	23.777
2060	Q3UHX2	28 kDa heat- and acid-stable phosphoprotein	Pdap1	-	1.94809	0.166521	-0.494619	3.56539	3.1555	3.78029	3.29626	3.5837	2.99377	31.6711	31.2207	31.9675	31.3194	31.6417	30.7793	9.41003	31.7601	31.1065	3	3	-0.471969	-0.567361	-0.770141	7	45.9	20.605	0	62.422
2061	Q3UI43	BRISC and BRCA1-A complex member 1	Babam1	-	1.39789	0.578229	0.289382	0.39473	0.705926	0.646523	0.780097	0.342813	0.766188	28.5005	28.7712	28.8337	28.8033	28.4008	28.5518	8.10254	28.5783	28.7087	3	3	0.0922074	-0.0014001	-0.244719	3	10.2	36.793	0.00031309	2.753
2062	Q3UI84;Q99J62	Replication factor C subunit 4	Rfc4	-	0.214444	1	0.33767	-1.70721	-1.30787	-0.27202	0.0146818	-0.476303	-0.149332	26.3985	26.7574	27.9152	28.0378	27.5817	27.6362	7.80166	27.2985	27.4771	3	3	0.411318	0.0558898	0.0672257	3	7	40.918	0	5.2658
2063	Q3UID0;Q6PDG5	SWI/SNF complex subunit SMARCC2	Smarcc2	-	0.52405	1	-0.435546	1.30314	1.03997	0.581671	0.275167	1.53628	0.799314	29.4089	29.1052	28.7689	28.2983	29.5943	28.5849	7.78492	29.2573	28.6628	3	3	-0.497303	-0.540254	-0.874851	14	15.5	124.68	0	44.694
2064	Q3UJB0		Sf3b2	-	2.70269	0.0388889	-0.398605	4.8324	4.34986	4.85764	4.47926	4.86816	4.53327	32.9381	32.4151	33.0449	32.5024	32.9262	32.3188	8.9941	32.9697	32.4121	3	3	-0.292546	-0.377876	-0.501361	21	28.8	98.197	0	89.756
2065	Q3UJQ9;Q9D0K2	Succinyl-CoA:3-ketoacid-coenzyme A transferase;Succinyl-CoA:3-ketoacid coenzyme A transferase 1, mitochondrial	Oxct1	-	1.46623	0.54791	0.256141	-1.62328	-1.39125	-1.737	-1.58923	-1.7676	-1.37897	26.4825	26.674	26.4502	26.4339	26.2904	26.4066	7.42146	26.4077	26.5048	3	3	NaN	NaN	NaN	1	4.3	52.278	0	55.509
2066	Q3UK02;Q99N94	39S ribosomal protein L9, mitochondrial	Mrpl9	-	0.0577294	1	0.197669	-2.85828	-2.79405	-0.508053	-0.0755091	-0.398024	-0.301788	25.2475	25.2712	27.6792	27.9477	27.66	27.4838	7.77537	26.8622	26.9009	3	3	NaN	0.147307	NaN	2	10.1	30.839	0	19.881
2067	Q3UK98;Q9DBY5	Chromobox protein homolog 6	Cbx6	-	0.053237	1	-0.0352249	0	-0.0768023	0.0352993	0.00627995	-0.488346	-0.488199	28.1057	27.9884	28.2225	28.0294	27.5696	27.2974	7.94751	27.966	27.7717	3	3	-0.0349435	-0.31563	NaN	1	4	42.479	0	25.26
2068	Q3UKC1	Tax1-binding protein 1 homolog	Tax1bp1	-	0.341406	1	0.196578	2.02537	2.22103	2.50092	2.65828	2.54601	2.78272	30.1311	30.2863	30.6881	30.6814	30.604	30.5683	8.2992	30.4744	30.512	3	3	0.226139	0.0184917	-0.0372067	17	23.8	93.629	0	58.882
2071	Q3UL50;Q8VCG3;A0A1B0GS18	WD repeat-containing protein 74	Wdr74	-	0.0967797	1	-0.0954285	-0.956461	-1.03457	-1.73791	-1.94879	-1.30816	-1.30545	27.1493	27.0307	26.4493	26.0744	26.7498	26.4801	7.56077	26.7828	26.5284	3	3	-0.161782	NaN	NaN	3	12.1	37.791	0	19.987
2073	Q3ULJ3		Upf3a	-	0.0433818	1	0.0211665	-2.12697	-2.07419	-2.1023	-2.13607	-1.78188	-1.73738	25.9788	25.991	26.0849	25.8871	26.2761	26.0482	7.29761	26.1133	25.9754	3	3	NaN	NaN	NaN	1	2.8	48.753	0.00030139	2.3792
2075	Q3UM18	Large subunit GTPase 1 homolog	Lsg1	-	0.104996	1	0.397195	-3.65596	-3.01575	-1.03386	-0.678473	-0.267384	-0.0713902	24.4498	25.0495	27.1533	27.3447	27.7906	27.7142	7.37486	26.4646	26.7028	3	3	NaN	0.0844725	-0.429362	4	5.6	73.156	0	7.9515
2076	Q3UM45;F6TGJ2	Protein phosphatase 1 regulatory subunit 7	Ppp1r7	-	0.304432	1	-0.396587	-0.24025	-0.450871	1.04238	0.439126	0.978127	0.602236	27.8655	27.6144	29.2296	28.4623	29.0361	28.3878	8.04902	28.7104	28.1548	3	3	NaN	-0.52338	-0.612439	6	21.6	41.291	0	29.833
2077	Q3UMP4;Q9CY58;A0A0N4SV32;A0A0N4SWH2;A0A0N4SUQ1;A0A0N4SUN8;A0A0N4SV40	Plasminogen activator inhibitor 1 RNA-binding protein	Serbp1	-	0.105903	1	-0.0498403	5.2176	5.12863	5.57418	5.50704	5.19099	5.19759	33.3233	33.1939	33.7614	33.5302	33.249	32.9832	9.59065	33.4446	33.2357	3	3	-0.0821635	-0.23055	-0.375628	21	52.9	44.005	0	245.4
2080	S4R2U9;S4R189;Q3UPH7	Rho guanine nucleotide exchange factor 40	Arhgef40	-	0.745884	1	0.359255	-3.33815	-3.07266	-3.44417	-3.41663	-3.44649	-2.66176	24.7676	24.9926	24.743	24.6065	24.6115	25.1238	6.58708	24.7074	24.9076	3	3	NaN	NaN	NaN	1	1.1	129.47	0.0003013	2.3775
2081	Q3UPL0;S4R2A9	Protein transport protein Sec31A	Sec31a	-	0.172281	1	0.241146	3.0128	3.31115	2.07146	2.28952	1.83407	2.04111	31.1185	31.3764	30.2587	30.3127	29.8921	29.8267	8.28715	30.4231	30.5052	3	3	0.113434	-0.116129	-0.153206	16	14.6	133.57	0	75.096
2083	Q3UQ28;A0A1W2P6L9	Peroxidasin homolog	Pxdn	-	0.0184298	0.997974	-0.039964	1.42561	1.36006	0.70323	0.659984	2.44239	2.43129	29.5314	29.4253	28.8904	28.6831	30.5004	30.2169	7.8403	29.6407	29.4418	3	3	0.0673633	-0.141923	-0.26531	10	8.5	165.1	0	35.614
2088	Q3UX10	Tubulin alpha chain-like 3	Tubal3	-	0.126569	1	0.23517	-2.34519	-1.8125	-0.894751	-0.860564	-0.571831	-0.433193	25.7606	26.2527	27.2925	27.1626	27.4862	27.3524	7.54717	26.8464	26.9226	3	3	NaN	NaN	-0.0588787	2	5.4	49.988	0.00033156	3.4098
2091	Q3UZ39	Leucine-rich repeat flightless-interacting protein 1	Lrrfip1	-	0.114017	1	-0.110345	2.21986	2.08938	1.55607	1.28971	2.12008	2.18588	30.3256	30.1546	29.7433	29.3129	30.1781	29.9714	8.27293	30.0823	29.813	3	3	-0.195005	-0.332535	-0.347582	10	21.9	79.248	0	156.67
2093	Q3V113;Q80V76		Pygo2	-	0.216971	1	-0.331266	0.220543	-0.28247	-0.54994	-1.08597	0.574263	0.619507	28.3263	27.7828	27.6373	26.9372	28.6323	28.4051	8.22433	28.1986	27.7083	3	3	-0.27535	NaN	-0.49932	2	7.9	37.537	0	5.7894
2094	Q3V117;Q91V92;Q3TS02	ATP-citrate synthase	Acly	-	0.315486	1	-0.305643	3.22905	2.96799	3.33761	2.9573	2.42298	2.14741	31.3348	31.0332	31.5248	30.9805	30.481	29.933	8.32352	31.1135	30.6489	3	3	-0.320612	-0.504469	-0.535896	22	22.2	120.79	0	76.1
2095	Q3V1H1	Cytoskeleton-associated protein 2	Ckap2	-	0.0589884	1	0.0879281	2.63704	2.61294	1.9041	2.23202	3.33281	3.29276	30.7428	30.6782	30.0913	30.2552	31.3908	31.0783	8.44025	30.7416	30.6706	3	3	-0.0500543	-0.113317	-0.322181	14	25.9	74.028	0	58.485
2096	Q3V1V3	ESF1 homolog	Esf1	-	0.457759	1	0.17018	1.32499	1.3287	1.49315	1.52857	1.38104	1.85245	29.4307	29.3939	29.6804	29.5517	29.439	29.638	8.08672	29.5167	29.5279	3	3	-0.479814	-0.838873	-0.474653	10	10.1	98.047	0	20.852
2097	Q3V300	Kinesin-like protein KIF22	Kif22	-	0.426084	1	-0.361716	1.22598	0.925851	2.09132	1.70853	1.97201	1.56977	29.3317	28.9911	30.2785	29.7317	30.03	29.3553	8.15854	29.8801	29.3594	3	3	-0.415576	-0.572995	-0.744366	14	33.8	73.189	0	223.66
2098	Q3V3R1	Monofunctional C1-tetrahydrofolate synthase, mitochondrial	Mthfd1l	-	0.74724	1	0.514795	2.69904	2.74171	2.94065	3.33157	2.686	3.79679	30.8048	30.8069	31.1279	31.3547	30.744	31.5824	8.40939	30.8922	31.248	3	3	-0.0582026	-0.257545	-0.343128	15	16.1	105.73	0	46.298
2100	Q3V4D5;B1AUY9;B1AUZ1;Q9CQX6;Q3UX61	N-alpha-acetyltransferase 11	Naa10;Gm16286;Naa11	-	0.0604647	1	-0.182164	-2.02362	-2.23593	-0.94412	-1.06336	0.529968	0.315027	26.0821	25.8293	27.2431	26.9598	28.588	28.1006	8.04583	27.3044	26.9632	3	3	NaN	-0.170313	-0.57308	3	19.6	24.821	0	18.04
2102	Q4FK66	Pre-mRNA-splicing factor 38A	Prpf38a	-	0.0741	1	-0.107696	-3.73542	-4.13384	-3.9636	-3.69674	-2.74919	-2.94072	24.3703	23.9314	24.2236	24.3264	25.3088	24.8448	7.02999	24.6342	24.3676	3	3	NaN	NaN	NaN	2	6.4	37.436	0.00032415	3.1472
2105	Q4PZA2	Endothelin-converting enzyme 1	Ece1	-	2.50371	0.0575714	0.589352	-1.07204	-0.642203	-1.24173	-0.559432	-1.05582	-0.399902	27.0337	27.423	26.9455	27.4637	27.0022	27.3857	7.35056	26.9938	27.4241	3	3	0.99769	0.943209	0.553164	2	3.6	87.072	0	13.068
2106	Q4VAA2;A0A087WNP6	Protein CDV3	Cdv3	-	0.0855371	1	-0.115786	2.1052	1.98126	1.93567	1.83685	3.03597	2.91137	30.2109	30.0465	30.1229	29.86	31.094	30.6969	8.70039	30.4759	30.2011	3	3	-0.105442	-0.236554	-0.527762	7	33.5	29.729	0	89.804
2107	Q4VBE8	WD repeat-containing protein 18	Wdr18	-	0.119757	1	-0.146756	1.5889	1.55132	1.33414	1.17226	0.629368	0.388559	29.6946	29.6165	29.5214	29.1954	28.6874	28.1741	8.30246	29.3011	28.9954	3	3	-0.199918	-0.39121	-0.525372	5	16.2	47.211	0	37.211
2108	Q4VC33	Macrophage erythroblast attacher	Maea	-	0.011733	1	0.0533504	-1.79345	-1.56547	2.01068	1.92424	-0.240969	-0.222454	26.3123	26.4998	30.1979	29.9474	27.817	27.5631	8.09764	28.1091	28.0034	3	3	NaN	-0.278356	-0.302618	4	10.4	45.336	0	14.024
2109	Q501J7;A0A0A0MQJ4	Phosphatase and actin regulator 4	Phactr4	-	0.0306009	0.999955	0.0777327	-1.58036	-1.62152	-2.0414	-1.93965	-0.101559	0.0710545	26.5254	26.4437	26.1458	26.0835	27.9564	27.8566	7.40406	26.8759	26.7946	3	3	NaN	-0.100005	-0.178257	4	7.6	76.631	0	9.0235
2110	Q505D7	Optic atrophy 3 protein homolog	Opa3	-	0.44844	1	-0.118569	-0.00224876	-0.229594	-0.0213032	-0.162631	0.105616	0.118582	28.1035	27.8356	28.1659	27.8605	28.1636	27.9041	8.30767	28.1443	27.8668	3	3	NaN	NaN	NaN	1	3.9	20.11	0.0082305	1.3762
2112	Q569Z6;Q8BZN7	Thyroid hormone receptor-associated protein 3	Thrap3	-	0.190553	1	0.17011	2.05416	2.10379	2.24211	2.37917	2.71915	3.04279	30.1599	30.169	30.4293	30.4023	30.7771	30.8284	8.32168	30.4555	30.4666	3	3	0.0437644	-0.0594198	-0.0850222	15	17.7	108.18	0	41.427
2113	Q56A08;F6XU64	G patch domain and KOW motifs-containing protein	Gpkow	-	0.038182	0.998142	0.0953147	-0.643732	-0.622457	-2.25589	-2.21093	-2.68321	-2.4635	27.462	27.4428	25.9313	25.8122	25.3748	25.3221	7.36224	26.256	26.1924	3	3	0.304277	NaN	NaN	2	4.5	53.831	0.00034282	3.8817
2116	Q5DTM8;A2AIR2;A0A0U1RPJ4;A0A0X1KG60;Q3U319	E3 ubiquitin-protein ligase BRE1A;E3 ubiquitin-protein ligase BRE1B	Rnf20;Rnf40	-	0.0926887	1	-0.183744	0.133343	-0.0624628	0.55971	0.50936	-0.994667	-1.29975	28.2391	28.0028	28.7469	28.5325	27.0633	26.4858	7.4955	28.0164	27.6737	3	3	-0.314607	-0.333462	NaN	4	4.6	113.52	0	29.138
2117	Q5DTT3	Protein FAM208B	Fam208b	-	0.0686762	1	-0.292359	-1.09822	-1.64009	-1.37165	-1.74099	-4.62002	-4.58589	27.0075	26.4251	26.8156	26.2822	23.438	23.1997	6.5772	25.7537	25.3023	3	3	-0.402493	NaN	NaN	3	1.8	264.28	0	13.559
2118	Q5EBG6	Heat shock protein beta-6	Hspb6	-	0.887255	1	-0.649364	-2.29506	-2.53767	-2.41541	-3.04449	-1.47007	-2.54646	25.8107	25.5275	25.7718	24.9787	26.5879	25.2391	7.68389	26.0568	25.2484	3	3	NaN	NaN	NaN	1	6.2	17.521	0.00030093	2.3699
2121	Q5F2D9;Q91YI4	Beta-arrestin-2	Arrb2	-	0.206025	1	-0.282111	-0.436085	-0.62396	-1.1206	-1.65255	-1.71635	-1.84286	27.6697	27.4413	27.0666	26.3706	26.3416	25.9427	7.56574	27.026	26.5849	3	3	-0.297396	NaN	NaN	2	6.2	45.726	0	18.717
2122	Q5F2E7	Nuclear fragile X mental retardation-interacting protein 2	Nufip2	-	0.21193	1	-0.481352	1.84277	1.21133	0.793417	0.158706	-0.525839	-0.703741	29.9485	29.2766	28.9806	28.1819	27.5322	27.0818	8.04088	28.8204	28.1801	3	3	-0.716481	-0.834519	NaN	6	10.3	75.656	0	26.728
2123	Q5F2E8	Serine/threonine-protein kinase TAO1	Taok1	-	1.00422	1	-0.476676	-0.278996	-0.444427	-0.36319	-0.536391	0.070797	-1.0206	27.8267	27.6208	27.824	27.4868	28.1288	26.765	7.43433	27.9265	27.2908	3	3	-0.441674	-0.465401	-1.11129	4	5.1	116.05	0	18.01
2124	Q5NC05	Transcription termination factor 2	Ttf2	-	0.838849	1	0.184594	-2.84584	-2.49625	-2.54583	-2.51692	-2.80269	-2.62741	25.2599	25.569	25.6414	25.5062	25.2553	25.1582	6.6638	25.3855	25.4111	3	3	NaN	NaN	NaN	1	1.1	125.53	0.00088339	2.127
2125	Q5NCR9	Nuclear speckle splicing regulatory protein 1	Nsrp1	-	0.296721	1	-0.365426	-1.83342	-2.09434	-1.77076	-2.25178	-0.755907	-1.11024	26.2723	25.9709	26.4164	25.7714	27.3021	26.6753	7.43083	26.6636	26.1392	3	3	NaN	NaN	NaN	3	8.3	63.798	0	21.734
2130	Q5RKN9;P47753	F-actin-capping protein subunit alpha-1	Capza1	-	0.0795615	1	0.312831	0.589136	0.883096	-2.79844	-2.48385	-1.43628	-1.10634	28.6949	28.9483	25.3888	25.5393	26.6217	26.6792	7.98502	26.9018	27.0556	3	3	0.373732	NaN	NaN	3	17.1	32.953	0	13.551
2133	Q5SF07;A6X8Z3	Insulin-like growth factor 2 mRNA-binding protein 2	Igf2bp2	-	0.428517	1	0.637937	-1.26368	-0.195546	-0.164312	0.311675	0.597071	0.966757	26.8421	27.8697	28.0229	28.3348	28.6551	28.7523	7.82042	27.84	28.3189	3	3	0.721591	0.445091	0.260026	6	12.5	65.583	0	37.435
2134	Q5SFM8	RNA-binding protein 27	Rbm27	-	0.467236	1	-0.51921	-0.798355	-1.35689	-0.428013	-0.83978	0.379272	-0.20805	27.3074	26.7083	27.7592	27.1834	28.4373	27.5775	7.49496	27.8346	27.1564	3	3	NaN	NaN	-0.850663	3	3.1	118.55	0	8.269
2135	Q5SQ20;Q9EQ61	Pescadillo homolog	Pes1	-	0.244265	1	-0.43294	0.316553	-0.0978117	1.35304	1.23863	2.12174	1.3517	28.4223	27.9674	29.5402	29.2618	30.1797	29.1373	8.13868	29.3808	28.7888	3	3	-0.57248	-0.448154	-0.860242	7	14.3	68.23	0	32.233
2136	Q5SRX1;Q5SXA4;Q5SXA5	TOM1-like protein 2	Tom1l2	-	0.333059	1	0.221966	-1.0288	-0.629434	-0.556797	-0.324071	-1.10028	-1.06648	27.0769	27.4358	27.6304	27.6991	26.9577	26.7191	7.67324	27.2217	27.2847	3	3	0.360758	0.339935	NaN	4	12.8	55.662	0	24.356
2137	Q5SS83;Q60634	Flotillin-2	Flot2	-	0.241497	1	0.456785	-1.45897	-1.13163	-1.07136	-1.11936	-3.23151	-2.14049	26.6468	26.9336	27.1158	26.9038	24.8265	25.6451	7.3369	26.1964	26.4942	3	3	0.00100953	-0.441223	NaN	3	7	47.116	0	5.4502
2138	Q5SSI6	U3 small nucleolar RNA-associated protein 18 homolog	Utp18	-	0.0552566	1	-0.130502	1.49135	1.46845	0.201656	0.0469351	2.17508	1.96119	29.5971	29.5337	28.3889	28.0701	30.2331	29.7468	8.19485	29.4063	29.1168	3	3	0.018919	-0.266941	-0.471509	7	14.1	61.217	0	43.127
2139	Q5SSW2	Proteasome activator complex subunit 4	Psme4	-	0.0230903	1	-0.107858	-2.76038	-2.27381	-0.461876	-0.676612	-4.0544	-4.64981	25.3454	25.7914	27.7253	27.3465	24.0036	23.1358	6.74229	25.6914	25.4246	3	3	0.583519	-0.153976	NaN	5	3.1	211.19	0	7.0205
2140	Q5SSZ5	Tensin-3	Tns3	-	0.0940538	1	0.265039	0.798717	1.21735	0.505211	1.0067	-1.15856	-1.28356	28.9045	29.2826	28.6924	29.0299	26.8994	26.502	7.64819	28.1654	28.2715	3	3	0.0422241	-0.126959	-0.18259	6	6.1	155.59	0	41.718
2142	Q5SUF2	Luc7-like protein 3	Luc7l3	-	0.318617	1	-0.37801	2.42332	1.93794	2.64824	2.35073	1.5258	1.17466	30.5291	30.0032	30.8355	30.3739	29.5838	28.9602	8.58218	30.3161	29.7791	3	3	-0.447151	-0.593159	-0.613255	8	21.1	51.45	0	56.375
2143	Q5SUH7;Q5SUH6;Q99KN9	Clathrin interactor 1	Clint1	-	0.14602	1	-0.144218	2.42843	2.41949	2.93727	2.81987	3.46356	3.15723	30.5342	30.4847	31.1245	30.843	31.5215	30.9428	8.75348	31.0601	30.7568	3	3	-0.218028	-0.459338	-0.614028	12	25.5	67.73	0	62.136
2145	Q5SUT0;Q5SUS9;Q61545	RNA-binding protein EWS	Ewsr1	-	0.281347	1	-0.187575	1.91395	1.59217	1.90574	1.83543	2.44656	2.27593	30.0197	29.6574	30.093	29.8586	30.5046	30.0615	8.59549	30.2057	29.8592	3	3	-0.23138	-0.127542	-0.369576	6	13.3	64.988	0	17.712
2146	Q5SUW3;Q60760	Growth factor receptor-bound protein 10	Grb10	-	0.553097	1	1.27365	-0.770908	0.366668	-0.0288925	1.16646	-2.6122	-1.12417	27.3348	28.4319	28.1583	29.1896	25.4458	26.6614	7.77143	26.9796	28.0943	3	3	NaN	1.06564	1.65338	4	10.2	62.258	0	34.146
2147	Q5SVQ0	Histone acetyltransferase KAT7	Kat7	-	0.592512	1	-0.487535	0.573042	-0.0682669	0.0568333	-0.590154	-0.512669	-0.686979	28.6788	27.997	28.244	27.433	27.5453	27.0986	7.72407	28.1561	27.5095	3	3	-0.656081	-0.617941	-0.435202	5	13.5	70.641	0	85.359
2150	Q5SWD9	Pre-rRNA-processing protein TSR1 homolog	Tsr1	-	0.0378384	0.996156	-0.0714658	0.331476	0.262393	0.360577	0.412629	-0.912199	-1.10957	28.4372	28.3276	28.5478	28.4358	27.1458	26.676	7.75627	28.0436	27.8131	3	3	-0.270504	-0.23545	-0.487136	4	4.5	92.104	0	9.7443
2151	Q5SWN2;Q8VEE4	Replication protein A 70 kDa DNA-binding subunit;Replication protein A 70 kDa DNA-binding subunit, N-terminally processed	Rpa1	-	0.00804553	1	0.00370598	2.15965	2.21872	2.3818	2.36712	2.02345	1.99018	30.2654	30.2839	30.569	30.3903	30.0814	29.7757	8.42144	30.3053	30.15	3	3	-0.0505174	-0.190059	-0.386581	8	14.4	71.413	0	37.271
2152	Q5SWU9	Acetyl-CoA carboxylase 1;Biotin carboxylase	Acaca	-	0.142653	1	-0.0847677	0.625267	0.424382	0.440178	0.349774	0.883213	0.920198	28.731	28.4896	28.6274	28.3729	28.9412	28.7058	7.3217	28.7665	28.5228	3	3	-0.218296	-0.607375	-0.425346	12	6.9	265.25	0	73.26
2153	Q5SX75;Q60716	Prolyl 4-hydroxylase subunit alpha-2	P4ha2	-	0.0430773	1	0.0638339	-0.000650406	0.0360689	0.832855	0.944085	1.19233	1.23588	28.1051	28.1013	29.0201	28.9672	29.2503	29.0214	7.98929	28.7918	28.6967	3	3	-0.172116	-0.063952	-0.292298	6	12.7	61.014	0	16.869
2155	Q5SXR6;Q68FD5	Clathrin heavy chain;Clathrin heavy chain 1	Cltc	-	0.0505359	1	-0.00664775	4.49249	4.46721	4.5531	4.60115	4.53112	4.48841	32.5982	32.5324	32.7403	32.6243	32.5891	32.274	8.62741	32.6426	32.4769	3	3	-0.149761	-0.32974	-0.357622	33	26.3	191.98	0	289.77
2157	Q5XJY5	Coatomer subunit delta	Arcn1	-	0.224115	1	0.229558	1.38449	1.64687	2.06279	2.32689	2.38405	2.54624	29.4902	29.7121	30.25	30.3501	30.442	30.3318	8.41925	30.0608	30.1313	3	3	0.274888	0.063779	-0.288822	10	19	57.229	0	23.385
2159	Q60597;Z4YJV4	2-oxoglutarate dehydrogenase, mitochondrial	Ogdh	-	0.0449113	1	-0.0704651	1.18829	1.13953	2.36852	2.36024	2.29712	2.14276	29.294	29.2048	30.5557	30.3834	30.3551	29.9283	8.16967	30.0683	29.8388	3	3	-0.126706	-0.278636	-0.415826	15	16.1	116.45	0	56.125
2160	Q60598;Q921L6	Src substrate cortactin	Cttn	-	0.397584	1	-0.094951	3.47234	3.30035	3.66192	3.50068	3.53585	3.58422	31.5781	31.3656	31.8491	31.5238	31.5938	31.3698	8.86251	31.6737	31.4197	3	3	-0.093017	-0.217306	-0.317732	11	20.5	61.249	0	38.051
2162	Q60668;F6ZV59;G5E8G0;G3X9W0;F6SHF3	Heterogeneous nuclear ribonucleoprotein D0	Hnrnpd	-	0.365305	1	-0.207013	3.58396	3.37389	3.13673	2.959	3.71502	3.48178	31.6897	31.4391	31.3239	30.9822	31.773	31.2673	9.12759	31.5956	31.2295	3	3	-0.194741	-0.39914	-0.456405	9	27.9	38.354	0	58.814
2163	Q60692	Proteasome subunit beta type-6	Psmb6	-	0.868369	1	-0.340186	3.49922	3.14072	3.07902	2.70396	3.35007	3.06308	31.605	31.2059	31.2662	30.7271	31.4081	30.8486	9.13139	31.4264	30.9272	3	3	-0.402226	-0.500585	-0.606386	7	31.5	25.378	0	30.827
2164	Q60715;E9Q7B0	Prolyl 4-hydroxylase subunit alpha-1	P4ha1	-	0.00749779	1	0.00756391	2.58338	2.65327	2.05701	1.99415	2.79095	2.80662	30.6891	30.7185	30.2442	30.0173	30.8489	30.5922	8.57561	30.5941	30.4427	3	3	0.0229004	-0.143389	-0.292581	11	24.3	60.909	0	56.291
2165	Q60737	Casein kinase II subunit alpha	Csnk2a1	-	0.324952	1	-0.268574	2.48225	2.30867	2.50016	2.27746	3.30899	2.89956	30.588	30.3739	30.6874	30.3006	31.367	30.6851	8.7681	30.8808	30.4532	3	3	-0.154811	-0.386959	-0.50867	8	29.4	45.133	0	87.502
2166	Q60749	KH domain-containing, RNA-binding, signal transduction-associated protein 1	Khdrbs1	-	0.0221833	1	0.0119553	2.95053	3.05116	2.55606	2.59482	2.79884	2.69531	31.0563	31.1164	30.7433	30.618	30.8568	30.4809	9.01737	30.8855	30.7384	3	3	-0.115254	-0.200979	-0.365593	5	14	48.37	0	45.607
2171	Q60838	Segment polarity protein dishevelled homolog DVL-2	Dvl2	-	0.00598422	1	0.0165278	-1.14119	-1.174	-0.6413	-0.645089	-2.81176	-2.72558	26.9646	26.8912	27.5459	27.3781	25.2462	25.06	7.36834	26.5856	26.4431	3	3	-0.0518328	-0.0558912	NaN	4	6.7	78.86	0	13.168
2172	Q60848	Lymphocyte-specific helicase	Hells	-	0.188161	1	0.121183	1.79679	1.81329	2.20533	2.22423	1.49539	1.82353	29.9025	29.8785	30.3925	30.2474	29.5534	29.6091	8.17482	29.9495	29.9117	3	3	0.103128	-0.119996	0.0284277	12	17.8	95.125	0	44.865
2174	Q60855;F7D1J2	Receptor-interacting serine/threonine-protein kinase 1	Ripk1	-	0.686596	1	-0.344779	-0.38308	-0.57447	-0.727461	-1.05487	-0.131445	-0.646982	27.7227	27.4908	27.4597	26.9683	27.9265	27.1386	7.52115	27.703	27.1992	3	3	-0.243557	-0.495491	-0.769797	3	5.5	74.854	0	11.761
2175	Q60864	Stress-induced-phosphoprotein 1	Stip1	-	1.02227	1	-0.25088	6.33776	6.12241	6.21914	5.96919	6.09388	5.80656	34.4435	34.1876	34.4064	33.9923	34.1519	33.5921	9.52854	34.3339	33.924	3	3	-0.370023	-0.44721	-0.519342	25	46.4	62.581	0	143.33
2176	Q60865	Caprin-1	Caprin1	-	0.137493	1	-0.20962	4.4835	4.29625	3.31055	3.0558	3.30189	3.11503	32.5892	32.3615	31.4978	31.079	31.3599	30.9006	9.02098	31.8156	31.447	3	3	-0.206129	-0.283545	-0.392137	14	27.9	78.168	0	105.11
2177	Q60902;A0A1D5RLS1	Epidermal growth factor receptor substrate 15-like 1	Eps15l1	-	0.0130641	1	0.00162443	1.71721	1.75725	1.82398	1.77971	1.82072	1.82982	29.823	29.8225	30.0112	29.8029	29.8787	29.6154	8.059	29.9043	29.7469	3	3	-0.199686	-0.353063	-0.4353	16	23.3	99.307	0	152.97
2178	Q60932;F2Z471	Voltage-dependent anion-selective channel protein 1	Vdac1	-	1.26189	0.71513	-0.329947	-0.715073	-1.24224	-0.787546	-0.865375	-0.606077	-0.990925	27.3907	26.823	27.3997	27.1578	27.4519	26.7946	7.73403	27.4141	26.9251	3	3	-0.437545	-0.436647	-0.651473	3	11.5	32.351	0	11.935
2180	Q6NZM8;Q60967	Bifunctional 3-phosphoadenosine 5-phosphosulfate synthase 1;Sulfate adenylyltransferase;Adenylyl-sulfate kinase	Papss1	-	0.213658	1	0.336189	-2.18227	-1.68964	-0.968483	-1.04611	-2.7352	-2.14165	25.9235	26.3756	27.2187	26.9771	25.3228	25.6439	7.23568	26.155	26.3322	3	3	NaN	-0.100066	0.454808	3	5.6	68.494	0.00034258	3.8728
2181	Q60972	Histone-binding protein RBBP4	Rbbp4	-	0.0668917	1	-0.0967986	1.45067	1.40719	1.14835	1.06704	0.318636	0.153032	29.5564	29.4724	29.3356	29.0902	28.3766	27.9386	8.38396	29.0895	28.8337	3	3	-0.172896	-0.270939	-0.833927	7	24.9	47.655	0	30.299
2182	Q60973;A2AFI9;A2AFJ1	Histone-binding protein RBBP7	Rbbp7	-	0.0977686	1	-0.144256	4.31474	4.25407	4.16416	4.00007	3.18175	2.97374	32.4205	32.3193	32.3514	32.0232	31.2397	30.7593	9.19907	32.0039	31.7006	3	3	-0.201079	-0.290251	-0.462177	9	28.5	47.789	0	62.448
2184	Q61001	Laminin subunit alpha-5	Lama5	-	0.0531633	1	0.234343	3.94415	3.81435	3.90284	3.79916	0.22036	1.15687	32.0499	31.8796	32.0901	31.8223	28.2783	28.9424	8.04159	30.8061	30.8814	3	3	0.567059	0.379843	0.499272	17	7.4	404.05	0	200.36
2185	Q61024	Asparagine synthetase [glutamine-hydrolyzing]	Asns	-	2.89281	0.0523333	-0.615746	2.66974	1.92298	2.52383	1.94018	2.6348	2.11798	30.7755	29.9882	30.711	29.9633	30.6928	29.9035	8.47956	30.7264	29.9517	3	3	-0.72824	-0.852094	-0.992317	7	14.4	64.282	0	25.75
2187	Q61029	Lamina-associated polypeptide 2, isoforms beta/delta/epsilon/gamma	Tmpo	-	0.0803212	1	0.0468566	3.17627	3.32373	2.76756	2.91606	3.33055	3.17515	31.282	31.389	30.9548	30.9392	31.3885	30.9607	8.83808	31.2084	31.0963	3	3	-0.0576619	-0.280545	-0.418369	9	26.1	50.372	0	52.83
2189	Q61035	Histidine--tRNA ligase, cytoplasmic	Hars	-	0.0460251	1	-0.0304292	1.63604	1.61816	2.18606	2.16119	1.84814	1.7996	29.7418	29.6834	30.3733	30.1844	29.9061	29.5852	8.32875	30.0071	29.8176	3	3	-0.0567463	-0.134604	-0.293677	9	18.1	57.432	0	48.123
2191	Q61074;A0A0J9YVG0	Protein phosphatase 1G	Ppm1g	-	0.0347942	0.99946	0.0214837	1.91103	1.86832	1.68901	1.67669	1.32831	1.4478	30.0168	29.9335	29.8762	29.6999	29.3863	29.2334	8.36271	29.7598	29.6223	3	3	-0.073454	-0.112116	-0.116066	11	25.5	58.727	0	177.43
2192	Q61081;A0A1L1STC0	Hsp90 co-chaperone Cdc37;Hsp90 co-chaperone Cdc37, N-terminally processed	Cdc37	-	0.19934	1	0.161088	2.25335	2.47062	2.81112	2.90671	2.02777	2.19816	30.3591	30.5358	30.9983	30.9299	30.0858	29.9837	8.76556	30.4811	30.4831	3	3	0.175557	0.00719549	-0.208978	6	19.5	44.593	0	60.978
2193	Q61087	Laminin subunit beta-3	Lamb3	-	1.91383	0.172623	1.61307	-1.89335	-0.0645552	-2.17347	-0.994298	-2.68646	-0.855236	26.2124	28.0007	26.0137	27.0289	25.3715	26.9303	7.03918	25.8659	27.32	3	3	1.65673	NaN	NaN	4	3.9	128.9	0	9.0958
2194	Q61112	45 kDa calcium-binding protein	Sdf4	-	0.0918566	1	0.127122	-0.170912	-0.138738	0.562973	0.739398	0.938215	1.11098	27.9348	27.9265	28.7502	28.7626	28.9962	28.8965	8.11109	28.5604	28.5285	3	3	-0.036733	-0.0720277	-0.164561	6	16.1	42.064	0	13.924
2196	Q61140	Breast cancer anti-estrogen resistance protein 1	Bcar1	-	0.617556	1	0.302639	1.24469	1.6299	1.81367	2.03369	1.34051	1.6432	29.3504	29.6951	30.0009	30.0569	29.3985	29.4288	8.06074	29.5833	29.7269	3	3	0.274888	0.0330882	0.0439044	10	15.7	94.284	0	55.244
2199	Q61166	Microtubule-associated protein RP/EB family member 1	Mapre1	-	1.62262	0.367607	-0.33841	3.59393	3.19463	3.6627	3.37024	3.78287	3.4594	31.6997	31.2599	31.8499	31.3934	31.8409	31.245	9.10588	31.7968	31.2994	3	3	-0.347417	-0.399578	-0.744342	8	34.3	30.016	0	102
2201	Q61187;A0A1B0GS09	Tumor susceptibility gene 101 protein	Tsg101	-	0.135895	1	0.420687	1.10669	1.68566	0.316982	1.44226	-0.920578	-1.36277	29.2124	29.7509	28.5042	29.4654	27.1374	26.4228	8.18141	28.2847	28.5464	3	3	-0.621555	-0.727666	NaN	5	13.8	44.123	0	17.017
2202	Q61205;D3Z2X5;D3Z7E6;Q8CA83	Platelet-activating factor acetylhydrolase IB subunit gamma	Pafah1b3	-	0.0585859	1	-0.186808	0.0684738	-0.15466	-2.4625	-2.57675	-0.232634	-0.455679	28.1742	27.9106	25.7247	25.4464	27.8254	27.3299	7.82237	27.2414	26.8956	3	3	-0.21927	NaN	-0.673302	5	25	25.853	0	6.8525
2203	Q61216	Double-strand break repair protein MRE11A	Mre11a	-	0.216908	1	0.307124	-1.59679	-1.44087	-1.31137	-0.968818	-0.425703	-0.00280952	26.509	26.6244	26.8758	27.0543	27.6323	27.7828	7.43592	27.0057	27.1538	3	3	NaN	NaN	-0.0808201	3	3.8	80.222	0	5.1794
2204	Q61249	Immunoglobulin-binding protein 1	Igbp1	-	0.0417064	0.998551	-0.0591418	-0.27742	-0.293885	0.42795	0.338901	0.928997	0.857086	27.8283	27.7713	28.6152	28.3621	28.987	28.6427	8.08214	28.4768	28.2587	3	3	-0.0743195	-0.267548	-0.13424	8	31.5	38.97	0	69.354
2205	Q61286;V9GXC3;V9GX46;V9GWU2;Q3UXQ3	Transcription factor 12	Tcf12	-	0.505421	1	0.419062	0.418541	0.954972	0.0403118	0.290296	-0.418716	0.0520535	28.5243	29.0202	28.2275	28.3135	27.6393	27.8376	7.81555	28.1304	28.3904	3	3	0.332049	-0.0681051	-0.00755059	5	13.6	75.81	0	73.843
2206	Q61292	Laminin subunit beta-2	Lamb2	-	0.980626	1	0.692988	2.8611	3.47173	2.46708	3.1952	1.99187	2.73209	30.9668	31.537	30.6543	31.2184	30.0499	30.5177	8.10332	30.557	31.091	3	3	0.766129	0.658737	0.588613	18	14.2	196.58	0	145.8
2208	Q61398;D3YUE2;A0A0G2JE29;D3YZE3	Procollagen C-endopeptidase enhancer 1	Pcolce	-	0.211564	1	0.160525	4.15959	4.36761	4.50329	4.6834	4.93438	5.02782	32.2653	32.4328	32.6905	32.7066	32.9924	32.8134	9.31167	32.6494	32.6509	3	3	0.201885	0.0419438	-0.0948802	12	31.8	50.167	0	94.727
2209	Q61425	Hydroxyacyl-coenzyme A dehydrogenase, mitochondrial	Hadh	-	0.116288	1	0.364147	0.121592	0.502316	-1.72818	-0.970475	-2.40396	-2.44994	28.2273	28.5675	26.459	27.0527	25.654	25.3356	7.87035	26.7801	26.9853	3	3	0.390668	NaN	NaN	3	8.9	34.463	0	5.0576
2210	Q61466	SWI/SNF-related matrix-associated actin-dependent regulator of chromatin subfamily D member 1	Smarcd1	-	0.125886	1	-0.114128	-1.45774	-1.1725	-1.90237	-2.16733	-1.36673	-1.7294	26.648	26.8927	26.2848	25.8558	26.6913	26.0562	7.2355	26.5414	26.2682	3	3	0.0144981	NaN	-0.252587	3	7	58.244	0	9.624
2211	Q61468	Mesothelin;Megakaryocyte-potentiating factor;Mesothelin, cleaved form	Msln	-	0.300025	1	-0.248144	1.45725	1.34116	1.22577	0.963309	2.08291	1.71704	29.563	29.4064	29.413	28.9865	30.1409	29.5026	8.22456	29.7056	29.2985	3	3	-0.0958358	-0.358528	-0.590658	5	6.9	69.422	0	6.2986
2212	Q61508	Extracellular matrix protein 1	Ecm1	-	1.64163	0.349527	0.834103	2.30378	3.15821	1.99406	2.80239	2.543	3.38256	30.4095	31.2234	30.1813	30.8256	30.601	31.1681	8.55377	30.3973	31.0724	3	3	0.867659	0.684819	0.560421	10	22.4	62.832	0	85.367
2213	Q61550	Double-strand-break repair protein rad21 homolog	Rad21	-	0.0256962	1	0.0395101	1.33269	1.34596	2.38316	2.74201	2.11294	1.85934	29.4384	29.4112	30.5704	30.7652	30.1709	29.6449	8.42444	30.0599	29.9404	3	3	-0.179188	-0.28692	-0.606869	14	27.6	72.082	0	208.94
2214	Q61553	Fascin	Fscn1	-	0.225569	1	0.17745	3.02758	3.18189	3.61426	3.80493	3.70203	3.88941	31.1333	31.2471	31.8015	31.8281	31.76	31.675	8.84343	31.5649	31.5834	3	3	0.107018	-0.00597068	-0.0904803	12	24.1	54.507	0	54.315
2215	Q61554	Fibrillin-1	Fbn1	-	1.34094	0.63054	0.850988	-2.56472	-1.55295	-3.19529	-2.30038	-2.84613	-2.19985	25.541	26.5123	24.9919	25.7228	25.2119	25.5857	6.33244	25.2483	25.9403	3	3	NaN	NaN	NaN	2	0.9	312.3	0	6.3991
2216	Q61576;A2A4H9	Peptidyl-prolyl cis-trans isomerase FKBP10	Fkbp10	-	0.421504	1	0.195008	1.43921	1.83063	1.54123	1.55556	1.12423	1.3035	29.545	29.8959	29.7284	29.5787	29.1822	29.0891	8.1115	29.4852	29.5212	3	3	0.280838	-0.108814	-0.125762	7	12.7	64.697	0	13.727
2217	Q61584;A0A0G2JEP0;A0A0H2UH27	Fragile X mental retardation syndrome-related protein 1	Fxr1	-	0.228796	1	-0.0697829	3.09717	2.8747	3.23921	3.17168	2.9512	3.03185	31.2029	30.9399	31.4264	31.1948	31.0092	30.8174	8.63878	31.2128	30.9841	3	3	-0.217893	-0.262261	-0.189039	13	24.7	76.221	0	98.551
2218	Q61598	Rab GDP dissociation inhibitor beta	Gdi2	-	0.122836	1	-0.0847314	3.64412	3.67948	3.65511	3.53763	3.19167	3.0196	31.7499	31.7447	31.8423	31.5608	31.2497	30.8052	8.82368	31.614	31.3702	3	3	-0.153158	-0.306662	-0.399007	12	27	50.537	0	42.24
2221	Q61655;Q8R3C7;Q8BZY3	ATP-dependent RNA helicase DDX19A	Ddx19a;Ddx19b	-	0.0615381	1	0.0995255	-0.0997677	0.0851736	1.18186	1.41598	1.03851	0.918022	28.006	28.1504	29.3691	29.4391	29.0965	28.7036	8.02995	28.8238	28.7644	3	3	0.480679	0.0712136	-0.173563	6	15.9	53.932	0	27.335
2222	Q8BTS0;Q61656;S4R1I6	Probable ATP-dependent RNA helicase DDX5	Ddx5	-	0.798968	1	-0.106107	6.46895	6.37995	6.34328	6.26204	6.50703	6.35896	34.5747	34.4452	34.5305	34.2852	34.565	34.1445	9.63828	34.5567	34.2916	3	3	-0.154474	-0.303668	-0.455455	27	45.4	69.265	0	159.56
2223	Q61686	Chromobox protein homolog 5	Cbx5	-	0.296666	1	-0.395118	1.82695	1.48834	1.0437	0.452405	2.14889	1.89344	29.9327	29.5536	29.2309	28.4756	30.2069	29.679	8.69151	29.7902	29.236	3	3	-0.303739	-0.67992	-0.568152	5	29.3	22.186	0	19.721
2224	Q61687	Transcriptional regulator ATRX	Atrx	-	0.217775	1	-0.287677	-0.458832	-0.412488	-1.33475	-1.9319	-1.06756	-1.37979	27.6469	27.6527	26.8525	26.0913	26.9904	26.4058	6.85036	27.1633	26.7166	3	3	-0.311936	NaN	-0.790634	4	2.2	278.58	0	22.002
2225	Q61699;E9Q0U7	Heat shock protein 105 kDa	Hsph1	-	0.711638	1	-0.633502	4.5137	3.86719	3.78215	3.12879	3.54162	2.94099	32.6194	31.9324	31.9694	31.1519	31.5996	30.7266	8.6859	32.0628	31.2703	3	3	-0.668662	-0.829921	-0.90336	17	27.3	96.406	0	120.12
2226	Q61733	28S ribosomal protein S31, mitochondrial	Mrps31	-	0.202322	1	-0.1011	0.506535	0.4217	0.614014	0.486741	0.95429	0.863098	28.6123	28.4869	28.8012	28.5099	29.0123	28.6487	8.07236	28.8086	28.5485	3	3	-0.213504	-0.199736	-0.347472	5	16.1	43.88	0	45.289
2227	Q61739;F6VSK8	Integrin alpha-6;Integrin alpha-6 heavy chain;Integrin alpha-6 light chain	Itga6	-	0.725715	1	0.422051	-0.542782	-0.151347	-0.645502	-0.33517	-0.16156	0.402826	27.563	27.9139	27.5417	27.688	27.8964	28.1884	7.39596	27.667	27.9301	3	3	0.345283	0.00719549	0.140255	7	7.9	122.16	0	16.76
2228	Q61753	D-3-phosphoglycerate dehydrogenase	Phgdh	-	0.0505278	1	0.03862	4.76369	4.87892	5.44306	5.47589	5.13132	5.09913	32.8694	32.9441	33.6303	33.4991	33.1893	32.8847	9.43043	33.2297	33.1093	3	3	0.0565835	-0.0973321	-0.339692	10	21.4	56.585	0	67.58
2229	Q61768;E9QAK5	Kinesin-1 heavy chain;Kinesin-like protein	Kif5b	-	0.312705	1	-0.31653	2.08639	1.68957	3.09999	2.64405	2.55367	2.45684	30.1921	29.7548	31.2872	30.6672	30.6117	30.2424	8.19354	30.697	30.2215	3	3	-0.321387	-0.482916	-0.703948	18	22	109.55	0	83.944
2230	Q61792;A2A6H0;A2A6G9;A2A6G7;A2A6G8;A2A6G6	LIM and SH3 domain protein 1	Lasp1	-	0.615289	1	0.295668	3.52114	3.73756	4.01003	4.28562	3.64964	4.04464	31.6269	31.8028	32.1972	32.3088	31.7076	31.8302	9.24536	31.8439	31.9806	3	3	0.235605	0.1503	0.066537	10	34.6	29.994	0	49.419
2232	Q61881	DNA replication licensing factor MCM7	Mcm7	-	0.207408	1	-0.143693	3.48689	3.37982	3.29357	3.09866	3.90793	3.77882	31.5926	31.445	31.4808	31.1218	31.9659	31.5644	8.70747	31.6798	31.3771	3	3	-0.233939	-0.376377	-0.42618	18	31	81.21	0	101.6
2233	Q61884	Meiosis-specific nuclear structural protein 1	Mns1	-	0.0617005	1	-0.130992	-0.88933	-1.3725	0.402534	0.58221	0.345417	0.255939	27.2164	26.6927	28.5897	28.6054	28.4034	28.0415	7.75539	28.0699	27.7799	3	3	-0.548776	-0.0607885	-0.197219	4	7.9	60.235	0	27.675
2234	Q61937;Q9DAY9;Q5SQB0;Q5SQB5	Nucleophosmin	Npm1	-	2.6136	0.0450968	-0.388894	6.76002	6.34802	6.87074	6.49519	6.85184	6.47271	34.8658	34.4132	35.0579	34.5183	34.9098	34.2583	10.1445	34.9445	34.3966	3	3	-0.167523	-0.272716	-0.420704	11	41.8	32.56	0	129.01
2235	Q61990	Poly(rC)-binding protein 2	Pcbp2	-	0.251403	1	-0.310681	4.36474	4.09134	4.61999	4.24806	3.45134	3.16462	32.4705	32.1566	32.8072	32.2712	31.5093	30.9502	9.22544	32.2623	31.7927	3	3	-0.251316	-0.468671	-0.614757	9	32	38.221	0	56.132
2236	Q62048;D3Z375	Astrocytic phosphoprotein PEA-15	Pea15;Pea15a	-	0.474597	1	0.203183	-0.472767	-0.129941	-0.623301	-0.247672	-0.0196228	-0.128527	27.633	27.9353	27.5639	27.7755	28.0384	27.657	8.29486	27.7451	27.7893	3	3	NaN	-0.176935	NaN	2	18.5	15.054	0	11.263
2237	Q62074	Protein kinase C iota type	Prkci	-	0.611277	1	-0.754569	-0.00615692	-0.590701	-0.822515	-1.4321	-1.07766	-2.14724	28.0996	27.4745	27.3647	26.5911	26.9803	25.6383	7.5895	27.4815	26.568	3	3	-0.654535	NaN	NaN	2	5	68.203	0	21.228
2240	Q62093	Serine/arginine-rich splicing factor 2	Srsf2	-	0.0475252	1	-0.172636	-1.39347	-1.47459	-0.719976	-0.622359	1.75413	1.21972	26.7123	26.5906	27.4672	27.4008	29.8121	29.0053	8.35862	27.9972	27.6656	3	3	0.0241777	-0.117396	-0.768936	3	14.5	25.476	0	19.614
2241	Q62095	ATP-dependent RNA helicase DDX3Y	Ddx3y	-	0.0765315	1	-0.0322405	4.4788	4.53749	4.64152	4.54195	4.8755	4.81967	32.5845	32.6027	32.8287	32.5651	32.9335	32.6052	8.9967	32.7823	32.591	3	3	0.0119249	-0.232294	-0.334225	20	35	73.427	0	102.53
2242	Q62141	Paired amphipathic helix protein Sin3b	Sin3b	-	0.988492	1	-0.557208	-0.786848	-1.39867	-0.445841	-0.948668	-1.05786	-1.61483	27.3189	26.6665	27.7414	27.0745	27.0001	26.1707	7.1438	27.3535	26.6373	3	3	-0.300626	-0.721302	-0.651972	4	4.8	126.4	0	37.767
2243	Q62158	Zinc finger protein RFP	Trim27	-	0.201422	1	-0.336727	-0.961023	-1.26836	-0.377714	-0.5943	-1.80543	-2.29169	27.1447	26.7969	27.8095	27.4289	26.2526	25.4939	7.54573	27.0689	26.5732	3	3	-0.56175	-0.291822	NaN	3	7.2	58.512	0	8.631
2244	Q9QUI0;Q62159;A0A0G2JEP8;H3BL56;A0A0A6YXF6	Transforming protein RhoA;Rho-related GTP-binding protein RhoC	Rhoa;Rhoc	-	0.442807	1	0.399482	0.342941	0.64885	0.697828	1.29274	1.28006	1.57769	28.4487	28.7141	28.885	29.3159	29.3381	29.3633	8.62066	28.8906	29.1311	3	3	-0.254788	0.221939	0.0106367	2	11.4	21.782	0.00035211	4.3479
2245	Q62165	Dystroglycan;Alpha-dystroglycan;Beta-dystroglycan	Dag1	-	0.262246	1	0.0537224	2.68022	2.77714	2.54251	2.53229	2.5818	2.65627	30.786	30.8424	30.7297	30.5555	30.6398	30.4418	8.42037	30.7185	30.6132	3	3	0.13829	-0.0956662	-0.295996	14	19.7	96.904	0	43.321
2246	Q62167;P16381	ATP-dependent RNA helicase DDX3X;Putative ATP-dependent RNA helicase Pl10	Ddx3x;D1Pas1	-	0.150761	1	-0.192291	2.01219	1.83371	0.875393	0.699636	1.69179	1.46915	30.1179	29.8989	29.0626	28.7228	29.7498	29.2547	8.08225	29.6434	29.2921	3	3	-0.200498	-0.407631	-0.472069	18	33.1	73.101	0	48.435
2247	Q62189;D3Z0S6;F8VQ88	U1 small nuclear ribonucleoprotein A	Snrpa;Gm5145	-	0.529554	1	-0.149797	3.11504	3.04476	3.29818	3.26183	3.48778	3.14502	31.2208	31.11	31.4854	31.285	31.5458	30.9306	9.11461	31.4173	31.1085	3	3	-0.139268	-0.342872	-0.573295	7	23	31.835	0	40.154
2248	Q62241	U1 small nuclear ribonucleoprotein C	Snrpc	-	0.172058	1	-0.409495	1.44857	1.12604	0.992714	0.838494	-0.386641	-1.13838	29.5543	29.1913	29.1799	28.8617	27.6713	26.6472	8.67151	28.8019	28.2334	3	3	-0.439363	-0.518267	NaN	1	7.5	17.364	0	5.1395
2250	Q62261;A0A0A0MQG2	Spectrin beta chain, non-erythrocytic 1	Sptbn1	-	1.55985	0.412413	0.243814	5.4906	5.67017	5.62241	5.86605	5.501	5.80923	33.5963	33.7354	33.8096	33.8892	33.559	33.5948	8.77137	33.655	33.7398	3	3	0.161049	0.0408223	-0.0330676	68	37	274.22	0	323.31
2253	Q62318	Transcription intermediary factor 1-beta	Trim28	-	0.907515	1	-0.486455	4.14089	3.68915	4.71965	4.25143	4.6594	4.11999	32.2466	31.7544	32.9069	32.2746	32.7174	31.9056	9.00065	32.6236	31.9782	3	3	-0.554252	-0.777072	-0.866463	23	39.6	88.846	0	263.94
2254	Q62351;Q8C872	Transferrin receptor protein 1	Tfrc	-	0.0344146	0.999135	0.0391134	0.638931	0.711583	1.28739	1.30557	0.360857	0.387367	28.7447	28.7768	29.4746	29.3287	28.4188	28.1729	7.8961	28.8794	28.7595	3	3	-0.0131595	-0.230821	-0.117255	7	9.6	85.73	0	19.968
2255	Q62356	Follistatin-related protein 1	Fstl1	-	0.162904	1	0.313127	0.191664	0.325694	-1.63401	-1.21176	-1.23439	-0.851294	28.2974	28.3909	26.5532	26.8114	26.8236	26.9343	7.73663	27.2247	27.3789	3	3	0.249263	NaN	NaN	3	11.1	34.554	0	28.898
2256	Q62371	Discoidin domain-containing receptor 2	Ddr2	-	0.156591	1	-0.241833	-1.00555	-1.27891	-1.58449	-1.84568	-0.211916	-0.402866	27.1002	26.7863	26.6027	26.1775	27.8461	27.3827	7.39981	27.183	26.7822	3	3	-0.104434	-0.532574	-0.575572	4	5.4	96.481	0	6.8045
2257	Q62376;A0A1B0GRR8	U1 small nuclear ribonucleoprotein 70 kDa	Snrnp70	-	0.391137	1	-0.493808	2.45427	1.9054	2.67421	2.24391	3.67298	3.17073	30.56	29.9706	30.8614	30.2671	31.731	30.9563	8.83122	31.0508	30.398	3	3	-0.392686	-0.662666	-0.779398	10	24.3	51.991	0	76.606
2258	Q62383	Transcription elongation factor SPT6	Supt6h	-	0.0177701	0.99836	0.0161603	-0.726185	-0.934377	-0.298307	0.00901699	-0.385492	-0.436144	27.3796	27.1308	27.8889	28.0322	27.6725	27.3494	7.18665	27.647	27.5041	3	3	NaN	-0.0963755	-0.253103	6	3	199.08	0	12.603
2259	Q62384;F8WHU9	Zinc finger protein ZPR1	Zpr1	-	0.35294	1	0.114116	0.741642	0.919726	0.756256	0.830337	1.04598	1.13617	28.8474	28.985	28.9435	28.8535	29.104	28.9217	8.06013	28.9649	28.9201	3	3	0.12075	0.0985544	-0.372879	9	23.7	50.714	0	67.242
2260	Q62392	Pleckstrin homology-like domain family A member 1	Phlda1	-	0.703704	1	0.472748	1.14881	1.41997	0.445768	0.975518	1.07813	1.69546	29.2546	29.4852	28.633	28.9987	29.1361	29.481	8.33586	29.0079	29.3216	3	3	0.414569	NaN	0.379621	3	5.7	45.582	0.00035336	4.3966
2261	Q62418	Drebrin-like protein	Dbnl	-	0.0233613	1	0.0383364	0.205332	0.317679	0.317589	0.396087	-0.810184	-0.886021	28.3111	28.3829	28.5048	28.4192	27.2478	26.8995	7.91014	28.0212	27.9006	3	3	0.0104934	-0.15234	NaN	4	11.5	48.699	0	25.466
2262	Q62419	Endophilin-A2	Sh3gl1	-	0.0374576	0.995513	-0.0397797	2.02378	1.86944	1.73899	1.72505	1.07935	1.12828	30.1295	29.9347	29.9262	29.7482	29.1373	28.9138	8.48714	29.731	29.5322	3	3	-0.310647	-0.459199	-0.508013	8	21.5	41.518	0	25.243
2263	Q62422	Osteoclast-stimulating factor 1	Ostf1	-	0.0162469	0.997795	-0.0461286	-0.481178	-0.630784	-0.468588	-0.555541	-2.57734	-2.47916	27.6246	27.4344	27.7186	27.4676	25.4807	25.3064	7.86682	26.9413	26.7362	3	3	-0.268608	-0.132942	NaN	3	22.8	23.782	0	10.46
2264	Q62425;A0A0N4SVQ1	Cytochrome c oxidase subunit NDUFA4	Ndufa4	-	0.150895	1	-0.442038	1.11409	0.798766	2.87955	2.22876	0.0825939	-0.277399	29.2198	28.864	31.0668	30.2519	28.1406	27.5082	8.93183	29.4757	28.8747	3	3	-0.0616465	-0.365964	-0.573209	5	46.3	9.3267	0	13.685
2265	Q62426	Cystatin-B	Cstb	-	0.875052	1	-0.372723	2.3674	2.09781	2.36806	1.91613	1.9804	1.58376	30.4731	30.163	30.5553	29.9393	30.0384	29.3693	9.07287	30.3556	29.8239	3	3	-0.496529	-0.734707	-0.596558	5	49	11.045	0	52.67
2266	Q62433	Protein NDRG1	Ndrg1	-	0.285786	1	-0.943771	1.38879	0.535371	1.23485	0.371072	-1.38078	-2.4949	29.4945	28.6006	29.4221	28.3942	26.6772	25.2907	8.26335	28.5313	27.4285	3	3	-0.737567	-1.07382	-1.07878	5	20.3	43.008	0	45.88
2267	Q62446	Peptidyl-prolyl cis-trans isomerase FKBP3	Fkbp3	-	0.190978	1	-0.233147	-0.77492	-0.944819	0.3559	-0.0710573	-0.763863	-0.866447	27.3308	27.1204	28.5431	27.9521	27.2941	26.9191	8.09934	27.7227	27.3305	3	3	NaN	-0.562581	-0.151234	4	17.9	25.147	0	5.1963
2268	Q62465	Synaptic vesicle membrane protein VAT-1 homolog	Vat1	-	0.203947	1	0.0910219	1.44358	1.55104	1.8802	1.95785	1.65831	1.74627	29.5493	29.6163	30.0674	29.981	29.7163	29.5318	8.56044	29.7777	29.7097	3	3	0.115566	0.0261627	-0.193041	4	12.1	43.096	0	18.14
2269	Q62470	Integrin alpha-3;Integrin alpha-3 heavy chain;Integrin alpha-3 light chain	Itga3	-	0.416933	1	0.473271	-0.0798359	0.462012	1.05869	1.63736	0.792681	1.09197	28.0259	28.5272	29.2459	29.6605	28.8507	28.8775	7.89247	28.7075	29.0218	3	3	0.290424	0.517427	-0.0320789	4	5.3	116.74	0	34.494
2270	Q62523;Q7TQE2	Zyxin	Zyx	-	0.209429	1	-0.105885	4.32522	4.26319	4.32612	4.2318	3.95436	3.79306	32.431	32.3284	32.5133	32.255	32.0124	31.5786	9.13437	32.3189	32.054	3	3	-0.063379	-0.213738	-0.420704	14	33.2	60.545	0	67.666
2271	Q63810	Calcineurin subunit B type 1	Ppp3r1	-	0.107715	1	-0.160581	-1.75339	-1.85824	-1.68817	-1.90282	-0.578524	-0.740774	26.3524	26.207	26.499	26.1203	27.4795	27.0448	7.863	26.777	26.4574	3	3	NaN	NaN	NaN	3	22.4	19.3	0	9.2633
2273	Q63850	Nuclear pore glycoprotein p62	Nup62	-	0.184418	1	-0.486614	-0.605688	-1.10874	1.59046	1.22794	-0.260626	-0.854898	27.5001	26.9565	29.7777	29.2511	27.7974	26.9307	8.35036	28.3584	27.7128	3	3	-0.563199	-0.48657	-0.775293	6	14.4	53.254	0	65.459
2274	Q63918	Serum deprivation-response protein	Sdpr	-	2.41306	0.068	0.395358	4.57443	5.02111	4.67772	5.10067	4.78329	5.09973	32.6802	33.0863	32.8649	33.1238	32.8413	32.8853	9.3461	32.7955	33.0318	3	3	0.404903	0.302524	0.111833	19	61.7	46.763	0	219.31
2275	Q91YS7;Q63932;M0QWN2	Dual specificity mitogen-activated protein kinase kinase 2	Map2k2	-	0.0735519	1	-0.0963573	1.83677	1.6777	2.19999	2.21675	1.16682	1.02006	29.9425	29.7429	30.3872	30.2399	29.2248	28.8056	8.45478	29.8515	29.5962	3	3	-0.15719	-0.283738	-0.344373	7	24.8	44.302	0	66.848
2277	Q640M1	U3 small nucleolar RNA-associated protein 14 homolog A	Utp14a	-	0.171856	1	0.314474	-0.347311	-0.187686	1.25082	1.56935	0.50712	0.972393	27.7584	27.8775	29.438	29.5925	28.5651	28.758	7.86554	28.5872	28.7427	3	3	0.319849	0.121546	-0.139252	10	14.2	87.264	0	39.951
2278	Q640N1	Adipocyte enhancer-binding protein 1	Aebp1	-	1.08979	0.967834	0.208762	0.93215	1.14811	1.15218	1.24578	0.870562	1.18728	29.0379	29.2133	29.3394	29.2689	28.9286	28.9728	7.89549	29.1019	29.1517	3	3	0.0342158	0.0214797	-0.0405562	10	12.2	128.36	0	126.05
2280	Q64152	Transcription factor BTF3	Btf3	-	0.827617	1	-0.35032	4.73034	4.40349	5.1194	4.72617	4.63243	4.30155	32.8361	32.4687	33.3066	32.7493	32.6904	32.0871	9.6787	32.9444	32.4351	3	3	-0.258425	-0.304184	-0.593899	6	53.4	22.031	0	323.31
2283	Q642K5;P62862	40S ribosomal protein S30	Fau	-	0.000274647	0.999264	0.000489553	1.77295	1.99047	3.03892	2.97779	3.25577	3.10085	29.8787	30.0557	31.2261	31.001	31.3138	30.8864	9.58047	30.8062	30.6477	3	3	0.204892	-0.0965761	-0.0168476	3	27.1	14.416	0	83.135
[truncated: 943 more rows]

## Sheet: 1599_matrix14
Supplementary Data 4. PulseSILAC labeling combined with L-AHA-mediated enrichment for newly synthesized proteins in wild type (WT) and CLPP deficient (KO) mouse embryonic fibroblasts
[truncated: 1,519 more rows]
