# Supplementary material for: A salvage pathway maintains highly functional respiratory complex I
Source: Nat Commun. 2020 Apr 2;11:1643. doi: 10.1038/s41467-020-15467-7 (PMC7118099; doi:10.1038/s41467-020-15467-7)
Supplement: Supplementary file 8 — Supplementary Data 5 [file 41467_2020_15467_MOESM8_ESM.xlsx]

## Sheet: S5D
Supplementary Table 6: Complex I of dynamic complexome profiling from MEFs of Clpp-/- (KO) and Clpp+/+ (WT) mice after 5 hours pulse labeling with heavy amino acids (pSILAC)
			ClpP+/+
				N-Module								Q-Module										Pp-Module															Pd-Module
			NDUFV1	NDUFV2	NDUFS1	NDUFA2	NDUFV3	NDUFS6	NDUFS4	NDUFA12	NDUFA6	NDUFA7	NDUFS2	NDUFS3	NDUFA5	NDUFS7	NDUFS8	NDUFA9	NDUFAB1	ND1	NDUFA3	NDUFA8	NDUFA13	ND3	ND2	ND6	ND4L	NDUFC1	NDUFA1	NDUFA10	NDUFA11	NDUFC2	NDUFS5	ND4	NDUFB1	NDUFB4	NDUFB10	NDUFB11	ND5	NDUFB5	NDUFB2	NDUFB3	NDUFB6	NDUFB7	NDUFB8	NDUFB9	NDUFAB1
		kDa
		10435.5	0	0	0.000955582	0	0	0	0	0	0	0	0	0.00196636	0	0	0	0	0	0	0	0	0	0					0	0	0	0	0	0	0	0	0	0	0	0	0	0	0	0	0	0	0
		8921.97	0.00641085	0.0095515	0.00407427	0.0093658	0	0	0	0.00280552	0.00208897	0	0.00069753	0.00906833	0.00890547	0.0108459	0	0.00869807	0	0	0	0.00168991	0.0108729	0					0	0.0047547	0	0.00408716	0.00315649	0	0	0.00153991	0.0113803	0	0	0.00360906	0.0123589	0	0	0.0072244	0.00336568	0	0
		7627.93	0.01773	0.0322715	0.0158075	0.0256122	0	0.0018238	0.00891705	0.011684	0.0134737	0	0.00602552	0.0154196	0.0130871	0.0276839	0	0.0166651	0	0	0	0.00853888	0.0181183	0					0	0.0253558	0	0.0099143	0.00817079	0	0	0.00243761	0.00999032	0	0	0.00789229	0.0351488	0.00229329	0	0.0168267	0.00982916	0	0
		6521.58	0.0297355	0.0614139	0.0326683	0.0629313	0.0180722	0.00324129	0.00613057	0.0386664	0.0188752	0	0.030322	0.0468311	0.0071504	0.0697668	0.00231967	0.0358417	0.0115139	0	0.0707419	0.00966394	0.0338786	0.0767856					0	0.0466536	0.0276268	0.0214792	0.0421645	0.0168982	0.0295526	0.00757489	0.046607	0	0.0284801	0.0218076	0.0640831	0.0116819	0.0198997	0.0428096	0.0177936	0.00798694	0.0115139
		5575.7	0.0481388	0.0786981	0.0328363	0.0957913	0.0280633	0.0162211	0.0225409	0.0333957	0.0305602	0	0.032344	0.0708334	0.0226023	0	0.045563	0.0560566	0.010484	0	0.13481	0.0244341	0.0527301	0.0813497					0	0.0709595	0.0355405	0.023718	0.052886	0.0357864	0.0366666	0.0142461	0.0574365	0	0.0237147	0.0308051	0.0713438	0.00723564	0.0474574	0.0201545	0	0.0275813	0.010484
		4767	0.0957491	0.128782	0.0885358	0.125825	0.0611702	0.0446625	0.0436551	0.103555	0.047277	0.0918852	0.151681	0.103748	0.0595044	0.0393291	0.0716761	0.106744	0.0226145	0	0.182552	0.0670425	0.1021	0.137425					0	0.0983179	0.055522	0.0492417	0.0864237	0.0872708	0.0820864	0.0718681	0.10564	0.082945	0.201805	0.0921351	0.0646386	0.0396672	0.042098	0.0956795	0.0349422	0.0703908	0.0226145
		4075.6	0.0529286	0.0587432	0.0401202	0.0503067	0.0283031	0.0320813	0.00780148	0.0224721	0.036113	0.0234012	0.0639415	0.0345331	0.0357876	0.0409103	0.00745542	0.0443203	0.0107965	0	0	0.0289722	0.039543	0.08683					0.0924557	0.0579202	0.0577137	0.0148867	0.0379096	0.0281821	0.0306875	0.0227532	0.0658256	0.026188	0.0893475	0.0405262	0	0.023524	0.0317983	0.0316429	0.0157418	0.0619809	0.0107965
		3484.47	0.23547	0.269561	0.239093	0.330146	0.179439	0.168037	0.171335	0.241953	0.157016	0.196571	0.265743	0.26952	0.0927396	0.443583	0.131068	0.273474	0.16606	0	0.249705	0.216205	0.24592	0.174435					0.309005	0.234793	0.191088	0.243875	0.18214	0.124951	0.211456	0.161616	0.165982	0.277326	0.212068	0.223011	0.125157	0.186322	0.0254755	0.279175	0.214385	0.336327	0.16606
		2979.09	0.246209	0.150196	0.186189	0.293756	0.215895	0.172373	0.0899705	0.224073	0.299523	0.159188	0.128034	0.213404	0.00741542	0.165044	0.0188186	0.188818	0.172236	0	0.293982	0.190593	0.189698	0.251124					0	0.245416	0.178581	0.184536	0.179938	0.159586	0.206978	0.182487	0.146718	0.20554	0.345277	0.182293	0.190877	0.245579	0.133317	0.202487	0.117281	0.145424	0.172236
		2547	0.143028	0.117558	0.226197	0.345587	0.271496	0.147125	0.111054	0.158257	0.318963	0.260725	0.165439	0.205318	0.141271	0.231875	0.00557294	0.265528	0.138557	0.412806	0.303466	0.231565	0.286778	0.207864					0	0.241428	0.211368	0.244639	0.267605	0.206687	0.273304	0.142005	0.178773	0.30361	0.309172	0.190911	0	0.203956	0.0366997	0.173885	0.112969	0.180908	0.138557
		2177.59	0.248743	0.287246	0.311959	0.393201	0.0823899	0.252068	0.265064	0.323198	0.351024	0.22027	0.370477	0.328634	0.327785	0.250386	0.145531	0.324812	0.271126	0.467817	0	0.359394	0.385969	0.339739					0	0.278682	0.254512	0.2132	0.306602	0.173245	0.340542	0.21588	0.226444	0.335443	0	0.326543	0.216446	0.344285	0.0609076	0.252374	0.140306	0.30318	0.271126
		1861.75	0.373927	0.324117	0.317158	0.482426	0.381888	0.38419	0.418891	0.298494	0.448306	0.359307	0.452522	0.272094	0.381897	0.290437	0.0255218	0.366298	0.297957	0	0	0.379527	0.351135	0.426405					0	0.334108	0.306504	0.214842	0.31643	0.409165	0.336283	0.289339	0.428471	0.412335	0.109425	0.318744	0.58149	0.378984	0.232107	0.311469	0.201237	0.324776	0.297957
		1591.72	0.565702	0.317673	0.542551	0.886801	0.550554	0.526767	0.494839	0.549395	0.568671	0.657499	0.563034	0.644226	0.504928	0.708724	0.201188	0.594617	0.476159	0.802985	0.688635	0.467047	0.708259	0.606578					0.723675	0.494956	0.537255	0.468083	0.800858	0.215613	0.601973	0.435515	0.62894	0.588817	0.257984	0.545914	0.572044	0.666789	0.369431	0.419178	0.224557	0.544855	0.476159
		1360.86	0.650271	0.580162	0.553477	0.839496	0.753385	0.719517	0.532911	0.634603	0.322863	0.490187	0.557646	0.772057	0.462008	0.816677	0.346464	0.628688	0.646227	0	0.771762	0.842874	0.81783	0.637291					0.689446	0.321937	0.671813	0.496056	0.624431	0.59158	0.268403	0.502543	0.48912	0.77284	0.324344	0.695948	0	0.597764	0.567346	0.640135	0.839156	0.511305	0.646227
		1163.48	0.039773	0.0998823	0.0710453	0.108814	0.0858751	0.0276293	0.023881	0.103848	0.127993	0	0.0719153	0.107419	0.0351594	0.066016	0	0.0707349	0	0	0.215571	0.148984	0.146008	0.132298					0	0.0674634	0	0.0353889	0.0443473	0	0.12566	0.0651749	0.173717	0.154609	0	0.0805588	0.103259	0.0825875	0	0.0790702	0.0307366	0.0983891	0
		994.731	0.0519991	0.0574141	0.0687543	0	0	0.0372233	0	0.0734007	0.0936531	0.0210517	0.0607336	0.0839362	0.0588419	0.094307	0.0760624	0.0807444	0.0320803	0	0	0.0981739	0.110175	0.0986821					0	0.0447953	0.00490813	0.0456939	0.0349435	0	0.0862263	0.031419	0.145719	0.136884	0	0.082475	0	0.0377975	0.0490445	0.0595753	0.0559871	0.094716	0.0320803
		850.456	0.021887	0.0583101	0.0390836	0.0514166	0	0	0	0.00597378	0.0472272	0	0.0135757	0.0190302	0.0145439	0.0787453	0.0422061	0.0313938	0.0303482	0	0	0.0715502	0.05649	0.0722215					0	0	0	0.0289728	0.0665068	0	0.0736758	0.0229176	0.0584821	0.099028	0.0702196	0.0132244	0	0	0	0	0	0.00801229	0.0303482
		727.106	0	0	0	0	0	0	0	0	0	0	0	0	0	0	0.007569	0	0	0	0	0.00313948	0.00946291	0					0	0	0	0	0	0	0	0	0	0	0	0.00213537	0	0	0	0	0	0	0
		621.647	0	0	0	0	0	0	0	0	0	0	0	0	0	0	0	0	0	0	0	0	0	0					0	0	0	0	0	0	0	0	0.0151402	0	0	0.00237262	0	0	0	0	0	0	0
		531.484	0	0	0	0	0	0	0	0	0	0	0	0	0	0	0	0	0	0	0	0	0.00314611	0					0	0	0	0.00608585	0	0	0	0	0	0	0	0	0	0	0	0	0	0	0
		454.397	0	0	0	0	0	0	0	0	0	0	0	0	0	0	0.0107211	0	0	0	0	0	0.00824065	0					0	0	0	0	0	0	0	0	0	0	0	0	0	0	0	0	0	0	0
		388.492	0	0	0	0	0	0	0	0	0	0	0	0	0	0	0	0	0	0	0	0	0.00371009	0					0	0	0	0	0	0	0	0	0	0	0	0	0	0	0	0	0	0	0
		332.145	0	0	0	0	0	0	0	0	0	0	0	0.00411561	0	0	0	0	0	0	0	0	0	0.0221336					0	0	0	0	0	0	0	0	0	0.0114381	0	0	0	0	0	0	0	0	0
		283.971	0	0	0	0	0	0	0	0	0	0	0	0	0	0.00941556	0	0	0	0	0	0	0.00389685	0.0261752					0	0	0	0	0	0	0	0	0	0	0	0	0	0	0	0	0	0	0
		242.784	0	0	0	0	0	0	0	0	0	0	0	0	0	0	0	0	0	0	0	0	0	0					0	0	0	0	0	0	0	0	0	0.0144374	0	0	0	0	0	0	0	0	0
		207.571	0	0	0	0	0	0	0	0	0	0	0	0	0	0	0	0	0	0	0	0	0	0					0	0	0	0	0	0	0	0	0.00300823	0	0	0.00202344	0	0	0	0	0	0	0
		177.465	0	0	0	0	0	0	0	0	0	0	0	0	0	0	0	0	0	0	0	0	0	0					0	0	0	0	0	0	0	0	0.0019785	0.0249168	0	0	0	0	0	0	0	0	0
		151.725	0	0	0	0	0	0	0	0	0	0	0	0	0	0	0.00731311	0	0	0	0	0	0	0					0	0	0	0	0	0	0	0	0.0103509	0.0286843	0	0	0	0	0	0	0	0	0
		129.719	0	0	0	0	0	0	0	0	0	0	0	0.0020841	0	0	0.0134534	0	0	0	0	0	0	0					0	0	0	0	0	0	0	0	0	0.0213794	0	0	0	0	0	0	0	0	0
		110.905	0	0	0	0	0	0	0	0	0	0	0	0	0	0	0.0232201	0	0	0	0	0	0	0					0	0	0	0	0	0	0	0	0.00540859	0	0	0	0	0	0	0	0	0	0
		94.8192	0.0039999	0	0.00113824	0	0	0	0	0	0	0	0	0	0	0	0.0248377	0	0	0	0	0	0	0					0	0	0	0	0	0	0	0	0	0	0	0	0	0	0	0	0	0	0
		81.0667	0	0	0.00161542	0	0	0	0	0	0	0	0	0	0	0	0	0	0	0	0	0	0	0					0	0	0	0	0	0	0	0	0	0	0	0	0	0	0	0	0	0	0
		69.3088	0	0	0.000476873	0	0	0	0	0	0	0	0	0	0	0	0	0	0	0	0	0	0	0					0	0	0	0	0	0	0	0	0.00660423	0.017467	0	0	0	0	0	0	0	0	0
		59.2563	0	0	0	0	0	0	0	0	0	0	0	0	0	0	0	0	0	0	0	0	0	0					0	0	0	0	0	0	0	0	0.0047811	0.0197928	0	0	0	0	0	0	0	0	0
	Clpp +/+ present abundance (light) after 5 hours SILAC	50.6618	0	0	0.000362635	0	0	0	0	0	0	0	0	0	0	0	0	0	0	0	0	0	0	0					0	0	0	0	0	0	0	0	0	0.0164932	0	0	0	0	0	0	0	0	0
		43.3138	0	0	0.000673007	0	0	0	0	0	0	0	0	0.00158072	0	0	0	0	0	0	0	0	0	0					0	0	0	0	0	0	0	0	0.00338049	0.0152886	0	0	0	0	0	0	0	0	0
		37.0316	0	0	0.00101656	0	0	0	0	0	0	0	0	0.00418292	0	0	0	0	0	0	0	0	0	0					0	0	0	0	0	0	0	0	0.00235762	0.0119294	0	0	0	0	0	0	0	0	0
		31.6606	0	0	0.00134667	0	0	0	0	0	0	0	0	0.0174531	0	0	0	0	0	0	0	0	0	0					0	0	0	0	0	0	0	0	0	0	0	0	0	0	0	0	0	0	0
		27.0685	0.0198781	0.015451	0	0	0	0	0	0	0	0	0	0	0	0	0	0	0	0	0	0.00379897	0	0					0	0	0	0	0	0	0	0	0	0	0	0	0	0	0	0	0	0	0
		23.1425	0.0131589	0.0204438	0	0	0	0	0	0	0	0	0	0	0	0	0	0	0	0	0	0.00462106	0	0					0	0	0	0	0	0	0	0	0	0	0	0	0	0	0	0	0	0	0
		19.786	0	0	0	0	0	0	0	0	0	0	0	0	0	0	0	0	0	0	0	0.0043849	0	0					0	0	0	0	0	0	0	0	0	0	0	0	0	0	0	0	0	0	0
		16.9162	0.00172401	0	0	0	0	0	0	0	0	0	0	0	0	0	0	0	0.0891378	0	0	0.00545469	0.00381607	0					0	0	0	0	0	0	0	0	0	0	0	0	0	0	0	0	0	0	0.0891378
		14.4627	0	0	0	0	0	0	0	0	0	0	0	0	0	0	0	0	0	0	0	0	0.00515045	0					0	0	0	0	0	0	0	0	0	0	0	0	0	0	0	0	0	0	0
		12.365	0	0.0176598	0	0	0	0	0	0	0.00453612	0	0	0	0	0	0	0	0	0	0	0	0.00199644	0					0	0.00304838	0	0	0	0	0	0	0	0	0	0	0	0	0	0	0	0	0
		10.5716	0	0.00399772	0	0	0	0	0	0	0.0111163	0	0	0	0	0	0	0	0	0	0	0.00665419	0	0					0	0.0146752	0	0	0	0	0	0	0	0	0	0	0	0	0	0	0	0	0
		9.03831	0	0.0428312	0	0.00324321	0	0	0	0	0.00538045	0	0	0	0	0.013449	0	0	0	0	0	0.0152211	0.00193777	0					0	0.0107809	0	0	0.0096385	0	0	0	0	0	0	0	0	0	0	0	0	0.00495027	0
		7.7274	0	0.0238891	0	0	0	0	0	0	0.0198043	0	0	0	0	0.0026317	0	0	0	0	0	0.00764278	0.0025164	0					0	0	0	0	0.0108637	0	0	0	0	0	0	0	0	0	0	0	0	0	0
		6.60662	0	0	0	0	0	0.00104645	0	0	0	0.00497716	0	0	0	0.00305891	0	0	0.0203526	0	0	0	0	0					0	0	0	0	0	0	0	0	0	0	0	0	0	0	0	0	0	0	0.0203526
			0	0	0	0	0	0	0	0	0	0	0	0	0	0	0	0	0	0	0	0	0	0					0	0	0	0	0	0	0	0	0	0	0	0	0	0	0	0	0	0	0
		10435.5	0	0	0	0	0	0	0	0	0	0	0	0	0	0	0	0	0	0	0	0	0	0					0	0	0	0	0	0	0	0	0	0	0	0	0	0	0	0	0	0	0
		8921.97	0.00112211	0.000796489	0.000565337	0.00226137	0	0	0	0.000208412	0.000602643	0	0	0.00087431	0	0	0	0.00147261	0	0	0	0.000392413	0.00435701	0					0	0	0	0.00139856	0.000689149	0	0	0.000296688	0.00125583	0.000885591	0	0	0	0	0	0.000482593	0.00079061	0	0
		7627.93	0.00230961	0.00864146	0.00234944	0	0	0.000718269	0.00233745	0.00476399	0.00342068	0	0.000756194	0.00424885	0	0.00574161	0	0.00216685	0	0	0	0.00185389	0.00825601	0					0	0.00313425	0	0.0026639	0.00168862	0	0	0	0.0027964	0	0	0.00103705	0	0.000613399	0	0.00313057	0.00211013	0	0
		6521.58	0.00295372	0.011949	0.00682002	0.0160034	0.00319487	0	0.002276	0.0117385	0.00493674	0	0.00158099	0.00996519	0.001186	0.0104738	0	0.00689596	0	0	0	0.00294816	0.013435	0.0174367					0	0.0103187	0.00802625	0.00372661	0.00258234	0	0.00516082	0	0.00620512	0.00656292	0.00321681	0.00401758	0.0140343	0.00251041	0.0048649	0.00547691	0.003492	0.00105735	0
		5575.7	0.00900917	0.0136429	0.00738468	0.0241652	0	0.00431168	0.00777973	0.0204728	0.00922465	0	0.00136112	0.0137516	0.0011288	0	0.0114614	0.008043	0	0	0	0.00567082	0.0158688	0.0206831					0	0.0125002	0.00187618	0.00616408	0.00645948	0	0.003256	0.00342426	0.0149728	0.00664588	0	0.00529829	0.00443662	0.00104231	0.0104829	0.00449937	0	0.00424795	0
		4767	0.0185662	0.0188559	0.0171431	0.029702	0	0.0128231	0.0140805	0.0362518	0.0132423	0.0485705	0.0158826	0.0195825	0.00302788	0.00159259	0.0123509	0.0197806	0	0	0	0.00851276	0.030367	0.0370697					0	0.0130005	0.015613	0.0115795	0.0205195	0.0222378	0.00766403	0.011736	0.0198012	0.0176306	0.0320981	0.0159753	0	0.00843744	0.0108002	0.0152766	0.00875767	0.00470583	0
		4075.6	0.0109076	0.0106919	0.00732771	0.011138	0.00123356	0.00757762	0.00371342	0.0107	0.0110689	0.0124047	0.00772624	0.00913944	0.0024034	0.00607898	0.000507686	0.00972719	0.000654472	0	0	0.00659651	0.0113075	0					0	0.00692114	0.0176789	0.00215738	0.00758883	0	0.00263383	0.00317655	0.00808508	0.00506252	0.0125345	0.00368796	0	0.00550572	0.0063676	0.00437796	0.00388587	0.00507776	0.000654472
		3484.47	0.0393538	0.0465201	0.0486647	0.0693994	0	0.0380722	0.0708992	0.107386	0.0332161	0.101774	0.0423078	0.0509405	0.0126616	0.0403418	0.030675	0.0513801	0.00991371	0	0	0.0532126	0.058419	0					0	0.0402176	0.0581445	0.0398973	0.0267164	0	0.0368522	0.0286228	0.0291878	0.0526196	0.0212943	0.0323344	0	0.0270192	0	0.0445262	0.0505733	0.0216764	0.00991371
		2979.09	0.0398277	0.0201894	0.0331787	0.0602259	0.0113034	0.0392162	0.0591808	0.0938378	0.0854662	0.075244	0.0263364	0.0336869	0.00105452	0.0300621	0	0.0554854	0.00636143	0	0	0.0304784	0.0486938	0.0382457					0	0.0489806	0.0480742	0.0340739	0.0315839	0	0.028451	0.0365521	0.0152485	0.0318419	0.0156241	0.0250176	0	0.0486087	0.0274175	0.0327534	0.0247134	0.0108787	0.00636143
		2547	0.0232882	0.020326	0.0405435	0.0791449	0.0249035	0.0557315	0.0478092	0.0742559	0.0851777	0.117885	0.0253334	0.0414819	0.0175723	0.0325474	0.000976509	0.0658415	0.0106836	0	0	0.0497323	0.074764	0.0545576					0	0.0600783	0.0547608	0.0409303	0.0526731	0	0.0431548	0.0243423	0.0257993	0.0512181	0.054095	0.0207615	0	0.0555975	0	0.0289823	0.0242272	0.0385788	0.0106836
		2177.59	0.0454523	0.0432239	0.0619623	0.0791634	0.0642352	0.0536291	0.0810129	0.127778	0.097143	0.11617	0.0680274	0.0418314	0.0228589	0.0477034	0.0231807	0.0713965	0.00501888	0	0	0.0620408	0.0952957	0.0459618					0	0.0461099	0.0670549	0.0434583	0.0514395	0	0.0559313	0.022036	0.0300131	0.0572722	0.0597417	0.034671	0.0430387	0.0586308	0	0.0377474	0.0298858	0.0751376	0.00501888
		1861.75	0.0775849	0.0566063	0.0624759	0.104263	0.130987	0.10521	0.123837	0.150049	0.112773	0.189203	0.0859534	0.0431246	0.0338475	0.0385564	0	0.0811571	0.0169673	0	0	0.0376328	0.097062	0.0574005					0	0.0374612	0.0770511	0.0165523	0.0591264	0	0.0203107	0.0529313	0.0640618	0.0612944	0	0.0354692	0.126436	0.0637104	0.0348507	0.0548325	0.0321662	0.0495117	0.0169673
		1591.72	0.0971525	0.0507418	0.102951	0.204865	0.192854	0.189862	0.131314	0.279881	0.144819	0.311272	0.0869795	0.0968461	0.0410061	0.10857	0.00533328	0.109876	0.0150573	0	0.172197	0.0984177	0.17369	0.0870918					0	0.0796351	0.138229	0.0505289	0.124039	0	0.00418581	0.0810061	0.0794963	0.081613	0.142037	0.0486692	0.0725233	0.109354	0.0520665	0.0713078	0.0685875	0.0989657	0.0150573
		1360.86	0.124386	0.0930168	0.115856	0.201643	0.0753752	0.201302	0.188173	0.269706	0.106249	0.222884	0.100073	0.109558	0.0492575	0.128897	0.0717027	0.137592	0.0223939	0	0	0.116383	0.197398	0.0936269					0	0.0461732	0.170843	0.0836827	0.129658	0.20855	0.0376587	0.0939992	0.0913431	0.112178	0.0824661	0.0669719	0.0827396	0.0986043	0.0911053	0.103069	0.109154	0.0778514	0.0223939
		1163.48	0.00723795	0.0154159	0.0138343	0.0347485	0	0.00844537	0.0138516	0.0396361	0.0439545	0	0.0227246	0.0224236	0.00891999	0.0285066	0	0.0271279	0	0	0	0.0586061	0.0823144	0.0592368					0	0.0171501	0	0	0.0156743	0	0.0465119	0.0221698	0.0562247	0.0650625	0	0.0276856	0.0386714	0.0242946	0	0.0204407	0.0113492	0.0278074	0
		994.731	0.00967223	0.0116741	0.0193803	0	0	0.0161529	0	0.023571	0.0323069	0.00373712	0.0180006	0.0220548	0.00380234	0.0260171	0.0295684	0.0355869	0	0	0	0.0376328	0.075707	0.0971223					0	0.0164063	0.00204342	0.029737	0.0150244	0	0.0341922	0.017936	0.0666081	0.0628017	0	0.0255717	0	0.0146968	0.0205082	0.0207725	0.0186036	0.020999	0
		850.456	0.00569785	0.0108536	0.011439	0	0	0	0	0	0.0110369	0	0.00468277	0.0104525	0.00517546	0.0330744	0	0.0174053	0	0	0	0.0300453	0.043355	0.0492426					0	0	0	0.0192414	0.0278725	0	0.03581	0.00218088	0.0226034	0.0516738	0.0231871	0.00398956	0	0	0	0	0	0.00230786	0
		727.106	0	0	0	0	0	0	0	0	0	0	0	0.00623996	0	0	0.00925038	0	0	0	0	0.00551933	0.0258558	0					0	0	0	0	0	0	0	0	0	0	0	0.00291701	0	0	0	0	0	0	0
		621.647	0	0	0	0	0	0	0	0	0	0	0	0	0	0	0	0	0	0	0	0	0.031071	0					0	0	0	0	0	0	0	0	0.0115284	0	0	0	0	0	0	0	0	0	0
		531.484	0	0	0	0	0	0	0	0	0	0	0	0	0	0	0	0	0	0	0	0	0.0152415	0					0	0	0	0.0163026	0	0	0	0	0	0	0	0	0	0	0	0	0	0	0
		454.397	0	0	0	0	0	0	0	0	0	0	0	0	0	0	0.0112752	0	0	0	0	0	0.0151786	0					0	0	0	0	0	0	0	0	0	0	0	0	0	0	0	0	0	0	0
		388.492	0	0	0	0	0	0	0	0	0	0	0	0.00602773	0	0	0	0	0	0	0	0	0.013752	0					0	0	0	0	0	0	0	0	0	0	0	0	0	0	0	0	0	0	0
		332.145	0	0	0	0	0	0	0	0	0	0	0.0061125	0.0069731	0	0	0	0	0	0	0	0	0	0.0785107					0	0	0	0	0	0	0	0	0	0.0371167	0	0	0	0	0	0	0	0	0
		283.971	0	0	0	0	0	0	0	0	0	0	0	0	0	0.0242288	0	0	0	0	0	0	0.015764	0.0839614					0	0	0	0	0	0	0	0	0	0	0	0.00338302	0	0	0	0	0	0	0
		242.784	0	0	0	0	0	0	0	0	0	0	0	0	0	0	0	0	0	0	0	0	0	0					0	0	0	0	0	0	0	0	0	0.0601494	0	0	0	0	0	0	0	0	0
		207.571	0	0	0	0	0	0	0	0	0	0	0	0	0	0	0	0	0	0	0	0	0.010495	0					0	0	0	0	0	0	0	0	0.00759026	0.0547841	0	0.0032901	0	0	0	0	0	0	0
		177.465	0	0	0	0	0	0	0	0	0	0	0	0	0	0	0	0	0	0	0	0	0	0					0	0	0	0	0	0	0	0	0.0050583	0.0790483	0	0	0	0	0	0	0	0	0
		151.725	0	0	0	0	0	0	0	0	0	0	0	0	0	0	0.0161004	0	0	0	0	0	0	0					0	0	0	0	0	0	0	0	0.0335707	0.0833597	0	0	0	0	0	0	0	0	0
		129.719	0	0	0	0	0	0	0	0	0	0	0	0.00521946	0	0	0.022637	0	0	0	0	0	0	0					0	0	0	0	0	0	0	0	0.0133288	0.0727506	0	0	0	0	0	0	0	0	0
		110.905	0	0	0	0	0	0	0	0	0	0	0	0	0	0	0.0295977	0	0	0	0	0	0	0					0	0	0	0	0	0	0	0	0.0133632	0.0809528	0	0	0	0	0	0	0	0	0
		94.8192	0.00986507	0	0.00877576	0	0	0	0	0	0	0	0	0	0	0	0.0468132	0	0	0	0	0	0	0					0	0	0	0	0	0	0	0	0.019853	0.0832604	0	0	0	0	0	0	0	0	0
		81.0667	0	0	0.0060297	0	0	0	0	0	0	0	0	0	0	0	0	0	0	0	0	0	0	0					0	0	0	0	0	0	0	0	0	0.0771263	0	0	0	0	0	0	0	0	0
		69.3088	0	0	0.00114621	0	0	0	0	0	0	0	0	0	0	0	0	0	0	0	0	0	0	0					0	0	0	0	0	0	0	0	0.0298975	0.0684976	0	0	0	0	0	0	0	0	0
		59.2563	0	0	0	0	0	0	0	0	0	0	0	0.00694223	0	0	0	0	0	0	0	0	0	0					0	0	0	0	0	0	0	0	0.0273662	0.0684801	0	0	0	0	0	0	0	0	0
		50.6618	0	0	0.00399552	0	0	0	0	0	0	0	0	0.00625319	0	0	0	0	0	0	0	0	0	0					0	0	0	0	0	0	0	0	0.0128533	0.0618611	0	0	0	0	0	0	0	0	0
		43.3138	0	0	0.00421559	0	0	0	0	0	0	0	0	0.00821172	0	0	0	0	0	0	0	0	0	0					0	0	0	0	0	0	0	0	0.0106784	0.0524812	0	0	0	0	0	0	0	0	0
		37.0316	0.00628801	0	0.0244898	0	0	0	0	0	0	0	0	0.0199982	0	0	0	0	0	0	0	0	0	0					0	0	0	0	0	0	0	0	0.00664998	0.0465469	0	0	0	0	0	0	0	0	0
	Clpp +/+ newly translated (heavy) after 5 hours SILAC	31.6606	0.0150745	0	0.0232164	0	0	0	0	0	0	0	0.0221965	0.106129	0.0491123	0	0	0	0	0	0	0	0	0					0	0	0	0	0	0	0	0	0	0	0	0	0	0	0	0	0	0	0
		27.0685	0.122917	0.0320612	0	0	0	0	0	0	0	0	0	0	0	0	0	0	0	0	0	0.0084997	0.0216296	0					0	0	0	0	0	0	0	0	0	0	0	0	0	0	0	0	0	0	0
		23.1425	0.0994927	0.0706186	0	0	0	0	0	0	0	0	0	0	0	0	0	0	0	0	0	0.0123281	0.0142724	0					0	0	0	0	0	0	0	0	0	0	0	0	0	0	0	0	0	0	0
		19.786	0.0122304	0	0	0	0	0	0	0	0	0	0	0	0	0	0	0	0	0	0	0.0180642	0	0					0	0	0	0	0	0	0	0	0	0	0	0	0	0	0	0	0	0	0
		16.9162	0.019109	0	0	0	0	0	0	0	0	0	0	0	0	0	0	0	0.0208568	0	0	0.0142513	0.0196369	0					0	0	0	0	0	0	0	0	0	0	0	0	0	0	0	0	0	0	0.0208568
		14.4627	0	0.0335664	0	0	0	0	0	0	0	0	0	0	0	0	0	0	0	0	0	0	0.0287349	0					0	0	0	0	0	0	0	0	0	0	0	0	0	0	0	0	0	0	0
		12.365	0	0.0644612	0	0	0	0.00652092	0	0	0.0189151	0	0	0	0	0	0	0	0	0	0	0	0.00810058	0					0	0.0150096	0	0	0	0	0	0	0	0	0	0	0	0	0	0	0	0	0
		10.5716	0	0.0943108	0	0	0	0	0	0	0.0613932	0	0	0	0	0	0	0	0	0	0	0.0203356	0	0					0	0.0239809	0	0	0.0116073	0	0	0	0	0	0	0	0	0	0	0	0	0.0424592	0
		9.03831	0	0.165752	0	0.0203789	0	0.0154571	0	0	0.119115	0	0	0	0	0.066486	0	0	0	0	0	0.0466307	0.00638929	0					0	0.0634863	0	0	0.0793667	0	0	0	0	0	0	0	0	0.0313584	0	0	0	0.0841986	0
		7.7274	0	0.0761226	0	0.175208	0	0	0	0	0.163771	0	0	0	0.00927792	0.0132151	0	0	0	0	0	0.0178672	0.0161373	0					0	0	0	0	0.0921708	0	0	0	0	0	0	0	0	0.0517861	0	0	0	0	0
		6.60662	0	0	0	0	0	0.0031418	0	0	0	0.0334504	0	0	0	0.00588987	0	0	0.00973252	0	0.133327	0	0	0					0	0	0	0	0.00228055	0	0	0	0	0	0	0	0	0	0	0	0	0	0.00973252

## Sheet: Fig S5D and calc Fig 3C and S5E
Supplementary Data 5. Complex I of dynamic complexome profiling from MEFs of Clpp-/- (KO) and Clpp+/+ (WT) mice after 5 hours pulse labeling with heavy amino acids (pSILAC)
				Vertical
				Clpp +/+					Clpp +/+ present abundance (light) after 5 hours SILAC
				Module	Subunit	kDa	10435.5	8921.97	7627.93	6521.58	5575.7	4767	4075.6	3484.47	2979.09	2547	2177.59	1861.75	1591.72	1360.86	1163.48	994.731	850.456	727.106	621.647	531.484	454.397	388.492	332.145	283.971	242.784	207.571	177.465	151.725	129.719	110.905	94.8192	81.0667	69.3088	59.2563	50.6618	43.3138	37.0316	31.6606	27.0685	23.1425	19.786	16.9162	14.4627
					NDUFA2		0	0.0093658	0.0256122	0.0629313	0.0957913	0.125825	0.0503067	0.330146	0.293756	0.345587	0.393201	0.482426	0.886801	0.839496	0.108814	0	0.0514166	0	0	0	0	0	0	0	0	0	0	0	0	0	0	0	0	0	0	0	0	0	0	0	0	0	0
					NDUFV3		0	0	0	0.0180722	0.0280633	0.0611702	0.0283031	0.179439	0.215895	0.271496	0.0823899	0.381888	0.550554	0.753385	0.0858751	0	0	0	0	0	0	0	0	0	0	0	0	0	0	0	0	0	0	0	0	0	0	0	0	0	0	0	0
					NDUFS6		0	0	0.0018238	0.00324129	0.0162211	0.0446625	0.0320813	0.168037	0.172373	0.147125	0.252068	0.38419	0.526767	0.719517	0.0276293	0.0372233	0	0	0	0	0	0	0	0	0	0	0	0	0	0	0	0	0	0	0	0	0	0	0	0	0	0	0
					NDUFS4		0	0	0.00891705	0.00613057	0.0225409	0.0436551	0.00780148	0.171335	0.0899705	0.111054	0.265064	0.418891	0.494839	0.532911	0.023881	0	0	0	0	0	0	0	0	0	0	0	0	0	0	0	0	0	0	0	0	0	0	0	0	0	0	0	0
					NDUFA12		0	0.00280552	0.011684	0.0386664	0.0333957	0.103555	0.0224721	0.241953	0.224073	0.158257	0.323198	0.298494	0.549395	0.634603	0.103848	0.0734007	0.00597378	0	0	0	0	0	0	0	0	0	0	0	0	0	0	0	0	0	0	0	0	0	0	0	0	0	0
					NDUFS1		0.000955582	0.00407427	0.0158075	0.0326683	0.0328363	0.0885358	0.0401202	0.239093	0.186189	0.226197	0.311959	0.317158	0.542551	0.553477	0.0710453	0.0687543	0.0390836	0	0	0	0	0	0	0	0	0	0	0	0	0	0.00113824	0.00161542	0.000476873	0	0.000362635	0.000673007	0.00101656	0.00134667	0	0	0	0	0
					NDUFV1		0	0.00641085	0.01773	0.0297355	0.0481388	0.0957491	0.0529286	0.23547	0.246209	0.143028	0.248743	0.373927	0.565702	0.650271	0.039773	0.0519991	0.021887	0	0	0	0	0	0	0	0	0	0	0	0	0	0.0039999	0	0	0	0	0	0	0	0.0198781	0.0131589	0	0.00172401	0
					NDUFV2		0	0.0095515	0.0322715	0.0614139	0.0786981	0.128782	0.0587432	0.269561	0.150196	0.117558	0.287246	0.324117	0.317673	0.580162	0.0998823	0.0574141	0.0583101	0	0	0	0	0	0	0	0	0	0	0	0	0	0	0	0	0	0	0	0	0	0.015451	0.0204438	0	0	0
					NDUFA6		0	0.00208897	0.0134737	0.0188752	0.0305602	0.047277	0.036113	0.157016	0.299523	0.318963	0.351024	0.448306	0.568671	0.322863	0.127993	0.0936531	0.0472272	0	0	0	0	0	0	0	0	0	0	0	0	0	0	0	0	0	0	0	0	0	0	0	0	0	0
					NDUFA7		0	0	0	0	0	0.0918852	0.0234012	0.196571	0.159188	0.260725	0.22027	0.359307	0.657499	0.490187	0	0.0210517	0	0	0	0	0	0	0	0	0	0	0	0	0	0	0	0	0	0	0	0	0	0	0	0	0	0	0
					NDUFS2		0	0.00069753	0.00602552	0.030322	0.032344	0.151681	0.0639415	0.265743	0.128034	0.165439	0.370477	0.452522	0.563034	0.557646	0.0719153	0.0607336	0.0135757	0	0	0	0	0	0	0	0	0	0	0	0	0	0	0	0	0	0	0	0	0	0	0	0	0	0
					NDUFS3		0.00196636	0.00906833	0.0154196	0.0468311	0.0708334	0.103748	0.0345331	0.26952	0.213404	0.205318	0.328634	0.272094	0.644226	0.772057	0.107419	0.0839362	0.0190302	0	0	0	0	0	0.00411561	0	0	0	0	0	0.0020841	0	0	0	0	0	0	0.00158072	0.00418292	0.0174531	0	0	0	0	0
					NDUFA5		0	0.00890547	0.0130871	0.0071504	0.0226023	0.0595044	0.0357876	0.0927396	0.00741542	0.141271	0.327785	0.381897	0.504928	0.462008	0.0351594	0.0588419	0.0145439	0	0	0	0	0	0	0	0	0	0	0	0	0	0	0	0	0	0	0	0	0	0	0	0	0	0
					NDUFS7		0	0.0108459	0.0276839	0.0697668	0	0.0393291	0.0409103	0.443583	0.165044	0.231875	0.250386	0.290437	0.708724	0.816677	0.066016	0.094307	0.0787453	0	0	0	0	0	0	0.00941556	0	0	0	0	0	0	0	0	0	0	0	0	0	0	0	0	0	0	0
					NDUFS8		0	0	0	0.00231967	0.045563	0.0716761	0.00745542	0.131068	0.0188186	0.00557294	0.145531	0.0255218	0.201188	0.346464	0	0.0760624	0.0422061	0.007569	0	0	0.0107211	0	0	0	0	0	0	0.00731311	0.0134534	0.0232201	0.0248377	0	0	0	0	0	0	0	0	0	0	0	0
					NDUFA9		0	0.00869807	0.0166651	0.0358417	0.0560566	0.106744	0.0443203	0.273474	0.188818	0.265528	0.324812	0.366298	0.594617	0.628688	0.0707349	0.0807444	0.0313938	0	0	0	0	0	0	0	0	0	0	0	0	0	0	0	0	0	0	0	0	0	0	0	0	0	0
					NDUFAB1		0	0	0	0.0115139	0.010484	0.0226145	0.0107965	0.16606	0.172236	0.138557	0.271126	0.297957	0.476159	0.646227	0	0.0320803	0.0303482	0	0	0	0	0	0	0	0	0	0	0	0	0	0	0	0	0	0	0	0	0	0	0	0	0.0891378	0
					ND1		0	0	0	0	0	0	0	0	0	0.412806	0.467817	0	0.802985	0	0	0	0	0	0	0	0	0	0	0	0	0	0	0	0	0	0	0	0	0	0	0	0	0	0	0	0	0	0
					NDUFA3		0	0	0	0.0707419	0.13481	0.182552	0	0.249705	0.293982	0.303466	0	0	0.688635	0.771762	0.215571	0	0	0	0	0	0	0	0	0	0	0	0	0	0	0	0	0	0	0	0	0	0	0	0	0	0	0	0
					NDUFA8		0	0.00168991	0.00853888	0.00966394	0.0244341	0.0670425	0.0289722	0.216205	0.190593	0.231565	0.359394	0.379527	0.467047	0.842874	0.148984	0.0981739	0.0715502	0.00313948	0	0	0	0	0	0	0	0	0	0	0	0	0	0	0	0	0	0	0	0	0.00379897	0.00462106	0.0043849	0.00545469	0
					NDUFA13		0	0.0108729	0.0181183	0.0338786	0.0527301	0.1021	0.039543	0.24592	0.189698	0.286778	0.385969	0.351135	0.708259	0.81783	0.146008	0.110175	0.05649	0.00946291	0	0.00314611	0.00824065	0.00371009	0	0.00389685	0	0	0	0	0	0	0	0	0	0	0	0	0	0	0	0	0	0.00381607	0.00515045
					ND3		0	0	0	0.0767856	0.0813497	0.137425	0.08683	0.174435	0.251124	0.207864	0.339739	0.426405	0.606578	0.637291	0.132298	0.0986821	0.0722215	0	0	0	0	0	0.0221336	0.0261752	0	0	0	0	0	0	0	0	0	0	0	0	0	0	0	0	0	0	0
					ND2
					ND6
					ND4L
					NDUFC1
					NDUFA1		0	0	0	0	0	0	0.0924557	0.309005	0	0	0	0	0.723675	0.689446	0	0	0	0	0	0	0	0	0	0	0	0	0	0	0	0	0	0	0	0	0	0	0	0	0	0	0	0	0
					NDUFA10		0	0.0047547	0.0253558	0.0466536	0.0709595	0.0983179	0.0579202	0.234793	0.245416	0.241428	0.278682	0.334108	0.494956	0.321937	0.0674634	0.0447953	0	0	0	0	0	0	0	0	0	0	0	0	0	0	0	0	0	0	0	0	0	0	0	0	0	0	0
					NDUFA11		0	0	0	0.0276268	0.0355405	0.055522	0.0577137	0.191088	0.178581	0.211368	0.254512	0.306504	0.537255	0.671813	0	0.00490813	0	0	0	0	0	0	0	0	0	0	0	0	0	0	0	0	0	0	0	0	0	0	0	0	0	0	0
					NDUFC2		0	0.00408716	0.0099143	0.0214792	0.023718	0.0492417	0.0148867	0.243875	0.184536	0.244639	0.2132	0.214842	0.468083	0.496056	0.0353889	0.0456939	0.0289728	0	0	0.00608585	0	0	0	0	0	0	0	0	0	0	0	0	0	0	0	0	0	0	0	0	0	0	0
					NDUFS5		0	0.00315649	0.00817079	0.0421645	0.052886	0.0864237	0.0379096	0.18214	0.179938	0.267605	0.306602	0.31643	0.800858	0.624431	0.0443473	0.0349435	0.0665068	0	0	0	0	0	0	0	0	0	0	0	0	0	0	0	0	0	0	0	0	0	0	0	0	0	0
					ND4		0	0	0	0.0168982	0.0357864	0.0872708	0.0281821	0.124951	0.159586	0.206687	0.173245	0.409165	0.215613	0.59158	0	0	0	0	0	0	0	0	0	0	0	0	0	0	0	0	0	0	0	0	0	0	0	0	0	0	0	0	0
					NDUFB1		0	0	0	0.0295526	0.0366666	0.0820864	0.0306875	0.211456	0.206978	0.273304	0.340542	0.336283	0.601973	0.268403	0.12566	0.0862263	0.0736758	0	0	0	0	0	0	0	0	0	0	0	0	0	0	0	0	0	0	0	0	0	0	0	0	0	0
					NDUFB4		0	0.00153991	0.00243761	0.00757489	0.0142461	0.0718681	0.0227532	0.161616	0.182487	0.142005	0.21588	0.289339	0.435515	0.502543	0.0651749	0.031419	0.0229176	0	0	0	0	0	0	0	0	0	0	0	0	0	0	0	0	0	0	0	0	0	0	0	0	0	0
					NDUFB10		0	0.0113803	0.00999032	0.046607	0.0574365	0.10564	0.0658256	0.165982	0.146718	0.178773	0.226444	0.428471	0.62894	0.48912	0.173717	0.145719	0.0584821	0	0.0151402	0	0	0	0	0	0	0.00300823	0.0019785	0.0103509	0	0.00540859	0	0	0.00660423	0.0047811	0	0.00338049	0.00235762	0	0	0	0	0	0
					NDUFB11		0	0	0	0	0	0.082945	0.026188	0.277326	0.20554	0.30361	0.335443	0.412335	0.588817	0.77284	0.154609	0.136884	0.099028	0	0	0	0	0	0.0114381	0	0.0144374	0	0.0249168	0.0286843	0.0213794	0	0	0	0.017467	0.0197928	0.0164932	0.0152886	0.0119294	0	0	0	0	0	0
					ND5		0	0	0	0.0284801	0.0237147	0.201805	0.0893475	0.212068	0.345277	0.309172	0	0.109425	0.257984	0.324344	0	0	0.0702196	0	0	0	0	0	0	0	0	0	0	0	0	0	0	0	0	0	0	0	0	0	0	0	0	0	0
					NDUFB5		0	0.00360906	0.00789229	0.0218076	0.0308051	0.0921351	0.0405262	0.223011	0.182293	0.190911	0.326543	0.318744	0.545914	0.695948	0.0805588	0.082475	0.0132244	0.00213537	0.00237262	0	0	0	0	0	0	0.00202344	0	0	0	0	0	0	0	0	0	0	0	0	0	0	0	0	0
					NDUFB2		0	0.0123589	0.0351488	0.0640831	0.0713438	0.0646386	0	0.125157	0.190877	0	0.216446	0.58149	0.572044	0	0.103259	0	0	0	0	0	0	0	0	0	0	0	0	0	0	0	0	0	0	0	0	0	0	0	0	0	0	0	0
					NDUFB3		0	0	0.00229329	0.0116819	0.00723564	0.0396672	0.023524	0.186322	0.245579	0.203956	0.344285	0.378984	0.666789	0.597764	0.0825875	0.0377975	0	0	0	0	0	0	0	0	0	0	0	0	0	0	0	0	0	0	0	0	0	0	0	0	0	0	0
					NDUFB6		0	0	0	0.0198997	0.0474574	0.042098	0.0317983	0.0254755	0.133317	0.0366997	0.0609076	0.232107	0.369431	0.567346	0	0.0490445	0	0	0	0	0	0	0	0	0	0	0	0	0	0	0	0	0	0	0	0	0	0	0	0	0	0	0
					NDUFB7		0	0.0072244	0.0168267	0.0428096	0.0201545	0.0956795	0.0316429	0.279175	0.202487	0.173885	0.252374	0.311469	0.419178	0.640135	0.0790702	0.0595753	0	0	0	0	0	0	0	0	0	0	0	0	0	0	0	0	0	0	0	0	0	0	0	0	0	0	0
					NDUFB8		0	0.00336568	0.00982916	0.0177936	0	0.0349422	0.0157418	0.214385	0.117281	0.112969	0.140306	0.201237	0.224557	0.839156	0.0307366	0.0559871	0	0	0	0	0	0	0	0	0	0	0	0	0	0	0	0	0	0	0	0	0	0	0	0	0	0	0
					NDUFB9		0	0	0	0.00798694	0.0275813	0.0703908	0.0619809	0.336327	0.145424	0.180908	0.30318	0.324776	0.544855	0.511305	0.0983891	0.094716	0.00801229	0	0	0	0	0	0	0	0	0	0	0	0	0	0	0	0	0	0	0	0	0	0	0	0	0	0
					NDUFAB1		0	0	0	0.0115139	0.010484	0.0226145	0.0107965	0.16606	0.172236	0.138557	0.271126	0.297957	0.476159	0.646227	0	0.0320803	0.0303482	0	0	0	0	0	0	0	0	0	0	0	0	0	0	0	0	0	0	0	0	0	0	0	0	0.0891378	0
				Clpp -/-					Clpp -/- present abundance (light) after 5 hours SILAC
				Module	Subunit	kDa	10435.5	8921.97	7627.93	6521.58	5575.7	4767	4075.6	3484.47	2979.09	2547	2177.59	1861.75	1591.72	1360.86	1163.48	994.731	850.456	727.106	621.647	531.484	454.397	388.492	332.145	283.971	242.784	207.571	177.465	151.725	129.719	110.905	94.8192	81.0667	69.3088	59.2563	50.6618	43.3138	37.0316	31.6606	27.0685	23.1425	19.786	16.9162	14.4627
					NDUFA2		0	0.00483012	0.00936767	0.0183932	0.0291361	0.0392274	0.0710977	0.139424	0.203867	0.349043	0.501432	0.581431	1	0.869898	0.097818	0.130548	0.0510257	0	0	0	0	0	0	0	0	0	0	0	0	0	0	0	0	0	0	0	0	0	0	0	0	0	0
					NDUFV3		0	0	0	0	0	0	0	0.0695274	0.0981387	0.320258	0.359887	0.387706	1	0.844731	0	0.0933286	0	0	0	0	0	0	0	0	0	0	0	0	0	0	0	0	0	0	0	0	0	0	0	0	0	0	0
					NDUFS6		0	0	0	0	0	0.00596297	0.0170695	0.0279338	0.0699971	0.220903	0.362058	0.42408	1	0.627045	0	0.0354287	0	0	0	0	0	0	0	0	0	0	0	0	0	0	0	0	0	0	0	0	0	0	0	0	0	0	0
					NDUFS4		0	0	0	0	0	0	0.0218928	0.0320359	0.089636	0.247389	0.329725	0.400029	1	0.797448	0.0187582	0	0	0	0	0	0	0	0	0	0	0	0	0	0	0	0	0	0	0	0	0	0	0	0	0	0	0	0
					NDUFA12		0	0	0.00184712	0.00464077	0.00883578	0.0249453	0.0289716	0.0753203	0.174388	0.231603	0.246907	0.346884	1	0.730798	0.0822164	0.0775709	0.00953176	0	0	0	0	0	0	0	0	0	0	0	0	0	0	0	0	0	0	0	0	0	0	0	0	0	0
					NDUFS1		0	0.00123507	0.00232981	0.00847275	0.0137442	0.0217652	0.0404565	0.0749131	0.113505	0.276852	0.34383	0.414727	1	0.772294	0.0585348	0.0635073	0.0311929	0	0	0	0	0	0	0	0	0	0	0	0	0	0.00300108	0.00325113	0	0.00113763	0.00098005	0	0.00424478	0.00511936	0.00127661	0	0	0	0
					NDUFV1		0	0.00256145	0.00429225	0.0114836	0.0186341	0.0286293	0.0284167	0.0838955	0.133832	0.257352	0.399641	0.44389	1	0.773505	0.0547053	0.066636	0.0438115	0.00259645	0	0	0	0	0.00317084	0	0	0.00417356	0	0.0200267	0.00719079	0.0145649	0.0271134	0.0236531	0	0.033819	0.0169515	0.075933	0.107459	0.210916	0.362769	0.0894256	0.236129	0.127935	0.0146966
					NDUFV2		0	0	0	0.00629554	0.0274769	0.049245	0.0324414	0.0970308	0.193986	0.300826	0.441317	0.151384	1	0.601048	0.106902	0.117906	0.0553776	0	0	0	0	0	0	0	0	0	0	0	0	0	0	0	0	0	0	0.0314081	0.0536767	0.144837	0.292446	0.077808	0	0	0.0509017
					NDUFA6		0	0.00146177	0.00200957	0.00560328	0.0201808	0.0380737	0.0446724	0.0956789	0.167748	0.356037	0.426144	0.549643	0.565243	1	0.0816472	0.057657	0.013232	0	0	0	0	0	0	0	0	0	0	0	0	0	0	0	0	0	0	0	0	0	0	0	0	0	0
					NDUFA7		0	0	0	0	0	0	0.0199464	0.0633346	0.129251	0.243159	0.293068	0.479197	1	0.791235	0.024268	0.00508171	0	0	0	0	0	0	0	0	0	0	0	0	0	0	0	0	0	0	0	0	0	0	0	0	0	0	0
					NDUFS2		0	0	0	0	0.00873627	0.0304863	0.0224961	0.080179	0.101542	0.242636	0.243531	0.450445	1	0.813892	0.0582038	0.0575273	0.00970234	0.00470846	0	0	0	0	0.00701167	0.00589123	0.00573888	0.0171438	0	0	0	0.00710755	0.0231971	0	0	0.00409823	0.0168327	0.00463421	0.046813	0.047775	0	0	0	0	0
					NDUFS3		0	0.00432239	0.0095005	0.00740787	0.018131	0.0440265	0.0364102	0.0600397	0.149851	0.127469	0.380079	0.459008	1	0.808535	0.101806	0.122607	0.0532689	0.0144585	0	0	0.00625769	0	0.0180595	0	0.0249295	0	0	0	0.0224453	0	0	0.0110321	0	0.00981012	0.0111174	0.0142455	0.0915647	0.142488	0.00944889	0	0	0	0
					NDUFA5		0	0	0.00199135	0.010588	0	0.0202747	0.0238736	0.011194	0.144765	0.319468	0.291918	0.500966	1	0.78587	0.0229206	0.123006	0.024173	0	0	0	0	0	0	0	0	0	0	0.00725741	0	0.0129263	0.0277858	0	0	0	0	0	0.0868684	0.11036	0.00424743	0	0	0	0
					NDUFS7		0	0.00673992	0.00844753	0.017827	0.0375448	0.0317985	0.0367288	0.0703324	0.217561	0.340682	0.539266	0.498346	0.929988	1	0.0865754	0.121856	0.0587078	0	0	0	0	0	0	0	0	0	0	0	0	0	0	0	0	0	0	0	0	0	0	0	0	0	0
					NDUFS8		0	0	0	0	0	0	0	0	0.0772052	0.111835	0.179025	0.407847	1	0.48019	0	0	0	0	0	0	0	0	0	0	0	0	0	0	0	0	0	0.0133566	0	0	0	0	0	0	0	0	0	0	0
					NDUFA9		0.000444351	0	0.00164274	0.00461648	0.00771193	0.0219774	0.011508	0.0823807	0.133297	0.301667	0.357552	0.542747	1	0.903923	0.100464	0.0983725	0.0129939	0	0	0	0	0	0	0	0	0	0	0	0	0	0	0	0	0	0	0	0	0	0	0	0	0	0
					NDUFAB1		0	0	0	0	0	0	0	0.0214939	0.0958903	0.208591	0.286902	0.0395411	1	0.863725	0.0679105	0.0405591	0.0580347	0	0	0	0	0	0	0	0	0	0	0	0	0	0	0	0	0	0	0	0	0	0	0	0	0.153325	0
					ND1		0	0	0	0	0	0	0	0	0.260415	0	0.809868	0	1	0.904539	0	0	0	0	0	0	0	0	0	0	0	0	0	0	0	0	0	0	0	0	0	0	0	0	0	0	0	0	0
					NDUFA3		0	0	0	0	0	0	0	0.206763	0	0	0	0	1	0	0.278924	0	0	0	0	0	0	0	0	0	0	0	0	0	0	0	0	0	0	0	0	0	0	0	0	0	0	0	0
					NDUFA8		0	0	0.00118707	0.00423851	0.011268	0.01247	0.0326306	0.0694122	0.112821	0.243665	0.392555	0.394148	0.656243	1	0.132534	0.125606	0.066813	0.00726855	0	0	0	0	0	0	0	0	0	0	0	0	0	0	0	0	0	0	0	0	0	0	0.00537173	0	0
					NDUFA13		0	0.0031193	0.00710699	0.00689242	0.0179645	0.02838	0.0359696	0.0903149	0.148577	0.295487	0.377046	0.452588	1	0.86982	0.0918449	0.0871737	0.0568242	0.0179402	0.00701888	0.0133166	0.00264533	0.00268718	0	0	0	0.00744359	0.00212579	0	0	0	0	0	0	0	0	0	0	0	0	0	0.00549845	0.00464939	0.00524959
					ND3		0	0	0	0	0	0	0.0486547	0.145403	0.194891	0.306916	0.355376	0.430281	1	0.808487	0	0.133344	0.0848597	0	0	0	0	0	0	0	0	0	0	0	0	0	0	0	0	0	0	0	0	0	0	0	0	0	0
					ND2
					ND6
					ND4L
					NDUFC1
					NDUFA1		0	0	0	0	0	0	0	0	0	0	0.552239	0	1	0	0	0	0	0	0	0	0	0	0	0	0	0	0	0	0	0	0	0	0	0	0	0	0	0	0	0	0	0	0
					NDUFA10		0	0	0	0	0.0145712	0.0283786	0.00323134	0.0872078	0.19536	0.248493	0.321262	0.427513	1	0.856871	0.0699634	0.0477316	0.0104407	0	0	0	0	0	0	0	0	0	0	0	0	0	0	0	0	0	0	0	0	0	0	0	0	0	0.00562173
					NDUFA11		0	0	0	0	0.00259133	0.00379783	0.0129787	0.0566745	0.0843274	0.152851	0.434241	0.517079	0.852169	1	0.0575033	0.0883197	0	0	0	0	0	0	0	0	0	0	0	0	0	0	0	0	0	0	0	0	0	0	0	0	0	0	0
					NDUFC2		0	0	0	0.00401545	0.00588328	0.0181051	0.046653	0.0524238	0.137444	0.0605798	0.178649	0.157381	0.753794	1	0.115438	0.070297	0.0435124	0.0287864	0.0117196	0	0	0	0	0	0	0	0	0	0	0	0	0	0	0	0	0	0	0	0	0	0	0	0
					NDUFS5		0	0	0	0	0.00466977	0.0071874	0	0.012177	0.0821302	0.232301	0.458895	0.581113	0.799759	1	0.0985482	0.0851877	0.0324185	0	0	0	0	0	0	0	0	0	0	0	0	0	0	0	0	0	0	0	0	0	0	0	0	0	0
					ND4		0	0	0	0	0	0	0	0.0857707	0.116721	0.412629	0.311854	0.384682	1	0.879412	0	0	0.147095	0	0	0	0	0	0	0	0	0	0	0	0	0	0	0	0	0	0	0	0	0	0	0	0	0	0
					NDUFB1		0	0	0	0	0.00959508	0.0314801	0.0761387	0.0970302	0.156552	0.336703	0.428482	0.51138	1	0.82381	0.140744	0.167041	0.091793	0.0228793	0	0	0	0	0	0	0	0	0	0	0	0	0	0	0	0	0	0	0	0	0	0	0	0	0
					NDUFB4		0	0	0	0	0.010529	0.00567507	0.0288309	0.0503269	0.11644	0.147756	0.400576	0.308677	1	0.63368	0.0153319	0.0327401	0.0137988	0	0	0	0	0	0	0	0	0	0	0	0	0	0	0	0	0	0	0	0	0	0	0	0	0	0
					NDUFB10		0	0.00216018	0.00280731	0	0.0245091	0.0476931	0.016285	0.0660198	0.0816776	0.197796	0.431645	0.445148	0.911206	1	0.152229	0.0673737	0.120815	0.0192602	0	0	0	0	0	0	0	0	0	0	0	0	0	0	0	0	0	0	0	0	0	0	0	0	0
					NDUFB11		0	0.00241355	0.00415573	0	0	0	0	0.0847707	0.156086	0.298507	0.343185	0.460076	0.926658	1	0.144468	0.162074	0.119275	0.0597518	0	0	0	0.0138192	0	0	0	0.00618988	0	0	0.00490043	0	0	0	0	0	0.00669969	0.0177352	0	0	0	0	0	0	0
					ND5		0	0	0	0	0	0	0	0.179121	0.0924261	0.166897	0.185195	0.247334	1	0.809719	0	0.15356	0	0	0	0	0	0	0	0	0	0	0	0	0	0	0	0	0	0	0	0	0	0	0	0	0	0	0
					NDUFB5		0	0.00265214	0.00251715	0.00420695	0.00897477	0	0.030872	0.059192	0.134505	0.219049	0.29513	0.397441	1	0.69649	0.0920256	0.0820914	0.023789	0.00498757	0.00267473	0.00233239	0	0	0	0	0	0	0	0.00154026	0	0	0	0	0	0	0	0	0	0	0	0	0	0	0
					NDUFB2		0	0	0	0	0	0.0601321	0.0331381	0.141107	0.165969	0.316173	0.607158	0.771623	1	0	0	0.112648	0	0	0	0	0	0	0	0	0	0	0	0	0	0	0	0	0	0	0	0	0	0	0	0	0	0	0
					NDUFB3		0	0	0	0	0	0	0	0.0885161	0.124533	0.159162	0.396861	0.413693	1	0.77858	0.0377439	0.0115881	0	0	0	0	0	0	0	0	0	0	0	0	0	0	0	0	0	0	0	0	0	0	0	0	0	0	0
					NDUFB6		0	0	0	0.0120064	0	0	0	0.0426314	0.123147	0	0.177962	0.202371	0.42887	1	0	0	0	0	0	0	0	0	0	0	0	0	0	0	0	0	0	0	0	0	0	0	0	0	0	0	0	0	0
					NDUFB7		0	0	0	0	0	0	0	0.017375	0.154811	0.282021	0.434571	0.454136	1	0.782092	0.0654676	0.0758979	0.0114999	0	0	0	0	0	0	0	0	0	0	0	0	0	0	0	0	0	0	0	0	0	0	0	0	0	0
					NDUFB8		0	0	0	0.00436657	0.0123354	0.017667	0.0233164	0.0296853	0.0489256	0.231008	0.276195	0.303324	0.4676	1	0.0274948	0.0323547	0	0	0	0	0	0	0	0	0	0	0	0	0	0	0	0	0	0	0	0	0	0	0	0	0	0	0
					NDUFB9		0	0	0	0	0.00674402	0.0068341	0.0296146	0.0661218	0.126678	0.264696	0.383649	0.339981	1	0.833502	0.0389632	0.0799797	0	0	0	0	0	0	0	0	0	0	0	0	0	0	0	0	0	0	0	0	0	0	0	0	0	0	0
					NDUFAB1		0	0	0	0	0	0	0	0.0214939	0.0958903	0.208591	0.286902	0.0395411	1	0.863725	0.0679105	0.0405591	0.0580347	0	0	0	0	0	0	0	0	0	0	0	0	0	0	0	0	0	0	0	0	0	0	0	0	0.153325	0
							10435.5	8921.97	7627.93	6521.58	5575.7	4767	4075.6	3484.47	2979.09	2547	2177.59	1861.75	1591.72	1360.86	1163.48	994.731	850.456	727.106	621.647	531.484	454.397	388.492	332.145	283.971	242.784	207.571	177.465	151.725	129.719	110.905	94.8192	81.0667	69.3088	59.2563	50.6618	43.3138	37.0316	31.6606	27.0685	23.1425	19.786	16.9162	14.4627
					Whole CI (L=steady state )	ss wt	FIG S5E assembled CI		0.360717	1.13116	1.48347	3.2588	1.48524	8.58729	7.28109	8.1125	10.5665	12.8362	22.1994	23.6268	2.82381	2.1395
						ss ko			0.0592028	0.131055	0.319767	0.624213	0.854295	2.83425	5.20479	9.23705	14.8218	15.3174	38.2915	32.0049	2.58986	2.86716
				ttest CI (wt vs ko) ss	0.355817
					Whole CI (H=incorporation rate)	ir wt			0.0647386	0.205047	0.259266	0.593235	0.236301	1.42473	1.25426	1.52844	1.97027	2.40742	4.01808	4.33392	0.860027	0.827887
						ir ko			0.0154602	0.0312221	0.0587531	0.109089	0.0935819	0.40743	0.801983	1.67296	2.64911	2.79469	7.7383	6.18508	0.943574	1.0602
				ttest CI (wt vs ko)ir	0.317791
					Whole CI Replacement rate (H/L)	rate wt
						rate ko			0.179472	0.181271	0.17477	0.182041	0.159099	0.165912	0.172262	0.188405	0.186463	0.18755	0.180999	0.183432	0.304563	0.386954
				ttest CI (wt vs ko) RR	0.457987				0.261139	0.238237	0.183737	0.174762	0.109543	0.143752	0.154086	0.181114	0.178731	0.182452	0.202089	0.193254	0.364334	0.369775
					N-core (S1, V1, V2) (L=steady state )	ss wt			0.0658089	0.123818	0.159673	0.313067	0.151792	0.744124	0.582595	0.486783	0.847948	1.0152	1.42593	1.78391	0.210701	0.178168
						ss ko			0.00662206	0.0262519	0.0598551	0.0996396	0.101315	0.255839	0.441324	0.83503	1.18479	1.01	3	2.14685	0.220142	0.248049
					N-core (S1, V1, V2) (H=incorporation rate)	ir wt			0.0133005	0.0217228	0.0300368	0.0545652	0.0289272	0.134539	0.0931959	0.0841578	0.150639	0.196667	0.250845	0.333259	0.0364882	0.0407266
						ir ko			0.000450089	0.00383593	0.00390164	0.00770768	0.0100452	0.0317818	0.0439793	0.0773721	0.100904	0.133455	0.378494	0.277603	0.0379422	0.0493034
					N-core (S1, V1, V2) Replacement rate (H/L)	rate wt			0.202108	0.175442	0.188114	0.174292	0.190571	0.180801	0.159967	0.172886	0.177651	0.193722	0.175917	0.186814	0.173175	0.228586
						rate ko			0.0679681	0.14612	0.0651846	0.0773557	0.0991484	0.124226	0.0996532	0.0926578	0.0851661	0.132133	0.126165	0.129307	0.172353	0.198764
				Whole CI Replacement rate (H/L)	0.202371	rate wt	FIG 3C		0.179472	0.181271	0.17477	0.182041	0.159099	0.165912	0.172262	0.188405	0.186463	0.18755	0.180999	0.183432	0.304563	0.386954
					0.209786	rate ko			0.261139	0.238237	0.183737	0.174762	0.109543	0.143752	0.154086	0.181114	0.178731	0.182452	0.202089	0.193254	0.364334	0.369775
				N-core Replacement rate (H/L)	0.184289	rate wt			0.202108	0.175442	0.188114	0.174292	0.190571	0.180801	0.159967	0.172886	0.177651	0.193722	0.175917	0.186814	0.173175	0.228586
					0.115443	rate ko			0.0679681	0.14612	0.0651846	0.0773557	0.0991484	0.124226	0.0996532	0.0926578	0.0851661	0.132133	0.126165	0.129307	0.172353	0.198764
				ttest (wt CI vs ko N-core)	3.07377e-06
				ttest (ko CI vs ko N-core)	3.66137e-05
				ttest N-core(wt vs ko) RR	9.48663e-06
[truncated: 57 more columns]

## Sheet: Calc Fig 3D and S5E
				Subunit	kDa	10435.5	8921.97	7627.93	6521.58	5575.7	4767	4075.6	3484.47	2979.09	2547	2177.59	1861.75	1591.72	1360.86	1163.48	994.731	850.456	727.106	621.647	531.484	454.397	388.492	332.145	283.971	242.784	207.571	177.465	151.725	129.719	110.905	94.8192	81.0667	69.3088	59.2563	50.6618	43.3138	37.0316	31.6606	27.0685	23.1425	19.786	16.9162	14.4627	12.365
N-core			WT	NDUFS1		0.000955582	0.00407427	0.0158075	0.0326683	0.0328363	0.0885358	0.0401202	0.239093	0.186189	0.226197	0.311959	0.317158	0.542551	0.553477	0.0710453	0.0687543	0.0390836	0	0	0	0	0	0	0	0	0	0	0	0	0	0.00113824	0.00161542	0.000476873	0	0.000362635	0.000673007	0.00101656	0.00134667	0	0	0	0	0	0
				NDUFV1		0	0.00641085	0.01773	0.0297355	0.0481388	0.0957491	0.0529286	0.23547	0.246209	0.143028	0.248743	0.373927	0.565702	0.650271	0.039773	0.0519991	0.021887	0	0	0	0	0	0	0	0	0	0	0	0	0	0.0039999	0	0	0	0	0	0	0	0.0198781	0.0131589	0	0.00172401	0	0
				NDUFV2		0	0.0095515	0.0322715	0.0614139	0.0786981	0.128782	0.0587432	0.269561	0.150196	0.117558	0.287246	0.324117	0.317673	0.580162	0.0998823	0.0574141	0.0583101	0	0	0	0	0	0	0	0	0	0	0	0	0	0	0	0	0	0	0	0	0	0.015451	0.0204438	0	0	0	0.0176598
			KO	NDUFS1		0	0.00123507	0.00232981	0.00847275	0.0137442	0.0217652	0.0404565	0.0749131	0.113505	0.276852	0.34383	0.414727	1	0.772294	0.0585348	0.0635073	0.0311929	0	0	0	0	0	0	0	0	0	0	0	0	0	0.00300108	0.00325113	0	0.00113763	0.00098005	0	0.00424478	0.00511936	0.00127661	0	0	0	0	0
				NDUFV1		0	0.00256145	0.00429225	0.0114836	0.0186341	0.0286293	0.0284167	0.0838955	0.133832	0.257352	0.399641	0.44389	1	0.773505	0.0547053	0.066636	0.0438115	0.00259645	0	0	0	0	0.00317084	0	0	0.00417356	0	0.0200267	0.00719079	0.0145649	0.0271134	0.0236531	0	0.033819	0.0169515	0.075933	0.107459	0.210916	0.362769	0.0894256	0.236129	0.127935	0.0146966	0.00353161
				NDUFV2		0	0	0	0.00629554	0.0274769	0.049245	0.0324414	0.0970308	0.193986	0.300826	0.441317	0.151384	1	0.601048	0.106902	0.117906	0.0553776	0	0	0	0	0	0	0	0	0	0	0	0	0	0	0	0	0	0	0.0314081	0.0536767	0.144837	0.292446	0.077808	0	0	0.0509017	0.0967061
N-supernumerary			WT	NDUFA2		0	0.0093658	0.0256122	0.0629313	0.0957913	0.125825	0.0503067	0.330146	0.293756	0.345587	0.393201	0.482426	0.886801	0.839496	0.108814	0	0.0514166	0	0	0	0	0	0	0	0	0	0	0	0	0	0	0	0	0	0	0	0	0	0	0	0	0	0	0
				NDUFV3		0	0	0	0.0180722	0.0280633	0.0611702	0.0283031	0.179439	0.215895	0.271496	0.0823899	0.381888	0.550554	0.753385	0.0858751	0	0	0	0	0	0	0	0	0	0	0	0	0	0	0	0	0	0	0	0	0	0	0	0	0	0	0	0	0
				NDUFS6		0	0	0.0018238	0.00324129	0.0162211	0.0446625	0.0320813	0.168037	0.172373	0.147125	0.252068	0.38419	0.526767	0.719517	0.0276293	0.0372233	0	0	0	0	0	0	0	0	0	0	0	0	0	0	0	0	0	0	0	0	0	0	0	0	0	0	0	0
				NDUFS4		0	0	0.00891705	0.00613057	0.0225409	0.0436551	0.00780148	0.171335	0.0899705	0.111054	0.265064	0.418891	0.494839	0.532911	0.023881	0	0	0	0	0	0	0	0	0	0	0	0	0	0	0	0	0	0	0	0	0	0	0	0	0	0	0	0	0
				NDUFA12		0	0.00280552	0.011684	0.0386664	0.0333957	0.103555	0.0224721	0.241953	0.224073	0.158257	0.323198	0.298494	0.549395	0.634603	0.103848	0.0734007	0.00597378	0	0	0	0	0	0	0	0	0	0	0	0	0	0	0	0	0	0	0	0	0	0	0	0	0	0	0
				NDUFA6		0	0.00208897	0.0134737	0.0188752	0.0305602	0.047277	0.036113	0.157016	0.299523	0.318963	0.351024	0.448306	0.568671	0.322863	0.127993	0.0936531	0.0472272	0	0	0	0	0	0	0	0	0	0	0	0	0	0	0	0	0	0	0	0	0	0	0	0	0	0	0.00453612
				NDUFA7		0	0	0	0	0	0.0918852	0.0234012	0.196571	0.159188	0.260725	0.22027	0.359307	0.657499	0.490187	0	0.0210517	0	0	0	0	0	0	0	0	0	0	0	0	0	0	0	0	0	0	0	0	0	0	0	0	0	0	0	0
			KO	NDUFA2		0	0.00483012	0.00936767	0.0183932	0.0291361	0.0392274	0.0710977	0.139424	0.203867	0.349043	0.501432	0.581431	1	0.869898	0.097818	0.130548	0.0510257	0	0	0	0	0	0	0	0	0	0	0	0	0	0	0	0	0	0	0	0	0	0	0	0	0	0	0
				NDUFV3		0	0	0	0	0	0	0	0.0695274	0.0981387	0.320258	0.359887	0.387706	1	0.844731	0	0.0933286	0	0	0	0	0	0	0	0	0	0	0	0	0	0	0	0	0	0	0	0	0	0	0	0	0	0	0	0
				NDUFS6		0	0	0	0	0	0.00596297	0.0170695	0.0279338	0.0699971	0.220903	0.362058	0.42408	1	0.627045	0	0.0354287	0	0	0	0	0	0	0	0	0	0	0	0	0	0	0	0	0	0	0	0	0	0	0	0	0	0	0	0
				NDUFS4		0	0	0	0	0	0	0.0218928	0.0320359	0.089636	0.247389	0.329725	0.400029	1	0.797448	0.0187582	0	0	0	0	0	0	0	0	0	0	0	0	0	0	0	0	0	0	0	0	0	0	0	0	0	0	0	0	0
				NDUFA12		0	0	0.00184712	0.00464077	0.00883578	0.0249453	0.0289716	0.0753203	0.174388	0.231603	0.246907	0.346884	1	0.730798	0.0822164	0.0775709	0.00953176	0	0	0	0	0	0	0	0	0	0	0	0	0	0	0	0	0	0	0	0	0	0	0	0	0	0	0
				NDUFA6		0	0.00146177	0.00200957	0.00560328	0.0201808	0.0380737	0.0446724	0.0956789	0.167748	0.356037	0.426144	0.549643	0.565243	1	0.0816472	0.057657	0.013232	0	0	0	0	0	0	0	0	0	0	0	0	0	0	0	0	0	0	0	0	0	0	0	0	0	0	0.01826
				NDUFA7		0	0	0	0	0	0	0.0199464	0.0633346	0.129251	0.243159	0.293068	0.479197	1	0.791235	0.024268	0.00508171	0	0	0	0	0	0	0	0	0	0	0	0	0	0	0	0	0	0	0	0	0	0	0	0	0	0	0	0
																																						69.3088	59.2563	50.6618	43.3138	37.0316	31.6606	27.0685	23.1425	19.786	16.9162	14.4627	12.365
																														FIG 3E (left)	Average	SD	ttest
																															0.0101818	0.0151839				FIG S5E (N-core)	steady state wt	0.000476873	0	0.000362635	0.000673007	0.00101656	0.00134667	0.0353291	0.0336026	0	0.00172401	0	0.0176598
																															0.171733	0.165797	0.000953655	N-core (wt vs ko) ss			steady state ko	0	0.0349566	0.0179315	0.107341	0.165381	0.360872	0.656491	0.167234	0.236129	0.127935	0.0655983	0.100238
																															0.0543167	0.0611878					incororation rate wt	0.00114621	0	0.00399552	0.00421559	0.0307778	0.0382909	0.154978	0.170111	0.0122304	0.019109	0.0335664	0.0644612
																															0.16839	0.155736	0.00570027	N-core (wt vs ko)ir			incororation rate ko	0	0.0346186	0.0332064	0.0972742	0.170768	0.341564	0.619917	0.157663	0.259802	0.153607	0.0653466	0.0869162
																																	0.00206296	wt (ss vs ir)
																																	0.141689	KO (ss vs ir)
																														FIG 3E (right)	Average	SD	ttest
																															8.32952	10.1462					replacement rate wt	2.40359	0	11.018	6.26382	30.2765	28.4338	4.3867	5.06244	0.0122304	11.084	0.0335664	3.65016
																															0.899352	0.394287	0.0100621	N-core (wt vs ko)rr			replacement rate ko	0	0.990332	1.85184	0.906216	1.03257	0.946496	0.944289	0.942772	1.10026	1.20067	0.996163	0.867101
[truncated: 54 more columns]
