# Supplementary material for: A salvage pathway maintains highly functional respiratory complex I
Source: Nat Commun. 2020 Apr 2;11:1643. doi: 10.1038/s41467-020-15467-7 (PMC7118099; doi:10.1038/s41467-020-15467-7)
Supplement: Supplementary file 9 — Supplementary Data 6 [file 41467_2020_15467_MOESM9_ESM.xlsx]

## Sheet: Tabelle1
					iBAQ (log10)
T: id	T: Protein IDs	T: Majority protein IDs	T: Protein names	T: Gene names	TRAPOE	WTOE	N: Mol. weight [kDa]
1	A0A087WPL5;E9QNN1;O70133;O70133-2;O70133-3;Q3UR42;A0A0R4J2C3	A0A087WPL5;E9QNN1;O70133;O70133-2;O70133-3	ATP-dependent RNA helicase A	Dhx9	5.55105	6.01165	149.62
2	A0A087WSP7;A0A087WQZ1;Q8K310	A0A087WSP7;A0A087WQZ1;Q8K310	Matrin-3	Matr3	5.20235	NaN	56.742
3	A0A087WRM2;Q91VK4	A0A087WRM2;Q91VK4	Integral membrane protein 2C;CT-BRI3	Itm2c	5.66313	NaN	26.179
4	A0A087WSP0;E9Q9X1;S4R1P5;Q91ZU6-2;Q91ZU6;Q91ZU6-3;Q91ZU6-4;A0A1D5RLZ3;S4R1Y6;A0A087WRB8;A0A087WPR7;Q91ZU6-5	A0A087WSP0;E9Q9X1;S4R1P5;Q91ZU6-2;Q91ZU6;Q91ZU6-3;Q91ZU6-4	Dystonin	Dst	5.30643	4.96077	590.43
5	A0A087WST1;Q8CJ70	A0A087WST1;Q8CJ70	Interleukin-19	Il19	6.88101	7.10856	11.672
6	A0A0A0MQ76;Q6DFW4;A0A087WNW0;A0A087WSL8	A0A0A0MQ76;Q6DFW4;A0A087WNW0;A0A087WSL8	Nucleolar protein 58	Nop58	5.68371	6.11136	50.063
7	A0A1D5RLD8;A0A0A0MQF6;P16858;S4R257;S4R1W1;V9GX06;V9GXA7;V9GXK0;A0A0R4J0X7;S4R2G5;Q64467	A0A1D5RLD8;A0A0A0MQF6;P16858;S4R257;S4R1W1	Glyceraldehyde-3-phosphate dehydrogenase	Gapdh;Gm3839	6.98644	7.09489	35.812
8	A0A0A0MQG2;Q62261-2;Q62261;E9Q397;Q3UGX2;Q68FG2;P15508	A0A0A0MQG2;Q62261-2;Q62261	Spectrin beta chain, non-erythrocytic 1	Sptbn1	4.09342	4.97176	244.25
9	A0A0A0MQN1;Q5RL79	A0A0A0MQN1;Q5RL79	Keratinocyte-associated protein 2	Krtcap2	6.3966	6.46616	12.542
10	A0A0A6YVP4;Q9CPR5-2;Q9CPR5	A0A0A6YVP4;Q9CPR5-2;Q9CPR5	39S ribosomal protein L15, mitochondrial	Mrpl15	5.50501	5.78759	19.212
11	A0A0A6YW67;E9Q9J0;E9Q4P0;E9Q5F6;E9QNP0;Q5SX22;P62984;P62983;P0CG49;P0CG50;D3YYZ2	A0A0A6YW67;E9Q9J0;E9Q4P0;E9Q5F6;E9QNP0;Q5SX22;P62984;P62983;P0CG49;P0CG50;D3YYZ2	Ubiquitin-60S ribosomal protein L40;Ubiquitin;60S ribosomal protein L40;Ubiquitin-40S ribosomal protein S27a;Ubiquitin;40S ribosomal protein S27a;Polyubiquitin-B;Ubiquitin;Polyubiquitin-C;Ubiquitin;Ubiquitin-related 1;Ubiquitin-related 2	Gm8797;Uba52;Kxd1;Ubc;Ubb;Rps27a;Gm5239	8.16581	8.3167	8.7279
12	A0A0A6YX26;P62900	A0A0A6YX26;P62900	60S ribosomal protein L31	Rpl31	5.62521	5.74488	14.996
13	A0A0G2JEP8;H3BL56;A0A0A6YXF6;Q9QUI0;Q62159	A0A0G2JEP8;H3BL56;A0A0A6YXF6;Q9QUI0;Q62159	Transforming protein RhoA;Rho-related GTP-binding protein RhoC	Rhoc;Rhoa	NaN	5.6933	13.261
14	A0A0A6YY72;P24547	A0A0A6YY72;P24547	Inosine-5-monophosphate dehydrogenase 2	Impdh2	NaN	5.4695	34.129
15	A0A0G2JDU7;Q61553	A0A0G2JDU7;Q61553	Fascin	Fscn1	NaN	5.1068	36.201
16	A0A0G2JDW2;P09542;A0A0G2JDM3;E0CZ30;E9PWG4;A2A6Q8;Q9CZ19;P05977-2;P05977;P09541	A0A0G2JDW2;P09542;A0A0G2JDM3	Myosin light chain 3	Myl3	6.70945	7.25785	20.183
17	A0A0G2JDW7;Q6ZWU9;A0A0G2JG29;Q6ZWY3;A0A0G2JEX7;D6RH49;D3YYB0	A0A0G2JDW7;Q6ZWU9;A0A0G2JG29;Q6ZWY3	40S ribosomal protein S27;40S ribosomal protein S27-like	Rps27;Rps27l	6.85754	6.83471	9.2327
18	A0A0G2JE27;A0A0N4SVM0;D6RCW7;Q5RKN9;P47754;P47753	A0A0G2JE27;A0A0N4SVM0;D6RCW7;Q5RKN9;P47754;P47753	F-actin-capping protein subunit alpha-2;F-actin-capping protein subunit alpha-1	Capza2;Capza1	5.95138	NaN	13.098
19	A0A0G2JED9;A0A0G2JE52;Q99JI6;P62835;A0A0G2JDL9	A0A0G2JED9;A0A0G2JE52;Q99JI6;P62835;A0A0G2JDL9	Ras-related protein Rap-1b;Ras-related protein Rap-1A	Rap1b;Rap1a	6.25859	6.69744	12.37
20	A0A0G2JEA9;A0A0G2JFX7;A0A0N4SUH6;Q9CWZ3-2;Q9CWZ3	A0A0G2JEA9;A0A0G2JFX7;A0A0N4SUH6;Q9CWZ3-2;Q9CWZ3	RNA-binding protein 8A	Rbm8a	6.15767	6.12222	14.502
21	A0A0G2JES3;P51410;A0A140T8T4;D3Z629	A0A0G2JES3;P51410;A0A140T8T4	60S ribosomal protein L9	Rpl9	6.47592	6.49111	21.622
22	A0A0G2JEU1;P47738;D3YYF3;A0A0G2JFQ0;A0A0G2JF60	A0A0G2JEU1;P47738;D3YYF3;A0A0G2JFQ0	Aldehyde dehydrogenase, mitochondrial	Aldh2	5.18563	5.62104	51.349
23	A0A0G2JGY8;A0A0G2JEY6;Q9D1R9	A0A0G2JGY8;A0A0G2JEY6;Q9D1R9	60S ribosomal protein L34	Rpl34	NaN	6.90643	6.6698
24	A0A0G2JF72;Q8JZN2;Q91W50;A0A0G2JDJ7;A0A0G2JE62	A0A0G2JF72;Q8JZN2;Q91W50;A0A0G2JDJ7;A0A0G2JE62	Cold shock domain-containing protein E1	Csde1	4.92913	5.18264	74.482
25	A0A0G2JG10;Q497W9;O35286	A0A0G2JG10;Q497W9;O35286	Pre-mRNA-splicing factor ATP-dependent RNA helicase DHX15	Dhx15	4.95959	5.24709	68.578
26	A0A0G2JGL8;Q99PU8-2;Q99PU8;Q99PU8-3	A0A0G2JGL8;Q99PU8-2;Q99PU8;Q99PU8-3	Putative ATP-dependent RNA helicase DHX30	Dhx30	4.71383	4.8812	133.03
27	A0A0J9YV86;A0A0J9YUF8;A0A0J9YUR2;A0A0J9YTU3;Q5SXY1-2;Q5SXY1-3;Q5SXY1	A0A0J9YV86;A0A0J9YUF8;A0A0J9YUR2;A0A0J9YTU3;Q5SXY1-2;Q5SXY1-3;Q5SXY1	Cytospin-B	Specc1	5.83532	5.69577	79.486
28	A0A0J9YTY0;A0A0J9YUL3;Q8C1B7-3;Q8C1B7-2;Q8C1B7;Q9R1T4-2;Q9R1T4-3;Q9R1T4;A0A0J9YUV6;A2A3W1;A0A0J9YVA6;B7ZC46;B1AQY9;B1AQZ0;Q8CHH9;Q8CHH9-2	A0A0J9YTY0;A0A0J9YUL3;Q8C1B7-3;Q8C1B7-2;Q8C1B7;Q9R1T4-2;Q9R1T4-3;Q9R1T4	Septin-11;Septin-6	Sept11;Sept6	6.41256	6.73486	48.978
29	A0A0J9YVC1;A0A0J9YUC1;E9Q770;A0A0J9YUS5;E9PVC6;E9Q9E1;E9PVC5;Q6NZJ6-2;Q6NZJ6	A0A0J9YVC1;A0A0J9YUC1;E9Q770;A0A0J9YUS5;E9PVC6;E9Q9E1;E9PVC5;Q6NZJ6-2;Q6NZJ6	Eukaryotic translation initiation factor 4 gamma 1	Eif4g1	4.83991	NaN	86.999
30	B9EJ54;A0A0J9YUD5	B9EJ54;A0A0J9YUD5		Nup205	NaN	4.43268	227.46
31	A0A0N4SV74;A0A0N4SUJ0;Q6PGL7-2;Q6PGL7	A0A0N4SV74;A0A0N4SUJ0;Q6PGL7-2;Q6PGL7	WASH complex subunit FAM21	Fam21	4.75963	4.73187	98.534
32	A0A0N4SUQ1;A0A0N4SUN8;A0A0N4SWH2;A0A0N4SV32;Q3UMP4;Q9CY58-4;Q9CY58-3;Q9CY58-2;Q9CY58	A0A0N4SUQ1;A0A0N4SUN8;A0A0N4SWH2;A0A0N4SV32;Q3UMP4;Q9CY58-4;Q9CY58-3;Q9CY58-2;Q9CY58	Plasminogen activator inhibitor 1 RNA-binding protein	Serbp1	5.29396	NaN	16.078
33	A0A0N4SV66;Q8CGP4;C0HKE9;C0HKE8;C0HKE7;C0HKE6;C0HKE5;C0HKE4;C0HKE3;C0HKE2;C0HKE1;Q8CGP6;Q3THW5;P0C0S6;Q8R1M2;Q64523;Q8CGP7;Q8CGP5;Q8BFU2;Q6GSS7;P27661;G3UWL7;Q8R029;Q3UA95;Q64522	A0A0N4SV66;Q8CGP4;C0HKE9;C0HKE8;C0HKE7;C0HKE6;C0HKE5;C0HKE4;C0HKE3;C0HKE2;C0HKE1;Q8CGP6;Q3THW5;P0C0S6;Q8R1M2;Q64523;Q8CGP7;Q8CGP5;Q8BFU2;Q6GSS7;P27661;G3UWL7;Q8R029;Q3UA95;Q64522	Histone H2A;Histone H2A type 1-H;Histone H2A.V;Histone H2A.Z;Histone H2A.J;Histone H2A type 2-C;Histone H2A type 1-K;Histone H2A type 1-F;Histone H2A type 3;Histone H2A type 2-A;Histone H2AX;Histone H2A type 2-B	Hist1h2aa;Hist1h2ah;H2afv;H2afz;H2afj;Hist2h2ac;Hist1h2ak;Hist1h2af;Hist3h2a;Hist2h2aa1;H2afx;Hist2h2ab	7.00009	7.13306	13.66
34	A0A0N4SVB8;F6QKK2;Q9CQW2;Q8VEH3	A0A0N4SVB8;F6QKK2;Q9CQW2;Q8VEH3	ADP-ribosylation factor-like protein 8B;ADP-ribosylation factor-like protein 8A	Arl8a;Arl8b	NaN	5.57649	15.985
35	A0A0U1RNP5;A0A0N4SVE0;Q9DCW4;A0A0U1RQB4;A0A0N4SWE9;A0A0U1RNR3;A0A0U1RNK9	A0A0U1RNP5;A0A0N4SVE0;Q9DCW4;A0A0U1RQB4;A0A0N4SWE9;A0A0U1RNR3;A0A0U1RNK9	Electron transfer flavoprotein subunit beta	Etfb	5.01682	6.02999	23.362
36	A0A0N4SVP8;E9PV04	A0A0N4SVP8;E9PV04		Gm8994	4.8409	5.10995	46.959
37	A0A0N4SVQ1;Q62425	A0A0N4SVQ1;Q62425	Cytochrome c oxidase subunit NDUFA4	Ndufa4	NaN	7.0633	5.8765
38	A0A0R3P9C8;Q9DC69	A0A0R3P9C8;Q9DC69	NADH dehydrogenase [ubiquinone] 1 alpha subcomplex subunit 9, mitochondrial	Ndufa9	7.66083	7.97905	42.121
39	D3YZ35;A0A0R4J036;P08553	D3YZ35;A0A0R4J036;P08553	Neurofilament medium polypeptide	Nefm	4.65616	5.35959	53.497
40	A2AQ17;A0A0R4J081;Q9CWX2	A2AQ17;A0A0R4J081;Q9CWX2	Complex I intermediate-associated protein 30, mitochondrial	Ndufaf1	5.90496	6.01787	37.782
41	A0A0R4J0D3;Q3TDQ1	A0A0R4J0D3;Q3TDQ1	Dolichyl-diphosphooligosaccharide--protein glycosyltransferase subunit STT3B	Stt3b	6.31133	6.48705	93.314
42	A0A0R4J0I9;Q91ZX7;Q3U5J2;D3Z5M3;A0A0N4SVX0;E9Q202;A2API5;Q9JI18	A0A0R4J0I9;Q91ZX7	Prolow-density lipoprotein receptor-related protein 1;Low-density lipoprotein receptor-related protein 1 85 kDa subunit;Low-density lipoprotein receptor-related protein 1 515 kDa subunit;Low-density lipoprotein receptor-related protein 1 intracellular domain	Lrp1	6.52607	6.78484	504.77
43	Q8BRB0;A0A0R4J0L5;Q8R3I3	Q8BRB0;A0A0R4J0L5;Q8R3I3	Conserved oligomeric Golgi complex subunit 6	Cog6	5.2465	4.7803	69.413
44	A0A0R4J0L6;Q8BJZ4;A0A0N4SV23	A0A0R4J0L6;Q8BJZ4	28S ribosomal protein S35, mitochondrial	Mrps35	6.52001	6.79582	35.917
45	A0A0R4J0Q9;Q3UM29;Q3TR20	A0A0R4J0Q9;Q3UM29;Q3TR20	Conserved oligomeric Golgi complex subunit 7	Cog7	5.22932	4.64553	86.074
46	A0A1L1SVG0;A0A0R4J0S7;Q8CGB3;Q8CGB3-3;Q8CGB3-2;A0A1L1STY4	A0A1L1SVG0;A0A0R4J0S7;Q8CGB3;Q8CGB3-3;Q8CGB3-2;A0A1L1STY4	Uveal autoantigen with coiled-coil domains and ankyrin repeats	Uaca	6.29576	6.49424	160.8
47	A0A0R4J0Z1;P08003	A0A0R4J0Z1;P08003	Protein disulfide-isomerase A4	Pdia4	4.62248	5.14451	72.369
48	A0A0R4J150;B9EJ86	A0A0R4J150;B9EJ86	Oxysterol-binding protein	Osbpl8	4.90561	5.10762	96.98
49	A0A0R4J174;Q9QZH6;J3KMM6	A0A0R4J174;Q9QZH6;J3KMM6	Evolutionarily conserved signaling intermediate in Toll pathway, mitochondrial	Ecsit	5.74421	6.45664	49.772
50	A0A0R4J1E3;Q9QXS6-2;Q9QXS6-3;Q9QXS6;F7CPL2	A0A0R4J1E3;Q9QXS6-2;Q9QXS6-3;Q9QXS6;F7CPL2	Drebrin	Dbn1	5.64812	5.45965	72.544
51	A0A0R4J1H6;E9QP99;P55937-1;P55937	A0A0R4J1H6;E9QP99;P55937-1;P55937	Golgin subfamily A member 3	Golga3	5.49388	5.85504	162.89
52	A0A0R4J1L2;P57776-2;Q91VK2;F6ZFU0;D3Z7N2;D3YY68	A0A0R4J1L2;P57776-2;Q91VK2;F6ZFU0;D3Z7N2;D3YY68	Elongation factor 1-delta	Eef1d	6.59274	6.638	28.728
53	D6RE33;A0A0R4J1Q0;G5E896;Q3UJB9-2;Q3UJB9	D6RE33;A0A0R4J1Q0;G5E896;Q3UJB9-2;Q3UJB9	Enhancer of mRNA-decapping protein 4	Edc4	4.53692	NaN	141.95
54	G3UWM1;G3UXJ6;G3UZI2;A0A0R4J259;G3V018;Q7TMK9-2;Q7TMK9;G3XA76;G3UZ48	G3UWM1;G3UXJ6;G3UZI2;A0A0R4J259;G3V018;Q7TMK9-2;Q7TMK9;G3XA76;G3UZ48	Heterogeneous nuclear ribonucleoprotein Q	Syncrip	5.20772	5.9524	21.585
55	A0A0R4J275;Q7TMF3;F6RBR6	A0A0R4J275;Q7TMF3	NADH dehydrogenase [ubiquinone] 1 alpha subcomplex subunit 12	Ndufa12	7.85248	8.09181	17.633
56	A0A0U1RNJ1;P19096;A0A0U1RPP5	A0A0U1RNJ1;P19096	Fatty acid synthase;[Acyl-carrier-protein] S-acetyltransferase;[Acyl-carrier-protein] S-malonyltransferase;3-oxoacyl-[acyl-carrier-protein] synthase;3-oxoacyl-[acyl-carrier-protein] reductase;3-hydroxyacyl-[acyl-carrier-protein] dehydratase;Enoyl-[acyl-carrier-protein] reductase;Oleoyl-[acyl-carrier-protein] hydrolase	Fasn	5.51368	5.63008	272.22
57	A0A0U1RNK7;E9PX48;A2A9M5;A2A9M4;Q8R1A4-2;Q8R1A4;E9QPN7;A0A1L1SQR4;Q8VDR9;Q8C147	A0A0U1RNK7;E9PX48;A2A9M5;A2A9M4;Q8R1A4-2;Q8R1A4	Dedicator of cytokinesis protein 7	Dock7	5.61247	5.45652	238.09
58	D3Z7R0;A0A0U1RQ97;A0A0U1RNL7;A0A0U1RPT4;O55028	D3Z7R0;A0A0U1RQ97;A0A0U1RNL7;A0A0U1RPT4;O55028	[3-methyl-2-oxobutanoate dehydrogenase [lipoamide]] kinase, mitochondrial	Bckdk	5.69323	5.84349	24.351
59	A0A0U1RPI8;A0A0U1RP62;Q9BCZ4	A0A0U1RPI8;A0A0U1RP62;Q9BCZ4	Selenoprotein S	Vimp	6.59553	7.05767	11.111
61	A0A0U1RPW2;B9EHJ3;P39447	A0A0U1RPW2;B9EHJ3;P39447	Tight junction protein ZO-1	Tjp1	5.78806	5.37843	127.25
62	A0A140LHW5;A0A140LIK0;A0A140LJ01;A0A140LHG8;Q9CYN2	A0A140LHW5;A0A140LIK0;A0A140LJ01;A0A140LHG8;Q9CYN2	Signal peptidase complex subunit 2	Spcs2	NaN	5.94595	7.36
63	A0A140T8K2;P19253;A0A1B0GSC2;A0A1B0GSQ6;A0A1B0GTA1;A0A1B0GS68;A0A1B0GQW6;A0A1B0GSL5;A0A1B0GRH1;A0A1B0GSF0;A0A1B0GSB2;A0A1B0GSJ2;A0A1B0GT00	A0A140T8K2;P19253;A0A1B0GSC2;A0A1B0GSQ6;A0A1B0GTA1;A0A1B0GS68;A0A1B0GQW6;A0A1B0GSL5;A0A1B0GRH1;A0A1B0GSF0;A0A1B0GSB2	60S ribosomal protein L13a	Rpl13a	6.32455	6.67288	23.352
64	A0A1B0GSF7;A0A1B0GQU8;P35980;A0A1B0GRZ3;A0A1B0GS28;A0A1B0GSA8;A0A1B0GSS8	A0A1B0GSF7;A0A1B0GQU8;P35980;A0A1B0GRZ3;A0A1B0GS28;A0A1B0GSA8;A0A1B0GSS8	60S ribosomal protein L18	Rpl18	6.34596	6.69251	15.245
65	A0A1B0GRG7;A0A1B0GT43;A0A1B0GRQ1;A0A1B0GQZ0;A0A1B0GSD8;Q8BFZ9	A0A1B0GRG7;A0A1B0GT43;A0A1B0GRQ1;A0A1B0GQZ0;A0A1B0GSD8;Q8BFZ9	Erlin-2	Erlin2	NaN	6.29977	9.0342
66	A0A1B0GRG3;A0A1B0GSK8;O35566	A0A1B0GRG3;A0A1B0GSK8;O35566	CD151 antigen	Cd151	6.56247	6.53424	16.784
67	A0A1B0GRU8;Q9R1C7-2;Q9R1C7	A0A1B0GRU8;Q9R1C7-2;Q9R1C7	Pre-mRNA-processing factor 40 homolog A	Prpf40a	5.35154	NaN	105.53
68	D3Z0E6;A0A1B0GRV0;Q9Z0S1	D3Z0E6;A0A1B0GRV0;Q9Z0S1	3(2),5-bisphosphate nucleotidase 1	Bpnt1	4.45294	4.98769	27.396
69	A0A1B0GS49;Q7TN37	A0A1B0GS49;Q7TN37	Transient receptor potential cation channel subfamily M member 4	Trpm4	5.26649	5.23264	119.75
70	A0A1B0GSI7;P02463	A0A1B0GSI7;P02463	Collagen alpha-1(IV) chain;Arresten	Col4a1	4.97647	NaN	149.16
71	A0A1B0GSR9;Q564E2;A0A1B0GSX0;P06151;A0A1B0GT41;A0A1B0GQX5;D3YZQ9;A0A1B0GSL7;A0A1B0GRC1;A0A1B0GRS2;A0A1B0GRW9;A0A1B0GS79;A0A1B0GSR2;D3YVR7;D3YZE4;A0A1B0GRE9;P00342	A0A1B0GSR9;Q564E2;A0A1B0GSX0;P06151;A0A1B0GT41;A0A1B0GQX5;D3YZQ9;A0A1B0GSL7	L-lactate dehydrogenase;L-lactate dehydrogenase A chain	Ldha	6.31742	6.53977	34.599
72	A0A1B0GSX7;Q6PFD9;B2RQL0;A0A140T8J8	A0A1B0GSX7;Q6PFD9	Nuclear pore complex protein Nup98-Nup96;Nuclear pore complex protein Nup98;Nuclear pore complex protein Nup96	Nup98	5.43731	5.44554	197.31
73	A0A1B0GT68;Q99J93	A0A1B0GT68;Q99J93	Interferon-induced transmembrane protein 2	Ifitm2	6.30315	6.30591	16.693
74	F6W0C2;F6YZJ7;F6S5Z6;F6Q5A5;H7BX44;D3YYN8;E9PVY0;A0A1D5RLQ9;Q3UU96-2;Q3UU96	F6W0C2;F6YZJ7;F6S5Z6;F6Q5A5;H7BX44;D3YYN8;E9PVY0;A0A1D5RLQ9;Q3UU96-2;Q3UU96	Non-specific serine/threonine protein kinase;Serine/threonine-protein kinase MRCK alpha	Cdc42bpa	NaN	NaN	20.684
75	A0A1D5RLV4;Q91VW5	A0A1D5RLV4;Q91VW5	Golgin subfamily A member 4	Golga4	4.77031	5.32681	143.21
76	A0A1D5RLW5;A0A1D5RM85;P62717;A0A1D5RMC7;A0A1D5RM79;A0A1D5RME4	A0A1D5RLW5;A0A1D5RM85;P62717;A0A1D5RMC7;A0A1D5RM79;A0A1D5RME4	60S ribosomal protein L18a	Rpl18a	6.32785	6.7616	17.447
77	A0A1D5RLZ6;Q9DCC8	A0A1D5RLZ6;Q9DCC8	Mitochondrial import receptor subunit TOM20 homolog	Tomm20	5.7364	6.06043	11.434
78	B7ZWL1;A0A1D5RMJ8;Q6ZQ08-2;Q6ZQ08;Q6ZQ08-4;A0A1D5RMD8;Q6ZQ08-3;A0A1D5RML9	B7ZWL1;A0A1D5RMJ8;Q6ZQ08-2;Q6ZQ08;Q6ZQ08-4;A0A1D5RMD8;Q6ZQ08-3	CCR4-NOT transcription complex subunit 1	Cnot1	4.97851	4.80306	260.95
79	E9PUM4;A0A1L1SQ51;Q71LX4;Q8CDM9;A0A1L1SRI1	E9PUM4;A0A1L1SQ51;Q71LX4;Q8CDM9;A0A1L1SRI1	Talin-2	Tln2	NaN	5.09621	271.66
80	A0A1L1SQA8;P62852	A0A1L1SQA8;P62852	40S ribosomal protein S25	Rps25	6.21617	6.51691	10.309
81	A0A1L1SRS6;D3YV69;P61294;P35279-2;P35279;Q8BHD0	A0A1L1SRS6;D3YV69;P61294;P35279-2;P35279;Q8BHD0	Ras-related protein Rab-6B;Ras-related protein Rab-6A;Ras-related protein Rab-39A	Rab6a;Rab6b;Rab39a	6.68887	6.81069	9.3244
82	A0A1L1SU24;A0A1L1STN5;A0A1L1SRY8;A0A1L1SSY9;Q9DCU6	A0A1L1SU24;A0A1L1STN5;A0A1L1SRY8;A0A1L1SSY9;Q9DCU6	39S ribosomal protein L4, mitochondrial	Mrpl4	5.1823	5.7883	18.081
83	A0A1L1SU97;Q6P9L6	A0A1L1SU97;Q6P9L6	Kinesin-like protein KIF15	Kif15	4.31156	NaN	82.047
84	A0A1L1SUK3;P14206	A0A1L1SUK3;P14206	40S ribosomal protein SA	Rpsa	NaN	5.31031	15.103
85	A0A1W2P6F6;A0A1W2P7Q9;Q60605-2;Q60605;A0A1W2P6G5;Q8CI43	A0A1W2P6F6;A0A1W2P7Q9;Q60605-2;Q60605;A0A1W2P6G5	Myosin light polypeptide 6	Myl6	7.52043	7.57852	17.005
86	A0A1W2P6L9;Q3UQ28	A0A1W2P6L9;Q3UQ28	Peroxidasin homolog	Pxdn	5.273	5.7603	144.35
87	H3BJ71;H3BK44;E9PY90;H3BK48;E9Q3S2;H3BKH2;H3BJS0;A0A1W2P711;Q8R311;Q91ZV0;H3BKL6;H3BL19;H3BJI6;H3BJ35;H3BJS5;H3BJY7	H3BJ71;H3BK44;E9PY90;H3BK48;E9Q3S2;H3BKH2;H3BJS0;A0A1W2P711;Q8R311;Q91ZV0;H3BKL6;H3BL19;H3BJI6;H3BJ35	cTAGE family member 5;Melanoma inhibitory activity protein 2	Ctage5;Mia2	6.34394	6.19022	58.792
88	A0A1W2P733;Q922D8	A0A1W2P733;Q922D8	C-1-tetrahydrofolate synthase, cytoplasmic;Methylenetetrahydrofolate dehydrogenase;Methenyltetrahydrofolate cyclohydrolase;Formyltetrahydrofolate synthetase;C-1-tetrahydrofolate synthase, cytoplasmic, N-terminally processed	Mthfd1	NaN	4.70696	82.041
89	A0A1W2P737;F8VPV0;P48725-2;P48725-3;P48725	A0A1W2P737;F8VPV0;P48725-2;P48725-3;P48725	Pericentrin	Pcnt	4.04755	NaN	329.46
90	E0CZ27;F8WI35;A0A1W2P768;P84244;P84228;P68433;P02301	E0CZ27;F8WI35;A0A1W2P768;P84244;P84228;P68433;P02301	Histone H3;Histone H3.3;Histone H3.2;Histone H3.1;Histone H3.3C	H3f3a;Hist1h3b;Hist1h3a;H3f3c	6.84571	6.8588	13.322
91	A0A1W2P7B6;Q9D172	A0A1W2P7B6;Q9D172	ES1 protein homolog, mitochondrial	D10Jhu81e	5.97554	6.30666	20.311
92	A0A1W2P8C6;P41731	A0A1W2P8C6;P41731	CD63 antigen	Cd63	7.22999	7.53179	17.865
93	A0A1Y7VK66;P0DP28;P0DP27;P0DP26;Q3UKW2;Q9D6P8	A0A1Y7VK66;P0DP28;P0DP27;P0DP26;Q3UKW2;Q9D6P8	Calmodulin-like protein 3	Calm1;Calml3	NaN	6.28187	13.008
94	A0A1Y7VKP8;A0A1Y7VM38;P52503	A0A1Y7VKP8;A0A1Y7VM38;P52503	NADH dehydrogenase [ubiquinone] iron-sulfur protein 6, mitochondrial	Ndufs6	6.39841	6.80368	10.908
95	F6YVP7;A0A1Y7VKY1;P62270;S4R1N6	F6YVP7;A0A1Y7VKY1;P62270;S4R1N6	40S ribosomal protein S18	Gm10260;Rps18	6.45278	6.66145	17.671
96	A0A1Y7VLP0;P56379	A0A1Y7VLP0;P56379	6.8 kDa mitochondrial proteolipid	Mp68	NaN	6.47257	6.5608
97	F8VPK5;A0A1Y7VMN0;P70336;P70336-2;A0A1Y7VLD1	F8VPK5;A0A1Y7VMN0;P70336;P70336-2	Rho-associated protein kinase;Rho-associated protein kinase 2	Rock2	6.14323	6.49808	160.61
98	A0A286YDR1;A0A286YDJ7;A0A286YDX4;A0A286YCQ1;A0A286YD88;A0A286YCE1;A0A286YED8;A0A286YDZ8;A0A286YCH3;A0A286YDB4;A0A286YDA9;A0A286YCS4;A0A286YCU2;A0A286YCX8;A0A286YD14;A0A286YD46;A0A286YDK8;F8VQC9;Q8BTY2-2;Q8BTY2	A0A286YDR1;A0A286YDJ7;A0A286YDX4;A0A286YCQ1;A0A286YD88;A0A286YCE1;A0A286YED8;A0A286YDZ8;A0A286YCH3;A0A286YDB4;A0A286YDA9;A0A286YCS4;A0A286YCU2;A0A286YCX8;A0A286YD14;A0A286YD46;A0A286YDK8;F8VQC9;Q8BTY2-2;Q8BTY2	Anion exchange protein;Sodium bicarbonate cotransporter 3	Slc4a7	4.6534	4.95493	9.4079
99	A0A286YDB7;A0A286YCT4;A0A286YCG8;Q9CY50	A0A286YDB7;A0A286YCT4;A0A286YCG8;Q9CY50	Translocon-associated protein subunit alpha	Ssr1	6.91981	6.97212	13.111
100	A0A286YCX6;E9PWG2;E9PY51;A0A286YCE0	A0A286YCX6;E9PWG2;E9PY51		Trappc8	5.2283	5.63039	160.81
101	E9Q390;A0A286YDF5;Q69ZN7;Q69ZN7-4;A0A286YCZ3;Q69ZN7-2;Q69ZN7-3	E9Q390;A0A286YDF5;Q69ZN7;Q69ZN7-4;A0A286YCZ3	Myoferlin	Myof	5.76298	6.24517	233.32
102	A0A286YEB7;P62849-2;P62849-3;P62849	A0A286YEB7;P62849-2;P62849-3;P62849	40S ribosomal protein S24	Rps24	6.09093	6.27423	13.605
103	A0A286YED2;P53690	A0A286YED2;P53690	Matrix metalloproteinase-14	Mmp14	5.6841	NaN	63.655
104	A0A2I3BPG9;P83882	A0A2I3BPG9;P83882	60S ribosomal protein L36a	Rpl36a	6.42131	6.6797	12.455
105	A0A2I3BPY7;Q9EP71	A0A2I3BPY7;Q9EP71	Ankycorbin	Rai14	6.14151	5.60487	105.71
106	A0A2I3BRW0;Q9D958	A0A2I3BRW0;Q9D958	Signal peptidase complex subunit 1	Spcs1	6.56369	NaN	11.777
107	A2A547;P84099	A2A547;P84099	Ribosomal protein L19;60S ribosomal protein L19	Rpl19	6.90191	6.86101	23.247
108	D3YYK9;A2A5R2;G3X9K3;A0A1B0GRM7;F6YCJ0;A0A1B0GRB2;A0A1B0GRB8;G5E8Q4;A0A1B0GRX7;Q99KH2;Q3TZ02;A2A517;P63034-3;Q80YW0;Q9QX11-2;Q9QX11;P63034-2;O08967;P63034	D3YYK9;A2A5R2;G3X9K3;A0A1B0GRM7;F6YCJ0;A0A1B0GRB2;A0A1B0GRB8;G5E8Q4;A0A1B0GRX7;Q99KH2;Q3TZ02;A2A517;P63034-3;Q80YW0;Q9QX11-2;Q9QX11;P63034-2;O08967;P63034	Brefeldin A-inhibited guanine nucleotide-exchange protein 2;Brefeldin A-inhibited guanine nucleotide-exchange protein 1;Cytohesin-2;Cytohesin-4;Cytohesin-1;Cytohesin-3	Arfgef1;Arfgef2;Cyth3;Cyth2;Cyth1;Cyth4	6.07522	NaN	117.87
109	A2A6U5;A2A6U3;Q80UG5-2;Q80UG5-3;Q80UG5;A8Y5D3	A2A6U5;A2A6U3;Q80UG5-2;Q80UG5-3;Q80UG5	Septin-9	Sept9	6.09524	6.26427	27.598
110	A2AAN0;O35250-2;O35250	A2AAN0;O35250-2;O35250	Exocyst complex component 7	Exoc7	5.64785	NaN	78.505
111	A2AAN2;Q8BMA6	A2AAN2;Q8BMA6	Signal recognition particle subunit SRP68	Srp68	4.17371	5.20028	65.952
112	A2ACG7;Q9DBG6	A2ACG7;Q9DBG6	Dolichyl-diphosphooligosaccharide--protein glycosyltransferase subunit 2	Rpn2	6.84414	7.09968	67.501
113	A2ACH6;P82347	A2ACH6;P82347	Delta-sarcoglycan	Sgcd	5.27543	5.89404	21.694
114	F6WHL0;A2ADH1;Q9CQY5;F6TBV1;Q9CQY5-2;Q9CQY5-3;A0A1B0GRW4	F6WHL0;A2ADH1;Q9CQY5;F6TBV1;Q9CQY5-2;Q9CQY5-3	Magnesium transporter protein 1	Magt1	6.31488	6.58459	38.839
115	Q99N15;A2AFQ2;O08756	Q99N15;A2AFQ2;O08756	3-hydroxyacyl-CoA dehydrogenase type-2	Hsd17b10	4.99228	6.11163	27.273
116	G3UZ34;A2AH85;O08810;G3UXK8	G3UZ34;A2AH85;O08810	116 kDa U5 small nuclear ribonucleoprotein component	Eftud2	6.13792	6.08682	108.34
117	A2AI57;Q923J1;E9PUC8;B2RUS0;A0A0U1RPV6;A0A0U1RQ32;Q5F4S8;Q5F4T0;Q5F4S9;Q2TV84;Q8CIR4	A2AI57;Q923J1;E9PUC8;B2RUS0;A0A0U1RPV6;A0A0U1RQ32;Q5F4S8;Q5F4T0;Q5F4S9;Q2TV84;Q8CIR4	Transient receptor potential cation channel subfamily M member 7;Transient receptor potential cation channel subfamily M member 1;Transient receptor potential cation channel subfamily M member 6	Trpm7;Trpm3;Trpm1;Trpm6	4.656	4.33931	212.33
118	A2AI91;A2AI89;A2AI88;A2AI87;P18826-2;P18826	A2AI91;A2AI89;A2AI88;A2AI87;P18826-2;P18826	Phosphorylase b kinase regulatory subunit alpha, skeletal muscle isoform	Phka1	NaN	6.35463	132.32
119	F6W6Q6;A2AKI5;P43406	F6W6Q6;A2AKI5;P43406	Integrin alpha-V;Integrin alpha-V heavy chain;Integrin alpha-V light chain	Itgav	5.40076	5.62914	13.68
120	A2AL12;J3QNY1;Q8BG05-2;Q8BG05;B2RXM2	A2AL12;J3QNY1;Q8BG05-2;Q8BG05;B2RXM2	Heterogeneous nuclear ribonucleoprotein A3	Hnrnpa3;Gm9242;Gm6793	5.64517	6.15369	34.476
121	A2AL34;Q91V41	A2AL34;Q91V41	Ras-related protein Rab-14	Rab14	5.05354	5.23111	17.134
122	Q8CBM2;A2AL85;Q8BSY0	Q8CBM2;A2AL85;Q8BSY0	Aspartyl/asparaginyl beta-hydroxylase	Asph	5.48202	5.44031	75.127
123	B7ZCL8;A2AN84;P70290;B7ZCM0;B7ZCL9	B7ZCL8;A2AN84;P70290;B7ZCM0;B7ZCL9	55 kDa erythrocyte membrane protein	Mpp1	4.76366	4.64078	49.784
124	A2AP32;Q3UIU2	A2AP32;Q3UIU2	NADH dehydrogenase [ubiquinone] 1 beta subcomplex subunit 6	Ndufb6	7.5854	7.97689	11.741
125	D3Z7A7;E9PXE6;F8VPR2;A2AQW2;Q6ZPF4-2;Q6ZPF4;A2APV2-2;A2APV2;A2APV2-3	D3Z7A7;E9PXE6;F8VPR2;A2AQW2;Q6ZPF4-2;Q6ZPF4;A2APV2-2;A2APV2;A2APV2-3	Formin-like protein 3;Formin-like protein 2	Fmnl3;Fmnl2	4.64052	NaN	116.92
126	A2AQR0;Q64521	A2AQR0;Q64521	Glycerol-3-phosphate dehydrogenase;Glycerol-3-phosphate dehydrogenase, mitochondrial	Gpd2	5.24829	5.55385	82.829
127	A2AS98;P28660;P28660-2	A2AS98;P28660;P28660-2	Nck-associated protein 1	Nckap1	5.17167	5.0721	129.51
128	A2AUM6;P16254	A2AUM6;P16254	Signal recognition particle 14 kDa protein;Signal recognition particle 14 kDa protein, N-terminally processed	Srp14	NaN	5.43581	11.234
129	A2AVJ7;Q99PL5;Q99PL5-8;Q99PL5-7;Q99PL5-6;Q99PL5-5;Q99PL5-4;Q99PL5-3;Q99PL5-2;Q99PL5-10;Q99PL5-9;Q99PL5-11;Q99PL5-12	A2AVJ7;Q99PL5	Ribosome-binding protein 1	Rrbp1	7.11481	7.26252	158.39
130	A2AW40;V9GWW3;A2AW41;Q8VHM5	A2AW40;V9GWW3;A2AW41;Q8VHM5		Hnrnpr	6.11939	6.33405	8.262
131	A2BFF8;Q3TPJ8;A2BFF5;A2BFF9;O88487	A2BFF8;Q3TPJ8;A2BFF5;A2BFF9;O88487	Cytoplasmic dynein 1 intermediate chain 2	Dync1i2	6.26491	6.60532	68.265
132	A2BGG7;P62960	A2BGG7;P62960	Nuclease-sensitive element-binding protein 1	Ybx1	6.1181	6.04198	24.74
133	A2BH06;E9PYL9;Q9CXW4	A2BH06;E9PYL9;Q9CXW4	60S ribosomal protein L11	Rpl11;Gm10036	NaN	5.7445	19.676
134	A2BH46;Q8K224	A2BH46;Q8K224	N-acetyltransferase 10	Nat10	4.65929	4.94225	21.57
135	Q91YZ8;A3KFU5;A3KFU8;Q6PHQ9	Q91YZ8;A3KFU5;A3KFU8;Q6PHQ9	Polyadenylate-binding protein	Pabpc4	5.25079	NaN	67.852
136	A3KGU5;A3KGU7;E9Q447;A3KGU9;P16546-2;P16546	A3KGU5;A3KGU7;E9Q447;A3KGU9;P16546-2;P16546	Spectrin alpha chain, non-erythrocytic 1	Sptan1	3.84773	4.81636	282.89
137	A6H5Z3	A6H5Z3	Exocyst complex component 6B	Exoc6b	4.99639	4.93831	94.128
138	A8DUK4;P02088;E9Q223;P02089;CON__P02070;P02104	A8DUK4;P02088;E9Q223	Hemoglobin subunit beta-1	Hbbt1;Hbb-b1;Hbb-bs	7.80536	8.56698	15.748
139	B1AQR8;G3X9T7;O08573-3;O08573-2;O08573	B1AQR8;G3X9T7;O08573-3;O08573-2;O08573	Galectin;Galectin-9	Lgals9	7.0304	7.17354	39.907
140	B1AR28;P50544	B1AR28;P50544	Very long-chain specific acyl-CoA dehydrogenase, mitochondrial	Acadvl	4.99603	5.54801	68.55
141	B1ARA5;P61255;B1ARA3	B1ARA5;P61255;B1ARA3	60S ribosomal protein L26	Rpl26	6.89041	7.06032	17.031
142	B1ASZ3;Q64516-1;Q64516-2;Q64516;Q8C635;Q9WU65	B1ASZ3;Q64516-1;Q64516-2;Q64516	Glycerol kinase	Gyk;Gk	5.91855	6.335	59.832
143	B1AU25;Q9Z0X1	B1AU25;Q9Z0X1	Apoptosis-inducing factor 1, mitochondrial	Aifm1	5.77101	6.10425	66.113
144	B1AU74;Q9CWP6-4;Q9CWP6-2;Q9CWP6-3;Q9CWP6	B1AU74;Q9CWP6-4;Q9CWP6-2;Q9CWP6-3;Q9CWP6	Motile sperm domain-containing protein 2	Mospd2	NaN	5.49982	59.81
145	F6SJS2;B1AUX2;Q61191;F6T088;G5E837	F6SJS2;B1AUX2;Q61191;F6T088;G5E837	Host cell factor 1;HCF N-terminal chain 1;HCF N-terminal chain 2;HCF N-terminal chain 3;HCF N-terminal chain 4;HCF N-terminal chain 5;HCF N-terminal chain 6;HCF C-terminal chain 1;HCF C-terminal chain 2;HCF C-terminal chain 3;HCF C-terminal chain 4;HCF C-terminal chain 5;HCF C-terminal chain 6	Hcfc1;Hcfc2	5.66534	4.88493	63.173
146	B1AZI6;E9Q5E2	B1AZI6;E9Q5E2	THO complex subunit 2	Thoc2;BC005561	4.60108	NaN	182.77
147	B1B0C7;E9PZ16;Q05793	B1B0C7;E9PZ16;Q05793	Basement membrane-specific heparan sulfate proteoglycan core protein;Endorepellin;LG3 peptide	Hspg2	5.89767	6.24709	469.02
148	H3BK96;H3BKD0;H3BLL4;B2M1R6;P61979-3;P61979;P61979-2;H3BLP7;A0A286YDM3;H3BJS9;A0A286YDH1;A0A286YEC4;H3BKI8;A0A286YCM2	H3BK96;H3BKD0;H3BLL4;B2M1R6;P61979-3;P61979;P61979-2;H3BLP7;A0A286YDM3	Heterogeneous nuclear ribonucleoprotein K	Hnrnpk	6.29579	6.86824	28.558
149	E9QAI5;B2RQC6;G3UWN2;B2RQC6-2;E9QAT6;Q8C196	E9QAI5;B2RQC6;G3UWN2;B2RQC6-2;E9QAT6	CAD protein;Glutamine-dependent carbamoyl-phosphate synthase;Aspartate carbamoyltransferase;Dihydroorotase	Cad	5.97743	6.11237	236.25
150	K3W4L0;B2RRE2;E9QAX2;Q9JMH9-4;Q9JMH9-1;Q9JMH9;Q9JMH9-6;E9Q405;A0A1C7ZN10;Q9JMH9-5;Q9JMH9-7;Q9JMH9-2;E9QA74	K3W4L0;B2RRE2;E9QAX2;Q9JMH9-4;Q9JMH9-1;Q9JMH9;Q9JMH9-6;E9Q405;A0A1C7ZN10;Q9JMH9-5;Q9JMH9-7;Q9JMH9-2	Unconventional myosin-XVIIIa	Myo18a	5.38623	5.4349	230.99
151	B2RSH2;P08752;A2A610;A2AE31;A2AE32;Z4YKV1;Q66L47;P20612;Q3V3I2;P50149;P18872-2;P18872;P63094-2;Q8CGK7;P63094;Q6R0H7-4;Q6R0H7	B2RSH2;P08752	Guanine nucleotide-binding protein G(i) subunit alpha-1;Guanine nucleotide-binding protein G(i) subunit alpha-2	Gnai1;Gnai2	6.32187	6.62428	40.361
152	E9PWI6;B2RSU7;E0CYI9;Q8CHG3;F6UT01;E0CY89	E9PWI6;B2RSU7;E0CYI9;Q8CHG3	GRIP and coiled-coil domain-containing protein 2	Gcc2	6.09156	6.23037	190.73
153	B2RXC1	B2RXC1	Trafficking protein particle complex subunit 11	Trappc11	5.20409	5.42645	128.39
154	B7FAV1;B7FAU9;Q8BTM8;F6XC15;J3JS91;Q8BTM8-2;F6Z2C0;F7AVL7	B7FAV1;B7FAU9;Q8BTM8	Filamin-A	Flna	7.71324	7.81889	274.63
155	B7ZC19;Q8BXQ2	B7ZC19;Q8BXQ2	GPI transamidase component PIG-T	Pigt	5.64527	5.97454	49.149
156	B8JK33;B8JK32;Q9D0E1-2;Q9D0E1	B8JK33;B8JK32;Q9D0E1-2;Q9D0E1	Heterogeneous nuclear ribonucleoprotein M	Hnrnpm	4.8709	5.28854	68.161
158	D6RJK7;B9EKI3	D6RJK7;B9EKI3	TATA element modulatory factor	Tmf1	5.42975	NaN	87.024
180	F6VQH5;D3YTQ3;Q9Z130	F6VQH5;D3YTQ3;Q9Z130	Heterogeneous nuclear ribonucleoprotein D-like	Hnrnpdl	4.98843	5.5382	35.534
181	D3YTQ9;P62843	D3YTQ9;P62843	40S ribosomal protein S15	Rps15	5.38405	6.19756	13.742
182	D3YWT0;D3Z569;D3YTS1;Q9R0P6	D3YWT0;D3Z569;D3YTS1;Q9R0P6	Signal peptidase complex catalytic subunit SEC11;Signal peptidase complex catalytic subunit SEC11A	Sec11a	5.83079	5.9033	19.569
183	D3YUM1;Q91YT0;D3Z1U9;D6RG60;D3Z0K1;D3YXX5	D3YUM1;Q91YT0;D3Z1U9	NADH dehydrogenase [ubiquinone] flavoprotein 1, mitochondrial	Ndufv1	7.8411	8.13443	49.913
184	D3YVF4;D3Z7I1;P62264	D3YVF4;D3Z7I1;P62264	40S ribosomal protein S14	Rps14	6.93513	7.34335	12.71
185	D3Z3E8;E9PW39;D3YVL0;P23249	D3Z3E8;E9PW39;D3YVL0;P23249	Putative helicase MOV-10	Mov10	5.11351	5.61989	113.6
186	D3YVW2;F6RUD1;Q8BXA1	D3YVW2;F6RUD1;Q8BXA1	Golgi integral membrane protein 4	Golim4	5.66508	NaN	79.904
187	D3Z7P2;D3Z3Z2;D3YX08;D3Z0I8;Q3UBX0	D3Z7P2;D3Z3Z2;D3YX08;D3Z0I8;Q3UBX0	Transmembrane protein 109	Tmem109	6.56725	6.73129	8.0252
188	F6XUR8;S4R1B3;D3YX28;D3YX27;Q9JIY5	F6XUR8;S4R1B3;D3YX28;D3YX27;Q9JIY5	Serine protease HTRA2, mitochondrial	Htra2	NaN	5.45097	26.656
189	D3YXC2;Q791T5-2;Q791T5	D3YXC2;Q791T5-2;Q791T5	Mitochondrial carrier homolog 1	Mtch1	NaN	6.12317	12.203
190	D3YXG6;Q9CVB6	D3YXG6;Q9CVB6	Actin-related protein 2/3 complex subunit 2	Arpc2	5.89226	NaN	32.512
191	D3YYI8;O09106;Q8BQ10;A0A0R4J008;P70288	D3YYI8;O09106;Q8BQ10;A0A0R4J008;P70288	Histone deacetylase;Histone deacetylase 1;Histone deacetylase 2	Gm10093;Hdac1;Hdac2	6.01085	5.75741	55.047
192	D3YYM6;D3Z1S8;Q91V55;P97461	D3YYM6;D3Z1S8;Q91V55;P97461	40S ribosomal protein S5;40S ribosomal protein S5, N-terminally processed	Rps5	6.10792	6.77785	20.413
193	D3YYT0;P15116	D3YYT0;P15116	Cadherin-2	Cdh2	5.2417	5.34704	93.856
194	D3YZ98;E9QLS6;Q6PF93-2;Q6PF93;E9Q824	D3YZ98;E9QLS6;Q6PF93-2;Q6PF93;E9Q824	Phosphatidylinositol 3-kinase;Phosphatidylinositol 3-kinase catalytic subunit type 3	Pik3c3	4.68111	NaN	86.202
195	D3YZX3;E9QKR0;P62880;E9PWM7;P62874;H3BLF7;D3Z1T4;D3Z1M1;H3BKR2;P29387;Q61011	D3YZX3;E9QKR0;P62880;E9PWM7;P62874	Guanine nucleotide-binding protein G(I)/G(S)/G(T) subunit beta-2;Guanine nucleotide-binding protein G(I)/G(S)/G(T) subunit beta-1	Gnb2;Gnb1	6.13014	6.50428	32.408
196	F6XC54;D3Z074;E9PXV7;E9PV41;O08808	F6XC54;D3Z074;E9PXV7;E9PV41;O08808	Protein diaphanous homolog 1	Diap1;Diaph1	5.63072	5.74755	135.84
197	D3Z158;Q8BML9;A0A140LHZ5;A0A140LHB3;A0A140LIS6;A0A140LHJ3;A0A140LJK5;A0A140LJH1;A0A140LIZ4;A0A140LIR0;A0A140LJH2;A0A0A6YY08;A0A140LID3;A0A140LIN2;A0A140LII8;A0A140LHC3;F6TDS3	D3Z158;Q8BML9;A0A140LHZ5		Qars	6.25464	6.11975	85.054
198	E9Q986;D3Z7H6;E9Q906;E9Q907;E9Q905;E9Q8Z4;E9Q8Z9;D3Z2H2;E9Q903;E9Q901;E9Q904;G3X9V2;E9Q8Z5;E9Q8Z6;E9Q8Z8;P30999-2;P30999-3;P30999;D3Z2H7	E9Q986;D3Z7H6;E9Q906;E9Q907;E9Q905;E9Q8Z4;E9Q8Z9;D3Z2H2;E9Q903;E9Q901;E9Q904;G3X9V2;E9Q8Z5;E9Q8Z6;E9Q8Z8;P30999-2;P30999-3;P30999;D3Z2H7	Catenin delta-1	Ctnnd1	5.95341	5.9869	92.477
199	D3Z2K2;Q9CR88	D3Z2K2;Q9CR88	28S ribosomal protein S14, mitochondrial	Mrps14	6.18929	6.95426	14.279
200	D3Z315;F6YFR7;O89079	D3Z315;F6YFR7;O89079	Coatomer subunit epsilon	Cope	4.85446	5.07048	25.37
201	D3Z3B2;E9Q9C5;P63082	D3Z3B2;E9Q9C5;P63082	V-type proton ATPase 16 kDa proteolipid subunit	Atp6v0c	5.44306	6.48369	11.896
202	D3Z3F4;F7C846;P47802;G3UYJ5;G3XA75;G3UXX9;G3XA66;D3YVW0	D3Z3F4;F7C846;P47802;G3UYJ5;G3XA75;G3UXX9;G3XA66;D3YVW0	Metaxin-1	Mtx1	5.80853	5.76008	40.142
203	D3Z3S1;Q9WUQ2;F6XLZ3	D3Z3S1;Q9WUQ2	Prolactin regulatory element-binding protein	Preb	6.2032	5.98009	37.965
204	D3Z4A4;Q61171	D3Z4A4;Q61171	Peroxiredoxin-2	Prdx2	5.59427	6.0983	15.977
205	D3Z4J1;Q3UGB5;Q9JII5-2;Q9JII5	D3Z4J1;Q3UGB5;Q9JII5-2;Q9JII5	DAZ-associated protein 1	Dazap1	5.54241	5.4511	19.364
206	D3Z5Q0;Q8C1F4	D3Z5Q0;Q8C1F4	Chondroitin sulfate N-acetylgalactosaminyltransferase 2	Csgalnact2	4.88495	5.05081	25.722
207	D3Z670;Q9CQ91	D3Z670;Q9CQ91	NADH dehydrogenase [ubiquinone] 1 alpha subcomplex subunit 3	Ndufa3	7.37892	7.35541	10.941
208	D3Z6B9;Q8K009;A0A0N4SW56;Q8R0Y6	D3Z6B9;Q8K009	Mitochondrial 10-formyltetrahydrofolate dehydrogenase	Aldh1l2	5.53144	5.65488	88.896
209	D3Z6P1;D6RCU8;Q9DCL9	D3Z6P1;D6RCU8;Q9DCL9	Multifunctional protein ADE2;Phosphoribosylaminoimidazole-succinocarboxamide synthase;Phosphoribosylaminoimidazole carboxylase	Paics	6.03503	6.3759	8.9944
210	D3Z6S1;Q8BM55;Q8BM55-3;Q8BM55-2	D3Z6S1;Q8BM55	Transmembrane protein 214	Tmem214	5.29327	5.97095	71.302
211	D3Z7C6;Q9R0Q7	D3Z7C6;Q9R0Q7	Prostaglandin E synthase 3	Ptges3	5.08533	5.43823	14.982
212	G3X922;D4AFX7	G3X922;D4AFX7		Dnajc13	4.84175	5.53337	254.44
213	D6RE43;Q5XJF6;P53026	D6RE43;Q5XJF6;P53026	Ribosomal protein;60S ribosomal protein L10a	Rpl10a	5.56016	6.61892	6.8338
214	D6RG44;Q9D8Y1	D6RG44;Q9D8Y1	Transmembrane protein 126A	Tmem126a	5.26136	5.41481	9.7903
215	E0CZE8;E0CXR0;E0CX98;Q9D2C7	E0CZE8;E0CXR0;E0CX98;Q9D2C7	Bax inhibitor 1	Tmbim6	6.05484	6.17972	3.8054
216	F6U775;E0CXD1;H7BX01;P58281;P58281-2	F6U775;E0CXD1;H7BX01;P58281;P58281-2	Dynamin-like 120 kDa protein, mitochondrial;Dynamin-like 120 kDa protein, form S1	Opa1	4.55117	NaN	33.83
217	E0CXZ0;Q9D6Z1;F7CHP9	E0CXZ0;Q9D6Z1;F7CHP9	Nucleolar protein 56	Nop56	5.04183	5.44322	29.073
218	E0CYX2;Q3TPX4	E0CYX2;Q3TPX4	Exocyst complex component 5	Exoc5	6.0959	6.23649	5.6244
219	E9PUC2;Q9CZW4	E9PUC2;Q9CZW4	Long-chain-fatty-acid--CoA ligase 3	Acsl3	5.56646	5.29008	62.975
220	Z4YJU8;E9PUQ5;Q921M4-2;Q921M4;A2AN46;A2AN45;A2AN48	Z4YJU8;E9PUQ5;Q921M4-2;Q921M4;A2AN46	Golgin subfamily A member 2	Golga2	6.0892	5.72685	108.69
221	E9PVA8	E9PVA8		Gcn1l1	4.36715	4.99047	293.02
222	E9QAH1;E9PVZ8	E9QAH1;E9PVZ8		Golgb1	4.66347	5.16667	365.29
223	E9Q0X0;E9PW69;Q9R1P0	E9Q0X0;E9PW69;Q9R1P0	Proteasome subunit alpha type;Proteasome subunit alpha type-4	Psma4	NaN	5.74227	15.7
224	F6YTS6;E9PWK1;Q9D379	F6YTS6;E9PWK1;Q9D379	Epoxide hydrolase 1	Ephx1	5.08372	5.23193	27.929
225	E9PX70;Q60847-2;Q60847-5;Q60847;Q60847-4;Q60847-3	E9PX70;Q60847-2;Q60847-5;Q60847	Collagen alpha-1(XII) chain	Col12a1	4.5385	4.26271	333.73
226	F7CVJ5;F7DBB3;E9PYB0	F7CVJ5;F7DBB3;E9PYB0		Ahnak2	5.50981	5.33834	115.14
227	E9PYH2;Q91V12-2;Q91V12-3;Q91V12-4;Q91V12	E9PYH2;Q91V12-2;Q91V12-3;Q91V12-4;Q91V12	Cytosolic acyl coenzyme A thioester hydrolase	Acot7	4.72349	4.83264	42.826
228	E9PZB3	E9PZB3		Gm5093	6.08106	6.13395	19.876
229	E9Q2Q7;E9Q035;Q921I1	E9Q2Q7;E9Q035;Q921I1	Serotransferrin	Trf;Gm20425;Tf	NaN	5.38048	18.827
230	E9Q2G1;E9Q0X5;P97822-2;P97822	E9Q2G1;E9Q0X5;P97822-2;P97822	Acidic leucine-rich nuclear phosphoprotein 32 family member E	Anp32e	NaN	6.0447	12.629
231	E9Q9F5;E9Q1G8;O55131;A0A0R4J233;S4R2P6;A0A1W2P6J7;P28661-5;P28661-4;Q8C650-2;Q9DA97;P28661-3;Q8C650;P28661-2;P28661	E9Q9F5;E9Q1G8;O55131	Septin-7	Sept7	6.52136	6.46175	50.68
232	E9Q1S3;Q01405	E9Q1S3;Q01405	Protein transport protein Sec23A	Sec23a	4.27393	NaN	82.955
233	E9Q1Y3;E9Q414;F7A3M3	E9Q1Y3;E9Q414	Apolipoprotein B-100;Apolipoprotein B-48	Apob	4.96433	5.28592	503.9
234	E9Q467;E9Q236	E9Q467;E9Q236		Abcc4	4.17751	NaN	140.21
235	E9Q3V6;P42208;F6WYM0;D3YYB1;D3Z3C0;F6UKN5;D3Z1S1	E9Q3V6;P42208;F6WYM0;D3YYB1;D3Z3C0	Septin-2	Sept2	6.23802	6.49525	36.978
236	E9Q3W4;Q9QXS1-15;Q9QXS1-10;Q9QXS1-9;Q9QXS1-12;Q9QXS1-11;Q9QXS1-13;Q9QXS1-5;Q9QXS1-3;Q9QXS1-16;Q9QXS1-4;Q9QXS1-14;Q9QXS1-6;Q9QXS1-7;Q9QXS1-8;Q9QXS1-2;Q9QXS1;F6R059	E9Q3W4;Q9QXS1-15;Q9QXS1-10;Q9QXS1-9;Q9QXS1-12;Q9QXS1-11;Q9QXS1-13;Q9QXS1-5;Q9QXS1-3;Q9QXS1-16;Q9QXS1-4;Q9QXS1-14;Q9QXS1-6;Q9QXS1-7;Q9QXS1-8;Q9QXS1-2;Q9QXS1	Plectin	Plec	4.66743	5.88766	499.1
237	E9Q411	E9Q411		Nbas	5.53245	4.87709	265.77
239	E9Q4F4;P62305;E9Q0W8	E9Q4F4;P62305;E9Q0W8	Small nuclear ribonucleoprotein E	Snrpe	6.43218	6.79031	10.873
240	E9Q4V9;Q8BH74	E9Q4V9;Q8BH74	Nuclear pore complex protein Nup107	Nup107	5.39872	5.20734	106.5
241	E9Q512;H3BJG4;Q8BVJ9;H3BJH8;H3BJU5	E9Q512;H3BJG4		Trip11	6.9272	6.93856	226.45
242	E9Q555;A0A171EBL2;Q3U0U2	E9Q555;A0A171EBL2	E3 ubiquitin-protein ligase RNF213	Rnf213	6.62936	6.83895	584.78
243	E9Q561;Q8BTU6;P10630;P10630-2	E9Q561;Q8BTU6;P10630;P10630-2	Eukaryotic initiation factor 4A-II;Eukaryotic initiation factor 4A-II, N-terminally processed	Eif4a2	5.73109	NaN	36.166
244	E9Q5B5;O08528;E9Q9M6;E9Q3Z4;E9Q8S8;Q3TRM8	E9Q5B5;O08528	Hexokinase;Hexokinase-2	Hk2	NaN	5.55037	99.213
245	E9Q5L3;Q9DBL1	E9Q5L3;Q9DBL1	Short/branched chain specific acyl-CoA dehydrogenase, mitochondrial	Acadsb	4.74129	5.12136	51.853
246	E9Q616	E9Q616		Ahnak	6.41133	6.39067	604.25
247	E9Q6R7;A0A1W2P7C0;Q61636;A0A1W2P8G5;A0A1W2P8A5;P11531;A0A1W2P6L4;A2A9Z1;A2A9Z2;B1AV35;Q05AA6	E9Q6R7		Utrn	7.24112	7.17892	392.7
248	E9Q7B0;Q60715-2;Q60715	E9Q7B0;Q60715-2;Q60715	Prolyl 4-hydroxylase subunit alpha-1	P4ha1	NaN	4.91931	51.753
249	Q5UE59;E9Q7C9;Q7TNF4;Q8CD76;O88447;F6UYN4;Q9DBS5	Q5UE59;E9Q7C9;Q7TNF4;Q8CD76;O88447	Kinesin light chain 1	Klc1	6.67316	6.75934	61.629
250	E9Q7G0;A0A1B0GSW3;A0A1B0GT61;A0A1B0GT38;A0A1B0GSH2	E9Q7G0;A0A1B0GSW3		Numa1	7.01599	7.0221	235.63
251	Q3TF37;E9Q9T8;Q3UIK0;O70468	Q3TF37;E9Q9T8;Q3UIK0;O70468	Myosin-binding protein C, cardiac-type	Mybpc3	NaN	NaN	124.14
252	E9QA62	E9QA62		Lmod3	6.2292	6.36724	65.688
253	E9QB02;Q68FL6;F6W0G8	E9QB02;Q68FL6	Methionine--tRNA ligase, cytoplasmic	Mars	5.45114	5.34633	102.37
254	E9QJS0;G5E8U8;G5E8U5;Q80ZK0;D3Z6K5	E9QJS0;G5E8U8;G5E8U5;Q80ZK0	28S ribosomal protein S10, mitochondrial	Mrps10	6.92889	7.221	18.698
255	E9QMQ3;Q99KW3-1;Q99KW3-4;Q99KW3;Q99KW3-2;G5E8W1	E9QMQ3;Q99KW3-1;Q99KW3-4;Q99KW3;Q99KW3-2	TRIO and F-actin-binding protein	Triobp	6.3157	6.39358	71.684
256	E9QPE2;E9QN12;P05622	E9QPE2;E9QN12;P05622	Platelet-derived growth factor receptor beta	Pdgfrb	6.75107	7.08336	122.88
257	E9QN31;Q922K7	E9QN31;Q922K7	Probable 28S rRNA (cytosine-C(5))-methyltransferase	Nop2	NaN	5.0379	86.906
258	E9QN70;P02469	E9QN70;P02469	Laminin subunit beta-1	Lamb1	7.41709	7.59038	202.44
259	G5E8R3;E9QPD7;Q05920	G5E8R3;E9QPD7;Q05920	Pyruvate carboxylase;Pyruvate carboxylase, mitochondrial	Pcx;Pc	5.66226	6.07008	129.7
260	E9QPE7;O08638-2;O08638	E9QPE7;O08638-2;O08638	Myosin-11	Myh11	5.27205	5.42387	223.35
261	E9QPX3;Q9CXZ1	E9QPX3;Q9CXZ1	NADH dehydrogenase [ubiquinone] iron-sulfur protein 4, mitochondrial	Ndufs4	7.55379	7.83767	19.803
262	F2Z456;Q9DCN2-2;Q9DCN2;A0A0A0MQM3	F2Z456;Q9DCN2-2;Q9DCN2;A0A0A0MQM3	NADH-cytochrome b5 reductase;NADH-cytochrome b5 reductase 3;NADH-cytochrome b5 reductase 3 membrane-bound form;NADH-cytochrome b5 reductase 3 soluble form	Cyb5r3	6.49663	6.82892	34.929
263	F6YH22;F6QL70;Q5M8M8;P47915;A0A1L1SUN1;A0A1L1SS27;W4VSN7	F6YH22;F6QL70;Q5M8M8;P47915;A0A1L1SUN1;A0A1L1SS27;W4VSN7	60S ribosomal protein L29	Gm5218;Gm17669;Rpl29;Gm3550	6.71925	6.73755	16.853
264	F6SQH7;Q91VA6	F6SQH7;Q91VA6	Polymerase delta-interacting protein 2	Poldip2	5.19978	5.32746	32.545
265	F6SVV1;P62082	F6SVV1;P62082	40S ribosomal protein S7	Gm9493;Rps7	5.16599	5.99626	21.882
266	F6V084;Q8VBT0	F6V084;Q8VBT0	Thioredoxin-related transmembrane protein 1	Tmx1	6.15162	NaN	14.343
267	Q8BPI2;F6V6T4;Q9R0Q3	Q8BPI2;F6V6T4;Q9R0Q3	Transmembrane emp24 domain-containing protein 2	Tmed2	NaN	6.01072	13.011
268	F6W2Q5;Q5JC28;H3BK65;P42567;H3BJB8	F6W2Q5;Q5JC28;H3BK65;P42567;H3BJB8	Epidermal growth factor receptor substrate 15	Eps15	4.57618	4.28244	83.593
269	V9GXJ9;F6WIU1;Q8VDQ9	V9GXJ9;F6WIU1;Q8VDQ9	Protein KRI1 homolog	Kri1	4.99467	NaN	68.631
270	F6ZFT1;F8WJ64;Q9CR21	F6ZFT1;F8WJ64;Q9CR21	Acyl carrier protein;Acyl carrier protein, mitochondrial	Ndufab1	7.3325	7.56471	14.309
271	F6ZKZ3;Q9R112;H3BLH2	F6ZKZ3;Q9R112;H3BLH2	Sulfide:quinone oxidoreductase, mitochondrial	Sqrdl	5.38439	5.21128	33.169
273	F6ZV59;G5E8G0;G3X9W0;Q60668-4;Q60668-3;Q60668-2;Q60668;E9Q5B6;F6SHF3;Q9D3U4	F6ZV59;G5E8G0;G3X9W0;Q60668-4;Q60668-3;Q60668-2;Q60668;E9Q5B6;F6SHF3;Q9D3U4	Heterogeneous nuclear ribonucleoprotein D0	Hnrnpd;Rbm31y	5.0477	5.7776	24.611
274	F7ACR9;A0A0A0MQA6;E9QNP1;E9QA63;B1ARU4;E9PVY8;Q9QXZ0-3;Q9QXZ0-2;Q9QXZ0-4;Q9QXZ0;F6Q750;B1ARU1;F6XCT0;F6SHS0;A0A0A0MQH5	F7ACR9;A0A0A0MQA6;E9QNP1;E9QA63;B1ARU4;E9PVY8;Q9QXZ0-3;Q9QXZ0-2;Q9QXZ0-4;Q9QXZ0;F6Q750;B1ARU1	Microtubule-actin cross-linking factor 1	Macf1	5.91566	5.66682	608.23
275	F7ADT6;F7ADQ2;Q6PAR5-5;Q6PAR5-2;Q6PAR5-6;Q6PAR5;Q6PAR5-4	F7ADT6;F7ADQ2;Q6PAR5-5;Q6PAR5-2;Q6PAR5-6;Q6PAR5;Q6PAR5-4	GTPase-activating protein and VPS9 domain-containing protein 1	Gapvd1	5.09142	NaN	62.1
276	Q6ZWZ6;F7AEH4;P63323	Q6ZWZ6;F7AEH4;P63323	40S ribosomal protein S12	Rps12	NaN	6.77728	14.515
277	F8VPU2;E9Q805	F8VPU2	FERM, RhoGEF and pleckstrin domain-containing protein 1	Farp1	6.13319	6.01444	118.87
278	F8VQ29;A0A0A6YXJ2;Q3UQP1	F8VQ29;A0A0A6YXJ2;Q3UQP1		Iqgap3	3.9147	4.95249	185.35
279	F8VQC7;A0A087WQI3;A0A087WQQ5;A0A087WRS1;A0A087WP14;A0A087WPX0;A0A087WS29;A0A087WQG4;A0A087WNW3;A0A087WPW5;A0A087WS23;A0A087WQ25;A0A087WP85;A0A087WQF8;A0A087WP48;A0A087WS04;A0A087WQD0;Q61595;Q61595-9;Q61595-5;Q61595-15;Q61595-7;Q61595-11;Q61595-3;Q61595-14;Q61595-6;Q61595-8;Q61595-13;Q61595-10;Q61595-2;Q61595-12;Q61595-16;Q61595-4;A0A087WR91;A0A087WPY8	F8VQC7;A0A087WQI3;A0A087WQQ5;A0A087WRS1;A0A087WP14;A0A087WPX0;A0A087WS29;A0A087WQG4;A0A087WNW3;A0A087WPW5;A0A087WS23;A0A087WQ25;A0A087WP85;A0A087WQF8;A0A087WP48;A0A087WS04;A0A087WQD0;Q61595;Q61595-9;Q61595-5;Q61595-15;Q61595-7;Q61595-11;Q61595-3;Q61595-14;Q61595-6;Q61595-8;Q61595-13;Q61595-10;Q61595-2;Q61595-12;Q61595-16;Q61595-4	Kinectin	Ktn1	6.27344	6.58422	152.54
280	F8VQJ3;P02468;F6SFQ3;F6TLW1;A2ATM9;Q9R0B6	F8VQJ3;P02468	Laminin subunit gamma-1	Lamc1	7.50648	7.63839	177.19
281	F8WHL2;Q8CIE6;F6XJN3	F8WHL2;Q8CIE6	Coatomer subunit alpha;Coatomer subunit alpha;Xenin;Proxenin	Copa	6.25847	6.41567	139.41
282	F8WHW3;Q3TWL2	F8WHW3;Q3TWL2	Type 1 phosphatidylinositol 4,5-bisphosphate 4-phosphatase	Tmem55b	NaN	4.95241	29.331
283	F8WIR1;P18242;A0A1B0GT66;F6Y6L6	F8WIR1;P18242;A0A1B0GT66;F6Y6L6	Cathepsin D	Ctsd	5.5469	5.66277	44.215
284	F8WJG3;P62996	F8WJG3;P62996	Transformer-2 protein homolog beta	Tra2b	NaN	5.56886	21.935
285	G3UVV4;P17710-3;P17710-4;P17710;P17710-2;Q91W97;D3YYR4;D3Z365	G3UVV4;P17710-3;P17710-4;P17710;P17710-2	Hexokinase;Hexokinase-1	Hk1	6.91409	7.08675	101.87
286	G3UW94;E9PWX6;E9PWM2;E9Q809;F8WH71;E9Q5Y2;E9PUZ3;E9Q1I7;E9Q5J3;Q8BGJ9-4;Q8BGJ9-2;Q8BGJ9;Q8BGJ9-3	G3UW94;E9PWX6;E9PWM2;E9Q809;F8WH71;E9Q5Y2;E9PUZ3;E9Q1I7;E9Q5J3;Q8BGJ9-4;Q8BGJ9-2;Q8BGJ9;Q8BGJ9-3	Splicing factor U2AF 26 kDa subunit	U2af1;U2af1l4	5.52897	5.90052	27.825
287	G3UXA3;G3UWV3;G3V004;Q6XLQ8;O35887	G3UXA3;G3UWV3;G3V004;Q6XLQ8;O35887	Calumenin	Calu	NaN	6.57818	8.5181
288	G3UX26;Q60930;D3YZT5;A0A286YCR8;D3YUN8	G3UX26;Q60930;D3YZT5;A0A286YCR8	Voltage-dependent anion-selective channel protein 2	Vdac2	7.53282	7.72475	30.446
289	G3UY38;G5E924;Q8R081;G3UYY3;G3UY56	G3UY38;G5E924;Q8R081;G3UYY3;G3UY56	Heterogeneous nuclear ribonucleoprotein L	Hnrnpl	6.2051	6.59102	50.564
290	G3UYV7;P62858	G3UYV7;P62858	40S ribosomal protein S28	Rps28	5.69435	5.87409	6.3442
292	G3UZJ4;H3BJQ7;P99029-2;P99029	G3UZJ4;H3BJQ7;P99029-2;P99029	Peroxiredoxin-5, mitochondrial	Prdx5	6.03294	6.26269	17.253
293	G3X8S1;Q9CQV7;Q9CQV7-3;Q9CQV7-2	G3X8S1;Q9CQV7;Q9CQV7-3;Q9CQV7-2	Mitochondrial import inner membrane translocase subunit TIM14	Dnajc19	5.56406	5.74933	17.025
294	G3X8T3;P16675	G3X8T3;P16675	Carboxypeptidase;Lysosomal protective protein;Lysosomal protective protein 32 kDa chain;Lysosomal protective protein 20 kDa chain	Ctsa	6.14771	6.33951	55.726
295	G3X949;Q8C0G2	G3X949;Q8C0G2	TRAF3-interacting JNK-activating modulator	Traf3ip3	NaN	4.77026	58.592
296	G3X9I4;O08583-2;Q9JJW6-2;Q9JJW6;O08583	G3X9I4;O08583-2;Q9JJW6-2;Q9JJW6;O08583	THO complex subunit 4;Aly/REF export factor 2	Alyref2;Alyref	NaN	7.09444	23.785
297	G3X9M0;Q9ER88;A0A0R4J1B9;Q9ER88-2;G3UWZ6;G3UWJ4;G3UZC0;G3UWM7;G3UWR5;G3UYM6;G3UYP3	G3X9M0;Q9ER88;A0A0R4J1B9;Q9ER88-2;G3UWZ6;G3UWJ4;G3UZC0;G3UWM7	28S ribosomal protein S29, mitochondrial	Dap3	6.79831	7.1328	45.287
298	G5E814;Q9D8B4	G5E814;Q9D8B4	NADH dehydrogenase [ubiquinone] 1 alpha subcomplex subunit 11	Ndufa11	7.05442	7.62826	15.115
299	G5E823;Q99KK9	G5E823;Q99KK9	Probable histidine--tRNA ligase, mitochondrial	Hars2	4.39178	NaN	48.277
300	G5E866;Q99NB9	G5E866;Q99NB9	Splicing factor 3B subunit 1	Sf3b1	4.82271	4.94863	145.83
301	H3BJ97;Q99JR5	H3BJ97;Q99JR5	Tubulointerstitial nephritis antigen-like	Tinagl1	6.7744	5.1731	49.276
302	H3BKG0;P49817;D3Z148;D3Z0J2;P49817-2	H3BKG0;P49817;D3Z148	Caveolin-1;Caveolin	Cav1	6.33654	6.6321	10.391
303	H3BKM0;Q9DBG3;Q9DBG3-2;H3BIY9;H3BJ06	H3BKM0;Q9DBG3;Q9DBG3-2;H3BIY9	AP-2 complex subunit beta;AP complex subunit beta	Ap2b1	7.07346	7.05404	101.36
304	H7BXC3;P17751	H7BXC3;P17751	Triosephosphate isomerase	Tpi1	5.17757	6.18084	17.997
305	J3QMT0;J3QM80;Q9Z2X1-2;Q9Z2X1	J3QMT0;J3QM80;Q9Z2X1-2;Q9Z2X1	Heterogeneous nuclear ribonucleoprotein F;Heterogeneous nuclear ribonucleoprotein F, N-terminally processed	Hnrnpf	NaN	5.64722	23.308
307	J3QMG3;Q60931	J3QMG3;Q60931	Voltage-dependent anion-selective channel protein 3	Vdac3	7.31395	7.52102	30.851
308	J3QNW4;Q3TIR1-3;Q3TIR1;Q3TIR1-2	J3QNW4;Q3TIR1-3;Q3TIR1;Q3TIR1-2	Trafficking protein particle complex subunit 13	Trappc13	4.50109	5.04277	46.591
309	K3W4R6;K3W4R7;Q6P3Z7;J3QQ13;P50752-2;P50752-3;P50752-4;P50752;A0A087WRX3;A0A087WQP1	K3W4R6;K3W4R7;Q6P3Z7;J3QQ13;P50752-2;P50752-3;P50752-4;P50752;A0A087WRX3;A0A087WQP1	Troponin T, cardiac muscle	Tnnt2	NaN	6.60247	35
310	J7NUP1;Q60766-2;Q60766	J7NUP1;Q60766-2;Q60766	Immunity-related GTPase family M protein 1	Irgm1	6.26633	6.30231	44.887
311	K3W4R2;Q6URW6-2;Q6URW6;Q6URW6-3;A0A140LI60	K3W4R2;Q6URW6-2;Q6URW6;Q6URW6-3;A0A140LI60	Myosin-14	Myh14	5.69145	5.85359	228.56
312	K3W4T3;Q9Z1G4-3;Q9Z1G4-2;Q9Z1G4;A2A599	K3W4T3;Q9Z1G4-3;Q9Z1G4-2;Q9Z1G4	V-type proton ATPase subunit a;V-type proton ATPase 116 kDa subunit a isoform 1	Atp6v0a1	5.72315	6.01106	96.426
313	L7N451;Q80SU7	L7N451;Q80SU7	Interferon-induced very large GTPase 1	Gvin1	5.92047	5.93114	280.78
314	O08749	O08749	Dihydrolipoyl dehydrogenase, mitochondrial	Dld	5.70128	6.1653	54.272
315	O08807;B1AZS9	O08807;B1AZS9	Peroxiredoxin-4	Prdx4	6.63536	6.73486	31.052
316	Q3TMX0;O08992;H3BLG5;A2AKJ5;A2AKJ9;A2AKJ6	Q3TMX0;O08992;H3BLG5	Syntenin-1	Sdcbp	6.6493	6.46992	32.251
317	O09111	O09111	NADH dehydrogenase [ubiquinone] 1 beta subcomplex subunit 11, mitochondrial	Ndufb11	7.65061	7.95277	17.444
318	O09159	O09159	Lysosomal alpha-mannosidase	Man2b1	4.96293	5.05903	114.65
319	Q9CQM8;O09167	Q9CQM8;O09167	60S ribosomal protein L21	Rpl21	6.66355	6.51812	18.579
320	O35129;F6QPR1;F6Q8V7	O35129	Prohibitin-2	Phb2	7.92141	8.21609	33.296
321	O35245-2;O35245-4;O35245-5;O35245-3;O35245	O35245-2;O35245-4;O35245-5;O35245-3;O35245	Polycystin-2	Pkd2	5.05831	NaN	53.298
322	Q8C391;Q9CXE1;O35382	Q8C391;Q9CXE1;O35382	Exocyst complex component 4	Exoc4	4.9847	4.95796	57.299
323	O35465;O35465-2;F6WP10	O35465;O35465-2;F6WP10	Peptidyl-prolyl cis-trans isomerase FKBP8	Fkbp8	5.32418	5.97243	43.528
324	O35593	O35593	26S proteasome non-ATPase regulatory subunit 14	Psmd14	5.48575	5.64614	34.577
325	Q5SVG5;Q5SVG4;O35643;Q5SWR0	Q5SVG5;Q5SVG4;O35643	AP-1 complex subunit beta-1	Ap1b1	5.4732	NaN	101.19
326	O35646	O35646	Calpain-6	Capn6	5.81007	5.86189	74.542
327	Q8R5L1;O35658	Q8R5L1;O35658	Complement component 1 Q subcomponent-binding protein, mitochondrial	C1qbp	6.001	5.46016	31.025
328	O35682;A0A0N4SW94	O35682;A0A0N4SW94	Myeloid-associated differentiation marker	Myadm	6.50408	6.61029	35.284
329	O35683	O35683	NADH dehydrogenase [ubiquinone] 1 alpha subcomplex subunit 1	Ndufa1	7.40751	7.78925	8.1384
330	Q8C2Q7;P70333;O35737	Q8C2Q7;P70333;O35737	Heterogeneous nuclear ribonucleoprotein H2;Heterogeneous nuclear ribonucleoprotein H;Heterogeneous nuclear ribonucleoprotein H, N-terminally processed	Hnrnph1;Hnrnph2	NaN	5.26923	51.217
331	O54692	O54692	Centromere/kinetochore protein zw10 homolog	Zw10	5.53718	5.23368	88.062
332	O54724	O54724	Polymerase I and transcript release factor	Ptrf	7.39457	7.61087	43.953
333	O54734	O54734	Dolichyl-diphosphooligosaccharide--protein glycosyltransferase 48 kDa subunit	Ddost	6.98052	7.06606	49.027
334	O55013	O55013	Trafficking protein particle complex subunit 3	Trappc3	6.22034	6.62221	20.302
335	O55029	O55029	Coatomer subunit beta	Copb2	6.25076	6.35711	102.45
336	O55135	O55135	Eukaryotic translation initiation factor 6	Eif6	NaN	6.11418	26.511
337	O55142	O55142	60S ribosomal protein L35a	Rpl35a	5.88776	6.15238	12.554
338	O55143-2;O55143;Q8R429;B1ATS4;B1ATS5;E9Q559;Q64518-2;Q64518-3;Q64518	O55143-2;O55143;Q8R429	Sarcoplasmic/endoplasmic reticulum calcium ATPase 2;Sarcoplasmic/endoplasmic reticulum calcium ATPase 1	Atp2a2;Atp2a1	6.13697	6.44092	109.75
339	O70194	O70194	Eukaryotic translation initiation factor 3 subunit D	Eif3d	6.85279	7.03096	63.988
340	O70251;A0A087WS46;M0QWK5;M0QWH8;G3UX43;G3UZ47	O70251;A0A087WS46	Elongation factor 1-beta	Eef1b;Eef1b2	7.05591	7.40761	24.693
341	Q80UE4;Q80UE5;O70318;A0A1W2P6I5;A0A286YD84;A0A286YDY4;A7YY80;Q9WV92-7;Q9WV92-6;Q9WV92-4;Q9WV92-5;Q9WV92-3;Q9WV92;Q9WV92-2;Q9WV92-8	Q80UE4;Q80UE5;O70318;A0A1W2P6I5	Band 4.1-like protein 2	Epb4.1l2;Epb41l2	6.07078	5.94657	88.461
342	O70503;O70503-2	O70503;O70503-2	Very-long-chain 3-oxoacyl-CoA reductase	Hsd17b12	7.19465	7.43225	34.741
343	O88441	O88441	Metaxin-2	Mtx2	6.74239	6.949	29.758
344	O88569-3;O88569-2;O88569;A0A0N4SUM2	O88569-3;O88569-2;O88569;A0A0N4SUM2	Heterogeneous nuclear ribonucleoproteins A2/B1	Hnrnpa2b1	6.62062	7.19148	32.46
345	O88653	O88653	Ragulator complex protein LAMTOR3	Lamtor3	5.41964	NaN	13.553
346	O88967	O88967	ATP-dependent zinc metalloprotease YME1L1	Yme1l1	5.65904	5.80607	80.027
347	O89051;A0A2I3BPW7;A0A2I3BQ30	O89051;A0A2I3BPW7	Integral membrane protein 2B;BRI2, membrane form;BRI2 intracellular domain;BRI2C, soluble form;Bri23 peptide	Itm2b	6.18041	6.54378	30.26
348	S4R2M6;Q8BG13;O89086	S4R2M6;Q8BG13;O89086	RNA-binding protein 3	Rbm3	NaN	6.05523	9.7265
349	P00405	P00405	Cytochrome c oxidase subunit 2	Mtco2	6.26684	7.14913	25.976
350	P01899;P01897;Q8HWB2;E9PWT4;E9QJR9;P79568;P14430;P14429;P01900;L7N260;P14431;P01896;P01895-2;P01895;P01898;P14427;G3UZL7;E9PX63;Q4KN81;O19441;A7VMS6;Q05A75;E9Q0G4;G3UXE9;P06339	P01899;P01897;Q8HWB2	H-2 class I histocompatibility antigen, D-B alpha chain;H-2 class I histocompatibility antigen, L-D alpha chain	H2-D1;H2-L;H2-Q4	6.71345	6.88022	40.836
351	P01901;Q3TH01;P04223;P04223-2;G3UXW2;P14428;P03991;A0A0B4J1G3;P14426	P01901;Q3TH01;P04223;P04223-2;G3UXW2;P14428;P03991	H-2 class I histocompatibility antigen, K-B alpha chain;H-2 class I histocompatibility antigen, K-K alpha chain;H-2 class I histocompatibility antigen, K-Q alpha chain;H-2 class I histocompatibility antigen, K-W28 alpha chain	H2-K1	7.01123	7.04116	41.301
352	Q91VB8;P01942;CON__P01966;A7M7S6;P06467	Q91VB8;P01942	Hemoglobin subunit alpha	haemaglobin alpha 2;Hba	7.75032	8.55453	15.112
353	P03888	P03888	NADH-ubiquinone oxidoreductase chain 1	Mtnd1	6.91319	7.16119	36.059
354	P03893	P03893	NADH-ubiquinone oxidoreductase chain 2	Mtnd2	NaN	5.8468	38.752
355	P03899	P03899	NADH-ubiquinone oxidoreductase chain 3	Mtnd3	7.06956	7.23244	13.219
356	P03911	P03911	NADH-ubiquinone oxidoreductase chain 4	Mtnd4	6.72206	6.97401	51.881
357	P03921	P03921	NADH-ubiquinone oxidoreductase chain 5	Mtnd5	7.2513	7.44908	68.474
358	P03930	P03930	ATP synthase protein 8	Mtatp8	7.6591	7.8476	7.7662
359	P04247	P04247	Myoglobin	Mb	5.74482	7.14198	17.069
360	P05064;A6ZI44;D3YWI1;Q9CPQ9;A6ZI46;D3Z510;A0A0U1RPN8;A0A0U1RPT5;A6ZI47;D3YV98;P05063;Q91Y97	P05064;A6ZI44;D3YWI1;Q9CPQ9;A6ZI46;D3Z510;A0A0U1RPN8	Fructose-bisphosphate aldolase A;Fructose-bisphosphate aldolase	Aldoa;Aldoart1	7.61212	7.65721	39.355
361	P05201;F7ALS6	P05201;F7ALS6	Aspartate aminotransferase, cytoplasmic	Got1	NaN	5.49802	46.247
362	P05202	P05202	Aspartate aminotransferase, mitochondrial	Got2	7.17696	7.68054	47.411
363	P05213;A0A0A0MQA5;P68368	P05213;A0A0A0MQA5;P68368	Tubulin alpha-1B chain;Tubulin alpha-4A chain	Tuba1b;Tuba4a	7.01523	7.18144	50.151
364	P07356;B0V2N7;B0V2N8;B0V2N5	P07356;B0V2N7;B0V2N8;B0V2N5	Annexin A2;Annexin	Anxa2	6.68973	6.91721	38.676
365	P07724	P07724	Serum albumin	Alb	6.76187	7.25515	68.692
366	P07901;B7ZC50	P07901;B7ZC50	Heat shock protein HSP 90-alpha	Hsp90aa1	5.82867	NaN	84.787
367	P08113;F7C312;D3Z1R1;E9PX27	P08113;F7C312	Endoplasmin	Hsp90b1	7.02321	7.40328	92.475
368	P08249;A0A0G2JF23;A0A0G2JGY4	P08249	Malate dehydrogenase, mitochondrial	Mdh2	6.80024	7.18056	35.611
369	P08551	P08551	Neurofilament light polypeptide	Nefl	4.69076	5.26503	61.508
370	P09055;P09055-2	P09055;P09055-2	Integrin beta-1	Itgb1	5.72462	6.09121	88.231
371	P09103;E9Q8G8	P09103	Protein disulfide-isomerase	P4hb	6.33266	6.08604	57.058
372	P09405	P09405	Nucleolin	Ncl	4.27049	5.56352	76.722
373	S4R2M7;P09411;P09041	S4R2M7;P09411;P09041	Phosphoglycerate kinase;Phosphoglycerate kinase 1;Phosphoglycerate kinase 2	Pgk1;Pgk2	4.73753	5.55117	27.715
374	P09671	P09671	Superoxide dismutase [Mn], mitochondrial	Sod2	6.43962	6.54705	24.603
375	P0DN34	P0DN34			7.06183	7.52333	6.954
376	P10107;E9QAQ7;A2BH40-4;A2BH40-2;A2BH40-3;A2BH40	P10107	Annexin A1	Anxa1	6.34631	6.52284	38.734
377	P10126;D3Z3I8;D3YZ68;P62631	P10126;D3Z3I8;D3YZ68	Elongation factor 1-alpha 1	Eef1a1	7.50581	7.73323	50.113
378	P10493	P10493	Nidogen-1	Nid1	6.14198	6.20096	136.54
379	P10639	P10639	Thioredoxin	Txn	5.35003	5.80957	11.675
380	P10852;P10852-2;A0A0U1RP98;A0A0U1RPG5;A0A0U1RP32;A0A0U1RPK4	P10852;P10852-2;A0A0U1RP98	4F2 cell-surface antigen heavy chain	Slc3a2	5.58321	5.78852	58.336
381	Q8CBB6;Q8CGP2;Q8CGP1;Q6ZWY9;Q64525;Q64478;Q64475;P10854;P10853;Q8CGP2-2;Q9D2U9;Q8CGP0;Q64524;P70696	Q8CBB6;Q8CGP2;Q8CGP1;Q6ZWY9;Q64525;Q64478;Q64475;P10854;P10853;Q8CGP2-2;Q9D2U9;Q8CGP0;Q64524;P70696	Histone H2B;Histone H2B type 1-P;Histone H2B type 1-K;Histone H2B type 1-C/E/G;Histone H2B type 2-B;Histone H2B type 1-H;Histone H2B type 1-B;Histone H2B type 1-M;Histone H2B type 1-F/J/L;Histone H2B type 3-A;Histone H2B type 3-B;Histone H2B type 2-E;Histone H2B type 1-A	Hist1h2br;Hist1h2bp;Hist1h2bk;Hist1h2bc;Hist2h2bb;Hist1h2bh;Hist1h2bb;Hist1h2bm;Hist1h2bf;Hist3h2ba;Hist3h2bb;Hist2h2be;Hist1h2ba	7.01636	7.10137	14.888
382	P11087-2;P11087	P11087-2;P11087	Collagen alpha-1(I) chain	Col1a1	5.09566	NaN	117.82
383	P11404	P11404	Fatty acid-binding protein, heart	Fabp3	6.25981	6.61641	14.819
384	P11438	P11438	Lysosome-associated membrane glycoprotein 1	Lamp1	6.49716	6.68225	43.865
385	P11499;E9Q3D6;E9Q0C3	P11499	Heat shock protein HSP 90-beta	Hsp90ab1	6.55374	6.65825	83.28
386	P11928;Q8K469;Q05BJ7	P11928;Q8K469	2-5-oligoadenylate synthase 1A	Oas1a;Oas1g	6.08465	6.42679	42.428
387	P11983;P11983-2;F2Z483	P11983;P11983-2	T-complex protein 1 subunit alpha	Tcp1	7.72378	7.83893	60.448
388	P12787	P12787	Cytochrome c oxidase subunit 5A, mitochondrial	Cox5a	NaN	5.48569	16.101
389	P12970;A0A140T8L3;V9GX35	P12970;A0A140T8L3	60S ribosomal protein L7a	Rpl7a	6.79712	7.01899	29.976
390	P13542;G3UW82	P13542;G3UW82	Myosin-8	Myh8;Myh2	5.76571	5.60049	222.7
391	P14115	P14115	60S ribosomal protein L27a	Rpl27a	6.97166	7.15779	16.605
392	P14131	P14131	40S ribosomal protein S16	Rps16	6.82876	6.7249	16.445
393	P14148;F6XI62	P14148;F6XI62	60S ribosomal protein L7	Rpl7	6.24652	6.36844	31.419
394	P14211	P14211	Calreticulin	Calr	6.55003	6.67679	47.994
395	S4R1N1;P14869;D3YVM5	S4R1N1;P14869;D3YVM5	60S acidic ribosomal protein P0	Rplp0	6.47202	6.81206	24.078
396	P15920	P15920	V-type proton ATPase 116 kDa subunit a isoform 2	Atp6v0a2	NaN	4.69308	98.144
397	P16125;D3Z7F0;A0A0N4SVV8	P16125;D3Z7F0	L-lactate dehydrogenase B chain;L-lactate dehydrogenase	Ldhb	5.91476	6.48448	36.572
398	P16381;Q62167;Q62095	P16381;Q62167;Q62095	Putative ATP-dependent RNA helicase Pl10;ATP-dependent RNA helicase DDX3X;ATP-dependent RNA helicase DDX3Y	D1Pas1;Ddx3x;Ddx3y	4.99981	5.28603	73.14
399	P16627	P16627	Heat shock 70 kDa protein 1-like	Hspa1l	NaN	4.70016	70.636
400	P17047-3;P17047;P17047-2	P17047-3;P17047;P17047-2	Lysosome-associated membrane glycoprotein 2	Lamp2	6.62176	6.73195	45.655
401	P17182;Q6PHC1;B0QZL1;B1ARR7;A0A0N4SUX5;P21550;P17183;D3Z2S4;J3QPZ9;Q5SX59;D3Z6E4	P17182;Q6PHC1	Alpha-enolase	Eno1	6.12675	6.62687	47.14
402	Q8CB58;Q8BGJ5;Q922I7;P17225;E9QMW9	Q8CB58;Q8BGJ5;Q922I7;P17225;E9QMW9	Polypyrimidine tract-binding protein 1	Ptbp1	5.76196	5.96887	52.63
403	P17426-2;P17426;A0A140LIG7;A0A140LHA6	P17426-2;P17426	AP-2 complex subunit alpha-1	Ap2a1	6.11992	5.92014	105.48
404	P17427;A0A0J9YUA7;A0A140LHG0	P17427	AP-2 complex subunit alpha-2	Ap2a2	6.98125	6.90034	104.02
405	P17439;A0A0G2JDK2	P17439;A0A0G2JDK2	Glucosylceramidase	Gba	5.33175	5.43887	57.621
406	P17665	P17665	Cytochrome c oxidase subunit 7C, mitochondrial	Cox7c	NaN	6.12911	7.3325
407	Q61696;P17879	Q61696;P17879	Heat shock 70 kDa protein 1A;Heat shock 70 kDa protein 1B	Hspa1a;Hspa1b	6.59876	7.04941	70.078
408	P19324;A0A140LHR4;A0A140LHK0;A0A140LHD6	P19324	Serpin H1	Serpinh1	7.06386	7.23172	46.533
409	P19783;M0QWX7	P19783	Cytochrome c oxidase subunit 4 isoform 1, mitochondrial	Cox4i1	6.49125	6.87406	19.53
410	P20029	P20029	78 kDa glucose-regulated protein	Hspa5	8.41512	8.566	72.421
411	P20060	P20060	Beta-hexosaminidase subunit beta	Hexb	5.70349	5.84312	61.115
412	P20108	P20108	Thioredoxin-dependent peroxide reductase, mitochondrial	Prdx3	5.47821	6.1274	28.127
413	P20152;A0A0A6YWC8;A2AKJ2;G5E846;G3X981;P03995-2;P03995;P15331-3;P15331;P15331-2;E9Q1Y9;CON__Q61726;CON__O43790;CON__Q6NT21;CON__P78385;CON__Q14533;CON__P78386;CON__Q8N1N4-2;CON__Q7RTT2;P31001;Q9ERE2;P97861;Q6IMF0;Q9Z2T6	P20152;A0A0A6YWC8	Vimentin	Vim	6.71584	6.93993	53.687
414	P21956-2;P21956	P21956-2;P21956	Lactadherin	Mfge8	6.7493	7.0735	47.169
415	Q3TBA3;P21958;F6QHF1	Q3TBA3;P21958;F6QHF1	Antigen peptide transporter 1	Tap1	6.13628	6.21386	75.958
416	Q8CBB7;P22892	Q8CBB7;P22892	AP-1 complex subunit gamma-1	Ap1g1	5.53641	5.60724	91.721
417	P23116	P23116	Eukaryotic translation initiation factor 3 subunit A	Eif3a	7.25854	7.48889	161.93
418	P23242	P23242	Gap junction alpha-1 protein	Gja1	NaN	5.97103	43.004
419	P23780;A0A1L1SSJ7	P23780	Beta-galactosidase	Glb1	6.45399	6.61861	73.12
420	P24369	P24369	Peptidyl-prolyl cis-trans isomerase B	Ppib	5.81334	5.94323	23.713
421	P25444;D3YVC1;D3YWJ3;D3Z536	P25444;D3YVC1;D3YWJ3;D3Z536	40S ribosomal protein S2	Rps2;Gm8225	7.12759	7.18264	31.231
422	P26039;A0A1L1SQP9;F6S1V7;F6SX70;A2AIM2	P26039	Talin-1	Tln1	6.15597	6.03973	269.82
423	P26040	P26040	Ezrin	Ezr	5.33173	5.8865	69.406
424	P26041;Q7TSG6	P26041	Moesin	Msn	7.41125	7.61013	67.766
425	P26043	P26043	Radixin	Rdx	4.75196	5.00342	68.542
426	P26231;E0CXB9;Q61301-2;Q61301-3;Q61301;REV__Q9JMB1-2;Q8BS72;REV__Q9JMB1;Q65CL1	P26231	Catenin alpha-1	Ctnna1	6.47872	6.42636	100.11
427	Q3KQM4;Q80XR5;P26369	Q3KQM4;Q80XR5;P26369	Splicing factor U2AF 65 kDa subunit	U2af2	4.63299	5.65007	33.901
428	P26443	P26443	Glutamate dehydrogenase 1, mitochondrial	Glud1	NaN	5.33437	61.336
429	P27046;F6QMB7	P27046	Alpha-mannosidase 2	Man2a1	6.68033	6.95316	131.63
430	P27659;A0A087WNS0;A0A087WQK0;Q9CQ09;E9PWZ3	P27659	60S ribosomal protein L3	Rpl3	6.76409	7.2136	46.109
431	P27773;F6Q404	P27773	Protein disulfide-isomerase A3	Pdia3	6.84531	6.95504	56.678
432	P27808;J3JS24	P27808	Alpha-1,3-mannosyl-glycoprotein 2-beta-N-acetylglucosaminyltransferase	Mgat1	6.26463	6.3952	51.69
433	P28301	P28301	Protein-lysine 6-oxidase	Lox	5.29285	5.38441	46.7
434	P28653	P28653	Biglycan	Bgn	5.09937	5.13277	41.639
435	P29341;Q9D4E6;Q62029;A0A2I3BR37;A2A5N3;F6ZAX1;V9GXG3;Q8C7D3	P29341;Q9D4E6	Polyadenylate-binding protein 1;Polyadenylate-binding protein	Pabpc1;Pabpc6	7.30548	7.28937	70.67
436	P29416	P29416	Beta-hexosaminidase subunit alpha	Hexa	5.5648	6.0839	60.612
437	Q3UPN1;P29533;A0A0G2JFP9;P29533-2	Q3UPN1;P29533;A0A0G2JFP9;P29533-2	Vascular cell adhesion protein 1	Vcam1	5.05258	4.92528	81.316
438	P29758	P29758	Ornithine aminotransferase, mitochondrial	Oat	4.52563	NaN	48.354
439	Q3UZG4;P31230;A0A0G2JDH0;A0A0G2JEU9;A0A0G2JDV0;A0A0G2JDW6	Q3UZG4;P31230	Aminoacyl tRNA synthase complex-interacting multifunctional protein 1;Endothelial monocyte-activating polypeptide 2	Aimp1	6.84415	6.92815	35.166
440	P35278;Q8C266;A2A5F5;Q9CQD1;P61021;A2A5F6	P35278;Q8C266	Ras-related protein Rab-5C	Rab5c	6.42022	6.59756	23.412
442	P35486	P35486	Pyruvate dehydrogenase E1 component subunit alpha, somatic form, mitochondrial	Pdha1	6.0936	6.4232	43.231
443	P35550	P35550	rRNA 2-O-methyltransferase fibrillarin	Fbl	5.39964	6.00574	34.306
444	P35564	P35564	Calnexin	Canx	6.42596	6.55457	67.277
445	P35700;B1AXW5;B1AXW6;B1AXW4	P35700;B1AXW5;B1AXW6;B1AXW4	Peroxiredoxin-1	Prdx1	6.5735	6.78869	22.176
446	P35979;F8VQK7	P35979	60S ribosomal protein L12	Rpl12	5.43355	6.67707	17.804
447	P36371	P36371	Antigen peptide transporter 2	Tap2	6.17771	6.33286	77.444
448	P37889-2;P37889	P37889-2;P37889	Fibulin-2	Fbln2	6.38344	6.54576	126.5
449	P38647	P38647	Stress-70 protein, mitochondrial	Hspa9	7.93339	8.13644	73.46
450	P40240	P40240	CD9 antigen	Cd9	6.41379	NaN	25.258
451	P41105	P41105	60S ribosomal protein L28	Rpl28	6.16462	6.49763	15.733
452	P42932;H3BL49;H3BJB6;H3BLL1;H3BKG2;H3BKR8	P42932;H3BL49	T-complex protein 1 subunit theta	Cct8	7.96542	8.07759	59.555
453	P45878	P45878	Peptidyl-prolyl cis-trans isomerase FKBP2	Fkbp2	4.92643	5.43513	15.344
454	P46460;G3UX86;G3UX98	P46460	Vesicle-fusing ATPase	Nsf	6.41083	6.66734	82.613
455	P46978;D3YZN5	P46978	Dolichyl-diphosphooligosaccharide--protein glycosyltransferase subunit STT3A	Stt3a	6.45271	6.60169	80.597
456	P47911	P47911	60S ribosomal protein L6	Rpl6	6.30822	6.70823	33.509
457	P47955	P47955	60S acidic ribosomal protein P1	Rplp1	6.91835	7.47933	11.475
458	P47963	P47963	60S ribosomal protein L13	Rpl13	7.08547	7.20943	24.305
459	P48962;Q3V132	P48962	ADP/ATP translocase 1	Slc25a4	7.23777	7.41532	32.904
460	Q5EBP8;P49312-2;P49312	Q5EBP8;P49312-2;P49312	Heterogeneous nuclear ribonucleoprotein A1;Heterogeneous nuclear ribonucleoprotein A1, N-terminally processed	Hnrnpa1	6.19659	6.86749	38.833
461	P50516;P50516-2;D3Z1B9;D3YWH3;D3YZ23	P50516;P50516-2	V-type proton ATPase catalytic subunit A	Atp6v1a	7.78789	7.97586	68.325
462	P50518;A0A0N4SW07;A0A0N4SWA3;A0A0N4SW34;Q9D593	P50518;A0A0N4SW07	V-type proton ATPase subunit E 1	Atp6v1e1	7.76323	7.95434	26.157
463	P50543	P50543	Protein S100-A11	S100a11	NaN	5.66422	11.083
464	P51150;A0A0N4SVR6;A0A0N4SVG9	P51150	Ras-related protein Rab-7a	Rab7a	6.12584	6.34296	23.489
465	P51660	P51660	Peroxisomal multifunctional enzyme type 2;(3R)-hydroxyacyl-CoA dehydrogenase;Enoyl-CoA hydratase 2	Hsd17b4	4.86971	5.35411	79.481
466	P51667;D3YUI7;E9Q8Y0;D3Z0I3;D3YW14;A0A0G2JE15;F6RBQ5;A0A0G2JDZ4;E9QNY3;Q62082-2;Q62082;Q62082-3	P51667;D3YUI7;E9Q8Y0;D3Z0I3;D3YW14;A0A0G2JE15;F6RBQ5	Myosin regulatory light chain 2, ventricular/cardiac muscle isoform	Myl2	5.73442	6.80543	18.864
467	P51807	P51807	Dynein light chain Tctex-type 1	Dynlt1	NaN	6.36095	12.483
468	P51863	P51863	V-type proton ATPase subunit d 1	Atp6v0d1	7.24539	7.44713	40.301
469	P51881	P51881	ADP/ATP translocase 2;ADP/ATP translocase 2, N-terminally processed	Slc25a5	7.85759	8.12879	32.931
470	P52194	P52194	Calmegin	Clgn	NaN	5.04399	69.43
471	P52480-2;P52480;A0A1L1SU37;A0A1L1SUV0;A0A1L1SSN6;A0A1L1STV8;A0A1L1SQV8;A0A1L1ST52;E9Q509;G3X925;P53657	P52480-2;P52480	Pyruvate kinase PKM	Pkm	6.04123	6.35864	57.984
472	P54071;D6RIL6;A0A0U1RPR1;A0A0U1RP68	P54071	Isocitrate dehydrogenase [NADP], mitochondrial	Idh2	6.15378	6.67978	50.906
473	P54116	P54116	Erythrocyte band 7 integral membrane protein	Stom	7.39468	7.78241	31.375
474	P55096;A0A0G2JDI9	P55096;A0A0G2JDI9	ATP-binding cassette sub-family D member 3	Abcd3	5.4906	5.88925	75.474
475	P55258;Q3TYH2;Q9DD03;P61028;Q8K386	P55258	Ras-related protein Rab-8A	Rab8a	NaN	6.26145	23.668
476	P56135;F8WHP8	P56135;F8WHP8	ATP synthase subunit f, mitochondrial	Atp5j2	7.51865	7.65829	10.344
477	P56382	P56382	ATP synthase subunit epsilon, mitochondrial	Atp5e	7.57057	7.87043	5.8378
478	P56480	P56480	ATP synthase subunit beta, mitochondrial	Atp5b	8.28961	8.49844	56.3
479	P57716	P57716	Nicastrin	Ncstn	4.54964	4.5612	78.491
480	P57746	P57746	V-type proton ATPase subunit D	Atp6v1d	7.26342	7.33102	28.369
481	P57759;F8WJI4;F8WIM7;D6RG87	P57759;F8WJI4;F8WIM7;D6RG87	Endoplasmic reticulum resident protein 29	Erp29	5.45194	5.58211	28.823
482	Q80T06;P57776;E9QN08;A0A0R4J1E2;P57776-3;D3YUQ9;D3YZT9	Q80T06;P57776;E9QN08;A0A0R4J1E2;P57776-3;D3YUQ9;D3YZT9	Elongation factor 1-delta	Eef1d	7.78274	7.94326	31.292
483	P58064	P58064	28S ribosomal protein S6, mitochondrial	Mrps6	7.27261	7.26553	14.308
484	P58252	P58252	Elongation factor 2	Eef2	6.30412	6.58798	95.313
485	P58742	P58742	Aladin	Aaas	NaN	4.87284	59.43
486	P59999;Q3TX55;E9PWA7	P59999;Q3TX55;E9PWA7	Actin-related protein 2/3 complex subunit 4	Arpc4	6.55066	6.34674	19.667
487	P60229	P60229	Eukaryotic translation initiation factor 3 subunit E	Eif3e	6.99183	7.21315	52.22
488	P60334	P60334	Cysteine dioxygenase type 1	Cdo1	7.21059	7.25154	23.026
489	P60335	P60335	Poly(rC)-binding protein 1	Pcbp1	NaN	5.10449	37.497
490	P60710;E9Q5F4;E9Q1F2;G3UZ07;E9Q606;Q8BFZ3;E9Q2D1;F8WGM8;F6WX90;V9GXQ2;E9Q3M9	P60710;E9Q5F4;E9Q1F2;G3UZ07	Actin, cytoplasmic 1;Actin, cytoplasmic 1, N-terminally processed	Actb;Actg1	7.59854	7.93977	41.736
491	P60843	P60843	Eukaryotic initiation factor 4A-I	Eif4a1	5.92442	6.18898	46.153
492	P60867	P60867	40S ribosomal protein S20	Rps20	6.96157	7.27228	13.373
493	P61027	P61027	Ras-related protein Rab-10	Rab10	6.00173	6.43621	22.541
494	P61161	P61161	Actin-related protein 2	Actr2	5.95506	NaN	44.76
495	P61164	P61164	Alpha-centractin	Actr1a	6.64495	6.81921	42.613
496	P61166	P61166	Transmembrane protein 258	Tmem258	6.39829	6.86759	9.0788
497	P84078;P61205;Q8BSL7;D3YV25;E9Q2C2;P84084;P61750	P84078;P61205;Q8BSL7	ADP-ribosylation factor 1;ADP-ribosylation factor 3;ADP-ribosylation factor 2	Arf1;Arf3;Arf2	5.85857	6.33294	20.697
498	P61222	P61222	ATP-binding cassette sub-family E member 1	Abce1	4.59791	4.96139	67.314
499	P61358	P61358	60S ribosomal protein L27	Rpl27	6.00095	6.08636	15.798
500	P61514	P61514	60S ribosomal protein L37a	Rpl37a	6.70133	NaN	10.275
501	P61620	P61620	Protein transport protein Sec61 subunit alpha isoform 1	Sec61a1	5.96935	6.36564	52.264
502	P61804	P61804	Dolichyl-diphosphooligosaccharide--protein glycosyltransferase subunit DAD1	Dad1	7.17548	7.38193	12.497
503	P61982;F6YY69;F6VW30;P68254-2;P68254;P68510;O70456	P61982;F6YY69;F6VW30;P68254-2;P68254;P68510;O70456	14-3-3 protein gamma;14-3-3 protein gamma, N-terminally processed;14-3-3 protein theta;14-3-3 protein eta;14-3-3 protein sigma	Ywhag;Ywhaq;Ywhah;Sfn	NaN	5.37136	28.302
504	P62073	P62073	Mitochondrial import inner membrane translocase subunit Tim10	Timm10	NaN	5.52713	10.333
505	P62242	P62242	40S ribosomal protein S8	Rps8	7.18839	7.18498	24.205
506	P62245;F8WJ41;D3YVB4;D3Z712	P62245;F8WJ41;D3YVB4;D3Z712	40S ribosomal protein S15a	Rps15a	6.78986	7.01912	14.839
507	P62259;D6REF3;F6WA09	P62259;D6REF3;F6WA09	14-3-3 protein epsilon	Ywhae	NaN	5.2112	29.174
508	P62267	P62267	40S ribosomal protein S23	Rps23	6.84077	7.09788	15.807
509	P62281;A0A1B0GRR3;A0A1B0GSE8	P62281;A0A1B0GRR3;A0A1B0GSE8	40S ribosomal protein S11	Rps11	6.6439	6.78157	18.431
510	Q921R2;P62301;A0A0U1RQ71	Q921R2;P62301	40S ribosomal protein S13	Rps13	7.04258	6.74557	16.142
511	P62307	P62307	Small nuclear ribonucleoprotein F	Snrpf	6.3892	6.78667	9.7251
512	P62309	P62309	Small nuclear ribonucleoprotein G	Snrpg	6.24135	6.56147	8.496
513	P62315	P62315	Small nuclear ribonucleoprotein Sm D1	Snrpd1	6.58196	6.22194	13.281
514	P62317	P62317	Small nuclear ribonucleoprotein Sm D2	Snrpd2	NaN	NaN	13.527
515	P62320	P62320	Small nuclear ribonucleoprotein Sm D3	Snrpd3	5.95896	6.40661	13.916
516	V9GWY0;P62702	V9GWY0;P62702	40S ribosomal protein S4;40S ribosomal protein S4, X isoform	Gm15013;Rps4x	6.80184	6.7372	29.939
517	P62743;A0A0U1RPS0;A0A0U1RQ06	P62743;A0A0U1RPS0	AP-2 complex subunit sigma	Ap2s1	7.04984	7.07324	17.018
518	P62751;D3YTY6	P62751	60S ribosomal protein L23a	Rpl23a	6.98959	7.22063	17.695
519	P62754	P62754	40S ribosomal protein S6	Rps6	6.99685	6.96609	28.68
520	P62806	P62806	Histone H4	Hist1h4a	7.01695	7.17418	11.367
521	P62814;Q91YH6;A0A0U1RNU9	P62814	V-type proton ATPase subunit B, brain isoform	Atp6v1b2	7.74098	7.94486	56.55
522	Q5SW88;P62821;Q5SW86;Q5SW87	Q5SW88;P62821;Q5SW86;Q5SW87	Ras-related protein Rab-1A	Rab1;Rab1A	NaN	6.15027	22.372
523	P62830;A2A6F8	P62830	60S ribosomal protein L23	Rpl23	6.7661	6.91394	14.865
524	P62855	P62855	40S ribosomal protein S26	Rps26	6.92269	6.99001	13.015
525	Q642K5;P62862	Q642K5;P62862	40S ribosomal protein S30	Fau	6.46727	6.48584	14.416
526	P62897	P62897	Cytochrome c, somatic	Cycs	6.05123	6.35232	11.605
527	P62908;A0A140LI77;D3YV43	P62908;A0A140LI77;D3YV43	40S ribosomal protein S3	Rps3	7.00834	7.19282	26.674
528	P62918	P62918	60S ribosomal protein L8	Rpl8	6.7122	7.00065	28.024
529	Q3TLP8;P63001;A2AC13;P60764;Q05144	Q3TLP8;P63001;A2AC13;P60764;Q05144	Ras-related C3 botulinum toxin substrate 1;Ras-related C3 botulinum toxin substrate 3;Ras-related C3 botulinum toxin substrate 2	Rac1;Rac3;Rac2	6.74181	6.91481	23.432
530	P63017;Q504P4;P17156;D3Z5E2	P63017;Q504P4	Heat shock cognate 71 kDa protein	Hspa8	7.44348	7.57909	70.87
531	P63038;P63038-2;D3Z2F2;D3Z7J9	P63038	60 kDa heat shock protein, mitochondrial	Hspd1	7.28641	7.76616	60.955
532	P63101;A0A2I3BQ03	P63101	14-3-3 protein zeta/delta	Ywhaz	5.69024	5.82635	27.771
533	Q9D0M5;P63168	Q9D0M5;P63168	Dynein light chain 2, cytoplasmic;Dynein light chain 1, cytoplasmic	Dynll2;Dynll1	6.59368	6.83144	10.35
534	P63242;J3QPS8;A0A0A0MQM0;Q8BGY2	P63242;J3QPS8;A0A0A0MQM0;Q8BGY2	Eukaryotic translation initiation factor 5A-1;Eukaryotic translation initiation factor 5A;Eukaryotic translation initiation factor 5A-2	Eif5a;Eif5a2	7.10954	7.14802	16.832
535	P63260;G3UYG0;B1ATY1	P63260	Actin, cytoplasmic 2;Actin, cytoplasmic 2, N-terminally processed	Actg1	NaN	4.93527	41.792
536	P63321;A0A1Y7VL93;Q9JIW9	P63321;A0A1Y7VL93;Q9JIW9	Ras-related protein Ral-A;Ras-related protein Ral-B	Rala;Ralb	5.36607	6.13204	23.553
537	Q3UW83;P63325	Q3UW83;P63325	40S ribosomal protein S10	Rps10	6.89157	6.97971	18.371
538	P67778;Q5SQG5	P67778;Q5SQG5	Prohibitin	Phb	7.81039	8.15758	29.82
539	P68033;P63268;P68134;P62737;D3YZY0;D3Z2K3;A0A1D5RM20;A0A0U1RQ96	P68033;P63268;P68134;P62737;D3YZY0;D3Z2K3;A0A1D5RM20	Actin, alpha cardiac muscle 1;Actin, gamma-enteric smooth muscle;Actin, alpha skeletal muscle;Actin, aortic smooth muscle	Actc1;Actg2;Acta1;Acta2	6.69776	7.23538	42.019
540	P68373;P68369;P05214;Q9JJZ2;A0A087WRB4;A0A087WQS4;A0A087WSB0;A0A087WSL5;Q3UX10	P68373;P68369;P05214	Tubulin alpha-1C chain;Tubulin alpha-1A chain;Tubulin alpha-3 chain	Tuba1c;Tuba1a;Tuba3a	4.6086	4.90534	49.909
541	P70168	P70168	Importin subunit beta-1	Kpnb1	5.78926	6.06681	97.183
542	P70335-2;P70335	P70335-2;P70335	Rho-associated protein kinase 1	Rock1	5.1086	4.90816	158.04
543	Q5SV02;P70388-2;P70388;A8Y5I3;E9PUJ2;P70388-4;P70388-3	Q5SV02;P70388-2;P70388;A8Y5I3	DNA repair protein RAD50	Rad50	5.54628	5.76994	153.54
544	P70404	P70404	Isocitrate dehydrogenase [NAD] subunit gamma 1, mitochondrial	Idh3g	5.15897	5.37269	42.785
545	P80313;A0A0N4SV00;A0A0N4SUI8;A0A0N4SV22	P80313;A0A0N4SV00	T-complex protein 1 subunit eta	Cct7	7.73349	7.89765	59.652
546	P80314;A0A1W2P7B7;A0A1W2P828;A0A1W2P6Q3;A0A1W2P871;A0A1W2P8B6	P80314;A0A1W2P7B7	T-complex protein 1 subunit beta	Cct2	7.87791	7.91309	57.477
547	P80315;G5E839;G3UYW5;G3UXF3;G3UXG2	P80315;G5E839	T-complex protein 1 subunit delta	Cct4	7.79655	7.92796	58.066
548	P80316;E0CZA1	P80316	T-complex protein 1 subunit epsilon	Cct5	7.81302	7.87549	59.623
549	P80317	P80317	T-complex protein 1 subunit zeta	Cct6a	7.80223	8.00535	58.004
550	P80318;E9Q133;Q3U0I3;F6Q609;F6ZVG8	P80318;E9Q133;Q3U0I3;F6Q609	T-complex protein 1 subunit gamma	Cct3	7.87866	7.98365	60.629
551	Q3TWV4;P84091	Q3TWV4;P84091	AP-2 complex subunit mu	Ap2m1	6.94793	7.11518	49.389
552	P97315	P97315	Cysteine and glycine-rich protein 1	Csrp1	6.05797	6.40992	20.583
553	P97351	P97351	40S ribosomal protein S3a	Rps3a	6.85566	6.93271	29.885
554	P97363	P97363	Serine palmitoyltransferase 2	Sptlc2	5.16194	4.87667	62.981
555	P97370	P97370	Sodium/potassium-transporting ATPase subunit beta-3	Atp1b3	5.54668	5.75196	31.775
557	P97742	P97742	Carnitine O-palmitoyltransferase 1, liver isoform	Cpt1a	5.26176	NaN	88.25
558	P99024;P68372;Q9CWF2;Q9D6F9;Q7TMM9;Q9ERD7;Q922F4;CON__ENSEMBL:ENSBTAP00000025008;A2AQ07;A0A1D5RM76	P99024;P68372;Q9CWF2;Q9D6F9;Q7TMM9	Tubulin beta-5 chain;Tubulin beta-4B chain;Tubulin beta-2B chain;Tubulin beta-4A chain;Tubulin beta-2A chain	Tubb5;Tubb4b;Tubb2b;Tubb4a;Tubb2a	7.16301	7.33945	49.67
559	Q01853	Q01853	Transitional endoplasmic reticulum ATPase	Vcp	6.45815	6.66006	89.321
560	Q02248;E9Q6A9;F6QZ47;F7BAC9;D3YUH4;F7CRC6	Q02248;E9Q6A9	Catenin beta-1	Ctnnb1	6.41797	5.56827	85.47
561	Q02257	Q02257	Junction plakoglobin	Jup	5.55005	5.53348	81.8
562	Q02566;Q91Z83;A0A2I3BPY4;Q1WNP4;B8JJH3;A0A2I3BQV3;Q1WJL6	Q02566;Q91Z83	Myosin-6;Myosin-7	Myh6;Myh7	6.31093	7.14569	223.56
563	Q03145	Q03145	Ephrin type-A receptor 2	Epha2	4.46226	4.53236	108.85
564	Q03265;D3Z6F5;D6RJ16	Q03265;D3Z6F5	ATP synthase subunit alpha, mitochondrial;ATP synthase subunit alpha	Atp5a1	8.31479	8.55031	59.752
565	Q04447	Q04447	Creatine kinase B-type	Ckb	5.63564	5.92137	42.713
566	Q06185;Q8BTB6	Q06185;Q8BTB6	ATP synthase subunit e, mitochondrial	Atp5i;Atp5k	7.85387	8.07133	8.2355
567	Q07113	Q07113	Cation-independent mannose-6-phosphate receptor	Igf2r	6.09812	6.17632	273.81
568	Q07797	Q07797	Galectin-3-binding protein	Lgals3bp	6.31733	6.61149	64.49
569	Q14C51;A0A0U1RQ61;A0A0U1RP36	Q14C51	Pentatricopeptide repeat domain-containing protein 3, mitochondrial	Ptcd3	6.32077	6.62585	77.795
570	Q2TPA8	Q2TPA8	Hydroxysteroid dehydrogenase-like protein 2	Hsdl2	4.96654	5.3371	54.208
571	Q3TBT3-3;Q3TBT3;Q3TBT3-2	Q3TBT3-3;Q3TBT3;Q3TBT3-2	Stimulator of interferon genes protein	Tmem173	5.19204	5.81457	38.036
572	Q3TCU5;Q9R233-2;Q9R233;G3UZZ2	Q3TCU5;Q9R233-2;Q9R233	Tapasin	Tapbp	7.09188	7.14604	49.835
573	Q6ZWQ9;Q3THE2	Q6ZWQ9;Q3THE2	Myosin regulatory light chain 12B	Myl12a;Myl12b	6.01165	6.08128	19.895
574	Q3TIX9	Q3TIX9	U4/U6.U5 tri-snRNP-associated protein 2	Usp39	4.52342	4.6594	65.146
575	Q3TML0;Q922R8	Q3TML0;Q922R8	Protein disulfide-isomerase A6	Pdia6	7.27699	7.49615	48.689
576	Q3TZZ7;A0A1Y7VM39;Q3TZZ7-2	Q3TZZ7;A0A1Y7VM39	Extended synaptotagmin-2	Esyt2	5.61408	5.63856	94.138
577	Q3U422	Q3U422		Ndufv3	6.50534	6.42789	50.498
578	Q3U7R1;Q3U7R1-2;A0A1W2P784	Q3U7R1;Q3U7R1-2	Extended synaptotagmin-1	Esyt1	6.10438	5.86468	121.55
579	Q3U8Y1;Q9DCA2	Q3U8Y1;Q9DCA2	28S ribosomal protein S11, mitochondrial	Mrps11	5.87626	5.97437	20.251
580	Q3UH59;Q61879;Q5SV64;Q8BXF2	Q3UH59;Q61879;Q5SV64	Myosin-10	Myh10	6.91797	7.01418	233.45
581	Q3UKJ7-2;Q3UKJ7	Q3UKJ7-2;Q3UKJ7	WD40 repeat-containing protein SMU1;WD40 repeat-containing protein SMU1, N-terminally processed	Smu1	4.656	5.33486	37.548
582	Q3ULD5;Q6PD20	Q3ULD5	Methylcrotonoyl-CoA carboxylase beta chain, mitochondrial	Mccc2	6.94005	7.26202	61.378
583	Q3UMB9;A0A1W2P6V9	Q3UMB9	WASH complex subunit 7	Kiaa1033	5.67342	5.5347	136.37
584	Q3UV17	Q3UV17	Keratin, type II cytoskeletal 2 oral	Krt76	6.46694	6.21492	62.844
585	Q3UVL4;Q3UVL4-2	Q3UVL4;Q3UVL4-2	Vacuolar protein sorting-associated protein 51 homolog	Vps51	5.3285	4.76954	86.186
586	Q3UZ39;Q3UZ39-3;A0A087WSF5;G5E8E1;A0A087WNU6;E9Q9T1;A0A087WPK3;Q3UZ39-2	Q3UZ39;Q3UZ39-3	Leucine-rich repeat flightless-interacting protein 1	Lrrfip1	5.94538	5.68421	79.248
587	Q3V117;Q91V92;Q3TS02	Q3V117;Q91V92;Q3TS02	ATP-citrate synthase	Acly	5.16203	5.34217	120.79
588	Q3V3R1	Q3V3R1	Monofunctional C1-tetrahydrofolate synthase, mitochondrial	Mthfd1l	6.29877	6.59645	105.73
589	Q5H8C4-2;Q5H8C4;A0A286YCC3;A0A286YCT3	Q5H8C4-2;Q5H8C4;A0A286YCC3;A0A286YCT3	Vacuolar protein sorting-associated protein 13A	Vps13a	4.40374	4.49575	346.72
590	Q5NC05	Q5NC05	Transcription termination factor 2	Ttf2	6.90177	7.05312	125.53
591	Q5SNZ0-2;Q5SNZ0;Q5SNZ0-3;Z4YLP6;F6R1B7	Q5SNZ0-2;Q5SNZ0;Q5SNZ0-3;Z4YLP6	Girdin	Ccdc88a	5.9534	6.04135	212.49
592	Q9DAY9;Q5SQB0;Q5SQB5;Q61937	Q9DAY9;Q5SQB0;Q5SQB5;Q61937	Nucleophosmin	Npm1	6.24232	6.29308	28.385
593	Q5SXR6;Q68FD5	Q5SXR6;Q68FD5	Clathrin heavy chain;Clathrin heavy chain 1	Cltc	4.16761	5.26359	191.98
594	Q5U458;E9Q8B3;A2A8D1	Q5U458;E9Q8B3	DnaJ homolog subfamily C member 11	Dnajc11	5.54911	6.44574	63.232
595	Q5XJY5	Q5XJY5	Coatomer subunit delta	Arcn1	5.93691	5.90657	57.229
596	Q60597;Z4YJV4;Q60597-2;Q60597-4;Q60597-3;B2RXT3;E9Q7L0;Q5SVY1;Q5SVY0	Q60597;Z4YJV4;Q60597-2;Q60597-4;Q60597-3	2-oxoglutarate dehydrogenase, mitochondrial	Ogdh	5.29433	6.11281	116.45
597	Q60865	Q60865	Caprin-1	Caprin1	5.4144	NaN	78.168
598	Q60932-2;Q60932;F2Z471	Q60932-2;Q60932;F2Z471	Voltage-dependent anion-selective channel protein 1	Vdac1	7.61533	7.79816	30.755
599	Q61029-4;Q61029-2;Q61029-3;Q61029	Q61029-4;Q61029-2;Q61029-3;Q61029	Lamina-associated polypeptide 2, isoforms beta/delta/epsilon/gamma	Tmpo	5.37444	5.90863	38.501
600	Q61235;B7ZNU9;Q99L88-2;Q99L88	Q61235;B7ZNU9	Beta-2-syntrophin	Sntb2	7.31302	7.31288	56.381
601	Q61263;A0A087WNN8;A0A087WSJ5	Q61263;A0A087WNN8	Sterol O-acyltransferase 1	Soat1	5.3884	5.93868	63.798
602	Q61292	Q61292	Laminin subunit beta-2	Lamb2	4.80744	4.75998	196.58
603	Q61335	Q61335	B-cell receptor-associated protein 31	Bcap31	6.52423	6.763	27.956
604	Q61390;B1AT05	Q61390;B1AT05	T-complex protein 1 subunit zeta-2	Cct6b	6.17167	6.13818	58.184
605	Q61425	Q61425	Hydroxyacyl-coenzyme A dehydrogenase, mitochondrial	Hadh	4.89228	5.29903	34.463
606	Q61554	Q61554	Fibrillin-1	Fbn1	5.38735	5.60254	312.3
607	S4R1I6;Q8BTS0;Q61656;B1ARC0;B1ARB9;Q3U741;Q501J6-2;Q501J6	S4R1I6;Q8BTS0;Q61656;B1ARC0;B1ARB9;Q3U741;Q501J6-2;Q501J6	Probable ATP-dependent RNA helicase DDX5;Probable ATP-dependent RNA helicase DDX17	Ddx5;Ddx17	NaN	5.60793	46.072
608	Q61733	Q61733	28S ribosomal protein S31, mitochondrial	Mrps31	5.93916	NaN	43.88
609	Q61753;F6ZSB7	Q61753;F6ZSB7	D-3-phosphoglycerate dehydrogenase	Phgdh	5.4985	4.97652	56.585
610	Q61768;E9QAK5;P28738;P33175;A2ARD4	Q61768;E9QAK5	Kinesin-1 heavy chain;Kinesin-like protein	Kif5b	7.03149	7.14557	109.55
611	Q61838	Q61838	Alpha-2-macroglobulin;Alpha-2-macroglobulin 165 kDa subunit;Alpha-2-macroglobulin 35 kDa subunit	A2m	5.77668	6.36888	165.85
612	Q61990-2;Q61990-3;Q61990	Q61990-2;Q61990-3;Q61990	Poly(rC)-binding protein 2	Pcbp2	5.42238	5.76368	34.917
613	Q9D8L3;Q62186	Q9D8L3;Q62186	Translocon-associated protein subunit delta	Ssr4	6.64127	6.74661	19.007
614	Q62351;Q8C872	Q62351;Q8C872	Transferrin receptor protein 1	Tfrc	7.20558	7.29305	85.73
615	Q62465	Q62465	Synaptic vesicle membrane protein VAT-1 homolog	Vat1	5.67326	6.19234	43.096
616	Q63918	Q63918	Serum deprivation-response protein	Sdpr	NaN	5.77981	46.763
617	Q64133	Q64133	Amine oxidase [flavin-containing] A	Maoa	5.86499	6.14903	59.601
618	Q64282;Q3U687	Q64282	Interferon-induced protein with tetratricopeptide repeats 1	Ifit1	5.84008	6.20049	53.737
619	Q64310	Q64310	Surfeit locus protein 4	Surf4	4.50224	5.06993	30.381
620	Q64337-2;Q64337;D3YZJ1;F6VD69	Q64337-2;Q64337;D3YZJ1	Sequestosome-1	Sqstm1	6.47182	6.44453	44.192
621	Q64364;Q64364-2	Q64364;Q64364-2	Tumor suppressor ARF	Cdkn2a	5.61956	6.39803	19.238
622	Q64433	Q64433	10 kDa heat shock protein, mitochondrial	Hspe1	5.82649	5.95092	10.963
623	Q64514-2;Q64514;A0A087WRC0;A0A087WQR6;Q05DJ9	Q64514-2;Q64514;A0A087WRC0	Tripeptidyl-peptidase 2	Tpp2	5.72249	5.54271	138.46
624	Q66JT1	Q66JT1	Volume-regulated anion channel subunit LRRC8E	Lrrc8e	5.83784	5.66314	90.5
625	Q6A0A9	Q6A0A9	Constitutive coactivator of PPAR-gamma-like protein 1	FAM120A	4.04926	NaN	121.64
626	Q6GQT9	Q6GQT9	Nodal modulator 1	Nomo1	5.76623	5.87804	133.42
627	Q6KAR6;A0A1Y7VKY4	Q6KAR6;A0A1Y7VKY4	Exocyst complex component 3	Exoc3	5.40998	NaN	86.454
628	Q6P3A8-2;Q6P3A8	Q6P3A8-2;Q6P3A8	2-oxoisovalerate dehydrogenase subunit beta, mitochondrial	Bckdhb	NaN	5.71923	35.504
629	Q6P4T2	Q6P4T2	U5 small nuclear ribonucleoprotein 200 kDa helicase	Snrnp200	5.65232	5.66622	244.54
630	Q6P5B0	Q6P5B0	RRP12-like protein	Rrp12	NaN	3.94312	143.13
631	Q6P5E4;G3UYG7;G3UZU8	Q6P5E4	UDP-glucose:glycoprotein glucosyltransferase 1	Uggt1	5.09219	5.21016	176.43
632	Q6P8J7	Q6P8J7	Creatine kinase S-type, mitochondrial	Ckmt2	5.14983	5.53093	47.473
633	Q6P8N8;Q9JHS4	Q6P8N8;Q9JHS4	ATP-dependent Clp protease ATP-binding subunit clpX-like, mitochondrial	Clpx	5.19243	4.9989	67.335
634	Q6P9P6	Q6P9P6	Kinesin-like protein KIF11	Kif11	4.92143	5.5209	118.03
635	Q80YW6;Q80YW9;Q6P9Q6;Q6P9Q6-2	Q80YW6;Q80YW9;Q6P9Q6;Q6P9Q6-2	Peptidyl-prolyl cis-trans isomerase;FK506-binding protein 15	Fkbp15	NaN	4.98585	70.324
636	Q6PB66;F6V2A3	Q6PB66	Leucine-rich PPR motif-containing protein, mitochondrial	Lrpprc	6.98026	7.01532	156.61
637	Q6PB93-2;Q6PB93	Q6PB93-2;Q6PB93	Polypeptide N-acetylgalactosaminyltransferase 2;Polypeptide N-acetylgalactosaminyltransferase 2 soluble form	Galnt2	5.67905	6.40553	60.985
638	Q6PD26	Q6PD26	GPI transamidase component PIG-S	Pigs	4.77879	5.21139	61.71
639	Q6PHN9	Q6PHN9	Ras-related protein Rab-35	Rab35	NaN	5.76367	23.025
640	Q6ZPE2;Q6ZPE2-2	Q6ZPE2;Q6ZPE2-2	Myotubularin-related protein 5	Sbf1	NaN	4.31811	208.69
641	Q6ZQI3	Q6ZQI3	Malectin	Mlec	6.92647	6.73933	32.342
642	Q6ZWN5;F7CJS8;D3YWH9;Q9CXW7;D3Z673;D3YUV6	Q6ZWN5;F7CJS8;D3YWH9;Q9CXW7	40S ribosomal protein S9	Rps9	7.14311	7.12248	22.591
643	Q6ZWV3;I7HLV2;P86048;A0A1B0GXC3	Q6ZWV3;I7HLV2;P86048	60S ribosomal protein L10;60S ribosomal protein L10-like	Rpl10;Rpl10l	6.41427	6.86519	24.604
644	Q6ZWV7;G3UWD7;F6XS56	Q6ZWV7;G3UWD7	60S ribosomal protein L35	Rpl35;Gm10269	7.08005	7.3553	14.552
645	Q6ZWZ4	Q6ZWZ4	60S ribosomal protein L36	Rpl36	6.05434	6.35604	12.254
646	Q6ZWZ7;Q9CPR4;B2RY53	Q6ZWZ7;Q9CPR4	60S ribosomal protein L17	Rpl17	6.79871	6.94368	21.397
647	Q78IK2	Q78IK2	Up-regulated during skeletal muscle growth protein 5	Usmg5	7.26543	7.23922	6.3814
648	Q78PY7;Q3TJ56	Q78PY7;Q3TJ56	Staphylococcal nuclease domain-containing protein 1	Snd1	5.97703	5.88471	102.09
649	Q78XF5	Q78XF5	Oligosaccharyltransferase complex subunit OSTC	Ostc	6.38595	6.50741	16.815
650	Q791V5;A2AFW6;Q9D050	Q791V5;A2AFW6;Q9D050	Mitochondrial carrier homolog 2	Mtch2	6.32673	6.63364	33.499
652	Q7M739;F6ZDS4	Q7M739;F6ZDS4	Nucleoprotein TPR	Tpr	5.62119	5.99907	266.92
653	Q7TMB8;A0A0U1RQ05;A0A0R4J119;Q7TMB8-2	Q7TMB8;A0A0U1RQ05;A0A0R4J119;Q7TMB8-2	Cytoplasmic FMR1-interacting protein 1	Cyfip1	5.46572	5.10772	145.24
654	Q7TPV4	Q7TPV4	Myb-binding protein 1A	Mybbp1a	6.33772	6.19064	152.04
655	Q7TT50	Q7TT50	Serine/threonine-protein kinase MRCK beta	Cdc42bpb	5.22326	5.07177	194.75
656	Q80UM7	Q80UM7	Mannosyl-oligosaccharide glucosidase	Mogs	5.10782	5.28373	91.83
657	Q80WG5	Q80WG5	Volume-regulated anion channel subunit LRRC8A	Lrrc8a	6.32141	6.40635	94.118
658	Q80X85	Q80X85	28S ribosomal protein S7, mitochondrial	Mrps7	6.68537	7.17629	28.062
659	Q80X90	Q80X90	Filamin-B	Flnb	6.91286	6.94827	277.82
660	Q80X95	Q80X95	Ras-related GTP-binding protein A	Rraga	NaN	4.63082	36.566
661	Q80ZS3	Q80ZS3	28S ribosomal protein S26, mitochondrial	Mrps26	6.42948	6.60804	23.443
662	Q810D6	Q810D6	Glutamate-rich WD repeat-containing protein 1	Grwd1	4.55413	4.97205	49.223
663	Q8BFR5-2;Q8BFR5;A0A0U1RPC4;A0A0U1RNQ6	Q8BFR5-2;Q8BFR5	Elongation factor Tu, mitochondrial	Tufm	5.88028	6.23124	47.222
664	Q8BG32;G3UX67;G3UWV7;G3UYL8;G3UX15;G3UYI4;G3UZ33;G3UYL3	Q8BG32;G3UX67;G3UWV7;G3UYL8;G3UX15;G3UYI4;G3UZ33;G3UYL3	26S proteasome non-ATPase regulatory subunit 11	Psmd11	4.72814	5.21806	47.436
665	Q8BG51;Q8BG51-2;Q8BG51-3;Q8BG51-4;Q8JZN7	Q8BG51;Q8BG51-2;Q8BG51-3;Q8BG51-4;Q8JZN7	Mitochondrial Rho GTPase 1;Mitochondrial Rho GTPase 2	Rhot1;Rhot2	5.30133	NaN	72.241
666	Q8BGH2	Q8BGH2	Sorting and assembly machinery component 50 homolog	Samm50	6.99442	7.3845	51.863
667	Q8BGR2	Q8BGR2	Volume-regulated anion channel subunit LRRC8D	Lrrc8d	5.37898	5.51174	98.112
668	Q8BH24	Q8BH24	Transmembrane 9 superfamily member 4	Tm9sf4	4.84493	5.43631	74.692
669	Q8BH59	Q8BH59	Calcium-binding mitochondrial carrier protein Aralar1	Slc25a12	5.10078	5.23442	74.569
670	Q8BH78;Q8BHF5;Q99P72	Q8BH78;Q8BHF5;Q99P72	Reticulon;Reticulon-4	Rtn4	5.77208	5.83326	38.403
671	Q8BH80;Q9QY76;Q9WV55	Q8BH80;Q9QY76;Q9WV55	Vesicle-associated membrane protein-associated protein B;Vesicle-associated membrane protein-associated protein A	Vapb;Vapa	5.90799	5.93782	26.918
672	Q8BHB4	Q8BHB4	WD repeat-containing protein 3	Wdr3	NaN	6.22188	105.77
673	Q8BHC4;B0QZX9	Q8BHC4;B0QZX9	Dephospho-CoA kinase domain-containing protein	Dcakd	6.24358	6.47236	26.476
674	Q8BHN0	Q8BHN0	Protein phosphatase 1L	Ppm1l	4.68999	5.02572	41.049
675	Q8BHN3;Q8BHN3-2;Q8BHN3-3	Q8BHN3;Q8BHN3-2;Q8BHN3-3	Neutral alpha-glucosidase AB	Ganab	5.72688	6.41041	106.91
676	Q8BHS6	Q8BHS6	Armadillo repeat-containing X-linked protein 3	Armcx3	NaN	4.68318	42.619
677	Q8BI84;Q8BI84-3;J3KMH5;Q8BI84-2;A0A0A6YX61;J3KMG3	Q8BI84;Q8BI84-3;J3KMH5	Melanoma inhibitory activity protein 3	Mia3	6.37297	6.33189	213.67
679	Q8BJS4-3;Q8BJS4-2;Q8BJS4	Q8BJS4-3;Q8BJS4-2;Q8BJS4	SUN domain-containing protein 2	Sun2	5.23565	NaN	78.178
680	Q8BK30	Q8BK30	NADH dehydrogenase [ubiquinone] flavoprotein 3, mitochondrial	Ndufv3	NaN	5.83356	11.813
681	Q8BK72	Q8BK72	28S ribosomal protein S27, mitochondrial	Mrps27	6.62134	6.92042	47.778
682	Q8BKX6	Q8BKX6	Serine/threonine-protein kinase SMG1	Smg1	3.98636	4.61734	409.76
683	Q8BL63;Q9CXY9;E9Q421;Q8BXX3	Q8BL63;Q9CXY9;E9Q421;Q8BXX3	GPI-anchor transamidase	Pigk	5.83289	6.13264	49.784
684	Q8BL66;A0A1W2P7A6	Q8BL66	Early endosome antigen 1	Eea1	6.78254	7.0929	160.91
685	Q8BMF4	Q8BMF4	Dihydrolipoyllysine-residue acetyltransferase component of pyruvate dehydrogenase complex, mitochondrial	Dlat	4.66816	4.91181	67.941
686	Q8BMJ2	Q8BMJ2	Leucine--tRNA ligase, cytoplasmic	Lars	6.16684	6.23487	134.19
687	Q8BMK4	Q8BMK4	Cytoskeleton-associated protein 4	Ckap4	7.91544	8.09882	63.691
688	Q8BMS1	Q8BMS1	Trifunctional enzyme subunit alpha, mitochondrial;Long-chain enoyl-CoA hydratase;Long chain 3-hydroxyacyl-CoA dehydrogenase	Hadha	6.88643	7.16856	82.669
689	Q8BP67;F6RSK3	Q8BP67;F6RSK3	60S ribosomal protein L24	Rpl24;Gm17430	6.99048	6.67689	17.779
690	Q8BP92	Q8BP92	Reticulocalbin-2	Rcn2	5.41078	5.55979	37.27
691	Q8BU14	Q8BU14	Translocation protein SEC62	Sec62	5.93133	5.83518	45.58
692	Q8BU30;F6Q6R1;E9Q866	Q8BU30	Isoleucine--tRNA ligase, cytoplasmic	Iars	6.65547	6.81839	144.27
693	Q8BX10-2;Q8BX10;A0A0G2JG95	Q8BX10-2;Q8BX10;A0A0G2JG95	Serine/threonine-protein phosphatase PGAM5, mitochondrial	Pgam5	7.16379	7.31203	31.866
694	Q8BXV2	Q8BXV2	BRI3-binding protein	Bri3bp	5.7683	6.09684	28.263
695	Q8BYL4;E9PX65	Q8BYL4;E9PX65	Tyrosine--tRNA ligase, mitochondrial;Tyrosine--tRNA ligase	Yars2	NaN	5.41459	52.597
696	Q8BZ32	Q8BZ32	Putative Polycomb group protein ASXL2	Asxl2	5.02727	5.23292	147.11
697	Q8C0L8	Q8C0L8	Conserved oligomeric Golgi complex subunit 5	Cog5	4.8766	5.24343	91.39
698	Q8C2E4	Q8C2E4	Pentatricopeptide repeat-containing protein 1, mitochondrial	Ptcd1	5.01334	5.10171	77.594
699	Q8C2E7;Q8C2E7-2	Q8C2E7	WASH complex subunit strumpellin	Kiaa0196	5.78475	5.56291	134.11
700	Q8C2Q8;Q91VR2;A2AKU9;A2AKV1;A2AKV2;A2AKV3;A2AKV0	Q8C2Q8;Q91VR2;A2AKU9;A2AKV1;A2AKV2;A2AKV3	ATP synthase subunit gamma;ATP synthase subunit gamma, mitochondrial	Atp5c1	7.95929	8.19234	30.255
701	Q8C3X8	Q8C3X8	Lipase maturation factor 2	Lmf2	5.33274	5.06833	79.996
702	Z4YJW0;Q8C7X2-2;Q8C7X2;Q8C7X2-3;A0A1Y7VP81	Z4YJW0;Q8C7X2-2;Q8C7X2	ER membrane protein complex subunit 1	Emc1	5.61999	5.86087	111.56
703	Q8CAQ8-2;Q8CAQ8;Q8CAQ8-5;E9Q800;E9QAY6	Q8CAQ8-2;Q8CAQ8;Q8CAQ8-5;E9Q800;E9QAY6	MICOS complex subunit Mic60	Immt	7.74484	8.01724	82.928
704	Q8CAQ8-3;A0A0U1RQ14	Q8CAQ8-3	MICOS complex subunit Mic60	Immt	6.10023	6.42987	78.727
705	Q8CBY8-2;Q8CBY8;Q3TRR2	Q8CBY8-2;Q8CBY8;Q3TRR2	Dynactin subunit 4	Dctn4	5.32145	5.24002	52.241
706	Q8CEC6	Q8CEC6	Peptidylprolyl isomerase domain and WD repeat-containing protein 1	Ppwd1	4.49563	NaN	73.384
707	Q8CGC7;A0A0A6YWA4	Q8CGC7	Bifunctional glutamate/proline--tRNA ligase;Glutamate--tRNA ligase;Proline--tRNA ligase	Eprs	6.75626	6.88439	170.08
708	Q8CGK3;A4UUI3	Q8CGK3	Lon protease homolog, mitochondrial	Lonp1	7.22626	7.53509	105.84
709	Q8CH18-3;Q8CH18	Q8CH18-3;Q8CH18	Cell division cycle and apoptosis regulator protein 1	Ccar1	4.88761	4.92201	124.74
710	Q8CI71-2;Q8CI71-3;Q8CI71	Q8CI71-2;Q8CI71-3;Q8CI71	Coiled-coil domain-containing protein 132	Ccdc132	NaN	4.46994	107.17
711	Q8JZN5;A0A0G2JF25;A0A0G2JDY4	Q8JZN5	Acyl-CoA dehydrogenase family member 9, mitochondrial	Acad9	6.52209	6.7817	68.721
712	Q8JZQ2	Q8JZQ2	AFG3-like protein 2	Afg3l2	5.04222	5.72194	89.518
713	Q8JZQ9;A0A0G2JG48	Q8JZQ9	Eukaryotic translation initiation factor 3 subunit B	Eif3b	7.11677	7.3467	91.369
714	Q8JZU2;F6VVY4	Q8JZU2;F6VVY4	Tricarboxylate transport protein, mitochondrial	Slc25a1	6.87057	7.04774	33.931
715	Q8K1R3-2;Q8K1R3	Q8K1R3-2;Q8K1R3	Polyribonucleotide nucleotidyltransferase 1, mitochondrial	Pnpt1	NaN	5.58835	58.922
716	Q8K245	Q8K245		Uvrag	4.39954	NaN	77.524
717	Q8K297	Q8K297	Procollagen galactosyltransferase 1	Colgalt1	6.49324	6.74029	71.06
718	Q8K2B3	Q8K2B3	Succinate dehydrogenase [ubiquinone] flavoprotein subunit, mitochondrial	Sdha	5.00809	5.58286	72.585
719	Q8K2C9	Q8K2C9	Very-long-chain (3R)-3-hydroxyacyl-CoA dehydratase 3	Hacd3	5.58175	5.72164	43.131
720	Q8K2L8	Q8K2L8	Trafficking protein particle complex subunit 12	Trappc12	5.17187	5.74183	87.693
721	Q8K363	Q8K363	ATP-dependent RNA helicase DDX18	Ddx18	5.03096	5.49999	74.18
722	Q8K3J1	Q8K3J1	NADH dehydrogenase [ubiquinone] iron-sulfur protein 8, mitochondrial	Ndufs8	6.95406	7.47138	24.038
724	Q8QZY1	Q8QZY1	Eukaryotic translation initiation factor 3 subunit L	Eif3l	6.40707	6.94504	66.612
725	Q8R010;Q8R3V2	Q8R010;Q8R3V2	Aminoacyl tRNA synthase complex-interacting multifunctional protein 2	Aimp2	6.63753	6.61146	35.377
726	Q8R0X7;D6REF7;D3YZT4;D3YY13;D3Z1Z3	Q8R0X7;D6REF7;D3YZT4	Sphingosine-1-phosphate lyase 1	Sgpl1	7.01448	7.21173	63.676
727	Q8R1B4;M0QWV3	Q8R1B4	Eukaryotic translation initiation factor 3 subunit C	Eif3c	6.87604	7.15936	105.53
728	Q8R1I1	Q8R1I1	Cytochrome b-c1 complex subunit 9	Uqcr10	5.92646	6.98712	7.4454
729	Q8R1Q8	Q8R1Q8	Cytoplasmic dynein 1 light intermediate chain 1	Dync1li1	6.37649	6.63043	56.614
730	Q8R2L5;Q8BTZ9	Q8R2L5;Q8BTZ9	28S ribosomal protein S18c, mitochondrial	Mrps18c	6.11187	NaN	16.275
731	Q8R2Q8	Q8R2Q8	Bone marrow stromal antigen 2	Bst2	6.70114	7.11657	19.152
732	Q8R2Y8	Q8R2Y8	Peptidyl-tRNA hydrolase 2, mitochondrial	Ptrh2	5.44711	5.84743	19.526
733	Q8R3H7	Q8R3H7	Heparan sulfate 2-O-sulfotransferase 1	Hs2st1	4.85875	5.12163	41.813
734	Q8R502;D3YUV5;D3Z557	Q8R502	Volume-regulated anion channel subunit LRRC8C	Lrrc8c	6.47397	6.65154	92.371
735	Q8R5C5;E0CZD4;E0CYB4	Q8R5C5	Beta-centractin	Actr1b	NaN	5.059	42.281
736	Q8VC42	Q8VC42	Uncharacterized protein C18orf8 homolog	Mic1	5.52863	4.96269	74.922
737	Q8VD65;A0A087WQR4	Q8VD65	Phosphoinositide 3-kinase regulatory subunit 4	Pik3r4	4.91179	NaN	152.6
738	Q8VD75;A0A0J9YUA3;A0A0J9YUX9;A0A1D5RMM7	Q8VD75;A0A0J9YUA3	Huntingtin-interacting protein 1	Hip1	5.69086	5.46564	115.2
739	Q8VDD5;F2Z494	Q8VDD5	Myosin-9	Myh9	7.781	7.91477	226.37
740	Q8VDD8	Q8VDD8	WAS protein family homolog 1	Wash1	5.87186	5.79902	51.658
741	Q8VDJ3;A0A087WP83;A0A087WQY9;A0A087WPC5;A0A087WS92	Q8VDJ3;A0A087WP83	Vigilin	Hdlbp	5.94347	NaN	141.74
742	Q8VDN2;D3YYN7;A0A0G2JGX4;Q8VCE0;Q6PIC6;Q6PIE5;Q9WV27;Q91WH7;E9QNX7;Q64436	Q8VDN2	Sodium/potassium-transporting ATPase subunit alpha-1	Atp1a1	6.21251	6.15272	112.98
743	Q8VDW0;Q8VDW0-2;D6RHT5	Q8VDW0;Q8VDW0-2	ATP-dependent RNA helicase DDX39A	Ddx39a	5.15436	5.68402	49.067
744	Q8VE22;Q3TI14;F7ARZ1;A7M7Q8;Q5SXC9	Q8VE22;Q3TI14;F7ARZ1;A7M7Q8;Q5SXC9	28S ribosomal protein S23, mitochondrial	Mrps23	6.95171	7.16134	20.348
745	Q8VEK3-2;Q8VEK3	Q8VEK3-2;Q8VEK3	Heterogeneous nuclear ribonucleoprotein U	Hnrnpu	6.12248	6.58704	86.805
746	Q8VEM8;G5E902	Q8VEM8;G5E902	Phosphate carrier protein, mitochondrial	Slc25a3	7.28074	7.51624	39.632
747	Q8VHE0	Q8VHE0	Translocation protein SEC63 homolog	Sec63	4.94386	5.40932	87.869
748	Q8VHK9	Q8VHK9	ATP-dependent RNA helicase DHX36	Dhx36	4.50655	4.73711	113.88
749	Q8VHX6-2;Q8VHX6	Q8VHX6-2;Q8VHX6	Filamin-C	Flnc	5.51875	5.47429	287.36
750	Q8VI94	Q8VI94	2-5-oligoadenylate synthase-like protein 1	Oasl1	4.87986	NaN	59.088
751	Q8VIJ6	Q8VIJ6	Splicing factor, proline- and glutamine-rich	Sfpq	4.7861	5.22433	75.441
752	Q91V64	Q91V64	Isochorismatase domain-containing protein 1	Isoc1	4.76412	5.22136	32.032
753	Q91VA7	Q91VA7	Isocitrate dehydrogenase [NAD] subunit, mitochondrial	Idh3b	5.68817	5.97859	42.194
754	Q91VC3;A2AFK7	Q91VC3;A2AFK7	Eukaryotic initiation factor 4A-III;Eukaryotic initiation factor 4A-III, N-terminally processed	Eif4a3	5.46491	5.84018	46.839
755	Q91VC9	Q91VC9	Growth hormone-inducible transmembrane protein	Ghitm	5.84101	6.29232	37.275
756	Q91VD9;A0A087WQR0;A0A087WSU3;A0A087WP77;A0A087WQ77;A0A087WR47	Q91VD9	NADH-ubiquinone oxidoreductase 75 kDa subunit, mitochondrial	Ndufs1	7.99818	8.25074	79.776
757	Q91VJ2	Q91VJ2	Protein kinase C delta-binding protein	Prkcdbp	6.6751	6.93945	27.853
758	Q91VN4;E9Q4M4	Q91VN4;E9Q4M4	MICOS complex subunit Mic25	Chchd6	6.73409	7.01364	29.852
759	Q91WD5;D3YXT0;A0A0A6YW30;A0A0A6YXD3	Q91WD5;D3YXT0	NADH dehydrogenase [ubiquinone] iron-sulfur protein 2, mitochondrial	Ndufs2	7.74565	8.07518	52.625
760	Q91WK2	Q91WK2	Eukaryotic translation initiation factor 3 subunit H	Eif3h	6.8255	7.16215	39.832
761	Q91WS0	Q91WS0	CDGSH iron-sulfur domain-containing protein 1	Cisd1	6.31029	NaN	12.097
762	Q91XA2	Q91XA2	Golgi membrane protein 1	Golm1	NaN	5.81198	44.326
763	Q91YM4-2;Q91YM4;E9PUT1	Q91YM4-2;Q91YM4;E9PUT1	Protein TBRG4	Tbrg4	5.19011	NaN	68.141
764	Q91YQ5;A0A0N4SUJ8	Q91YQ5	Dolichyl-diphosphooligosaccharide--protein glycosyltransferase subunit 1	Rpn1	7.17949	7.3567	68.527
765	Q91YW3	Q91YW3	DnaJ homolog subfamily C member 3	Dnajc3	5.57187	NaN	57.463
766	Q91ZA3;H3BL62;D3YWM4;D3YZC0;H3BK61;H3BJR0	Q91ZA3	Propionyl-CoA carboxylase alpha chain, mitochondrial	Pcca	6.64147	7.24249	79.921
767	Q920A5	Q920A5	Retinoid-inducible serine carboxypeptidase	Scpep1	4.82863	NaN	50.964
768	Q920A7;Q920A7-2	Q920A7;Q920A7-2	AFG3-like protein 1	Afg3l1	NaN	5.4351	87.046
769	Q920L1	Q920L1	Fatty acid desaturase 1	Fads1	6.08508	5.96635	52.322
770	Q921I6	Q921I6	SH3 domain-binding protein 4	Sh3bp4	4.78902	NaN	107.58
771	Q921M3-2;Q921M3	Q921M3-2;Q921M3	Splicing factor 3B subunit 3	Sf3b3	4.88182	4.7918	125.31
772	Q921V5	Q921V5	Alpha-1,6-mannosyl-glycoprotein 2-beta-N-acetylglucosaminyltransferase	Mgat2	NaN	5.68138	51.029
773	Q922B2;Q8BJY7	Q922B2	Aspartate--tRNA ligase, cytoplasmic	Dars	6.26527	6.43313	57.147
774	Q922H2	Q922H2	[Pyruvate dehydrogenase (acetyl-transferring)] kinase isozyme 3, mitochondrial	Pdk3	4.67798	NaN	47.922
775	Q922J9-3;Q922J9;Q922J9-4;Q922J9-2;D3Z5W6;D3Z4N9;D3Z072	Q922J9-3;Q922J9;Q922J9-4;Q922J9-2;D3Z5W6;D3Z4N9	Fatty acyl-CoA reductase 1	Far1	6.11019	6.3797	59.296
776	Q922Q1;E0CZH6	Q922Q1;E0CZH6	Mitochondrial amidoxime reducing component 2	Marc2	5.53884	5.57933	38.194
777	Q922Q4;A2ABZ2;Q922W5	Q922Q4	Pyrroline-5-carboxylate reductase 2	Pycr2	6.68066	6.68304	33.659
778	Q922Q8	Q922Q8	Leucine-rich repeat-containing protein 59	Lrrc59	7.27407	7.37046	34.877
779	Q923D4	Q923D4	Splicing factor 3B subunit 5	Sf3b5	5.73816	NaN	10.119
780	Q924T2	Q924T2	28S ribosomal protein S2, mitochondrial	Mrps2	6.57808	6.96938	32.313
781	Q925I1;Q925I1-2;H3BK90;H3BKI6;V9GWS5	Q925I1;Q925I1-2	ATPase family AAA domain-containing protein 3	Atad3	6.89354	7.08941	66.741
782	Z4YKT6;Q99J47-2;Q99J47	Z4YKT6;Q99J47-2;Q99J47	Dehydrogenase/reductase SDR family member 7B	Dhrs7b	5.72782	6.13824	33.225
783	Q99J56	Q99J56	Derlin-1	Derl1	5.17846	5.46928	28.834
784	Q99JF8	Q99JF8	PC4 and SFRS1-interacting protein	Psip1	6.08048	6.33228	59.696
785	Q99JX4;A2A702;A2A701	Q99JX4;A2A702;A2A701	Eukaryotic translation initiation factor 3 subunit M	Eif3m	6.64393	6.43758	42.516
786	Q99JY0;D3YXU1	Q99JY0	Trifunctional enzyme subunit beta, mitochondrial;3-ketoacyl-CoA thiolase	Hadhb	7.0505	7.2211	51.386
787	Q99KE1	Q99KE1	NAD-dependent malic enzyme, mitochondrial	Me2	4.96479	5.19789	65.798
788	Q99KI0	Q99KI0	Aconitate hydratase, mitochondrial	Aco2	6.55405	6.90991	85.462
789	Q99KI3	Q99KI3	ER membrane protein complex subunit 3	Emc3	5.5101	5.79113	29.98
790	Q99KJ8	Q99KJ8	Dynactin subunit 2	Dctn2	5.92339	NaN	44.116
791	Q99KP6-3;Q99KP6;Q99KP6-2	Q99KP6-3;Q99KP6;Q99KP6-2	Pre-mRNA-processing factor 19	Prpf19	5.65866	5.98023	45.789
792	Q99KV1	Q99KV1	DnaJ homolog subfamily B member 11	Dnajb11	5.28879	6.06852	40.555
793	Q99LC3;A0A087WR38	Q99LC3	NADH dehydrogenase [ubiquinone] 1 alpha subcomplex subunit 10, mitochondrial	Ndufa10	7.75849	8.05007	40.603
794	Q99LC5	Q99LC5	Electron transfer flavoprotein subunit alpha, mitochondrial	Etfa	5.26734	5.72558	35.009
795	Q99LP6	Q99LP6	GrpE protein homolog 1, mitochondrial	Grpel1	4.96488	NaN	24.307
796	Q99LY9;B1ARW4	Q99LY9;B1ARW4	NADH dehydrogenase [ubiquinone] iron-sulfur protein 5;NADH dehydrogenase [ubiquinone] iron-sulfur protein 5, N-terminally processed	Ndufs5	7.36737	7.91908	12.648
797	Q99M87-3;Q99M87-2;Q99M87	Q99M87-3;Q99M87-2;Q99M87	DnaJ homolog subfamily A member 3, mitochondrial	Dnaja3	6.22058	6.40938	46.847
798	Q99MN1;Q8R2P8	Q99MN1;Q8R2P8	Lysine--tRNA ligase	Kars	6.91517	7.08817	67.839
799	Q99MN9;E9Q1J7;D3YZC1;A0A087WQV1	Q99MN9;E9Q1J7	Propionyl-CoA carboxylase beta chain, mitochondrial	Pccb	6.68264	7.123	58.408
800	Q99MR8;A0A0G2JFQ5;A0A0G2JF64	Q99MR8	Methylcrotonoyl-CoA carboxylase subunit alpha, mitochondrial	Mccc1	6.99002	7.24321	79.343
801	Q99N84;Q99N84-2;G3UYQ9;G3UYX8;G3UX79	Q99N84;Q99N84-2	28S ribosomal protein S18b, mitochondrial	Mrps18b	6.47451	6.91268	28.702
802	Q99N87;B2FDG7	Q99N87	28S ribosomal protein S5, mitochondrial	Mrps5	6.68014	6.9989	48.206
803	Q9D3F3;Q99N96	Q9D3F3;Q99N96	39S ribosomal protein L1, mitochondrial	Mrpl1	5.6143	NaN	31.012
804	Q99PV0;B7ZC27	Q99PV0	Pre-mRNA-processing-splicing factor 8	Prpf8	6.04528	6.11448	273.61
805	Q9CPN9	Q9CPN9		2210010C04Rik	5.45894	5.70711	26.422
806	Q9CPP6;D3YTQ8	Q9CPP6	NADH dehydrogenase [ubiquinone] 1 alpha subcomplex subunit 5	Ndufa5	7.83452	8.13682	13.36
807	Q9CPQ1;A0A0G2JDA6	Q9CPQ1	Cytochrome c oxidase subunit 6C	Cox6c	6.96753	7.33664	8.4689
808	Q9CPQ8;J3QNM7	Q9CPQ8	ATP synthase subunit g, mitochondrial	Atp5l	7.67068	7.87191	11.424
809	Q9CPU2	Q9CPU2	NADH dehydrogenase [ubiquinone] 1 beta subcomplex subunit 2, mitochondrial	Ndufb2	7.20564	7.51992	11.967
810	Q9CPX7	Q9CPX7	28S ribosomal protein S16, mitochondrial	Mrps16	6.8081	7.01616	15.192
811	Q9CQ54;A0A0U1RPJ5	Q9CQ54;A0A0U1RPJ5	NADH dehydrogenase [ubiquinone] 1 subunit C2	Ndufc2	8.02584	8.33584	14.164
812	Q9CQ62	Q9CQ62	2,4-dienoyl-CoA reductase, mitochondrial	Decr1	5.34869	NaN	36.213
813	Q9CQ69	Q9CQ69	Cytochrome b-c1 complex subunit 8	Uqcrq	6.43318	6.28008	9.7681
814	Q9CQ75	Q9CQ75	NADH dehydrogenase [ubiquinone] 1 alpha subcomplex subunit 2	Ndufa2	7.95892	8.20615	10.916
815	Q9CQC7	Q9CQC7	NADH dehydrogenase [ubiquinone] 1 beta subcomplex subunit 4	Ndufb4	8.00552	8.37477	15.081
816	Q9CQE3;D3Z198;D3YWF8;D3YX95	Q9CQE3;D3Z198;D3YWF8	28S ribosomal protein S17, mitochondrial	Mrps17	6.86301	7.25859	13.382
817	Q9CQH3;D3Z568;F6Y6V5;D3YX99;D3Z6W9	Q9CQH3;D3Z568;F6Y6V5;D3YX99;D3Z6W9	NADH dehydrogenase [ubiquinone] 1 beta subcomplex subunit 5, mitochondrial	Ndufb5	7.90435	8.19179	21.71
818	Q9CQJ8	Q9CQJ8	NADH dehydrogenase [ubiquinone] 1 beta subcomplex subunit 9	Ndufb9	7.74976	7.97353	21.984
819	Q9CQN1	Q9CQN1	Heat shock protein 75 kDa, mitochondrial	Trap1	5.20728	5.49863	80.208
820	Q9CQQ7;A0A0G2JGX3	Q9CQQ7;A0A0G2JGX3	ATP synthase F(0) complex subunit B1, mitochondrial	Atp5f1	7.54528	7.9082	28.948
821	Q9CQS8;E9PW43	Q9CQS8;E9PW43	Protein transport protein Sec61 subunit beta	Sec61b;Gm10320	6.53846	6.87938	9.9583
822	Q9CQU3	Q9CQU3	Protein RER1	Rer1	5.94711	6.84955	22.988
823	Q9CQV5	Q9CQV5	28S ribosomal protein S24, mitochondrial	Mrps24	6.38505	6.90927	18.901
824	Q9CQV8-2;Q9CQV8;A2A5N1	Q9CQV8-2;Q9CQV8	14-3-3 protein beta/alpha;14-3-3 protein beta/alpha, N-terminally processed	Ywhab	NaN	5.21806	27.854
825	Q9CQW9	Q9CQW9	Interferon-induced transmembrane protein 3	Ifitm3	8.53305	8.75603	14.954
826	Q9CQX2	Q9CQX2	Cytochrome b5 type B	Cyb5b	6.28702	NaN	16.318
827	Q9CQZ5	Q9CQZ5	NADH dehydrogenase [ubiquinone] 1 alpha subcomplex subunit 6	Ndufa6	8.17949	8.45083	15.283
828	Q9CQZ6	Q9CQZ6	NADH dehydrogenase [ubiquinone] 1 beta subcomplex subunit 3	Ndufb3	7.99509	8.22544	11.692
829	Q9CR51	Q9CR51	V-type proton ATPase subunit G 1	Atp6v1g1	7.18472	7.38853	13.724
830	Q9CR57;A0A1L1SUF6	Q9CR57;A0A1L1SUF6	60S ribosomal protein L14	Rpl14	6.07026	6.99095	23.564
831	Q9CR61	Q9CR61	NADH dehydrogenase [ubiquinone] 1 beta subcomplex subunit 7	Ndufb7	7.43433	7.73985	16.331
832	Q9CR62;Q5SX46;Q5SX48	Q9CR62;Q5SX46	Mitochondrial 2-oxoglutarate/malate carrier protein	Slc25a11	6.45794	6.67515	34.155
833	Q9CR68	Q9CR68	Cytochrome b-c1 complex subunit Rieske, mitochondrial;Cytochrome b-c1 complex subunit 11	Uqcrfs1	5.54228	5.97431	29.367
834	Q9CRB9;Q9D9P1;D3Z0L4;S4R238;F6QFL0	Q9CRB9;Q9D9P1;D3Z0L4	MICOS complex subunit Mic19	Chchd3	7.38539	7.66789	26.334
835	Q9CRD2	Q9CRD2	ER membrane protein complex subunit 2	Emc2	5.82929	6.052	34.934
836	Q9CXT8	Q9CXT8	Mitochondrial-processing peptidase subunit beta	Pmpcb	NaN	5.09566	54.614
837	Q9CXW2	Q9CXW2	28S ribosomal protein S22, mitochondrial	Mrps22	7.08102	7.45886	41.192
838	Q9CY16	Q9CY16	28S ribosomal protein S28, mitochondrial	Mrps28	6.39471	6.98946	20.52
839	Q9CY27;G3UWE1;Q52L67;Q3TAN8;A0A1D5RLH3;A0A1D5RLB4	Q9CY27;G3UWE1;Q52L67	Very-long-chain enoyl-CoA reductase	Tecr	7.06126	7.22045	36.09
840	Q9CYD3	Q9CYD3	Cartilage-associated protein	Crtap	4.67434	5.19846	46.169
841	Q9CYL5	Q9CYL5	Golgi-associated plant pathogenesis-related protein 1	Glipr2	5.89605	NaN	17.09
842	Q9CYN9	Q9CYN9	Renin receptor	Atp6ap2	5.71205	5.88091	39.091
843	Q9CZ13;A0A0A6YW82;A0A0A6YWX6	Q9CZ13	Cytochrome b-c1 complex subunit 1, mitochondrial	Uqcrc1	6.32958	6.73264	52.851
844	Q9CZM2;B8JKK2	Q9CZM2	60S ribosomal protein L15	Rpl15	6.60483	7.1013	24.146
845	Q9CZN7-2;Q9CZN7;G3UYY1;P50431	Q9CZN7-2;Q9CZN7	Serine hydroxymethyltransferase	Shmt2	8.12698	8.33893	55.42
846	Q9CZU4	Q9CZU4	GTPase Era, mitochondrial	Eral1	5.79332	5.78088	48.186
847	Q9CZU6;Q80X68	Q9CZU6;Q80X68	Citrate synthase, mitochondrial;Citrate synthase	Cs;Csl	7.58495	7.6543	51.736
848	Q9CZX8;D3YUT3;D3YUG3;D3Z5R8;D3Z722;S4R223	Q9CZX8;D3YUT3;D3YUG3;D3Z5R8;D3Z722;S4R223	40S ribosomal protein S19	Rps19	6.64586	6.72126	16.085
849	Q9CZX9	Q9CZX9	ER membrane protein complex subunit 4	Emc4	5.66015	NaN	20.116
850	Q9D023;A0A0A6YY89;E9PY67;Q3V1C1;G5E869	Q9D023;A0A0A6YY89;E9PY67;Q3V1C1;G5E869	Mitochondrial pyruvate carrier 2	Mpc2;Zfp142	5.94203	6.09167	14.286
851	Q9D051	Q9D051	Pyruvate dehydrogenase E1 component subunit beta, mitochondrial	Pdhb	6.24272	6.48336	38.937
852	Q9D0D3	Q9D0D3	Poly(A) RNA polymerase, mitochondrial	Mtpap	4.91592	4.96854	65.229
853	Q9D0F3;D3Z5B9	Q9D0F3	Protein ERGIC-53	Lman1	6.55705	6.98936	57.788
854	Q9D0I9	Q9D0I9	Arginine--tRNA ligase, cytoplasmic	Rars	6.7314	7.02666	75.673
855	Q9D0K1	Q9D0K1	Peroxisomal membrane protein PEX13	Pex13	5.26762	NaN	44.609
856	Q9D0M0	Q9D0M0	Exosome complex exonuclease RRP42	Exosc7	4.65728	5.30436	31.825
857	Q9D0M3-2;Q9D0M3	Q9D0M3-2;Q9D0M3	Cytochrome c1, heme protein, mitochondrial	Cyc1	6.59866	6.92653	29.497
858	Q9D125	Q9D125	28S ribosomal protein S25, mitochondrial	Mrps25	6.92831	7.21772	19.92
859	Q9D1D4;A0A1Y7VM54;Q9D1D4-2	Q9D1D4;A0A1Y7VM54	Transmembrane emp24 domain-containing protein 10	Tmed10	6.38292	6.71721	24.911
860	Q9D1G1	Q9D1G1	Ras-related protein Rab-1B	Rab1b	5.01712	NaN	22.187
861	Q9D1H6	Q9D1H6	NADH dehydrogenase [ubiquinone] 1 alpha subcomplex assembly factor 4	Ndufaf4	NaN	5.62801	20.082
862	Q9D1I6	Q9D1I6	39S ribosomal protein L14, mitochondrial	Mrpl14	5.42202	5.74779	15.874
863	Q9D1M0	Q9D1M0	Protein SEC13 homolog	Sec13	NaN	5.26207	35.565
864	Q9D1M7	Q9D1M7	Peptidyl-prolyl cis-trans isomerase FKBP11	Fkbp11	6.17243	6.29223	22.137
865	Q9D1N9	Q9D1N9	39S ribosomal protein L21, mitochondrial	Mrpl21	5.43351	5.97319	23.366
866	Q9D1R1	Q9D1R1	Complex I assembly factor TMEM126B, mitochondrial	Tmem126b	5.79726	5.65233	25.444
867	Q9D2R8;Q8R2K5	Q9D2R8;Q8R2K5	28S ribosomal protein S33, mitochondrial	Mrps33	6.61011	7.07769	12.459
868	Q9D3D9	Q9D3D9	ATP synthase subunit delta, mitochondrial	Atp5d	7.0593	7.26961	17.6
869	Q9D3P8;D3YXU2;D3YV19;D3YY76	Q9D3P8;D3YXU2;D3YV19;D3YY76	Plasminogen receptor (KT)	Plgrkt	6.56627	6.77309	17.261
870	Q9D3S9-2;Q9D3S9	Q9D3S9-2;Q9D3S9	Probable serine carboxypeptidase CPVL	Cpvl	4.69617	NaN	49.483
871	Q9D554	Q9D554	Splicing factor 3A subunit 3	Sf3a3	4.83055	5.29783	58.841
872	Q9D5T0	Q9D5T0	ATPase family AAA domain-containing protein 1	Atad1	6.65199	6.97991	40.744
873	Q9D6J5;E9Q9J5;Q3V406;F6VCY0	Q9D6J5;E9Q9J5;Q3V406	NADH dehydrogenase [ubiquinone] 1 beta subcomplex subunit 8, mitochondrial	Ndufb8	7.65259	7.94616	21.876
874	Q9D6J6;Q9D6J6-2;M0QWP9;D6RGN4	Q9D6J6;Q9D6J6-2	NADH dehydrogenase [ubiquinone] flavoprotein 2, mitochondrial	Ndufv2	6.94048	7.3258	27.285
875	Q9D6M3	Q9D6M3	Mitochondrial glutamate carrier 1	Slc25a22	NaN	5.34153	34.67
876	Q9D6U8	Q9D6U8	Protein FAM162A	Fam162a	6.37869	6.60928	17.725
877	Q9D786-2;Q9D786	Q9D786-2;Q9D786	HAUS augmin-like complex subunit 5	Haus5	4.38146	NaN	58.181
878	Q9D7N3;A0A0J9YU02	Q9D7N3	28S ribosomal protein S9, mitochondrial	Mrps9	6.55837	6.99642	44.929
879	Q9D883	Q9D883	Splicing factor U2AF 35 kDa subunit	U2af1	5.37401	NaN	27.815
880	Q9D8E6	Q9D8E6	60S ribosomal protein L4	Rpl4	6.43258	6.6778	47.153
881	Q9D8N0	Q9D8N0	Elongation factor 1-gamma	Eef1g	7.77435	7.93449	50.06
882	Q9DB20;F7D3P8;F6XVM5	Q9DB20	ATP synthase subunit O, mitochondrial	Atp5o	7.74336	8.01017	23.363
883	Q9DB77;A0A140LI98	Q9DB77	Cytochrome b-c1 complex subunit 2, mitochondrial	Uqcrc2	6.37066	6.94986	48.234
884	Q9DBC7	Q9DBC7	cAMP-dependent protein kinase type I-alpha regulatory subunit;cAMP-dependent protein kinase type I-alpha regulatory subunit, N-terminally processed	Prkar1a	5.15017	NaN	43.185
885	Q9DBJ1	Q9DBJ1	Phosphoglycerate mutase 1	Pgam1	NaN	5.49881	28.832
886	Q9DBR1-2;Q9DBR1	Q9DBR1-2;Q9DBR1	5-3 exoribonuclease 2	Xrn2	NaN	4.58231	108.11
887	Q9DC23	Q9DC23	DnaJ homolog subfamily C member 10	Dnajc10	6.06651	6.32875	90.582
888	Q9DC29	Q9DC29	ATP-binding cassette sub-family B member 6, mitochondrial	Abcb6	NaN	4.76222	93.769
889	Q9DC51	Q9DC51	Guanine nucleotide-binding protein G(k) subunit alpha	Gnai3	NaN	5.35524	40.538
890	Q9DC70	Q9DC70	NADH dehydrogenase [ubiquinone] iron-sulfur protein 7, mitochondrial	Ndufs7	7.90224	8.19521	24.683
891	Q9DCA5	Q9DCA5	Ribosome biogenesis protein BRX1 homolog	Brix1	4.84292	5.32418	41.241
892	Q9DCE9	Q9DCE9		Igtp	4.87347	NaN	48.493
893	Q9DCF9-2;Q9DCF9	Q9DCF9-2;Q9DCF9	Translocon-associated protein subunit gamma	Ssr3	5.97294	6.14013	20.699
894	Q9DCH4	Q9DCH4	Eukaryotic translation initiation factor 3 subunit F	Eif3f	7.16447	7.21466	37.984
895	Q9DCJ5	Q9DCJ5	NADH dehydrogenase [ubiquinone] 1 alpha subcomplex subunit 8	Ndufa8	7.7065	8.14189	19.992
896	Q9DCS9;D3YUK4	Q9DCS9;D3YUK4	NADH dehydrogenase [ubiquinone] 1 beta subcomplex subunit 10	Ndufb10	7.61056	7.92608	21.024
897	Q9DCT2	Q9DCT2	NADH dehydrogenase [ubiquinone] iron-sulfur protein 3, mitochondrial	Ndufs3	7.72769	8.0859	30.149
898	Q9DCX2;B1ASE2	Q9DCX2;B1ASE2	ATP synthase subunit d, mitochondrial	Atp5h	7.12506	7.60013	18.749
899	Q9EP72	Q9EP72	ER membrane protein complex subunit 7	Emc7	5.91006	5.99617	26.31
900	Q9EP89;A0A1L1SVF9	Q9EP89;A0A1L1SVF9	Serine beta-lactamase-like protein LACTB, mitochondrial	Lactb	6.4364	6.55494	60.705
901	Q9EPE9	Q9EPE9	Manganese-transporting ATPase 13A1	Atp13a1	4.16634	NaN	132.39
902	Q9EPU0-2;Q9EPU0	Q9EPU0-2;Q9EPU0	Regulator of nonsense transcripts 1	Upf1	4.27425	5.2493	122.66
903	Q9EQH3	Q9EQH3	Vacuolar protein sorting-associated protein 35	Vps35	4.35145	NaN	91.712
904	Q9ERS2	Q9ERS2	NADH dehydrogenase [ubiquinone] 1 alpha subcomplex subunit 13	Ndufa13	8.12905	8.35862	16.859
905	Q9ESU7;P51912	Q9ESU7;P51912	Amino acid transporter;Neutral amino acid transporter B(0)	Slc1a5	4.98446	5.29688	58.422
906	Q9ESX5	Q9ESX5	H/ACA ribonucleoprotein complex subunit 4	Dkc1	5.07853	5.68836	57.401
907	Q9ET30	Q9ET30	Transmembrane 9 superfamily member 3	Tm9sf3	5.95288	6.00255	67.544
908	Q9JHF5;F6XRE6;F6ZFB8	Q9JHF5	V-type proton ATPase subunit a	Tcirg1	6.87344	7.04317	93.459
909	Q9JHU4;F6ZX84	Q9JHU4	Cytoplasmic dynein 1 heavy chain 1	Dync1h1	7.25888	7.48779	532.04
910	Q9JIF7	Q9JIF7	Coatomer subunit beta	Copb1	6.10643	6.39365	107.06
911	Q9JIK5	Q9JIK5	Nucleolar RNA helicase 2	Ddx21	4.88533	5.42653	93.55
912	Q9JIK9	Q9JIK9	28S ribosomal protein S34, mitochondrial	Mrps34	6.96627	7.44878	25.826
913	Q9JJ28	Q9JJ28	Protein flightless-1 homolog	Flii	4.49349	NaN	144.8
914	Q9JJE7	Q9JJE7	Fatty acid desaturase 3	Fads3	5.20085	5.31557	51.469
915	Q9JJI8	Q9JJI8	60S ribosomal protein L38	Rpl38	6.52502	6.49839	8.2038
916	Q9JKF1;A0A0U1RNG5;A0A0U1RPI2;A0A0U1RPU3	Q9JKF1	Ras GTPase-activating-like protein IQGAP1	Iqgap1	6.58688	6.67543	188.74
917	Q9JKF7	Q9JKF7	39S ribosomal protein L39, mitochondrial	Mrpl39	4.82916	NaN	38.549
918	Q9JKR6;F6TRP3	Q9JKR6;F6TRP3	Hypoxia up-regulated protein 1	Hyou1	5.20677	5.31519	111.18
919	Q9JKY0	Q9JKY0	Cell differentiation protein RCD1 homolog	Rqcd1	5.69949	NaN	33.601
920	Q9QYA2	Q9QYA2	Mitochondrial import receptor subunit TOM40 homolog	Tomm40	5.31748	5.51631	37.895
922	Q9QZD9;A2AE03	Q9QZD9	Eukaryotic translation initiation factor 3 subunit I	Eif3i	7.01393	7.19888	36.46
923	Q9QZE5;Q9QXK3-3;Q9QXK3-4;Q9QXK3	Q9QZE5	Coatomer subunit gamma-1	Copg1	5.82893	5.94426	97.512
924	Q9R0A0	Q9R0A0	Peroxisomal membrane protein PEX14	Pex14	6.16758	6.40775	41.207
925	Q9R0E1;F6W3Q8	Q9R0E1	Procollagen-lysine,2-oxoglutarate 5-dioxygenase 3	Plod3	6.62301	6.61557	84.921
926	Q9R0E2;F6WNR1;A8Y5E6	Q9R0E2;F6WNR1	Procollagen-lysine,2-oxoglutarate 5-dioxygenase 1	Plod1	5.51308	5.68015	83.594
927	Q9R0X4;Q32MW3	Q9R0X4;Q32MW3	Acyl-coenzyme A thioesterase 9, mitochondrial;Acyl-coenzyme A thioesterase 10, mitochondrial	Acot9;Acot10	6.42106	6.85253	50.56
928	Q9R190	Q9R190	Metastasis-associated protein MTA2	Mta2	5.22696	NaN	75.029
929	Q9R1Q6	Q9R1Q6	Transmembrane protein 176B	Tmem176b	6.24751	6.71344	28.367
930	Q9R1Q7	Q9R1Q7	Proteolipid protein 2	Plp2	6.18224	NaN	16.607
931	Q9R1Q9;B7FAU7;Q3TKX1	Q9R1Q9;B7FAU7;Q3TKX1	V-type proton ATPase subunit S1	Atp6ap1	5.6571	6.00915	51.007
932	Q9WTI7-4;Q9WTI7-2;Q9WTI7-3;Q9WTI7;Q5ND45	Q9WTI7-4;Q9WTI7-2;Q9WTI7-3;Q9WTI7;Q5ND45	Unconventional myosin-Ic	Myo1c	4.1383	4.88959	111.29
933	Q9WTP6-2;Q9WTP6	Q9WTP6-2;Q9WTP6	Adenylate kinase 2, mitochondrial;Adenylate kinase 2, mitochondrial, N-terminally processed	Ak2	NaN	5.20839	25.605
934	Q9WTX5	Q9WTX5	S-phase kinase-associated protein 1	Skp1	NaN	5.28796	18.672
935	Q9WUM5;A0A0N4SVU4	Q9WUM5	Succinyl-CoA ligase [ADP/GDP-forming] subunit alpha, mitochondrial	Suclg1	6.62356	6.90667	36.154
937	Q9WVE8	Q9WVE8	Protein kinase C and casein kinase substrate in neurons protein 2	Pacsin2	5.91154	6.05725	55.832
938	Q9Z0R9	Q9Z0R9	Fatty acid desaturase 2	Fads2	5.8552	5.85778	52.387
939	Q9Z0W3;Q9Z0W3-2	Q9Z0W3	Nuclear pore complex protein Nup160	Nup160	5.43262	5.06767	158.23
940	Q9Z110-2;Q9Z110;D3Z0B4;H3BKJ8;H3BLE8;H3BKK0	Q9Z110-2;Q9Z110	Delta-1-pyrroline-5-carboxylate synthase;Glutamate 5-kinase;Gamma-glutamyl phosphate reductase	Aldh18a1	6.4894	6.71134	87.052
941	Q9Z127	Q9Z127	Large neutral amino acids transporter small subunit 1	Slc7a5	NaN	NaN	55.872
942	Q9Z1D1	Q9Z1D1	Eukaryotic translation initiation factor 3 subunit G	Eif3g	6.82773	7.11398	35.638
943	Q9Z1G3;A0A2I3BPD0;A0A2I3BQD9;D3Z5W3;Q99L60-3;Q99L60;Q99L60-2	Q9Z1G3	V-type proton ATPase subunit C 1	Atp6v1c1	7.30527	7.48804	43.887
944	Q9Z1N5;G3UXI6	Q9Z1N5	Spliceosome RNA helicase Ddx39b	Ddx39b	5.97449	6.3371	49.035
945	Q9Z1P6	Q9Z1P6	NADH dehydrogenase [ubiquinone] 1 alpha subcomplex subunit 7	Ndufa7	7.40131	7.48078	12.575
946	Q9Z1Q9;G3UY93;G3UZ22;G3UYW2;G3UZX1	Q9Z1Q9;G3UY93	Valine--tRNA ligase	Vars	7.40226	7.58163	140.21
947	Q9Z1Z0-2;Q9Z1Z0;Q9Z1Z0-4;Q9Z1Z0-3	Q9Z1Z0-2;Q9Z1Z0;Q9Z1Z0-4	General vesicular transport factor p115	Uso1	5.46033	5.11237	100.19
948	Q9Z204-4;Q9Z204-3;Q9Z204-2;Q9Z204-5;Q9Z204;A0A2I3BRM6;A0A2I3BQH3	Q9Z204-4;Q9Z204-3;Q9Z204-2;Q9Z204-5;Q9Z204;A0A2I3BRM6	Heterogeneous nuclear ribonucleoproteins C1/C2	Hnrnpc	5.51441	5.64142	32.223
949	Q9Z2I0;A0A0J9YTQ9	Q9Z2I0	LETM1 and EF-hand domain-containing protein 1, mitochondrial	Letm1	5.77441	6.00775	82.988
950	Q9Z2I8-2;Q9Z2I8	Q9Z2I8-2;Q9Z2I8	Succinyl-CoA ligase [GDP-forming] subunit beta, mitochondrial	Suclg2	4.67824	5.26019	41.349

## Sheet: Sheet1
Supplementary Data 6. Determination of the content of CI containing fraction in a CLPP deficient (-/-) MEFs overexpressing the wild type (WTOE) and catalytic-inactivated (TRAPOE) CLPP protease
.					iBAQ (log10)
T: id	T: Protein IDs	T: Majority protein IDs	T: Protein names	T: Gene names	TRAPOE	WTOE	N: Mol. weight [kDa]
183	D3YUM1;Q91YT0;D3Z1U9;D6RG60;D3Z0K1;D3YXX5	D3YUM1	NADH dehydrogenase [ubiquinone] flavoprotein 1, mitochondrial	Ndufv1	7.8411	8.13443	49.913
874	Q9D6J6;Q9D6J6-2;M0QWP9;D6RGN4	Q9D6J6	NADH dehydrogenase [ubiquinone] flavoprotein 2, mitochondrial	Ndufv2	6.94048	7.3258	27.285
756	Q91VD9;A0A087WQR0;A0A087WSU3;A0A087WP77;A0A087WQ77;A0A087WR47	Q91VD9	NADH-ubiquinone oxidoreductase 75 kDa subunit, mitochondrial	Ndufs1	7.99818	8.25074	79.776
261	E9QPX3;Q9CXZ1	E9QPX3	NADH dehydrogenase [ubiquinone] iron-sulfur protein 4, mitochondrial	Ndufs4	7.55379	7.83767	19.803
577	Q3U422	Q3U422		Ndufv3	6.50534	6.42789	50.498
55	A0A0R4J275;Q7TMF3;F6RBR6	A0A0R4J275	NADH dehydrogenase [ubiquinone] 1 alpha subcomplex subunit 12	Ndufa12	7.85248	8.09181	17.633
94	A0A1Y7VKP8;A0A1Y7VM38;P52503	A0A1Y7VKP8	NADH dehydrogenase [ubiquinone] iron-sulfur protein 6, mitochondrial	Ndufs6	6.39841	6.80368	10.908
270	F6ZFT1;F8WJ64;Q9CR21	F6ZFT1	Acyl carrier protein;Acyl carrier protein, mitochondrial	Ndufab1	7.3325	7.56471	14.309
827	Q9CQZ5	Q9CQZ5	NADH dehydrogenase [ubiquinone] 1 alpha subcomplex subunit 6	Ndufa6	8.17949	8.45083	15.283
38	A0A0R3P9C8;Q9DC69	A0A0R3P9C8	NADH dehydrogenase [ubiquinone] 1 alpha subcomplex subunit 9, mitochondrial	Ndufa9	7.66083	7.97905	42.121
806	Q9CPP6;D3YTQ8	Q9CPP6	NADH dehydrogenase [ubiquinone] 1 alpha subcomplex subunit 5	Ndufa5	7.83452	8.13682	13.36
759	Q91WD5;D3YXT0;A0A0A6YW30;A0A0A6YXD3	Q91WD5	NADH dehydrogenase [ubiquinone] iron-sulfur protein 2, mitochondrial	Ndufs2	7.74565	8.07518	52.625
897	Q9DCT2	Q9DCT2	NADH dehydrogenase [ubiquinone] iron-sulfur protein 3, mitochondrial	Ndufs3	7.72769	8.0859	30.149
890	Q9DC70	Q9DC70	NADH dehydrogenase [ubiquinone] iron-sulfur protein 7, mitochondrial	Ndufs7	7.90224	8.19521	24.683
722	Q8K3J1	Q8K3J1	NADH dehydrogenase [ubiquinone] iron-sulfur protein 8, mitochondrial	Ndufs8	6.95406	7.47138	24.038
353	P03888	P03888	NADH-ubiquinone oxidoreductase chain 1	Mtnd1	6.91319	7.16119	36.059
207	D3Z670;Q9CQ91	D3Z670	NADH dehydrogenase [ubiquinone] 1 alpha subcomplex subunit 3	Ndufa3	7.37892	7.35541	10.941
895	Q9DCJ5	Q9DCJ5	NADH dehydrogenase [ubiquinone] 1 alpha subcomplex subunit 8	Ndufa8	7.7065	8.14189	19.992
904	Q9ERS2	Q9ERS2	NADH dehydrogenase [ubiquinone] 1 alpha subcomplex subunit 13	Ndufa13	8.12905	8.35862	16.859
329	O35683	O35683	NADH dehydrogenase [ubiquinone] 1 alpha subcomplex subunit 1	Ndufa1	7.40751	7.78925	8.1384
355	P03899	P03899	NADH-ubiquinone oxidoreductase chain 3	Mtnd3	7.06956	7.23244	13.219
354	P03893	P03893	NADH-ubiquinone oxidoreductase chain 2	Mtnd2	0	5.8468	38.752
811	Q9CQ54;A0A0U1RPJ5	Q9CQ54	NADH dehydrogenase [ubiquinone] 1 subunit C2	Ndufc2	8.02584	8.33584	14.164
793	Q99LC3;A0A087WR38	Q99LC3	NADH dehydrogenase [ubiquinone] 1 alpha subcomplex subunit 10, mitochondrial	Ndufa10	7.75849	8.05007	40.603
796	Q99LY9;B1ARW4	Q99LY9	NADH dehydrogenase [ubiquinone] iron-sulfur protein 5;NADH dehydrogenase [ubiquinone] iron-sulfur protein 5, N-terminally processed	Ndufs5	7.36737	7.91908	12.648
298	G5E814;Q9D8B4	G5E814	NADH dehydrogenase [ubiquinone] 1 alpha subcomplex subunit 11	Ndufa11	7.05442	7.62826	15.115
124	A2AP32;Q3UIU2	A2AP32	NADH dehydrogenase [ubiquinone] 1 beta subcomplex subunit 6	Ndufb6	7.5854	7.97689	11.741
817	Q9CQH3;D3Z568;F6Y6V5;D3YX99;D3Z6W9	Q9CQH3	NADH dehydrogenase [ubiquinone] 1 beta subcomplex subunit 5, mitochondrial	Ndufb5	7.90435	8.19179	21.71
896	Q9DCS9;D3YUK4	Q9DCS9	NADH dehydrogenase [ubiquinone] 1 beta subcomplex subunit 10	Ndufb10	7.61056	7.92608	21.024
317	O09111	O09111	NADH dehydrogenase [ubiquinone] 1 beta subcomplex subunit 11, mitochondrial	Ndufb11	7.65061	7.95277	17.444
356	P03911	P03911	NADH-ubiquinone oxidoreductase chain 4	Mtnd4	6.72206	6.97401	51.881
815	Q9CQC7	Q9CQC7	NADH dehydrogenase [ubiquinone] 1 beta subcomplex subunit 4	Ndufb4	8.00552	8.37477	15.081
831	Q9CR61	Q9CR61	NADH dehydrogenase [ubiquinone] 1 beta subcomplex subunit 7	Ndufb7	7.43433	7.73985	16.331
828	Q9CQZ6	Q9CQZ6	NADH dehydrogenase [ubiquinone] 1 beta subcomplex subunit 3	Ndufb3	7.99509	8.22544	11.692
873	Q9D6J5;E9Q9J5;Q3V406;F6VCY0	Q9D6J5	NADH dehydrogenase [ubiquinone] 1 beta subcomplex subunit 8, mitochondrial	Ndufb8	7.65259	7.94616	21.876
357	P03921	P03921	NADH-ubiquinone oxidoreductase chain 5	Mtnd5	7.2513	7.44908	68.474
818	Q9CQJ8	Q9CQJ8	NADH dehydrogenase [ubiquinone] 1 beta subcomplex subunit 9	Ndufb9	7.74976	7.97353	21.984
809	Q9CPU2	Q9CPU2	NADH dehydrogenase [ubiquinone] 1 beta subcomplex subunit 2, mitochondrial	Ndufb2	7.20564	7.51992	11.967
	Q9JKL4	Q9JKL4	NADH dehydrogenase [ubiquinone] 1 alpha subcomplex assembly factor 3	Ndufaf3	0	0	20.734
861	Q9D1H6	Q9D1H6	NADH dehydrogenase [ubiquinone] 1 alpha subcomplex assembly factor 4	Ndufaf4	0	5.62801	20.082
	Q8BUY5	Q8BUY5	Complex I assembly factor TIMMDC1, mitochondrial	Timmdc1	0	0	31.791
214	D6RG44;Q9D8Y1	D6RG44	Transmembrane protein 126A	Tmem126a	5.26136	5.41481	9.7903
	Q9CR76	Q9CR76	Transmembrane protein 186	Tmem 186	0	0	24.893
866	Q9D1R1	Q9D1R1	Complex I assembly factor TMEM126B, mitochondrial	Tmem126b	5.79726	5.65233	25.444
711	Q8JZN5;A0A0G2JF25;A0A0G2JDY4	Q8JZN5	Acyl-CoA dehydrogenase family member 9, mitochondrial	Acad9	6.52209	6.7817	68.721
49	A0A0R4J174;Q9QZH6;J3KMM6	A0A0R4J174;Q9QZH6;J3KMM6	Evolutionarily conserved signaling intermediate in Toll pathway, mitochondrial	Ecsit	5.74421	6.45664	49.772
40	A2AQ17;A0A0R4J081;Q9CWX2	A2AQ17;A0A0R4J081;Q9CWX2	Complex I intermediate-associated protein 30, mitochondrial	Ndufaf1	5.90496	6.01787	37.782
	Q921N7	Q921N7	Transmembrane protein 70, mitochondrial	Tmem70	0	0	28.275
	O88696	O88696	ATP-dependent Clp protease proteolytic subunit, mitochondrial	Clpp	0	0	29.8
633	Q6P8N8;Q9JHS4	Q6P8N8;Q9JHS4	ATP-dependent Clp protease ATP-binding subunit clpX-like, mitochondrial	Clpx	5.19243	4.9989	67.335
708	Q8CGK3;A4UUI3	Q8CGK3	Lon protease homolog, mitochondrial	Lonp1	7.22626	7.53509	105.84
712	Q8JZQ2	Q8JZQ2	AFG3-like protein 2	Afg3l2	5.04222	5.72194	89.518
346	O88967	O88967	ATP-dependent zinc metalloprotease YME1L1	Yme1l1	5.65904	5.80607	80.027
531	P63038;P63038-2;D3Z2F2;D3Z7J9	P63038	60 kDa heat shock protein, mitochondrial	Hspd1	7.28641	7.76616	60.955
594	Q5U458;E9Q8B3;A2A8D1	Q5U458;E9Q8B3	DnaJ homolog subfamily C member 11	Dnajc11	5.54911	6.44574	63.232
622	Q64433	Q64433	10 kDa heat shock protein, mitochondrial	Hspe1	5.82649	5.95092	10.963
795	Q99LP6	Q99LP6	GrpE protein homolog 1, mitochondrial	Grpel1	4.96488	NaN	24.307
819	Q9CQN1	Q9CQN1	Heat shock protein 75 kDa, mitochondrial	Trap1	5.20728	5.49863	80.208
449	P38647	P38647	Stress-70 protein, mitochondrial	Hspa9	7.93339	8.13644	73.46
