# Supplementary material for: A salvage pathway maintains highly functional respiratory complex I
Source: Nat Commun. 2020 Apr 2;11:1643. doi: 10.1038/s41467-020-15467-7 (PMC7118099; doi:10.1038/s41467-020-15467-7)
Supplement: Supplementary file 11 — Supplementary Data 8 [file 41467_2020_15467_MOESM11_ESM.xlsx]

## Sheet: Matrix56_for_SupplTabIW2
Supplementary Data 8. Lable free quantification of oxidized proteins from Clpp-/- (KO) and Clpp+/+ mouse heart mitochondria
	Identification						LFQ statistics of oxidized protein after normalization to total protein appearence								data with backgound imputation and normalization protein abundance						z-Score Heatmap								statistics LFQ of oxidized proteins before normalization to proteine abundance											data with background imputation
Majority protein IDs	Protein names	Gene names	Permutation based FDR<0.05	Student's T-test q-value KO_WT_	fold change	log2 (KO/WT)	Student's T-test Test statistic KO_WT (Permutation based FDR)	Student's T-test p<0.05	-Log Student's T-test p-value KO_WT_	Student's T-test p-value KO_WT_	Student's T-test Difference KO_WT___	Student's T-test Test statistic KO_WT___	log2 LFQ intensity KO1_normalized_1	log2 LFQ intensity KO2_normalized_1	log2 LFQ intensity KO3_1_normalized_1	log2 LFQ intensity WT1_normalized_1	log2 LFQ intensity WT2_normalized_1	log2 LFQ intensity WT3_normalized_1	KO1_norm Z	KO2_norm Z	KO3_norm Z	WT1_norm Z	WT2_norm Z	WT3_norm Z	-Log Student's T-test p-value KO_WT	Student's T-test q-value KO_WT	Student's T-test Difference KO_WT	Student's T-test Test statistic KO_WT	Student's T-test p-value KO_WT	Student's T-test Difference KO_WT_	Student's T-test Test statistic KO_WT_	Student's T-test Significant KO_WT	Student's T-test Significant KO_WT_	Student's T-test Significant KO_WT__	Student's T-test significant__	Student's T-test Significant KO_WT___	Student's T-test significant___	log2 LFQ intensity KO1_1	log2 LFQ intensity KO2_1	log2 LFQ intensity KO3_1	log2 LFQ intensity WT1_1	log2 LFQ intensity WT2_1	log2 LFQ intensity WT3_1	Only identified by site	Reverse	Potential contaminant	Peptides	Razor + unique peptides	Unique peptides
Q9D7N3	28S ribosomal protein S9, mitochondrial	Mrps9	KO_WT	0.107794	14.1808	3.82587	1.81106		0.885788	0.13008	3.82587	1.90106	3.42394	3.09268	2.94508	3.29565	-3.1885	-2.12305	0.717706	0.608794	0.560268	0.675527	-1.45629	-1.106	1.18102	0.0402412	5.05544	2.39311	0.0659147	5.05544	2.51203	+						28.7398	28.4086	28.261	27.382	20.8978	21.9633				9	9	9
F8WGL3;P18760	Cofilin-1	Cfl1		0.0186667	12.7274	3.66987	10.3186		3.86376	0.00013685	3.66987	14.3548	5.28596	4.78067	4.8295	1.69247	1.11179	1.08226	1.0621	0.813129	0.837185	-0.708539	-0.994662	-1.00921	0.617325	0.278718	-0.351308	-0.987776	0.241365	-0.351308	-1.37415			+	KO_WT	+	KO_WT	24.7911	24.2858	24.3346	25.2188	24.6381	24.6086				2	1	1
Q8BK72	28S ribosomal protein S27, mitochondrial	Mrps27	KO_WT	0.0147273	10.8699	3.44227	5.1301	KO_WT	2.41845	0.00381553	3.44227	6.02856	1.84034	1.42129	1.14433	-2.98416	-1.76735	-1.16933	1.05355	0.842589	0.703169	-1.37515	-0.7626	-0.461551	3.00805	0.0258182	4.94028	7.36264	0.000981632	4.94028	8.65208	+	+	+	KO_WT	+	KO_WT	27.5054	27.0864	26.8094	21.1829	22.3997	22.9978				5	5	5
Q5SV64;Q3UH59;Q61879	Myosin-10	Myh10		0.173179	7.05994	2.81966	1.45957		0.702069	0.198578	2.81966	1.53925	6.48201	1.36387	5.88614	0.0532665	2.8434	2.37639	1.30896	-0.712292	1.07364	-1.22987	-0.127998	-0.312429	0.673239	0.150789	2.71671	1.40628	0.212208	2.71671	1.48305							27.1984	22.0803	26.6026	20.8726	23.6628	23.1958				4	2	2
D3YXC2;Q791T5	Mitochondrial carrier homolog 1	Mtch1		0.00861538	7.04355	2.8163	7.1675		3.18422	0.000654304	2.8163	9.61436	4.07491	4.30202	4.78942	1.16871	1.7311	1.81762	0.694527	0.838669	1.14802	-1.15	-0.793062	-0.738149	0.00176745	0.995253	-0.00158628	-0.00403708	0.995939	-0.00158628	-0.00541527			+	KO_WT	+	KO_WT	23.4979	23.725	24.2125	23.4096	23.972	24.0585				1	1	1
A2AJP9;A8Y5Q0;A2AJQ0;Q3UV70	[Pyruvate dehydrogenase [acetyl-transferring]]-phosphatase 1, mitochondrial	Pdp1	KO_WT	0.0341176	7.02686	2.81288	2.47535	KO_WT	1.27323	0.0533055	2.81288	2.7142	2.15552	2.10815	1.8481	-0.416178	0.804712	-2.71541	0.796699	0.771947	0.636064	-0.547082	0.0908663	-1.74849	1.69196	0.021094	3.86394	3.40028	0.0203255	3.86394	3.72838	+	+	+	KO_WT			27.3381	27.2907	27.0307	23.7153	24.9362	21.4161				5	5	5
A0A0R4J0I1;P07759	Serine protease inhibitor A3K	Serpina3k		0.173119	6.79196	2.76383	1.45011		0.697532	0.200664	2.76383	1.5304	3.15179	3.64669	7.08634	-0.765875	3.12837	3.23084	-0.0379635	0.160706	1.54151	-1.61065	-0.047366	-0.00622917	0.266657	0.547184	-1.20487	-0.632162	0.541182	-1.20487	-0.667166							23.5178	24.0127	27.4524	23.5689	27.4631	27.5656				4	4	4
A0A1B0GR29;A0A1B0GT63;G3X9F4;Q8VD26	Transmembrane protein 143	Tmem143		0.241705	5.91893	2.56534	1.17714		0.54541	0.284833	2.56534	1.23375	3.34266	3.08867	2.97365	2.73232	2.55867	-3.58201	0.556867	0.461965	0.418986	0.328813	0.263926	-2.03056	0.490437	0.250034	2.34064	1.07403	0.323269	2.34064	1.12568							27.5468	27.2928	27.1778	27.1612	26.9875	20.8468				1	1	1
Q8VCL2	Protein SCO2 homolog, mitochondrial	Sco2		0.028	5.18396	2.37406	11.2572	KO_WT	4.55051	2.81507e-05	2.37406	21.4088	8.19308	8.17539	8.48647	5.99425	5.90327	5.83525	0.838545	0.824999	1.0632	-0.845113	-0.91477	-0.966857	1.67683	0.0660896	-0.409026	-1.93951	0.0210459	-0.409026	-3.68852		+	+	KO_WT	+	KO_WT	28.2683	28.2506	28.5617	28.8525	28.7616	28.6936				4	4	4
Q5M8N4	Epimerase family protein SDR39U1	Sdr39u1	KO_WT	0.00933333	4.84113	2.27534	7.1947	KO_WT	3.3359	0.000461424	2.27534	10.5217	7.33237	6.67755	6.6956	4.59383	4.6627	4.62296	1.2362	0.720008	0.734233	-0.922565	-0.868277	-0.899597	2.83419	0.0214074	-1.68454	-5.32656	0.00146489	-1.68454	-7.78967	+	+	+	KO_WT	+	KO_WT	27.5855	26.9307	26.9487	28.8068	28.8757	28.836				6	6	6
P48771	Cytochrome c oxidase subunit 7A2, mitochondrial	Cox7a2		0.259855	4.70084	2.23292	1.1133		0.513799	0.306338	2.23292	1.17172	-0.726028	-0.692377	-0.874939	-6.80668	-1.13937	-1.04605	0.477333	0.491242	0.415786	-2.03592	0.306493	0.345061	0.457801	0.272048	2.02195	1.00812	0.348497	2.02195	1.06102							26.7696	26.8033	26.6207	20.9	26.5673	26.6606				3	3	3
Q9D8S9	BolA-like protein 1	Bola1	KO_WT	0.0604815	4.61118	2.20513	2.13178	KO_WT	1.10975	0.0776693	2.20513	2.35992	-1.3719	-1.03016	-1.45162	-3.33077	-5.16612	-1.9722	0.64125	0.857103	0.590895	-0.596031	-1.7553	0.262082	1.37611	0.0287727	2.75443	2.66281	0.0420622	2.75443	2.94778	+	+					24.9669	25.3086	24.8872	22.4587	20.6234	23.8173				2	2	2
P08113;F7C312	Endoplasmin	Hsp90b1	KO_WT	0.0147586	4.4531	2.15481	4.34296	KO_WT	2.25603	0.00554592	2.15481	5.43921	3.86634	3.15796	2.67321	0.742018	1.4076	1.08346	1.36083	0.797509	0.412017	-1.12373	-0.594432	-0.8522	1.57293	0.0278588	1.35561	2.7322	0.0267343	1.35561	3.42187	+	+	+	KO_WT	+	KO_WT	26.5059	25.7975	25.3128	24.1808	24.8464	24.5222				4	4	4
Q8C6I2	Succinate dehydrogenase assembly factor 2, mitochondrial	Sdhaf2	KO_WT	0.0601524	4.4268	2.14626	2.14106	KO_WT	1.11845	0.0761283	2.14626	2.37832	0.273485	-0.729988	-1.31178	-1.99725	-1.92547	-4.28435	1.26048	0.607157	0.228376	-0.217904	-0.171171	-1.70693	2.18934	0.0223881	4.70273	4.69133	0.00646635	4.70273	5.21119	+	+					28.4954	27.4919	26.9101	23.6682	23.74	21.3811				5	5	5
Q61733	28S ribosomal protein S31, mitochondrial	Mrps31	KO_WT	0.0273889	4.35325	2.12209	2.66224	KO_WT	1.4174	0.0382472	2.12209	3.04413	-2.80392	-3.71017	-2.88759	-4.13308	-5.30621	-6.32869	1.00021	0.348571	0.940043	0.0444829	-0.799048	-1.53426	1.75576	0.0212759	2.71839	3.41031	0.0175487	2.71839	3.89951	+	+	+	KO_WT	+	KO_WT	23.4968	22.5905	23.4131	21.5713	20.3982	19.3757				1	1	1
Q8K0E8	Fibrinogen beta chain;Fibrinopeptide B;Fibrinogen beta chain	Fgb	KO_WT	0.0637876	3.9619	1.98619	2.05896	KO_WT	1.07985	0.0832057	1.98619	2.29708	6.27533	7.61977	5.30404	3.70036	5.48368	4.05652	0.602249	1.53431	-0.0711136	-1.18289	0.0534261	-0.935976	1.3177	0.0310105	-2.43322	-2.52237	0.0481166	-2.43322	-2.81408	+	+					27.0933	28.4377	26.122	28.9377	30.721	29.2939				14	14	14
E9PYJ9;Q9JKS4	LIM domain-binding protein 3	Ldb3		0.0131429	3.96109	1.9859	3.7517		2.007	0.00984005	1.9859	4.62554	6.12162	5.88755	5.47844	4.58618	3.65382	3.28992	1.08466	0.887136	0.541906	-0.211024	-0.997801	-1.30488	0.376194	0.459405	-0.38501	-0.727349	0.420539	-0.38501	-0.896763			+	KO_WT	+	KO_WT	26.0962	25.8621	25.453	26.9317	25.9993	25.6354				2	2	2
Q3U8Y1;Q9DCA2	28S ribosomal protein S11, mitochondrial	Mrps11		0.168817	3.95284	1.98289	1.47665		0.73086	0.18584	1.98289	1.59546	1.99023	1.78432	1.66271	-1.30659	2.30505	-1.50987	0.671376	0.553141	0.483316	-1.22163	0.852142	-1.33835	1.02376	0.0567649	2.71019	2.01826	0.094675	2.71019	2.18066							26.0288	25.8228	25.7012	22.0046	25.6163	21.8014				4	4	4
Q9D1I6	39S ribosomal protein L14, mitochondrial	Mrpl14	KO_WT	0.0752269	3.94163	1.97879	1.98574	KO_WT	1.03665	0.0919079	1.97879	2.20724	0.733723	-0.418301	-0.229326	-1.90205	-0.550148	-3.39808	1.15851	0.370849	0.500056	-0.643625	0.280702	-1.6665	1.30516	0.0321466	2.49742	2.50619	0.0495269	2.49742	2.78574	+	+					27.3545	26.2025	26.3914	24.2001	25.552	22.704				5	5	5
P45591	Cofilin-2	Cfl2		0.158944	3.9276	1.97365	1.52937		0.762733	0.17269	1.97365	1.65784	5.79169	5.58511	3.36386	3.93149	1.13929	3.74895	1.10098	0.979025	-0.33229	0.00280864	-1.64557	-0.104957	0.184546	0.693351	0.575974	0.446321	0.653813	0.575974	0.483811							25.5912	25.3846	23.1633	25.1286	22.3364	24.9461				4	4	3
P61922;F7C9G3	4-aminobutyrate aminotransferase, mitochondrial	Abat		0.0261961	3.92207	1.97161	3.07714		1.66066	0.0218444	1.97161	3.64621	4.05085	4.89238	3.0409	2.05691	1.87601	2.13638	0.845953	1.52919	0.0259786	-0.772924	-0.919794	-0.708403	0.467559	0.318319	-0.584204	-0.911781	0.340754	-0.584204	-1.0804			+	KO_WT	+	KO_WT	22.4943	23.3358	21.4843	23.0562	22.8753	23.1356				2	2	2
B2RXS4	Plexin-B2	Plxnb2		0.193899	3.91655	1.96958	1.33848		0.649121	0.224326	1.96958	1.43608	4.74978	2.01189	4.36753	2.62569	2.98747	-0.392706	1.09475	-0.385518	0.888081	-0.0536599	0.141937	-1.68559	0.0903992	0.860953	0.348237	0.236654	0.812084	0.348237	0.253909							25.7158	22.9779	25.3335	25.213	25.5748	22.1946				2	2	2
Q03265	ATP synthase subunit alpha, mitochondrial	Atp5a1		0.0373333	3.915	1.96901	11.7293		5.07555	8.4033e-06	1.96901	29.0113	18.2718	18.2951	18.4033	16.4617	16.3171	16.2845	0.862985	0.884535	0.984607	-0.811475	-0.945236	-0.975417	0.742612	0.522649	-0.109844	-0.654339	0.180879	-0.109844	-1.61844			+	KO_WT	+	KO_WT	39.1485	39.1718	39.2799	39.4172	39.2726	39.2399				69	69	1
O70571	[Pyruvate dehydrogenase (acetyl-transferring)] kinase isozyme 4, mitochondrial	Pdk4	KO_WT	0.16042	3.89674	1.96227	1.51059	KO_WT	0.751878	0.17706	1.96227	1.63657	2.32803	2.0874	2.14596	0.338848	2.23847	-1.90273	0.661132	0.519346	0.553849	-0.510946	0.608359	-1.83174	1.99783	0.0198049	5.51239	4.24353	0.0100502	5.51239	4.59745	+	+					28.2185	27.9778	28.0364	22.6791	24.5788	20.4376				10	10	10
P19123;E9Q8P0	Troponin C, slow skeletal and cardiac muscles	Tnnc1	KO_WT	0.10777	3.74601	1.90535	1.79097		0.92358	0.119239	1.90535	1.97679	-0.350178	-3.46556	-0.9224	-3.69522	-3.4408	-3.31818	1.4697	-0.628804	1.08426	-0.7835	-0.612125	-0.52953	1.17009	0.0441674	2.39857	2.25458	0.0675938	2.39857	2.48849	+						26.2266	23.1112	25.6543	22.3883	22.6427	22.7653				2	2	2
Q9D0B5	Thiosulfate sulfurtransferase/rhodanese-like domain-containing protein 3	Tstd3		0.158056	3.67111	1.87622	1.52756		0.765339	0.171657	1.87622	1.66295	-2.39729	0.701429	-0.0664883	-1.25187	-2.73281	-3.40633	-0.542341	1.3855	0.907747	0.170276	-0.751078	-1.1701	0.706214	0.148707	1.74578	1.42136	0.196692	1.74578	1.54734							22.0312	25.1299	24.362	23.307	21.8261	21.1526				2	2	2
Q9WU79;A0A0R4J1T9;F6PYI8	Proline dehydrogenase 1, mitochondrial	Prodh		0.203186	3.56534	1.83404	1.27534		0.61553	0.242365	1.83404	1.37065	4.42476	4.70096	4.70359	5.38655	0.987148	1.9535	0.41194	0.567373	0.568852	0.953184	-1.52258	-0.978765	0.954644	0.0731241	2.729	1.89767	0.111009	2.729	2.03949							27.1982	27.4744	27.477	27.265	22.8656	23.8319				6	6	6
Q9JJL8	Serine--tRNA ligase, mitochondrial	Sars2	KO_WT	0.269831	3.41935	1.77372	1.0889		0.507902	0.310526	1.77372	1.16012	4.02199	4.00508	3.92356	5.26008	0.506187	0.863188	0.477895	0.469165	0.427058	1.11734	-1.33792	-1.15354	1.08107	0.0479485	3.51596	2.15847	0.0829711	3.51596	2.29965	+						27.4664	27.4495	27.3679	26.9622	22.2083	22.5653				5	5	5
D3Z6F5	ATP synthase subunit alpha	Atp5a1		0.0170526	3.40453	1.76746	5.44979		2.85305	0.00140265	1.76746	7.87929	5.73162	6.16974	6.11186	4.19836	4.56151	3.95097	0.611688	1.05035	0.992401	-0.923446	-0.559851	-1.17114	0.624543	0.28965	-0.311398	-0.960167	0.237387	-0.311398	-1.38821			+	KO_WT	+	KO_WT	26.6082	27.0464	26.9885	27.1538	27.517	26.9064				69	1	1
P56375	Acylphosphatase-2	Acyp2		0.150898	3.14371	1.65247	1.59328		0.816366	0.152628	1.65247	1.7633	0.448896	0.28928	0.449436	0.415766	-2.81983	-1.36573	0.642448	0.525822	0.642843	0.618241	-1.74591	-0.683442	0.823612	0.116047	1.66588	1.60621	0.150103	1.66588	1.77761							25.053	24.8934	25.0536	25.0065	21.7709	23.225				2	2	2
P09103	Protein disulfide-isomerase	P4hb	KO_WT	0.245	3.04535	1.60661	1.16962		0.559567	0.275698	1.60661	1.26145	1.82232	1.80144	1.56903	-0.825983	-1.44239	2.64135	0.542403	0.529742	0.388842	-1.06311	-1.4368	1.03893	1.1069	0.046978	2.99799	2.18255	0.0781802	2.99799	2.35392	+						25.5603	25.5394	25.307	21.5206	20.9042	24.9879				4	4	4
E9Q557;E9PZW0	Desmoplakin	Dsp		0.446627	2.93727	1.55448	0.77159		0.334977	0.462406	1.55448	0.811889	3.81659	3.55277	3.87156	4.01465	-1.63033	4.19318	0.374117	0.25757	0.398399	0.461615	-2.03218	0.540481	0.560772	0.198471	2.41974	1.20108	0.274934	2.41974	1.26381							28.3984	28.1346	28.4534	27.7312	22.0863	27.9098				3	3	3
Q6PB66	Leucine-rich PPR motif-containing protein, mitochondrial	Lrpprc	KO_WT	0.0758644	2.87969	1.52591	1.98975	KO_WT	1.07556	0.0840318	1.52591	2.28811	-0.153723	-0.155624	0.0465565	-0.967098	-2.94038	-0.933058	0.627747	0.626034	0.808171	-0.10499	-1.88264	-0.0743242	1.91522	0.01816	2.90106	3.7829	0.0121557	2.90106	4.35015	+	+					29.738	29.7361	29.9383	27.5495	25.5762	27.5836				18	18	18
Q9CQE3;D3Z198	28S ribosomal protein S17, mitochondrial	Mrps17	KO_WT	0.0135	2.84537	1.50861	4.89019	KO_WT	2.71313	0.00193585	1.50861	7.23564	8.036	7.79129	7.89246	6.05614	6.73519	6.40257	1.03084	0.745391	0.8634	-1.27861	-0.486513	-0.874512	2.15207	0.0218407	1.06064	3.4381	0.0070458	1.06064	5.08708	+	+	+	KO_WT	+	KO_WT	28.7739	28.5292	28.6303	27.242	27.921	27.5884				6	6	6
D3Z2K2;Q9CR88	28S ribosomal protein S14, mitochondrial	Mrps14	KO_WT	0.16627	2.748	1.45838	1.48312		0.759255	0.174078	1.45838	1.65102	0.293638	1.63369	0.655996	-1.27623	0.97287	-1.48846	0.128889	1.19688	0.417681	-1.12226	0.670223	-1.29141	1.13561	0.0481913	2.13298	2.16916	0.0731789	2.13298	2.41473	+						26.0662	27.4062	26.4286	23.8217	26.0708	23.6095				2	2	2
Q9CPQ8	ATP synthase subunit g, mitochondrial	Atp5l		0.317538	2.72463	1.44606	0.979356		0.452517	0.352763	1.44606	1.0505	-4.97447	-2.96038	-3.26524	-7.16615	-5.42934	-2.94276	-0.304164	0.878312	0.69933	-1.59091	-0.571224	0.888655	0.480225	0.262	1.52176	1.03063	0.330959	1.52176	1.1055							23.6851	25.6992	25.3943	21.4177	23.1545	25.6411				3	3	3
F8VQJ3;P02468;F6TLW1	Laminin subunit gamma-1	Lamc1	KO_WT	0.0128372	2.69441	1.42997	3.71403	KO_WT	2.13074	0.00740044	1.42997	5.01711	0.613024	0.595181	1.00089	-1.12064	-0.713284	-0.246893	0.701694	0.680532	1.16171	-1.35444	-0.871318	-0.318174	1.82276	0.0242254	1.16423	3.02383	0.0150396	1.16423	4.08476	+	+	+	KO_WT	+	KO_WT	24.6914	24.6736	25.0793	23.2235	23.6308	24.0972				3	3	3
D3Z7P3;D3Z7P4	Glutaminase kidney isoform, mitochondrial	Gls	KO_WT	0.259554	2.60507	1.38132	1.11059	KO_WT	0.53211	0.29369	1.38132	1.20769	2.18528	0.642229	-1.54614	-0.289921	-1.56588	-1.00679	1.67308	0.618839	-0.876301	-0.0180261	-0.889791	-0.507805	1.49953	0.0237047	3.70647	2.98001	0.0316573	3.70647	3.24055	+	+					27.5432	26.0001	23.8118	22.7428	21.4669	22.026				8	8	8
Q3TBW2	39S ribosomal protein L10, mitochondrial	Mrpl10		0.0263099	2.4952	1.31915	2.67324		1.54517	0.0284988	1.31915	3.35264	5.1712	4.3829	3.86643	2.95034	3.2947	3.21803	1.61324	0.676276	0.0623985	-1.02647	-0.617157	-0.708295	1.16182	0.0629922	0.972145	1.97003	0.0688938	0.972145	2.47072			+	KO_WT	+	KO_WT	26.7061	25.9178	25.4013	24.8322	25.1766	25.0999				5	5	5
Q9D338	39S ribosomal protein L19, mitochondrial	Mrpl19		0.0773667	2.38398	1.25337	1.97214		1.10049	0.0793441	1.25337	2.34039	4.83069	4.07149	4.58966	3.90396	3.53287	2.29488	1.0632	0.222471	0.796292	0.0369517	-0.373987	-1.74493	1.00786	0.0883916	1.15032	1.80999	0.0982061	1.15032	2.14796							28.0568	27.2976	27.8158	27.2332	26.8621	25.6241				7	7	7
J3QMG3;Q60931	Voltage-dependent anion-selective channel protein 3	Vdac3		0.180373	2.36483	1.24174	1.40924		0.727882	0.187119	1.24174	1.58964	2.6939	2.38944	1.08474	-0.0944862	1.9618	0.575552	1.15157	0.873035	-0.320586	-1.39941	0.481803	-0.786416	0.989792	0.0759424	1.64897	1.8714	0.102378	1.64897	2.11097							29.4986	29.1941	27.8894	26.303	28.3593	26.973				6	6	6
Q3UQ84;E9Q7H6;Q922A3	Threonine--tRNA ligase, mitochondrial	Tars2		0.0256923	2.353	1.2345	3.04548		1.80778	0.0155674	1.2345	4.04284	6.08838	5.80476	5.84382	4.13975	5.14423	4.74948	1.05161	0.675645	0.727414	-1.53148	-0.199957	-0.723228	0.0594692	0.931898	0.0524216	0.129323	0.872029	0.0524216	0.171674			+	KO_WT	+	KO_WT	26.6772	26.3936	26.4326	25.9107	26.9151	26.5204				7	7	7
Q3UZG4;P31230	Aminoacyl tRNA synthase complex-interacting multifunctional protein 1;Endothelial monocyte-activating polypeptide 2	Aimp1		0.0138824	2.29687	1.19967	5.55648		3.30824	0.000491766	1.19967	10.3505	7.47526	7.28187	7.4518	6.17412	6.38679	6.049	1.0043	0.715335	0.96924	-0.939894	-0.62212	-1.12686	0.839889	0.284594	0.209765	0.971562	0.144581	0.209765	1.8098			+	KO_WT	+	KO_WT	27.1841	26.9908	27.1607	26.8729	27.0856	26.7478				4	4	4
Q9D6S7	Ribosome-recycling factor, mitochondrial	Mrrf		0.314865	2.23738	1.16181	0.995045		0.471515	0.337664	1.16181	1.08825	-2.12102	-2.19232	-2.44388	-5.51639	-2.08712	-2.63915	0.534989	0.481439	0.292496	-2.01521	0.560452	0.145836	0.684117	0.154691	1.60593	1.37542	0.206958	1.60593	1.50425							26.5614	26.4901	26.2385	22.7219	26.1511	25.5991				5	5	5
D3YVZ9;P58059	28S ribosomal protein S21, mitochondrial	Mrps21	KO_WT	0.0125882	2.15995	1.111	4.17728	KO_WT	2.58666	0.00259023	1.111	6.69429	4.0685	3.9824	3.85169	2.68361	2.72327	3.16274	1.03365	0.898085	0.692273	-1.14696	-1.08451	-0.392534	3.42273	0.021037	1.83831	6.91192	0.000377811	1.83831	11.0767	+	+	+	KO_WT	+	KO_WT	27.7734	27.6873	27.5565	25.6611	25.7008	26.1403				1	1	1
A0A0N4SUH8;Q9QZ23	NFU1 iron-sulfur cluster scaffold homolog, mitochondrial	Nfu1	KO_WT	0.193963	2.14468	1.10076	1.34648	KO_WT	0.699448	0.19978	1.10076	1.53414	0.741352	1.17361	1.2053	0.622414	-1.46398	0.659542	0.254032	0.690395	0.722382	0.133965	-1.97222	0.171445	1.56888	0.0243586	2.44795	2.99439	0.0269848	2.44795	3.41172	+	+					28.6337	29.066	29.0977	27.1676	25.0812	27.2047				4	4	4
A0A0G2JGJ1;Q8BVI4;D3Z1A1;D3YWR7;A0A0G2JGY0	Dihydropteridine reductase	Qdpr		0.0229677	2.13315	1.09299	2.83965		1.73243	0.018517	1.09299	3.83637	7.51655	6.80687	7.2232	5.6976	6.32123	6.24883	1.30471	0.253522	0.870194	-1.38955	-0.465818	-0.573054	0.419435	0.458658	-0.280435	-0.728589	0.380684	-0.280435	-0.984323			+	KO_WT	+	KO_WT	28.2737	27.5641	27.9804	27.8282	28.4518	28.3794				5	5	5
E9PUM3;Q9WUB3	Alpha-1,4 glucan phosphorylase;Glycogen phosphorylase, muscle form	Pygm		0.0215652	2.11667	1.0818	3.4032		2.11477	0.00767772	1.0818	4.96519	7.76686	7.40923	7.86987	6.92031	6.52441	6.35585	0.979626	0.41976	1.14089	-0.345627	-0.965387	-1.22926	0.438703	0.480721	-0.222875	-0.701137	0.364164	-0.222875	-1.02294			+	KO_WT	+	KO_WT	28.5722	28.2146	28.6753	29.0304	28.6345	28.4659				13	13	10
Q99KK9;G5E823	Probable histidine--tRNA ligase, mitochondrial	Hars2	KO_WT	0.0220444	2.11518	1.08078	3.47602	KO_WT	2.16323	0.00686704	1.08078	5.124	8.50521	8.71714	8.4184	7.56065	7.09771	7.74006	0.784751	1.11826	0.64815	-0.701662	-1.43017	-0.419334	3.56414	0.01925	2.53964	8.16801	0.000272813	2.53964	12.0405	+	+	+	KO_WT	+	KO_WT	29.6619	29.8738	29.5751	27.2584	26.7955	27.4379				15	15	15
Q9Z1P6	NADH dehydrogenase [ubiquinone] 1 alpha subcomplex subunit 7	Ndufa7		0.265957	2.06679	1.04739	1.09988		0.54295	0.286451	1.04739	1.22893	-6.57104	-9.13241	-9.02354	-9.56235	-9.31318	-8.99363	2.0031	-0.334356	-0.234998	-0.726712	-0.499324	-0.207709	0.036161	0.946021	0.0910021	0.0955625	0.920108	0.0910021	0.106775							23.0546	20.4933	20.6021	21.0197	21.2689	21.5884				2	2	2
E9PUY1;O35680	28S ribosomal protein S12, mitochondrial	Mrps12	KO_WT	0.0245455	2.06322	1.0449	2.74606	KO_WT	1.69068	0.0203852	1.0449	3.72501	-0.0256424	-0.768263	-0.810547	-1.74672	-1.63851	-1.35392	1.58812	0.444903	0.379809	-1.06137	-0.894779	-0.456684	2.08743	0.0228462	1.36813	3.59552	0.00817651	1.36813	4.8773	+	+	+	KO_WT	+	KO_WT	24.2733	23.5306	23.4884	22.229	22.3372	22.6218				1	1	1
Q9JI39	ATP-binding cassette sub-family B member 10, mitochondrial	Abcb10		0.520093	2.01581	1.01136	0.685357		0.298425	0.503009	1.01136	0.735178	4.14792	3.85357	4.01594	4.46324	0.250679	4.26945	0.403467	0.220135	0.321268	0.599859	-2.02389	0.479159	0.547927	0.211058	1.704	1.15474	0.283187	1.704	1.23868							27.8425	27.5482	27.7106	27.4652	23.2527	27.2714				4	4	4
A0A140LHT6;E9QPQ8;A0A140LI38;A0A140LHD4;Q8JZS9	39S ribosomal protein L48, mitochondrial	Mrpl48		0.298712	1.99912	0.999367	1.02884		0.501197	0.315357	0.999367	1.14691	0.923796	-0.593266	0.219101	-2.31624	-0.183355	0.0511284	1.12718	-0.251554	0.486739	-1.81742	0.12098	0.334082	0.964339	0.0793239	1.79424	1.84716	0.108558	1.79424	2.05915							25.8839	24.3669	25.1792	21.849	23.9819	24.2164				2	2	2
Q80X85	28S ribosomal protein S7, mitochondrial	Mrps7	KO_WT	0.118548	1.95801	0.969386	1.68961	KO_WT	0.957991	0.110156	0.969386	2.04627	3.42374	2.76504	3.35124	3.04737	1.65922	1.92526	0.981121	0.0939168	0.883468	0.47419	-1.39551	-1.03718	1.69187	0.0232701	1.76615	3.07835	0.0203296	1.76615	3.72815	+	+					28.7417	28.083	28.6692	27.5686	26.1804	26.4464				9	9	9
Q8K0Z7	Translational activator of cytochrome c oxidase 1	Taco1	KO_WT	0.0141538	1.93045	0.94894	3.83258	KO_WT	2.52147	0.00300977	0.94894	6.4292	-1.68563	-1.48344	-1.57304	-2.29609	-2.52732	-2.76551	0.678904	1.05035	0.885749	-0.442608	-0.867406	-1.30499	2.59878	0.019956	0.995493	4.02059	0.00251892	0.995493	6.7446	+	+	+	KO_WT	+	KO_WT	25.9613	26.1635	26.0739	25.3043	25.0731	24.8349				1	1	1
Q9CRA7	ATP synthase subunit s, mitochondrial	Atp5s		0.014087	1.90026	0.926198	4.96473		3.36436	0.000432159	0.926198	10.7006	5.36443	5.23024	5.16288	4.44129	4.22374	4.31392	1.11419	0.854164	0.723642	-0.674556	-1.0961	-0.921344	1.18879	0.206299	-0.218883	-1.17329	0.0647463	-0.218883	-2.52881			+	KO_WT	+	KO_WT	26.2138	26.0796	26.0123	26.4358	26.2182	26.3084				3	3	3
G5E895;D3Z494		Akr1b10	KO_WT	0.013375	1.89604	0.92299	4.22562	KO_WT	2.83505	0.001462	0.92299	7.79373	4.29557	4.43283	4.38696	3.31211	3.3649	3.66939	0.738182	1.00119	0.913294	-1.14612	-1.04497	-0.461572	2.93246	0.0216533	-0.979036	-4.48221	0.00116827	-0.979036	-8.26698	+	+	+	KO_WT	+	KO_WT	29.3765	29.5137	29.4679	30.295	30.3478	30.6523				9	9	7
P62075;A0A1W2P756	Mitochondrial import inner membrane translocase subunit Tim13	Timm13		0.0245517	1.89459	0.921888	2.92043		1.8893	0.0129032	0.921888	4.27457	2.60743	2.33422	1.88012	1.29434	1.42638	1.33538	1.42509	0.935002	0.120437	-0.930337	-0.69348	-0.856709	0.77426	0.214336	0.362419	1.1481	0.168167	0.362419	1.68045			+	KO_WT	+	KO_WT	29.0048	28.7316	28.2775	28.2512	28.3832	28.2922				4	4	4
P70349	Histidine triad nucleotide-binding protein 1	Hint1		0.324532	1.89365	0.921168	0.965636		0.466709	0.341422	0.921168	1.07871	3.16861	3.26207	3.25168	3.33619	2.97012	0.612543	0.377985	0.465919	0.456146	0.535656	0.191233	-2.02694	0.304178	0.509351	0.638203	0.669012	0.496389	0.638203	0.747355							28.9097	29.0031	28.9928	29.3602	28.9942	26.6366				3	3	3
Q9D8S4	Oligoribonuclease, mitochondrial	Rexo2	KO_WT	0.0645818	1.87386	0.906017	2.10177	KO_WT	1.28327	0.052087	0.906017	2.73661	4.53277	3.94675	4.14702	2.83011	3.26991	3.80847	1.26403	0.310604	0.636436	-1.50611	-0.790577	0.0856219	1.74871	0.0238649	1.28468	2.9802	0.0178358	1.28468	3.88036	+	+					29.6231	29.0371	29.2374	27.5418	27.9816	28.5201				5	5	5
Q6GT24;O08709;D3Z0Y2	Peroxiredoxin-6	Prdx6		0.275458	1.85889	0.89444	1.07676		0.540498	0.288073	0.89444	1.22413	1.58231	2.45997	0.672089	1.34456	1.02751	-0.341024	0.488119	1.42336	-0.481807	0.23478	-0.103071	-1.56138	0.254426	0.595521	-0.468069	-0.563481	0.55664	-0.468069	-0.640599							22.8555	23.7331	21.9453	23.9802	23.6632	22.2947				3	3	3
Q9D1B9	39S ribosomal protein L28, mitochondrial	Mrpl28	KO_WT	0.0431739	1.85682	0.892833	2.37932	KO_WT	1.50084	0.031562	0.892833	3.24374	-4.60129	-4.06985	-4.28585	-5.34829	-4.76692	-5.52028	0.285673	1.21071	0.83474	-1.01456	-0.00262665	-1.31394	2.24091	0.0187216	1.48271	3.95129	0.0057424	1.48271	5.38683	+	+	+	KO_WT	+	KO_WT	22.0292	22.5606	22.3446	20.6923	21.2737	20.5203				1	1	1
Q8CBY0	Glutamyl-tRNA(Gln) amidotransferase subunit C, mitochondrial	Gatc	KO_WT	0.197189	1.85365	0.890367	1.31826	KO_WT	0.706229	0.196685	0.890367	1.54737	-1.89329	-1.5055	-1.45851	-1.42424	-2.82174	-3.28242	0.214559	0.701148	0.760107	0.803112	-0.950438	-1.52849	1.70598	0.0229457	2.16673	3.20803	0.01968	2.16673	3.76556	+	+					23.5116	23.8994	23.9464	22.7043	21.3068	20.8461				1	1	1
Q8R104;A0A1B0GRY5;D3YVQ5	NAD-dependent protein deacetylase sirtuin-3	Sirt3		0.0145263	1.78115	0.832809	3.84051		2.68849	0.00204885	0.832809	7.12726	4.89002	4.57985	4.83952	4.05111	3.8208	3.93904	1.13268	0.477991	1.02609	-0.638038	-1.12415	-0.874581	0.877437	0.268495	-0.220189	-1.0154	0.132606	-0.220189	-1.8844			+	KO_WT	+	KO_WT	28.7048	28.3946	28.6543	28.9189	28.6886	28.8068				8	8	8
G3UWY0;Q8C3X4	Translation factor Guf1, mitochondrial	Guf1	KO_WT	0.0303014	1.77217	0.825519	2.6249	KO_WT	1.73699	0.0183236	0.825519	3.84866	3.44142	2.98891	3.26785	2.07291	2.52861	2.6201	1.21958	0.331539	0.878961	-1.46607	-0.571774	-0.392236	1.50341	0.0453153	0.69711	2.2166	0.0313756	0.69711	3.25	+	+	+	KO_WT	+	KO_WT	24.0777	23.6252	23.9042	22.8376	23.2933	23.3848				1	1	1
Q8C7H1;A0A1B0GSL6	Methylmalonic aciduria type A homolog, mitochondrial	Mmaa		0.258598	1.73264	0.792972	1.12675		0.586148	0.25933	0.792972	1.31337	3.29513	3.17944	3.1957	3.17131	1.23659	2.88345	0.59171	0.445497	0.466044	0.435225	-2.0099	0.0714236	0.927035	0.101172	1.19772	1.70186	0.118295	1.19772	1.98374							27.2675	27.1518	27.1681	26.7389	24.8042	26.4511				5	5	5
Q99JB2;A2AG39;F6WI02;A2AG41	Stomatin-like protein 2, mitochondrial	Stoml2	KO_WT	0.195394	1.69912	0.76479	1.33041	KO_WT	0.738597	0.182559	0.76479	1.61059	3.27531	3.29586	3.62593	3.01338	3.17264	1.71671	0.387313	0.418077	0.912283	-0.00488495	0.233582	-1.94637	2.06463	0.0191158	2.28162	3.96906	0.00861726	2.28162	4.80491	+	+					30.2644	30.2849	30.615	28.4856	28.6449	27.189				16	16	16
P26883;F6X9I3	Peptidyl-prolyl cis-trans isomerase FKBP1A;Peptidyl-prolyl cis-trans isomerase	Fkbp1a		0.626365	1.6932	0.759748	0.545665		0.230479	0.588195	0.759748	0.587888	5.32507	5.30249	5.04353	1.88573	5.73003	5.77608	0.326144	0.310842	0.135339	-2.0047	0.600585	0.631792	0.967839	0.0698824	2.67029	1.91785	0.107686	2.67029	2.06625							27.7884	27.7659	27.5069	22.4385	26.2828	26.3289				3	3	3
Q924T2	28S ribosomal protein S2, mitochondrial	Mrps2	KO_WT	0.01712	1.66974	0.739625	4.58735	KO_WT	3.56958	0.000269411	0.739625	12.0792	7.51769	7.59796	7.62707	6.89327	6.73776	6.89282	0.746646	0.942145	1.01304	-0.773995	-1.15273	-0.775105	3.98226	0.0197447	0.941983	5.84243	0.00010417	0.941983	15.384	+	+	+	KO_WT	+	KO_WT	30.6012	30.6814	30.7105	29.7744	29.6189	29.7739				6	6	6
P08752;A0A0A6YWA9	Guanine nucleotide-binding protein G(i) subunit alpha-2	Gnai2		0.0610467	1.64741	0.720198	2.13301		1.41163	0.0387587	0.720198	3.03057	3.42875	3.12774	3.902	2.8252	2.85656	2.61613	0.640432	0.00355069	1.64175	-0.636567	-0.570229	-1.07894	0.745994	0.217604	-0.386185	-1.14376	0.179476	-0.386185	-1.62506					+	KO_WT	25.9663	25.6653	26.4396	26.4692	26.5005	26.2601				3	2	2
Q9CPX8	Cytochrome b-c1 complex subunit 10	Uqcr11		0.244094	1.64354	0.716803	1.17837		0.635833	0.231296	0.716803	1.4102	-2.06991	-2.57429	-2.58959	-2.65565	-2.64297	-4.08557	1.02707	0.286759	0.264307	0.167337	0.185959	-1.93144	0.337634	0.496795	0.415489	0.683034	0.459585	0.415489	0.81741							23.9679	23.4635	23.4482	23.6835	23.6961	22.2535				1	1	1
P11531;A2A9Z1;A2A9Z2	Dystrophin	Dmd		0.0256471	1.64282	0.716171	2.70614		1.91508	0.0121596	0.716171	4.34974	6.63639	6.27371	6.52035	5.54983	5.74906	5.98305	1.199	0.358964	0.93023	-1.31769	-0.856241	-0.314265	0.783815	0.256017	0.27977	1.05714	0.164507	0.27977	1.69921			+	KO_WT	+	KO_WT	29.3395	28.9768	29.2235	28.6894	28.8886	29.1226				5	5	5
A0A1Y7VK19;Q9DCB8	Iron-sulfur cluster assembly 2 homolog, mitochondrial	Isca2	KO_WT	0.035814	1.63065	0.705449	2.46533	KO_WT	1.71504	0.0192734	0.705449	3.78973	5.15657	4.95117	4.69963	4.1576	4.48491	4.04852	1.31267	0.842547	0.266802	-0.973841	-0.224673	-1.22351	1.93653	0.0230675	0.821469	2.87079	0.0115736	0.821469	4.413	+	+	+	KO_WT	+	KO_WT	31.8068	31.6014	31.3498	30.6918	31.0191	30.5827				7	7	7
G3X9M0;Q9ER88;A0A0R4J1B9;G3UWZ6;G3UWJ4;G3UZC0;G3UWM7	28S ribosomal protein S29, mitochondrial	Dap3	KO_WT	0.0353659	1.6241	0.699638	2.49276	KO_WT	1.74581	0.0179553	0.699638	3.8725	7.96228	7.39986	7.7794	6.98321	7.15177	6.90764	1.3871	0.0830812	0.963076	-0.882959	-0.492125	-1.05817	2.42748	0.0183434	1.09536	3.90269	0.00373696	1.09536	6.06283	+	+	+	KO_WT	+	KO_WT	30.2064	29.644	30.0235	28.8316	29.0002	28.7561				17	17	17
A2A848;Q9R0H0	Peroxisomal acyl-coenzyme A oxidase 1	Acox1		0.0354023	1.61336	0.690067	2.46252		1.72964	0.0186362	0.690067	3.82886	8.43831	7.97318	8.45066	7.63806	7.42823	7.72567	1.16308	0.0722881	1.19204	-0.713593	-1.20567	-0.508143	0.00536538	0.995274	-0.00295067	-0.0105295	0.987722	-0.00295067	-0.0163719			+	KO_WT	+	KO_WT	28.6213	28.1561	28.6336	28.514	28.3042	28.6017				7	7	7
Q8BLF1;Q8BYQ0	Neutral cholesterol ester hydrolase 1	Nceh1		0.670419	1.60701	0.684379	0.462009		0.189591	0.646262	0.684379	0.495457	2.95158	-1.29181	1.94168	1.55559	0.0030632	-0.0103455	1.34281	-1.37925	0.694972	0.447306	-0.548616	-0.557217	0.757506	0.127671	2.27584	1.53637	0.174781	2.27584	1.6476							25.3428	21.0994	24.3329	22.3554	20.8029	20.7894				2	2	2
P0DN34		Ndufb1		0.312148	1.6045	0.682121	1.00567		0.517794	0.303533	0.682121	1.17958	0.504444	0.80422	0.734179	1.132	-0.692514	-0.443003	0.223753	0.631368	0.53613	1.07706	-1.40379	-1.06452	0.530671	0.26396	-0.696743	-1.02723	0.294666	-0.696743	-1.20486							28.3921	28.6919	28.6219	30.3986	28.5741	28.8236				1	1	1
P62259;D6REF3	14-3-3 protein epsilon	Ywhae		0.460032	1.58336	0.662993	0.753581		0.353498	0.4431	0.662993	0.850221	2.21133	3.335	3.63686	3.23354	1.1222	2.83847	-0.558323	0.652261	0.97748	0.542959	-1.7317	0.117325	0.0957991	0.860809	0.208878	0.237418	0.802049	0.208878	0.267865							23.8386	24.9623	25.2642	25.315	23.2036	24.9199				3	2	2
Q8JZU0	Nucleoside diphosphate-linked moiety X motif 13	Nudt13		0.181818	1.55641	0.638225	1.38744		0.821199	0.150939	0.638225	1.77284	1.85483	1.24745	1.47847	0.295025	1.01093	1.36012	1.22778	0.0752341	0.513598	-1.73206	-0.373586	0.289034	0.134705	0.821957	-0.131541	-0.285958	0.733322	-0.131541	-0.36539							22.6834	22.076	22.3071	21.8934	22.6093	22.9585				1	1	1
Q9WVA4	Transgelin-2	Tagln2		0.637555	1.53601	0.619184	0.527304		0.225314	0.595232	0.619184	0.57639	-0.0426559	2.25631	3.55427	1.70933	1.24367	0.957373	-1.35196	0.52525	1.5851	0.078616	-0.301615	-0.535389	0.237637	0.605808	0.648571	0.55233	0.578579	0.648571	0.603745							21.9262	24.2252	25.5231	23.6488	23.1832	22.8969				1	1	1
B7ZCA9;Q5SSK3	Transcription elongation factor, mitochondrial	Tefm		0.430467	1.53024	0.613756	0.794954		0.384279	0.412782	0.613756	0.913239	2.38133	2.29066	2.27589	2.43816	2.30661	0.361841	0.459952	0.347911	0.329664	0.53016	0.367628	-2.03531	0.526003	0.259498	0.803589	1.04083	0.29785	0.803589	1.1957							24.6339	24.5433	24.5285	24.5009	24.3694	22.4246				1	1	1
Q3UER8;Q8VCM7	Fibrinogen gamma chain	Fgg	KO_WT	0.442231	1.52405	0.607909	0.78042	KO_WT	0.375509	0.421202	0.607909	0.895365	5.52061	7.08056	5.49757	4.87681	6.27722	5.12098	-0.25568	1.65865	-0.283955	-1.04573	0.672815	-0.746093	1.54003	0.0236645	-2.26763	-2.91114	0.0288382	-2.26763	-3.33991	+	+					27.0751	28.6351	27.0521	29.3068	30.7073	29.551				12	12	12
D5MCW4;Q9CQ89	Protein CutA	Cuta		0.198564	1.51935	0.603456	1.32171		0.780339	0.165829	0.603456	1.69238	4.09762	4.96031	4.80063	4.19172	4.31246	3.54401	-0.430286	1.25569	0.943625	-0.246378	-0.010418	-1.51223	0.10639	0.864311	0.105162	0.230329	0.782726	0.105162	0.294924							25.924	26.7867	26.627	26.5164	26.6371	25.8687				3	3	3
P85094	Isochorismatase domain-containing protein 2A, mitochondrial	Isoc2a	KO_WT	0.144	1.51701	0.601235	1.61225	KO_WT	1.0346	0.0923429	0.601235	2.203	8.35135	8.37819	8.26448	8.27148	7.46947	7.44936	0.720867	0.781234	0.525559	0.541301	-1.26187	-1.30709	1.65518	0.0284494	-0.991212	-2.658	0.022122	-0.991212	-3.63193	+	+					30.9805	31.0073	30.8936	32.493	31.691	31.6709				9	9	9
Z4YN97;A0A0A6YXW8;Q9R0Y5	Adenylate kinase isoenzyme 1	Ak1		0.458642	1.50668	0.591377	0.756931		0.362159	0.434351	0.591377	0.868035	-0.709198	-1.82767	-1.16028	-3.01164	-1.09753	-1.36211	1.00652	-0.368254	0.452072	-1.82353	0.529204	0.203987	0.0608514	0.91417	0.119523	0.152984	0.869258	0.119523	0.175439							23.8497	22.7312	23.3986	22.0191	23.9332	23.6686				1	1	1
P03930	ATP synthase protein 8	Mtatp8		0.432	1.4882	0.573565	0.792568		0.38743	0.409798	0.573565	0.919648	2.43717	1.4795	2.24379	1.91034	0.386343	2.14309	0.891605	-0.381934	0.634448	0.191007	-1.83566	0.500529	0.246424	0.620719	0.388609	0.536991	0.566991	0.388609	0.623092							29.6112	28.6535	29.4178	29.2693	27.7453	29.502				3	3	3
Q8VDK1;D3Z2Y2;D3Z3I3;D3YY53	Nitrilase homolog 1	Nit1		0.122658	1.48279	0.568315	1.67982		1.12145	0.0756041	0.568315	2.38467	6.33214	5.9094	6.00592	5.85738	5.16099	5.52414	1.31395	0.273386	0.510983	0.145362	-1.56877	-0.674914	0.668837	0.259951	-0.351397	-1.03865	0.214369	-0.351397	-1.47448							26.2851	25.8623	25.9588	26.73	26.0336	26.3968				3	3	3
Q9DCW5;P43024	Cytochrome c oxidase subunit 6A, mitochondrial;Cytochrome c oxidase subunit 6A1, mitochondrial	Cox6a1		0.820705	1.47326	0.559012	0.268739		0.101434	0.791711	0.559012	0.282311	-4.10451	-4.21008	-9.14751	-6.76377	-8.0176	-4.35777	0.911016	0.862825	-1.39106	-0.302909	-0.87527	0.795404	0.161379	0.717158	0.850602	0.408917	0.689638	0.850602	0.429568							26.54	26.4344	21.497	23.5892	22.3353	25.9952				2	2	2
D3YXN6;P63101;D3YXF4	14-3-3 protein zeta/delta	Ywhaz		0.111472	1.46363	0.54955	1.76341		1.21995	0.0602628	0.54955	2.59661	4.67786	4.25797	4.53153	4.05859	3.60019	4.15993	1.21998	0.114834	0.834827	-0.40994	-1.61647	-0.143228	0.257632	0.695397	-0.137056	-0.439787	0.552545	-0.137056	-0.647585							25.6857	25.2659	25.5394	25.7531	25.2947	25.8544				3	2	2
P11152	Lipoprotein lipase	Lpl		0.104782	1.43527	0.521326	1.83237		1.32273	0.047563	0.521326	2.82547	5.27343	4.94728	4.94976	4.82484	4.45529	4.32637	1.36425	0.431979	0.439061	0.0819658	-0.974382	-1.34287	0.111747	0.885637	-0.0569134	-0.20004	0.77313	-0.0569134	-0.308458					+	KO_WT	28.1554	27.8292	27.8317	28.285	27.9155	27.7866				9	9	9
Q9D172	ES1 protein homolog, mitochondrial	D10Jhu81e		0.179296	1.43366	0.519706	1.42651		0.918314	0.120694	0.519706	1.9662	1.97646	1.87851	1.77596	1.79197	1.38038	0.899458	0.88498	0.643756	0.391182	0.430618	-0.583058	-1.76748	0.00938962	0.98873	0.00753911	0.0206936	0.978612	0.00753911	0.0285226							33.2716	33.1736	33.0711	33.5992	33.1876	32.7067				20	20	20
Q9CQZ5	NADH dehydrogenase [ubiquinone] 1 alpha subcomplex subunit 6	Ndufa6		0.112795	1.43188	0.517906	1.75384		1.24511	0.0568709	0.517906	2.65187	-0.758018	-1.36583	-0.919336	-1.41531	-1.66169	-1.5199	1.4504	-0.260285	0.99637	-0.399559	-1.09299	-0.69394	1.02346	0.146141	-0.425758	-1.44179	0.0947407	-0.425758	-2.18004							29.1777	28.5699	29.0163	29.464	29.2177	29.3594				7	7	7
Q60597;Z4YJV4	2-oxoglutarate dehydrogenase, mitochondrial	Ogdh		0.0272653	1.42908	0.515083	3.14647		2.89578	0.00127122	0.515083	8.08581	13.2946	13.1843	13.2081	12.8023	12.7241	12.6154	1.11193	0.732313	0.814258	-0.582241	-0.851176	-1.22508	0.184799	0.887205	0.0308571	0.188495	0.653433	0.0308571	0.484397			+	KO_WT	+	KO_WT	37.0671	36.9568	36.9806	37.0589	36.9808	36.8721				84	84	73
Q9CPQ1	Cytochrome c oxidase subunit 6C	Cox6c		0.0424583	1.42065	0.506552	2.36656		1.94617	0.0113196	0.506552	4.44164	0.00971031	-0.149769	-0.145624	-0.773224	-0.609394	-0.422722	1.17725	0.653131	0.666752	-1.39582	-0.857402	-0.243914	0.865303	0.278833	0.212153	0.991155	0.136363	0.212153	1.86024			+	KO_WT	+	KO_WT	31.298	31.1385	31.1427	30.8095	30.9733	31.16				6	6	6
Q91VT4;D3Z6C4	Carbonyl reductase family member 4	Cbr4	KO_WT	0.159538	1.41336	0.499128	1.51006	KO_WT	1.0162	0.0963378	0.499128	2.16509	7.42328	6.91389	7.0325	6.79196	6.79951	6.28082	1.47679	0.108084	0.4268	-0.219514	-0.19924	-1.59292	1.98299	0.0232121	-1.04946	-3.17504	0.0103995	-1.04946	-4.55229	+	+					30.9468	30.4374	30.556	31.864	31.8716	31.3529				11	11	11
Q60675	Laminin subunit alpha-2	Lama2		0.380082	1.41071	0.496426	0.867021		0.452512	0.352767	0.496426	1.05049	1.45895	1.57823	1.69488	1.77281	1.27997	0.190001	0.221992	0.425992	0.625483	0.758759	-0.0840893	-1.94814	0.248883	0.635437	0.297	0.518717	0.563789	0.297	0.628483							24.4268	24.5461	24.6628	24.9401	24.4473	23.3573				5	5	5
A0A087WSI8;A0A0R4J0I6;Q80XL6	Acyl-CoA dehydrogenase family member 11	Acad11		0.330464	1.37878	0.463395	0.949075		0.524891	0.298613	0.463395	1.19352	5.2123	4.9857	5.09348	5.17675	4.82946	3.89508	0.700264	0.242756	0.460377	0.628486	-0.0726796	-1.9592	0.631904	0.22959	-0.544551	-1.11529	0.233398	-0.544551	-1.40254							26.0148	25.7882	25.896	26.9872	26.6399	25.7055				2	2	2
P14094	Sodium/potassium-transporting ATPase subunit beta-1	Atp1b1		0.15519	1.37816	0.462742	1.56469		1.11171	0.0773197	0.462742	2.36406	4.06923	3.67409	3.91916	3.71127	3.39806	3.16492	1.24434	0.0541297	0.792306	0.166116	-0.777332	-1.47956	0.0654749	0.933883	-0.0367928	-0.124409	0.860053	-0.0367928	-0.187967							29.4102	29.015	29.2601	29.5517	29.2385	29.0054				9	9	9
Q99LX0;A2A813;A2A815	Protein deglycase DJ-1	Park7		0.109343	1.36992	0.454087	1.8003		1.39125	0.0406209	0.454087	2.98293	3.44245	3.73701	3.76286	3.13015	3.41161	3.03829	0.0736447	1.05733	1.14367	-0.969281	-0.0293332	-1.27604	0.245456	0.743854	0.0945288	0.374775	0.568256	0.0945288	0.620967					+	KO_WT	29.7696	30.0642	30.0901	29.8169	30.0984	29.725				12	12	12
A3KGU5;A3KGU7;E9Q447;A3KGU9;P16546	Spectrin alpha chain, non-erythrocytic 1	Sptan1		0.202826	1.36975	0.453918	1.27621		0.822472	0.150497	0.453918	1.77535	0.0505066	-0.676092	0.113991	-0.571302	-0.686983	-0.615063	1.19622	-0.74391	1.36574	-0.464105	-0.772991	-0.580952	0.471935	0.413723	0.278453	0.782881	0.337338	0.278453	1.08908							23.403	22.6764	23.4665	22.9567	22.841	22.9129				1	1	1
D3YVJ8;A0A0R4J1N8;Q8CEE7	Retinol dehydrogenase 13	Rdh13		0.242222	1.36584	0.449792	1.18572		0.7384	0.182642	0.449792	1.6102	4.73657	4.43658	4.16838	4.18068	4.26365	3.54783	1.30913	0.545497	-0.137208	-0.105907	0.105303	-1.71682	0.609332	0.275402	0.379502	1.00043	0.245849	0.379502	1.35857							26.4907	26.1907	25.9225	26.0051	26.0881	25.3723				3	3	3
Q6P3A8	2-oxoisovalerate dehydrogenase subunit beta, mitochondrial	Bckdhb		0.182291	1.36057	0.444206	1.37808		0.93406	0.116396	0.444206	1.99789	5.09161	5.06316	5.02568	5.05098	4.47101	4.32584	0.73654	0.65391	0.54502	0.618507	-1.06614	-1.48783	0.0565511	0.93946	0.036396	0.112913	0.877908	0.036396	0.163697							28.4481	28.4197	28.3822	28.8153	28.2353	28.0902				7	7	7
H3BLL2;Q811I0;V9GX21;H3BJP9;H3BK16	ATP synthase mitochondrial F1 complex assembly factor 1	Atpaf1	KO_WT	0.217893	1.35946	0.443029	1.23652	KO_WT	0.79198	0.161443	0.443029	1.71526	3.86978	3.57169	3.93242	3.00422	3.24787	3.7927	0.80484	0.00511451	0.972895	-1.51729	-0.86362	0.59806	3.15862	0.0205	2.44562	6.82587	0.000694037	2.44562	9.46862	+	+					29.0649	28.7668	29.1275	26.1967	26.4404	26.9852				9	9	9
P62073	Mitochondrial import inner membrane translocase subunit Tim10	Timm10		0.0809106	1.35714	0.440567	1.95133	KO_WT	1.60495	0.0248342	0.440567	3.50275	3.17637	2.96479	2.81687	2.5995	2.63075	2.40608	1.47782	0.716373	0.184049	-0.598196	-0.485756	-1.29429	1.54809	0.0762166	0.422598	1.87175	0.0283078	0.422598	3.35989		+			+	KO_WT	29.6865	29.4749	29.327	29.1276	29.1588	28.9341				5	5	5
P17742;A0A1L1SST0	Peptidyl-prolyl cis-trans isomerase A;Peptidyl-prolyl cis-trans isomerase A, N-terminally processed	Ppia	KO_WT	0.119054	1.35617	0.439543	1.72669	KO_WT	1.33082	0.046685	0.439543	2.84386	4.99796	4.72152	4.61448	4.49046	4.38564	4.13923	1.49408	0.554858	0.191173	-0.230214	-0.586342	-1.42356	2.5874	0.0198621	1.03513	4.06638	0.00258584	1.03513	6.69734	+	+			+	KO_WT	31.3257	31.0493	30.9422	30.2226	30.1178	29.8714				10	10	10
Q9Z2I9	Succinyl-CoA ligase [ADP-forming] subunit beta, mitochondrial	Sucla2		0.0345238	1.3517	0.434779	2.49003		2.36457	0.00431945	0.434779	5.82753	1.01003	0.828554	0.92421	0.520912	0.38187	0.55567	1.21731	0.496534	0.876461	-0.72537	-1.27762	-0.587318	1.23434	0.226783	0.196081	1.12298	0.0582992	0.196081	2.62815			+	KO_WT	+	KO_WT	31.3133	31.1319	31.2275	31.0629	30.9239	31.0977				17	17	17
Q3UN90;E9PX24	LYR motif-containing protein 9	Lyrm9	KO_WT	0.04836	1.34561	0.428258	2.28523	KO_WT	2.09448	0.00804489	0.428258	4.89985	6.50771	6.5961	6.74815	6.08517	6.2468	6.23521	0.412558	0.761415	1.36155	-1.25522	-0.617294	-0.663014	2.70908	0.0213	0.630847	3.36627	0.00195397	0.630847	7.21773	+	+	+	KO_WT	+	KO_WT	30.1563	30.2447	30.3967	29.5312	29.6928	29.6812				4	4	4
F6QPR1;O35129	Prohibitin-2	Phb2		0.155953	1.34197	0.424356	1.55819		1.15791	0.0695162	0.424356	2.46234	-2.14157	-2.32176	-2.68988	-2.69366	-2.83371	-2.89891	1.51954	0.917778	-0.311565	-0.324197	-0.7919	-1.00965	0.677651	0.2958	0.257069	0.94393	0.210063	0.257069	1.49165							28.3253	28.1451	27.777	27.9405	27.8005	27.7352				7	7	7
P99028	Cytochrome b-c1 complex subunit 6, mitochondrial	Uqcrh		0.0353924	1.34025	0.422503	2.55297	KO_WT	2.52691	0.00297229	0.422503	6.45098	4.70172	4.76508	4.67846	4.23962	4.41263	4.2255	0.816763	1.07829	0.720734	-1.09054	-0.376437	-1.14881	1.49405	0.178766	-0.211367	-1.27718	0.032059	-0.211367	-3.22725		+	+	KO_WT	+	KO_WT	29.8481	29.9114	29.8248	30.0198	30.1928	30.0057				13	13	13
P62874;H3BKR2;H3BLF7	Guanine nucleotide-binding protein G(I)/G(S)/G(T) subunit beta-1	Gnb1		0.118779	1.32578	0.406841	1.70286		1.36784	0.0428707	0.406841	2.92867	6.16875	5.7233	5.81024	5.54736	5.46788	5.46653	1.74698	0.0961912	0.4184	-0.555825	-0.850361	-0.855387	0.118501	0.889146	-0.045201	-0.189192	0.7612	-0.045201	-0.325382					+	KO_WT	29.5693	29.1239	29.2108	29.4	29.3205	29.3192				8	8	5
G3UZ57;G3UZG6;Q9DB73	NADH-cytochrome b5 reductase 1	Cyb5r1	KO_WT	0.15963	1.32293	0.403734	1.50156	KO_WT	1.1243	0.0751102	0.403734	2.39071	8.32364	8.28971	7.80123	7.72299	7.74388	7.73651	1.34339	1.22569	-0.468574	-0.739958	-0.667498	-0.693054	1.95743	0.0235394	0.755768	2.81084	0.0110299	0.755768	4.47527	+	+					27.0499	27.016	26.5275	26.0972	26.1181	26.1107				1	1	1
Q9CQ92	Mitochondrial fission 1 protein	Fis1		0.369526	1.30658	0.385799	0.890277		0.506495	0.311534	0.385799	1.15735	-1.27007	-1.59946	-1.6832	-2.52052	-1.59881	-1.59081	1.04387	0.263141	0.0646511	-1.92	0.264692	0.283648	0.984762	0.113864	0.700263	1.61594	0.103571	0.700263	2.1007							24.7867	24.4573	24.3736	23.2218	24.1435	24.1515				2	2	2
Q9CQN1	Heat shock protein 75 kDa, mitochondrial	Trap1	KO_WT	0.204252	1.29801	0.376301	1.26865	KO_WT	0.892218	0.128169	0.376301	1.9139	1.84591	1.60382	1.57048	1.60044	0.989338	1.30152	1.20981	0.397728	0.285894	0.386396	-1.66352	-0.616314	3.68822	0.022	2.5465	8.5852	0.000205011	2.5465	12.9517	+	+					31.3833	31.1412	31.1079	28.9676	28.3565	28.6687				23	23	23
P11404	Fatty acid-binding protein, heart	Fabp3		0.160822	1.29308	0.370808	1.51766		1.20738	0.0620325	0.370808	2.56918	-5.2238	-4.95532	-4.91601	-5.26626	-5.61385	-5.32745	-0.0259862	1.01715	1.16986	-0.190929	-1.54141	-0.428674	0.778673	0.276031	-0.243788	-0.997784	0.166467	-0.243788	-1.68911							25.0278	25.2963	25.3356	25.6	25.2524	25.5388				2	2	2
G5E814;Q9D8B4	NADH dehydrogenase [ubiquinone] 1 alpha subcomplex subunit 11	Ndufa11	KO_WT	0.174095	1.29119	0.368697	1.46062	KO_WT	1.13756	0.0728511	0.368697	2.41888	7.19506	7.00035	7.00087	6.69141	6.93829	6.46048	1.19824	0.455176	0.457178	-0.723831	0.218353	-1.60512	2.6837	0.020557	-1.08318	-4.29111	0.00207159	-1.08318	-7.10634	+	+					31.3982	31.2035	31.204	32.3464	32.5933	32.1155				10	10	10
P34914;A8JYK8	Bifunctional epoxide hydrolase 2;Cytosolic epoxide hydrolase 2;Lipid-phosphate phosphatase	Ephx2		0.118667	1.28847	0.365653	1.70798	KO_WT	1.4849	0.0327415	0.365653	3.20509	5.99953	5.70102	5.75915	5.32153	5.54871	5.49251	1.53538	0.270872	0.517121	-1.33666	-0.374315	-0.612396	1.74731	0.0508664	-0.442258	-2.0658	0.0178935	-0.442258	-3.87656		+			+	KO_WT	30.6595	30.361	30.4191	30.7894	31.0166	30.9604				25	25	25
Q9WTP6	Adenylate kinase 2, mitochondrial;Adenylate kinase 2, mitochondrial, N-terminally processed	Ak2		0.110582	1.28631	0.363242	1.77685		1.59532	0.0253908	0.363242	3.47832	3.25017	3.03644	3.05025	2.755	2.88166	2.61048	1.39217	0.460886	0.521074	-0.765433	-0.213549	-1.39515	0.902364	0.279079	0.201989	0.988059	0.125209	0.201989	1.9342					+	KO_WT	30.2645	30.0508	30.0646	29.9306	30.0572	29.7861				15	15	15
P53395	Lipoamide acyltransferase component of branched-chain alpha-keto acid dehydrogenase complex, mitochondrial	Dbt		0.105576	1.28027	0.356448	1.83361		1.70992	0.0195021	0.356448	3.77606	10.6672	10.5116	10.6596	10.4123	10.1501	10.2067	1.05308	0.348496	1.01854	-0.100998	-1.28765	-1.03146	0.974393	0.271595	-0.196306	-1.00982	0.106074	-0.196306	-2.07958					+	KO_WT	31.9964	31.8407	31.9888	32.2942	32.032	32.0886				23	23	23
P10493	Nidogen-1	Nid1		0.156281	1.26777	0.342289	1.55707		1.33636	0.0460933	0.342289	2.85647	6.7586	6.48402	6.74092	6.43047	6.36371	6.16249	1.17345	-0.0262852	1.09622	-0.26026	-0.551965	-1.43116	0.814976	0.289541	-0.210966	-0.959682	0.153117	-0.210966	-1.76056					+	KO_WT	27.1069	26.8323	27.0892	27.332	27.2653	27.064				3	3	3
Q61171;D3Z4A4	Peroxiredoxin-2	Prdx2		0.220672	1.2676	0.342094	1.22887		0.894152	0.127599	0.342094	1.91777	5.7709	5.6496	5.77891	5.51559	5.60908	5.04846	0.771308	0.323227	0.800892	-0.171748	0.17357	-1.89725	0.497687	0.458106	-0.203354	-0.730486	0.317916	-0.203354	-1.13999							28.3691	28.2478	28.3771	28.6593	28.7527	28.1921				5	5	5
Q9CWD8	Iron-sulfur protein NUBPL	Nubpl		0.203861	1.26715	0.341588	1.2926		0.974359	0.106082	0.341588	2.07951	3.54329	3.23717	3.5294	2.85308	3.30062	3.13138	1.06887	-0.110377	1.01537	-1.59002	0.134066	-0.517903	1.0302	0.156977	0.360381	1.36372	0.0932835	0.360381	2.19392							28.5594	28.2533	28.5455	27.8504	28.298	28.1287				5	5	5
A0A1W2P7G5;A0A1W2P7J1;E9Q3H6		Coq10a		0.03495	1.2644	0.338458	2.5406		3.28167	0.000522799	0.338458	10.1884	5.34187	5.32833	5.35749	5.02063	4.94205	5.04963	0.89212	0.820428	0.974777	-0.808306	-1.22422	-0.654805	0.753475	0.7161	-0.0544707	-0.408878	0.176411	-0.0544707	-1.6397			+	KO_WT	+	KO_WT	31.3793	31.3657	31.3949	31.451	31.3724	31.48				11	11	10
Q9CXJ4;F6ZFC5	ATP-binding cassette sub-family B member 8, mitochondrial	Abcb8		0.294048	1.24487	0.315999	1.03921		0.706775	0.196438	0.315999	1.54843	1.19211	0.925856	0.936707	0.350424	0.975142	0.781111	1.17389	0.232136	0.270515	-1.80317	0.40646	-0.279827	0.218041	0.742593	0.114307	0.375914	0.605284	0.114307	0.560116							26.7872	26.5209	26.5318	26.1472	26.7719	26.5779				5	5	5
Q8CAK1	Putative transferase CAF17 homolog, mitochondrial	Iba57		0.176124	1.2447	0.315799	1.44323		1.24786	0.0565119	0.315799	2.65793	4.73847	4.63345	4.80646	4.59154	4.42035	4.2191	0.786447	0.301312	1.10054	0.107677	-0.683136	-1.61284	0.694433	0.379636	-0.181115	-0.827712	0.2021	-0.181115	-1.52436							29.2068	29.1018	29.2748	29.5568	29.3856	29.1843				8	8	8
Q544X6;P22315	Ferrochelatase;Ferrochelatase, mitochondrial	Fech		0.145202	1.24325	0.314117	1.624		1.54908	0.0282434	0.314117	3.36234	1.20931	0.941294	1.16084	0.702116	0.839279	0.827694	1.31154	-0.0272816	1.06944	-1.22206	-0.536882	-0.594755	0.398418	0.688881	-0.0879974	-0.45495	0.39956	-0.0879974	-0.941933					+	KO_WT	28.8799	28.6119	28.8314	28.7748	28.912	28.9004				13	13	13
Q9WTR5	Cadherin-13	Cdh13		0.33028	1.24243	0.31316	0.952237		0.614325	0.243039	0.31316	1.3683	0.786333	0.93268	0.369343	0.61939	0.437298	0.0921879	0.812434	1.2942	-0.560276	0.262868	-0.336571	-1.47265	0.70899	0.248042	-0.355375	-1.0806	0.195438	-0.355375	-1.55275							27.8612	28.0075	27.4442	28.3628	28.1807	27.8356				8	8	8
Q9QYG0	Protein NDRG2	Ndrg2		0.172702	1.23955	0.309821	1.46728	KO_WT	1.30587	0.049446	0.309821	2.78734	5.36163	5.18192	5.27352	4.96853	4.78935	5.12972	1.16913	0.308684	0.747265	-0.712986	-1.57087	0.0587731	1.56131	0.0899522	0.377118	1.786	0.0274593	0.377118	3.39279		+			+	KO_WT	27.7974	27.6176	27.7093	27.337	27.1578	27.4982				9	9	9
Q01339	Beta-2-glycoprotein 1	Apoh		0.0784793	1.23695	0.306787	1.96366		2.26077	0.0054857	0.306787	5.45572	2.10642	2.27861	2.13215	1.89817	1.84135	1.85731	0.488472	1.45059	0.63222	-0.675137	-0.992664	-0.903483	1.1159	0.360518	0.133434	0.854073	0.0765779	0.133434	2.37291					+	KO_WT	27.1176	27.2898	27.1434	27.0827	27.0259	27.0419				1	1	1
Q3TLP5;F6YTG0	Enoyl-CoA hydratase domain-containing protein 2, mitochondrial	Echdc2		0.180156	1.23662	0.306404	1.40306		1.21613	0.0607954	0.306404	2.58826	4.74164	4.62062	4.82757	4.62644	4.30319	4.34099	0.777501	0.206862	1.18267	0.234309	-1.28978	-1.11156	1.16381	0.15908	-0.292994	-1.34165	0.0685795	-0.292994	-2.47498							30.5637	30.4426	30.6496	31.0478	30.7246	30.7624				9	9	9
Q8BTE0	Succinate dehydrogenase assembly factor 4, mitochondrial	Sdhaf4	KO_WT	0.526724	1.23158	0.300507	0.671478	KO_WT	0.360531	0.435982	0.300507	0.864692	6.27646	5.82201	5.78712	5.04195	5.96386	5.97825	1.12078	0.0250713	-0.059048	-1.85568	0.367095	0.401783	3.31306	0.0261176	3.6074	8.06068	0.000486343	3.6074	10.3801	+	+					31.4902	31.0358	31.0009	26.9488	27.8707	27.8851				3	3	3
P27773	Protein disulfide-isomerase A3	Pdia3		0.267688	1.23129	0.300166	1.09445	KO_WT	0.795665	0.160079	0.300166	1.72251	5.55736	5.22657	5.09261	5.02707	4.79296	5.15602	1.6483	0.335309	-0.19643	-0.456602	-1.38584	0.0552634	1.32925	0.0879031	0.494949	1.80466	0.0468549	0.494949	2.84027		+					29.6532	29.3224	29.1885	28.9282	28.694	29.0571				8	8	8
Q5SUD5;Q5SUC9	Protein SCO1 homolog, mitochondrial	Sco1		0.243339	1.22808	0.296407	1.18064		0.916341	0.121244	0.296407	1.96223	5.06852	4.76781	4.85311	4.35774	4.74104	4.70144	1.38145	0.084278	0.452219	-1.6847	-0.0312083	-0.202043	0.446126	0.55145	0.156761	0.624405	0.357992	0.156761	1.03776							29.91	29.6093	29.6946	29.3389	29.7222	29.6826				3	3	3
Q9D0G0	28S ribosomal protein S30, mitochondrial	Mrps30		0.270238	1.22712	0.29528	1.08543		0.792537	0.161236	0.29528	1.71636	4.62216	4.20959	4.07417	3.92493	3.99957	4.09558	1.88379	0.2225	-0.322787	-0.923742	-0.623188	-0.236576	1.17831	0.119801	0.431161	1.58493	0.0663269	0.431161	2.50619							29.7723	29.3597	29.2243	28.9392	29.0138	29.1098				7	7	7
Q9CPP6	NADH dehydrogenase [ubiquinone] 1 alpha subcomplex subunit 5	Ndufa5	KO_WT	0.118255	1.21965	0.286467	1.72249	KO_WT	1.90497	0.012446	0.286467	4.32014	-2.61935	-2.50551	-2.45225	-2.74272	-2.79908	-2.89471	0.286769	0.945198	1.25325	-0.426739	-0.752682	-1.30579	3.49065	0.0211268	-0.764557	-4.59719	0.000323107	-0.764557	-11.5301	+	+			+	KO_WT	27.6464	27.7603	27.8135	28.5741	28.5177	28.4221				6	6	6
Q9CZS1	Aldehyde dehydrogenase X, mitochondrial	Aldh1b1		0.423419	1.21948	0.286271	0.80272		0.48529	0.327122	0.286271	1.11552	5.53704	5.56306	4.83586	5.109	5.133	4.83516	1.14383	1.22467	-1.03449	-0.185948	-0.111394	-1.03667	0.0193213	0.973173	0.0148996	0.0417792	0.956486	0.0148996	0.0580593							30.3435	30.3695	29.6423	30.1868	30.2108	29.913				15	13	13
Q3TML0;Q922R8	Protein disulfide-isomerase A6	Pdia6		0.870519	1.21812	0.28466	0.188457		0.0706285	0.849907	0.28466	0.201818	4.58636	3.73606	0.5145	3.12255	3.52334	1.33704	1.14817	0.600631	-1.47385	0.205574	0.463656	-0.944185	0.08909	0.862125	0.353336	0.233923	0.814536	0.353336	0.250508							25.4198	24.5695	21.348	23.8873	24.2881	22.1018				1	1	1
P51881	ADP/ATP translocase 2;ADP/ATP translocase 2, N-terminally processed	Slc25a5		0.181886	1.21703	0.28336	1.38457	KO_WT	1.27024	0.0536732	0.28336	2.70755	4.01013	3.98832	4.00407	3.85408	3.5123	3.78606	0.782428	0.669364	0.751014	-0.026304	-1.79764	-0.378863	1.47738	0.111795	0.33353	1.62972	0.0333134	0.33353	3.18694		+					33.938	33.9162	33.9319	33.7318	33.39	33.6637				33	20	20
Q9D9V3	Ethylmalonyl-CoA decarboxylase	Echdc1		0.314826	1.21645	0.282673	0.985137		0.688157	0.205042	0.282673	1.51212	3.22552	3.20054	3.17126	2.55717	3.18149	3.01064	0.653432	0.556133	0.442066	-1.94996	0.481926	-0.183591	0.413407	0.547446	-0.18174	-0.633377	0.386005	-0.18174	-0.972195							22.7644	22.7394	22.7102	22.5605	23.1848	23.0139				1	1	1
Q8R404	Protein QIL1	Qil1		0.55127	1.20593	0.270151	0.646354		0.353214	0.44339	0.270151	0.849635	-1.40113	-1.06956	-1.2842	-1.25342	-1.18586	-2.12608	-0.0381139	0.838039	0.270868	0.35222	0.530735	-1.95375	0.306984	0.588763	-0.239513	-0.573051	0.493192	-0.239513	-0.753278							26.8553	27.1869	26.9722	27.5127	27.5802	26.64				2	2	2
Q9D6U8	Protein FAM162A	Fam162a		0.329863	1.19987	0.262883	0.951667		0.677661	0.210058	0.262883	1.49167	4.47896	3.95006	4.05029	3.75974	3.95342	3.97749	1.87112	-0.324988	0.0911752	-1.11521	-0.311025	-0.211079	0.203236	0.776535	0.0928179	0.336012	0.626274	0.0928179	0.526674							33.1769	32.648	32.7483	32.6278	32.8215	32.8455				7	7	7
Q9DA03	Complex III assembly factor LYRM7	Lyrm7		0.626731	1.19811	0.260764	0.542259		0.274751	0.531188	0.260764	0.684627	1.67876	1.4493	1.34832	1.28054	1.84296	0.570589	0.718842	0.198533	-0.0304364	-0.184138	1.09118	-1.79398	0.377018	0.472203	0.342204	0.711613	0.419741	0.342204	0.898445							28.5113	28.2818	28.1808	28.0316	28.594	27.3217				3	3	3
E9QN70;P02469	Laminin subunit beta-1	Lamb1		0.41591	1.19743	0.259937	0.813796		0.520398	0.301719	0.259937	1.18469	2.77268	2.04293	2.27888	2.14781	2.01734	2.14953	1.92521	-0.687052	0.157567	-0.311628	-0.778652	-0.305442	0.63208	0.289348	0.307811	0.963679	0.233303	0.307811	1.40289							26.4318	25.702	25.938	25.759	25.6286	25.7608				2	2	2
Q9DCJ5	NADH dehydrogenase [ubiquinone] 1 alpha subcomplex subunit 8	Ndufa8	KO_WT	0.179232	1.197	0.259424	1.42798	KO_WT	1.47302	0.0336499	0.259424	3.17643	3.64381	3.83538	3.8214	3.60185	3.50405	3.41642	0.0396568	1.18055	1.09729	-0.210211	-0.79271	-1.31457	3.47648	0.0227333	-0.933838	-5.14025	0.000333827	-0.933838	-11.4341	+	+			+	KO_WT	34.3188	34.5104	34.4964	35.4701	35.3723	35.2847				10	10	10
Q3U2A8	Valine--tRNA ligase, mitochondrial	Vars2	KO_WT	0.313648	1.19477	0.256737	1.00033	KO_WT	0.753057	0.17658	0.256737	1.63888	4.1606	4.08659	3.87745	3.99953	3.54525	3.80965	1.11521	0.781627	-0.161043	0.389225	-1.65837	-0.46665	2.15274	0.0236148	0.797259	3.10636	0.00703488	0.797259	5.0893	+	+					28.0566	27.9826	27.7734	27.355	26.9007	27.1651				8	8	8
Q921H9	Cytochrome c oxidase assembly factor 7	Coa7		0.734075	1.19139	0.252651	0.388781		0.174089	0.669748	0.252651	0.459487	1.55055	1.00334	1.29131	0.0107708	1.77142	1.30505	0.639364	-0.246057	0.219896	-1.85208	0.996745	0.242129	0.544409	0.258713	0.677305	1.04224	0.28549	0.677305	1.23179							26.0276	25.4804	25.7684	24.0632	25.8238	25.3575				1	1	1
A0A0U1RPT4;O55028;A0A0U1RNL7;A0A0U1RQ50	[3-methyl-2-oxobutanoate dehydrogenase [lipoamide]] kinase, mitochondrial	Bckdk		0.182597	1.1863	0.246474	1.38263		1.46168	0.0345399	0.246474	3.14922	0.950201	0.793903	0.786554	0.537905	0.711555	0.541777	1.43748	0.460143	0.41419	-1.14062	-0.0547792	-1.11641	0.589651	0.585498	0.103326	0.579617	0.257246	0.103326	1.3202					+	KO_WT	25.5819	25.4256	25.4183	25.3128	25.4864	25.3167				5	5	5
P56391;A0A140LIU3	Cytochrome c oxidase subunit 6B1	Cox6b1		0.203534	1.18604	0.24615	1.28853		1.26864	0.0538712	0.24615	2.70399	2.74802	2.75164	2.81108	2.70083	2.42222	2.44925	0.601383	0.62297	0.977429	0.319933	-1.34146	-1.18025	0.397745	0.692457	0.0856222	0.448208	0.40018	0.0856222	0.940569							33.0794	33.083	33.1424	33.1927	32.9141	32.9411				9	9	9
A0A1Y7VN70;Q80Y14	Glutaredoxin-related protein 5, mitochondrial	Glrx5		0.52161	1.18495	0.244823	0.681354		0.39949	0.398575	0.244823	0.944102	1.71717	2.11385	1.93991	2.03442	1.76056	1.24148	-0.267611	0.995197	0.441473	0.742346	-0.129489	-1.78192	0.842951	0.17001	0.470888	1.3105	0.143565	0.470888	1.81587							27.6581	28.0548	27.8809	27.7493	27.4755	26.9564				3	3	3
Q9Z2I8	Succinyl-CoA ligase [GDP-forming] subunit beta, mitochondrial	Suclg2	KO_WT	0.243478	1.18447	0.244239	1.18275	KO_WT	1.07804	0.0835522	0.244239	2.29331	1.2881	1.2976	1.03441	0.933779	1.08228	0.871338	1.14658	1.20007	-0.282667	-0.849602	-0.0129967	-1.20138	2.89391	0.0188837	-0.860173	-4.16547	0.0012767	-0.860173	-8.07668	+	+					28.3247	28.3342	28.071	29.0747	29.2232	29.0123				11	11	11
A0A0A6YVR9;P09925;V9GXE6	Surfeit locus protein 1	Surf1		0.483363	1.17424	0.231724	0.730022		0.460199	0.346578	0.231724	1.06579	3.26718	3.47914	3.9136	3.33212	3.49836	3.13426	-0.630893	0.154506	1.76432	-0.390263	0.225731	-1.1234	0.123123	0.864978	0.0732447	0.230749	0.753141	0.0732447	0.33688							26.8146	27.0265	27.461	27.038	27.2042	26.8401				2	2	2
Q9CPY7	Cytosol aminopeptidase	Lap3		0.197808	1.17268	0.229809	1.32319		1.44907	0.0355577	0.229809	3.1191	2.66668	2.64356	2.56887	2.32718	2.53156	2.33095	1.03803	0.883449	0.38391	-1.23248	0.134389	-1.20729	0.774548	0.472658	0.123854	0.713122	0.168055	0.123854	1.68101					+	KO_WT	30.1776	30.1545	30.0798	29.9441	30.1484	29.9478				17	17	17
Q99N15;A2AFQ2;O08756	3-hydroxyacyl-CoA dehydrogenase type-2	Hsd17b10		0.260258	1.16446	0.219661	1.10846		1.0513	0.0888591	0.219661	2.23759	3.78781	3.4839	3.59024	3.48278	3.37054	3.34964	1.71653	-0.166839	0.492164	-0.173777	-0.86928	-0.998802	0.511136	0.587968	-0.114512	-0.577852	0.308222	-0.114512	-1.16648							32.9746	32.6707	32.777	33.0037	32.8915	32.8706				18	18	18
P47857	ATP-dependent 6-phosphofructokinase, muscle type	Pfkm		0.715175	1.15901	0.212893	0.41074		0.195458	0.63759	0.212893	0.508929	4.39342	4.27364	4.35853	4.44162	3.30342	4.64187	0.334162	0.080834	0.260361	0.436088	-1.97103	0.859584	0.230095	0.673185	-0.245567	-0.473778	0.588714	-0.245567	-0.587036							26.09	25.9702	26.0551	26.5966	25.4584	26.7969				5	5	5
P09055	Integrin beta-1	Itgb1		0.579692	1.15727	0.210728	0.604593		0.352346	0.444277	0.210728	0.847845	4.95456	4.48214	4.54641	4.6892	4.60813	4.0536	1.34885	-0.248653	-0.0313203	0.451525	0.17737	-1.69778	0.0576604	0.936867	-0.041441	-0.118897	0.875668	-0.041441	-0.166734							29.5411	29.0687	29.1329	29.5279	29.4468	28.8923				8	8	8
Q6NVE9	Protein phosphatase PTC7 homolog	Pptc7		0.449247	1.1549	0.207771	0.766626		0.535785	0.291216	0.207771	1.21489	3.8464	3.521	3.26325	3.3469	3.3777	3.28272	1.85554	0.371064	-0.804805	-0.423177	-0.282658	-0.715963	0.127557	0.872448	0.0594883	0.219497	0.745492	0.0594883	0.347843							28.2946	27.9692	27.7114	27.9434	27.9742	27.8792				3	3	3
Q4VAE3	Transmembrane protein 65	Tmem65		0.369542	1.15413	0.206807	0.892999		0.718664	0.191133	0.206807	1.57164	4.62929	4.2238	4.32548	4.25961	4.20738	4.09116	1.85373	-0.358106	0.196493	-0.16278	-0.447706	-1.08163	1.18231	0.147083	-0.330917	-1.42891	0.065719	-0.330917	-2.51481							29.0881	28.6826	28.7843	29.2562	29.2039	29.0877				3	3	3
Q8R127;J3QNN5	Saccharopine dehydrogenase-like oxidoreductase	Sccpdh		0.249675	1.15392	0.206549	1.15199		1.22367	0.0597494	0.206549	2.60474	5.7867	5.90242	5.86585	5.67281	5.75287	5.50964	0.268639	1.07998	0.823539	-0.529811	0.0314407	-1.67379	0.620998	0.558911	0.109533	0.610904	0.239333	0.109533	1.3813							30.1758	30.2915	30.255	30.1589	30.239	29.9958				12	12	12
P53702	Cytochrome c-type heme lyase	Hccs	KO_WT	0.580814	1.15351	0.206025	0.610763	KO_WT	0.3622	0.434311	0.206025	0.868118	3.35213	2.86901	2.72531	2.49263	2.94728	2.88846	1.66894	-0.0357353	-0.542781	-1.36376	0.240431	0.0329042	1.59892	0.0364694	0.827653	2.45359	0.0251812	0.827653	3.48744	+	+					27.0742	26.5911	26.4474	25.5931	26.0477	25.9889				4	4	4
Q91Z83	Myosin-7	Myh7	KO_WT	0.696111	1.15068	0.202489	0.436446	KO_WT	0.216371	0.607616	0.202489	0.556365	0.543718	0.33359	0.478846	-0.402044	0.315836	0.834896	0.466167	-0.0416053	0.309403	-1.81925	-0.0845066	1.16979	1.40347	0.0420099	1.09601	2.36236	0.0394939	1.09601	3.01145	+	+					30.5743	30.3642	30.5095	28.7351	29.4529	29.972				168	20	20
E9QMK9;Q8BH86	UPF0317 protein C14orf159 homolog, mitochondrial	9030617O03Rik		0.528884	1.14992	0.201531	0.665992		0.424607	0.376178	0.201531	0.994711	2.35303	1.94322	1.85341	1.68975	2.11025	1.74507	1.62946	-0.0237962	-0.386114	-1.0464	0.650054	-0.82321	0.180884	0.794875	-0.0963014	-0.318244	0.65935	-0.0963014	-0.475321							28.38	27.9702	27.8804	28.0146	28.4351	28.0699				8	8	8
A2AP32;Q3UIU2	NADH dehydrogenase [ubiquinone] 1 beta subcomplex subunit 6	Ndufb6	KO_WT	0.395734	1.14051	0.189683	0.842678	KO_WT	0.690301	0.204032	0.189683	1.5163	0.441347	0.399956	0.5679	0.122984	0.502768	0.214401	0.386437	0.145744	1.12235	-1.46486	0.743601	-0.933267	2.89637	0.0222466	-1.01187	-4.49527	0.00126948	-1.01187	-8.08872	+	+					28.2422	28.2008	28.3688	29.1254	29.5052	29.2168				4	4	4
H7BX88;P47934	Carnitine O-acetyltransferase	Crat		0.24827	1.14025	0.189346	1.15081	KO_WT	1.3702	0.0426387	0.189346	2.93411	4.10876	3.96601	3.89212	3.80842	3.81276	3.77769	1.70876	0.571436	-0.0172837	-0.684205	-0.649648	-0.929054	1.65174	0.148316	0.233803	1.42101	0.0222977	0.233803	3.62301		+			+	KO_WT	33.1566	33.0138	32.9399	32.8118	32.8161	32.7811				30	30	30
P20108	Thioredoxin-dependent peroxide reductase, mitochondrial	Prdx3		0.402068	1.14018	0.189266	0.827795		0.667207	0.215176	0.189266	1.4713	6.38288	6.47004	6.19283	6.26079	6.25632	5.96084	0.736995	1.23521	-0.349371	0.0390888	0.0135759	-1.6755	0.24856	0.764272	-0.0807559	-0.353204	0.564209	-0.0807559	-0.627775							34.2519	34.3391	34.0619	34.3999	34.3954	34.0999				18	18	18
Q8K411	Presequence protease, mitochondrial	Pitrm1		0.354829	1.13932	0.188171	0.916506		0.828251	0.148508	0.188171	1.78677	2.99798	2.76088	2.69073	2.53325	2.65217	2.69966	1.78114	0.248441	-0.205025	-1.22298	-0.45429	-0.147286	0.509862	0.572233	-0.122582	-0.59705	0.309128	-0.122582	-1.16398							28.5458	28.3087	28.2385	28.3918	28.5107	28.5582				8	8	8
P24270	Catalase	Cat	KO_WT	0.31302	1.13843	0.187049	0.999423	KO_WT	1.00697	0.098409	0.187049	2.14612	3.4915	3.34944	3.47181	3.34063	3.3093	3.10167	1.05281	0.0384443	0.91224	-0.0244794	-0.248199	-1.73082	2.14246	0.0423922	0.440615	2.35426	0.0072035	0.440615	5.05545	+	+					31.5292	31.3871	31.5095	31.1247	31.0934	30.8858				20	20	20
Q8CCN6;E9PY58;Q60649	Caseinolytic peptidase B protein homolog	Clpb		0.395598	1.13815	0.186697	0.840346	KO_WT	0.69641	0.201182	0.186697	1.52821	5.45067	5.24095	5.60549	5.12324	5.29926	5.31453	0.662899	-0.582278	1.58213	-1.28121	-0.236104	-0.145438	1.37581	0.111833	0.360037	1.62057	0.0420909	0.360037	2.94709		+					27.6263	27.4166	27.7811	27.1255	27.3016	27.3168				4	4	4
Q99N94;Q3UK02	39S ribosomal protein L9, mitochondrial	Mrpl9		0.657987	1.1375	0.185864	0.483816		0.260617	0.54876	0.185864	0.654076	3.64556	3.29265	3.5155	3.72203	3.36271	2.81138	0.775317	-0.302239	0.378186	1.0088	-0.0883307	-1.77173	1.17789	0.0779223	0.711907	1.85314	0.0663913	0.711907	2.50528							29.0426	28.6897	28.9125	28.593	28.2337	27.6824				7	7	7
P68134	Actin, alpha skeletal muscle	Acta1		0.760232	1.13712	0.18538	0.343661		0.158135	0.694808	0.18538	0.421867	5.36299	4.78476	5.28142	4.1609	5.42824	5.28389	0.635465	-0.539898	0.46966	-1.80799	0.768091	0.474673	1.15925	0.0585296	1.08328	2.0082	0.0693028	1.08328	2.4652							30.9356	30.3574	30.8541	28.8357	30.103	29.9586				50	3	3
P26443	Glutamate dehydrogenase 1, mitochondrial	Glud1	KO_WT	0.330107	1.13497	0.182652	0.954607	KO_WT	0.934981	0.11615	0.182652	1.99975	6.02198	5.944	5.86717	5.90677	5.7463	5.63213	1.1939	0.642716	0.0997526	0.379619	-0.75454	-1.56145	4.11154	0.0246667	-1.51517	-7.91882	7.73e-05	-1.51517	-16.5887	+	+					32.2143	32.1363	32.0595	33.7969	33.6364	33.5223				35	35	35
K3W4R6;K3W4R7;Q6P3Z7;J3QQ13;P50752;A0A087WRX3	Troponin T, cardiac muscle	Tnnt2		0.655289	1.1344	0.181924	0.476995		0.257137	0.553176	0.181924	0.646507	6.77268	6.68605	6.5576	6.06757	6.39837	7.00462	0.591227	0.32381	-0.072688	-1.58533	-0.564207	1.30718	1.12191	0.0937391	0.671307	1.76014	0.0755245	0.671307	2.38564							31.1451	31.0585	30.93	29.9506	30.2814	30.8877				14	14	14
Q91VM9;D3Z636	Inorganic pyrophosphatase 2, mitochondrial	Ppa2		0.316091	1.133	0.180152	0.986113		1.0228	0.094885	0.180152	2.17867	4.3135	4.08996	4.10044	4.01112	4.04091	3.91141	1.75899	0.0900999	0.168362	-0.498473	-0.276076	-1.2429	0.842331	0.385281	0.15005	0.821342	0.14377	0.15005	1.81464							31.9606	31.7371	31.7476	31.6884	31.7182	31.5887				21	21	21
P05125	Natriuretic peptides A;Atrial natriuretic factor;Auriculin-B;Auriculin-A;Atriopeptin-1;Atriopeptin-2	Nppa		0.85583	1.12878	0.174762	0.203342		0.0812933	0.829291	0.174762	0.230116	2.60953	2.82739	1.58444	0.866354	2.66186	2.96886	0.425655	0.685811	-0.798432	-1.65593	0.488145	0.85475	0.471609	0.289615	0.826612	0.961791	0.337591	0.826612	1.08843							29.5004	29.7183	28.4753	27.1054	28.9009	29.2079				4	4	4
P07724	Serum albumin	Alb		0.368419	1.12833	0.174184	0.890185		0.845361	0.142771	0.174184	1.82064	4.05804	3.89972	3.88531	3.87066	3.83073	3.61912	1.39315	0.276036	0.174373	0.0710143	-0.210719	-1.70385	0.538601	0.57169	-0.116759	-0.596708	0.289334	-0.116759	-1.22041							32.5373	32.3789	32.3645	32.6408	32.6009	32.3893				18	18	18
P48787;D3YXP5	Troponin I, cardiac muscle	Tnni3	KO_WT	0.592264	1.12726	0.172823	0.581303	KO_WT	0.366007	0.43052	0.172823	0.875927	2.45495	2.71304	2.83654	2.23862	2.45214	2.7953	-0.53745	0.556352	1.07976	-1.45428	-0.549373	0.904987	1.68158	0.0366564	0.730217	2.45614	0.0208173	0.730217	3.70099	+	+					33.6138	33.8719	33.9954	32.8401	33.0536	33.3968				11	11	11
P20918	Plasminogen;Plasmin heavy chain A;Activation peptide;Angiostatin;Plasmin heavy chain A, short form;Plasmin light chain B	Plg		0.756535	1.1247	0.169536	0.355176		0.169744	0.676481	0.169536	0.449305	6.17742	6.02158	5.63004	5.09909	6.03003	6.19131	0.753397	0.385556	-0.538678	-1.79194	0.405488	0.786182	0.298226	0.585269	-0.277245	-0.580825	0.503239	-0.277245	-0.734756							28.6647	28.5089	28.1173	28.0332	28.9641	29.1254				5	5	5
Q9CQ43;Q8VCG1		Dut		0.654664	1.1202	0.16375	0.482097		0.274112	0.53197	0.16375	0.683253	3.74354	3.74426	4.04479	3.55214	4.10486	3.38434	-0.0676918	-0.0651137	1.01815	-0.757585	1.23467	-1.36243	0.0960861	0.890175	-0.0643743	-0.189524	0.801519	-0.0643743	-0.268603							26.8506	26.8513	27.1518	26.8873	27.44	26.7195				4	4	4
Q9D0S9	Histidine triad nucleotide-binding protein 2, mitochondrial	Hint2		0.525394	1.11762	0.160426	0.670899		0.504359	0.31307	0.160426	1.15314	4.28127	3.89485	3.89315	3.75894	3.91532	3.91374	1.92362	-0.273012	-0.282683	-1.0456	-0.156651	-0.165672	0.667431	0.360144	0.204749	0.856258	0.215065	0.204749	1.47174							33.632	33.2456	33.2439	33.0654	33.2217	33.2201				8	8	8
F8WIR1;P18242;F6Y6L6;A0A1B0GT66	Cathepsin D	Ctsd		0.740008	1.11395	0.155684	0.379956		0.192709	0.64164	0.155684	0.502625	4.19552	3.73559	3.36534	3.9424	3.62206	3.26494	1.45168	0.137045	-0.92123	0.728186	-0.187458	-1.20822	1.11619	0.088756	0.735182	1.79426	0.0765256	0.735182	2.37354							30.393	29.9331	29.5629	29.5604	29.2401	28.883				7	7	7
P07356;B0V2N8;B0V2N7;B0V2N5	Annexin A2;Annexin	Anxa2		0.845598	1.1133	0.154843	0.230314		0.0968454	0.800119	0.154843	0.270556	2.13175	1.94019	1.99952	2.75765	0.807625	2.04166	0.292974	-0.00981489	0.0839715	1.28231	-1.80001	0.150573	0.648177	0.191398	0.820834	1.22091	0.224814	0.820834	1.43424							26.642	26.4504	26.5097	26.6019	24.6518	25.8859				8	8	8
Q8JZQ2	AFG3-like protein 2	Afg3l2		0.495705	1.11227	0.153508	0.716969		0.602523	0.249733	0.153508	1.3453	3.66919	3.52073	3.71887	3.67179	3.42863	3.34784	0.728074	-0.257452	1.05789	0.745332	-0.868775	-1.40507	0.182132	0.845911	0.054568	0.254863	0.657458	0.054568	0.478219							30.5609	30.4125	30.6106	30.6625	30.4193	30.3385				25	25	22
Q924X2	Carnitine O-palmitoyltransferase 1, muscle isoform	Cpt1b		0.577143	1.11185	0.152957	0.607608		0.431258	0.370461	0.152957	1.00805	4.26736	3.79688	3.91996	3.7578	3.81858	3.94896	1.87553	-0.652094	0.00917446	-0.862054	-0.535483	0.164929	1.12349	0.145903	0.362494	1.43998	0.0752509	0.362494	2.38898							32.0079	31.5375	31.6606	31.2888	31.3496	31.48				32	32	30
P20029	78 kDa glucose-regulated protein	Hspa5		0.325283	1.10999	0.150548	0.962045	KO_WT	1.25113	0.0560886	0.150548	2.66515	3.70006	3.71958	3.54413	3.49833	3.52427	3.48952	1.17122	1.36052	-0.341294	-0.785539	-0.533907	-0.870995	2.06492	0.0958961	0.27147	1.73477	0.00861147	0.27147	4.80583		+					30.9927	31.0123	30.8368	30.6701	30.696	30.6613				14	12	12
Q8CG76	Aflatoxin B1 aldehyde reductase member 2	Akr7a2	KO_WT	0.507102	1.10819	0.148204	0.703122	KO_WT	0.598688	0.251949	0.148204	1.33782	5.13503	5.14189	5.24573	5.03508	5.20288	4.84007	0.239148	0.286126	0.997371	-0.445407	0.703875	-1.78111	2.86929	0.0193333	-0.881503	-4.1821	0.00135116	-0.881503	-7.95723	+	+					29.2633	29.2702	29.374	30.1931	30.3609	29.9981				10	10	10
Q9DCM2	Glutathione S-transferase kappa 1	Gstk1	KO_WT	0.578262	1.10799	0.147945	0.607747	KO_WT	0.442969	0.360604	0.147945	1.03146	1.85674	1.88731	1.88582	1.45951	1.7791	1.94742	0.30596	0.478853	0.470469	-1.94098	-0.133215	0.818909	1.67321	0.0479827	-0.527691	-2.16771	0.0212222	-0.527691	-3.67902	+	+					28.2297	28.2603	28.2588	28.5081	28.8277	28.996				7	7	7
Q01853	Transitional endoplasmic reticulum ATPase	Vcp		0.813035	1.106	0.14535	0.277659		0.125686	0.74871	0.14535	0.343224	5.23862	4.81933	6.03526	5.15769	5.64179	4.85768	-0.112837	-1.00363	1.57968	-0.284775	0.743729	-0.922161	0.0793301	0.891517	-0.09526	-0.181973	0.833048	-0.09526	-0.224943							25.3645	24.9452	26.1611	25.5242	26.0083	25.2242				10	10	10
D3Z568;Q9CQH3;F6Y6V5;D3YX99;D3Z6W9	NADH dehydrogenase [ubiquinone] 1 beta subcomplex subunit 5, mitochondrial	Ndufb5	KO_WT	0.65323	1.10289	0.141282	0.492477	KO_WT	0.308274	0.491729	0.141282	0.756	-1.00237	-0.823185	-0.860622	-0.777742	-0.952705	-1.37958	-0.166037	0.652711	0.481651	0.860348	0.060904	-1.88958	2.17912	0.021661	-0.967471	-3.37237	0.00662034	-0.967471	-5.17692	+	+					28.0749	28.254	28.2166	29.4082	29.2333	28.8064				5	5	5
Q78IK4;B1AV14	MICOS complex subunit Mic27	Apool		0.58	1.10116	0.139018	0.602684		0.459266	0.347324	0.139018	1.06393	3.02826	2.78881	2.94753	2.56714	2.93006	2.85035	1.087	-0.389897	0.589081	-1.75716	0.48133	-0.0103527	0.0695801	0.938333	0.0260035	0.112733	0.851961	0.0260035	0.19901							31.3972	31.1577	31.3165	31.0491	31.412	31.3323				14	14	14
Q04857	Collagen alpha-1(VI) chain	Col6a1		0.754836	1.10003	0.137541	0.354265		0.18168	0.658142	0.137541	0.47717	4.19989	3.62511	3.33266	3.31775	3.6652	3.76208	1.69258	-0.0780714	-0.978957	-1.02489	0.0454475	0.343886	0.655003	0.250368	-0.41724	-1.07469	0.221308	-0.41724	-1.44753							28.1266	27.5518	27.2593	27.7992	28.1467	28.2435				8	8	8
P04117	Fatty acid-binding protein, adipocyte	Fabp4		0.738304	1.09821	0.135155	0.385182		0.208543	0.618668	0.135155	0.538712	1.20939	0.60284	0.691811	0.986177	0.697332	0.41507	1.55393	-0.57712	-0.264534	0.769689	-0.245134	-1.23683	1.06827	0.111796	-0.570238	-1.62514	0.085453	-0.570238	-2.27291							28.1681	27.5615	27.6505	28.6502	28.3614	28.0791				8	8	8
A0A0R4J094;Q3TC72	Fumarylacetoacetate hydrolase domain-containing protein 2A	Fahd2		0.505683	1.09771	0.134498	0.701827	KO_WT	0.665348	0.216099	0.134498	1.46768	5.40321	5.22874	5.53378	5.2328	5.30255	5.22688	0.657581	-0.743561	1.70622	-0.710964	-0.150799	-0.758481	1.76196	0.0764928	-0.358901	-1.87279	0.0172997	-0.358901	-3.91643		+					31.5857	31.4112	31.7163	31.9087	31.9785	31.9028				12	12	12
A0A0J9YTR7;Q9Z126	Platelet factor 4	Pf4		0.938564	1.09692	0.13346	0.0855825		0.0308012	0.931534	0.13346	0.0914466	1.07077	0.484192	0.00793457	1.3231	-2.4148	2.25422	0.385236	0.0187189	-0.278867	0.542903	-1.7927	1.12471	0.819487	0.104991	-2.58241	-1.65599	0.151535	-2.58241	-1.76946							22.9697	22.3831	21.9069	25.9379	22.2	26.869				1	1	1
Q9CQQ7	ATP synthase F(0) complex subunit B1, mitochondrial	Atp5f1		0.60215	1.09607	0.132339	0.567208		0.423587	0.377062	0.132339	0.992664	1.05187	0.829346	0.696251	0.892212	0.621284	0.66695	1.58784	0.223014	-0.593313	0.608599	-1.05311	-0.773026	0.0587273	0.947953	-0.0226173	-0.096938	0.87352	-0.0226173	-0.16965							32.3664	32.1439	32.0108	32.3617	32.0908	32.1364				14	14	14
G5E8J6		Hrc		0.806055	1.09509	0.131043	0.286177		0.13501	0.732807	0.131043	0.366135	-4.5219	-4.67221	-3.62558	-4.54324	-4.55746	-4.11213	-0.459489	-0.836604	1.78925	-0.513022	-0.548711	0.568578	0.274481	0.620498	0.244826	0.53466	0.53152	0.244826	0.684045							21.5056	21.3553	22.4019	21.3704	21.3562	21.8016				1	1	1
O88441	Metaxin-2	Mtx2		0.482681	1.08919	0.12325	0.732165	KO_WT	0.836743	0.145632	0.12325	1.80357	6.6265	6.63853	6.45615	6.51978	6.41418	6.41747	1.13494	1.25419	-0.555087	0.0761787	-0.971402	-0.938818	1.83147	0.104922	-0.280814	-1.66817	0.014741	-0.280814	-4.10926		+					30.0026	30.0146	29.8323	30.3	30.1944	30.1977				13	13	13
P14211	Calreticulin	Calr	KO_WT	0.657342	1.08323	0.115337	0.482996	KO_WT	0.344185	0.452705	0.115337	0.830989	3.85644	3.63485	3.41187	3.4966	3.61974	3.44081	1.69894	0.353085	-1.00124	-0.486633	0.261299	-0.825452	2.171	0.0241918	0.714769	2.99324	0.00674524	0.714769	5.14983	+	+					26.1405	25.9189	25.6959	25.1812	25.3043	25.1254				2	2	2
Q91WS0	CDGSH iron-sulfur domain-containing protein 1	Cisd1		0.48345	1.08317	0.115266	0.728718	KO_WT	0.92583	0.118623	0.115266	1.98131	2.59504	2.53841	2.52669	2.35198	2.53822	2.42414	1.10684	0.475553	0.344983	-1.60262	0.47347	-0.798233	1.56959	0.1836	-0.198586	-1.25547	0.0269406	-0.198586	-3.4135		+					31.4109	31.3543	31.3426	31.4817	31.6679	31.5538				6	6	6
P97450;E9QAD6	ATP synthase-coupling factor 6, mitochondrial	Atp5j		0.613191	1.08198	0.113669	0.55744		0.474361	0.335459	0.113669	1.09389	-1.66357	-1.90394	-1.81914	-1.76303	-2.02108	-1.94354	1.45529	-0.397382	0.256245	0.688683	-1.30026	-0.702571	0.540765	0.550752	0.127257	0.624076	0.287896	0.127257	1.22465							30.4096	30.1693	30.2541	30.2966	30.0385	30.1161				10	10	10
F6U7V1;E9Q401	Ryanodine receptor 2	Ryr2		0.707188	1.08089	0.112222	0.420416		0.269016	0.53825	0.112222	0.672266	1.23268	1.27575	0.858324	1.03727	1.17058	0.822245	0.863269	1.08652	-1.07723	-0.149677	0.541364	-1.26425	0.430154	0.547593	0.167905	0.629021	0.371403	0.167905	1.00584							28.4222	28.4653	28.0479	28.1711	28.3044	27.9561				14	14	14
Q8K2C6;A0A1Y7VJY8;A0A1Y7VM56	NAD-dependent protein deacylase sirtuin-5, mitochondrial	Sirt5		0.650866	1.07844	0.108944	0.501061		0.391427	0.406044	0.108944	0.927763	4.31477	4.02611	4.04051	4.09605	4.08105	3.87746	1.7074	-0.328274	-0.226693	0.164958	0.0591661	-1.37656	1.05927	0.192203	-0.264698	-1.21741	0.0872424	-0.264698	-2.25416							31.2096	30.9209	30.9353	31.3645	31.3495	31.1459				13	13	13
D3Z7X0;D3Z2B3		Acad12		0.637197	1.07278	0.101352	0.526566		0.475409	0.33465	0.101352	1.09596	4.54323	4.42065	4.52354	4.22786	4.5003	4.4552	0.849229	-0.211927	0.678765	-1.88082	0.477606	0.0871445	0.974467	0.275522	-0.192328	-0.999224	0.106055	-0.192328	-2.07973							32.741	32.6184	32.7213	32.7193	32.9917	32.9466				27	27	10
Q9CY16	28S ribosomal protein S28, mitochondrial	Mrps28	KO_WT	0.708466	1.0712	0.0992292	0.420688	KO_WT	0.296128	0.505675	0.0992292	0.730306	4.08015	3.79642	3.89088	3.66293	4.02683	3.78	1.30816	-0.482483	0.113671	-1.32491	0.971659	-0.586099	2.5162	0.0223762	0.870702	3.6914	0.0030465	0.870702	6.40819	+	+					30.043	29.7592	29.8537	28.8543	29.2182	28.9713				8	8	8
Q9CQR4	Acyl-coenzyme A thioesterase 13;Acyl-coenzyme A thioesterase 13, N-terminally processed	Acot13		0.690692	1.06923	0.0965722	0.444469		0.340553	0.456507	0.0965722	0.823465	4.95676	4.82265	4.85003	4.8844	4.89514	4.56018	0.925391	-0.0398977	0.157163	0.404567	0.481887	-1.92911	0.843221	0.280719	-0.213019	-0.98041	0.143476	-0.213019	-1.8164							34.5463	34.4122	34.4395	34.7835	34.7943	34.4593				18	18	18
Q9DBL1;E9Q5L3	Short/branched chain specific acyl-CoA dehydrogenase, mitochondrial	Acadsb		0.761344	1.06505	0.0909201	0.345955		0.217296	0.606322	0.0909201	0.558445	4.93172	4.79147	4.82539	5.04552	4.72663	4.50367	0.689392	-0.0680432	0.115161	1.30394	-0.418198	-1.62225	0.814031	0.243481	0.286332	1.0895	0.153451	0.286332	1.75869							31.995	31.8547	31.8886	31.9133	31.5945	31.3715				16	16	16
P07310	Creatine kinase M-type	Ckm		0.726956	1.06345	0.0887464	0.396714	KO_WT	0.290064	0.512785	0.0887464	0.71741	3.43997	3.21594	3.34162	3.44263	3.20465	3.08402	1.05466	-0.50148	0.371489	1.07313	-0.579952	-1.41784	1.69894	0.0505203	-0.463504	-2.07195	0.0200012	-0.463504	-3.74688		+					30.4386	30.2145	30.3402	30.9935	30.7555	30.6349				14	13	5
Q99J39	Malonyl-CoA decarboxylase, mitochondrial	Mlycd		0.756024	1.06155	0.086167	0.359494		0.243581	0.570715	0.086167	0.616846	3.31625	3.10458	3.26753	3.20177	3.32306	2.90504	0.81106	-0.51076	0.506833	0.0961345	0.853594	-1.75686	1.11453	0.154087	-0.331067	-1.38123	0.0768193	-0.331067	-2.37002							29.277	29.0653	29.2283	29.5797	29.701	29.283				11	11	11
Q78IK2	Up-regulated during skeletal muscle growth protein 5	Usmg5		0.829655	1.05973	0.0837034	0.253413		0.133911	0.734664	0.0837034	0.363448	6.84053	6.64824	6.27929	6.74098	6.57833	6.19763	1.14278	0.392877	-1.046	0.754565	0.120243	-1.36446	0.00813873	0.990114	-0.0057017	-0.017262	0.981434	-0.0057017	-0.0247573							33.9599	33.7676	33.3987	33.9498	33.7871	33.4064				3	3	3
B1AXW5;B1AXW6;P35700	Peroxiredoxin-1	Prdx1		0.844068	1.05783	0.0811106	0.226654		0.114172	0.768826	0.0811106	0.314552	3.88747	4.20188	4.22696	4.4192	4.0431	3.61069	-0.620451	0.479108	0.56683	1.2391	-0.0761842	-1.5884	0.248396	0.691012	0.161786	0.452091	0.564422	0.161786	0.627415							27.5515	27.8659	27.891	28.0025	27.6264	27.194				5	5	4
Q9D6J6	NADH dehydrogenase [ubiquinone] flavoprotein 2, mitochondrial	Ndufv2	KO_WT	0.754697	1.05546	0.0778732	0.358954	KO_WT	0.26607	0.541914	0.0778732	0.665896	3.33749	3.46328	3.17471	3.22623	3.3984	3.11723	0.379697	1.3113	-0.825872	-0.444348	0.830835	-1.25161	2.43822	0.022374	-0.713806	-3.29026	0.00364571	-0.713806	-6.10377	+	+					33.8535	33.9793	33.6907	34.5339	34.7061	34.4249				14	14	10
P05201	Aspartate aminotransferase, cytoplasmic	Got1		0.828292	1.05538	0.0777575	0.256922		0.142232	0.720722	0.0777575	0.383703	3.45506	2.90182	3.39017	3.37631	3.0544	3.08308	1.08355	-1.364	0.79645	0.735122	-0.688996	-0.562122	0.170951	0.807184	0.0916258	0.302745	0.674604	0.0916258	0.452137							27.5105	26.9573	27.4456	27.4179	27.096	27.1247				8	8	8
P38060	Hydroxymethylglutaryl-CoA lyase, mitochondrial	Hmgcl		0.878575	1.05108	0.071867	0.172839		0.0803261	0.831139	0.071867	0.22757	0.635332	-0.253428	0.573219	0.395864	0.362301	-0.0186424	1.01354	-1.53907	0.835147	0.325764	0.229366	-0.864745	0.238482	0.684417	-0.191254	-0.459963	0.577454	-0.191254	-0.605612							26.5203	25.6315	26.4582	26.5439	26.5104	26.1294				7	7	7
Q9Z2I0	LETM1 and EF-hand domain-containing protein 1, mitochondrial	Letm1		0.785325	1.04844	0.0682398	0.307708		0.21817	0.605104	0.0682398	0.560407	1.82689	1.70091	1.67732	1.80908	1.74677	1.44456	0.909351	-6.88433e-05	-0.170373	0.780793	0.330944	-1.85065	0.556268	0.490765	0.152819	0.689094	0.2778	0.152819	1.255							31.4131	31.2871	31.2635	31.3107	31.2484	30.9461				23	23	23
Q8K0D5	Elongation factor G, mitochondrial	Gfm1	KO_WT	0.843798	1.04696	0.0662085	0.22228	KO_WT	0.122213	0.754722	0.0662085	0.334621	1.76388	1.38129	1.80752	1.65356	1.30756	1.79294	0.664759	-1.07619	0.863349	0.162767	-1.41168	0.796996	3.34894	0.02272	2.09799	7.0435	0.000447776	2.09799	10.6033	+	+					31.242	30.8594	31.2857	29.0999	28.7539	29.2393				21	21	21
P56480	ATP synthase subunit beta, mitochondrial	Atp5b		0.7475	1.0464	0.0654399	0.368343		0.349826	0.446863	0.0654399	0.842647	-0.375183	-0.492153	-0.469723	-0.374622	-0.595638	-0.563118	1.11817	-0.148914	0.0940645	1.12424	-1.26992	-0.917642	0.372257	0.732897	0.069018	0.388484	0.424368	0.069018	0.888722							35.7412	35.6243	35.6467	35.7382	35.5172	35.5497				42	42	42
Q9ESW4	Acylglycerol kinase, mitochondrial	Agk		0.838444	1.04619	0.0651461	0.238456		0.139112	0.725918	0.0651461	0.376132	3.83491	4.14578	4.09336	3.79131	4.24632	3.841	-0.814275	0.795978	0.524464	-1.04012	1.31672	-0.782759	0.600305	0.362473	-0.232257	-0.850136	0.251012	-0.232257	-1.34098							26.0306	26.3415	26.2891	26.2844	26.7394	26.3341				4	4	4
Q99LY9;B1ARW4	NADH dehydrogenase [ubiquinone] iron-sulfur protein 5;NADH dehydrogenase [ubiquinone] iron-sulfur protein 5, N-terminally processed	Ndufs5	KO_WT	0.824286	1.04599	0.0648715	0.263083	KO_WT	0.166877	0.680962	0.0648715	0.44256	2.96859	3.36218	3.10157	3.19821	3.13705	2.90247	-0.87006	1.52323	-0.0614803	0.526183	0.154263	-1.27213	2.83026	0.0214286	-1.1391	-4.61957	0.00147821	-1.1391	-7.7711	+	+					32.6601	33.0537	32.7931	34.0937	34.0326	33.798				10	10	10
P58771;Q8BSH3;E9Q452;E9Q454;Q8BP43;F8WID5;E9Q450;B7ZNL3;G5E8R0;G5E8R1;E9Q455;E9Q456	Tropomyosin alpha-1 chain	Tpm1		0.869451	1.04518	0.0637474	0.18517		0.0931287	0.806996	0.0637474	0.260977	1.2409	1.4133	1.53218	0.923733	1.35485	1.71656	-0.454661	0.184239	0.624776	-1.63001	-0.0323891	1.30805	0.799723	0.190508	0.422699	1.22783	0.15859	0.422699	1.7305							35.4742	35.6466	35.7655	34.7981	35.2292	35.591				42	42	25
F8WHL1;Q5IRJ6	Zinc transporter 9	Slc30a9		0.758896	1.04445	0.062748	0.343096	KO_WT	0.30876	0.491179	0.062748	0.757024	6.15005	6.05596	6.27827	6.06509	6.02996	6.20098	0.206002	-0.763196	1.52667	-0.66913	-1.03095	0.730609	1.56945	0.124126	-0.282907	-1.54689	0.0269495	-0.282907	-3.41314		+					28.0321	27.938	28.1603	28.2928	28.2576	28.4287				12	12	12
P62806	Histone H4	Hist1h4a	KO_WT	0.84456	1.0444	0.0626678	0.229419	KO_WT	0.133282	0.735729	0.0626678	0.361908	-1.57429	-1.66137	-1.96158	-1.61661	-1.72689	-2.04173	0.982834	0.531078	-1.02627	0.763264	0.191189	-1.4421	1.96558	0.0229268	-0.779173	-2.85245	0.0108247	-0.779173	-4.49974	+	+					25.5868	25.4997	25.1995	26.3863	26.276	25.9612				2	2	2
Q9CR62	Mitochondrial 2-oxoglutarate/malate carrier protein	Slc25a11		0.75896	1.04324	0.0610695	0.348389		0.334604	0.462803	0.0610695	0.811114	6.63641	6.38327	6.45911	6.4411	6.43526	6.41923	1.9552	-0.889015	-0.036939	-0.239286	-0.304906	-0.48505	1.10365	0.27151	-0.176712	-1.00811	0.0787681	-0.176712	-2.34706							35.4924	35.2393	35.3151	35.5349	35.529	35.513				20	20	8
E9Q5B5;O08528	Hexokinase;Hexokinase-2	Hk2	KO_WT	0.939002	1.04232	0.0598036	0.0867055		0.034278	0.924107	0.0598036	0.101408	-0.240932	0.0774403	1.09559	-0.499651	0.260811	0.991526	-0.80657	-0.31438	1.25963	-1.20654	-0.0308977	1.09875	1.16233	0.0488201	1.45771	2.11345	0.0688123	1.45771	2.47182	+						24.9327	25.2511	26.2693	23.2761	24.0366	24.7673				9	6	6
Q99MN9;E9Q1J7	Propionyl-CoA carboxylase beta chain, mitochondrial	Pccb		0.765581	1.04037	0.0570946	0.331109	KO_WT	0.323624	0.474653	0.0570946	0.788223	4.67221	4.60861	4.63279	4.71814	4.53574	4.48845	0.73738	-0.00835654	0.275125	1.27581	-0.862736	-1.41722	1.74084	0.111904	-0.27953	-1.62108	0.0181617	-0.27953	-3.85907		+					32.1748	32.1112	32.1354	32.5573	32.375	32.3277				24	24	24
Q5U458	DnaJ homolog subfamily C member 11	Dnajc11		0.89517	1.03956	0.055975	0.154193		0.0747524	0.841875	0.055975	0.212818	1.02321	0.414576	0.90551	0.353968	0.912077	0.909323	0.932176	-1.16837	0.525973	-1.37755	0.548638	0.539132	0.580516	0.295253	0.342548	0.943612	0.262714	0.342548	1.30238							26.7283	26.1197	26.6106	25.7725	26.3306	26.3279				3	3	3
Q9D7J4	Cytochrome c oxidase protein 20 homolog	Cox20		0.873865	1.0383	0.0542278	0.179706		0.0961534	0.801395	0.0542278	0.268777	4.79746	4.2225	4.2948	4.4953	4.44985	4.20693	1.73239	-0.845928	-0.521699	0.377383	0.173572	-0.915713	0.702041	0.263061	-0.310545	-1.02912	0.198591	-0.310545	-1.5392							30.2619	29.687	29.7593	30.3245	30.2791	30.0362				6	6	6
P62897	Cytochrome c, somatic	Cycs		0.870551	1.0358	0.0507456	0.186842		0.106707	0.782156	0.0507456	0.295726	2.93518	2.71004	2.58226	2.45252	2.92749	2.69523	1.14757	-0.0372398	-0.709745	-1.39249	1.1071	-0.115193	0.630887	0.337311	0.240332	0.884886	0.233945	0.240332	1.40056							35.7075	35.4824	35.3546	35.0353	35.5102	35.278				18	18	18
P48962	ADP/ATP translocase 1	Slc25a4		0.845896	1.03509	0.0497551	0.217544		0.143412	0.718767	0.0497551	0.386558	3.34033	2.94243	3.14135	3.16557	2.97705	3.13223	1.55866	-1.21205	0.173091	0.341715	-0.970965	0.109552	0.0145813	0.985086	-0.00566864	-0.0247849	0.966983	-0.00566864	-0.0440409							36.6346	36.2367	36.4357	36.5153	36.3268	36.482				41	41	28
Q8BMS1	Trifunctional enzyme subunit alpha, mitochondrial;Long-chain enoyl-CoA hydratase;Long chain 3-hydroxyacyl-CoA dehydrogenase	Hadha		0.828069	1.034	0.0482356	0.25291	KO_WT	0.205442	0.6231	0.0482356	0.531686	2.23716	2.15057	2.17179	2.22844	2.22186	1.96451	0.727085	-0.114924	0.091442	0.642283	0.578366	-1.92425	1.59727	0.105313	-0.316007	-1.6569	0.0252773	-0.316007	-3.48325		+					36.4869	36.4003	36.4216	36.8424	36.8359	36.5785				78	78	78
A0A140LIU4;P56392	Cytochrome c oxidase subunit 7A1, mitochondrial	Cox7a1		0.84466	1.03392	0.0481275	0.222671	KO_WT	0.155001	0.69984	0.0481275	0.4144	5.85072	5.83767	5.74323	5.92505	5.81219	5.55	0.49447	0.394027	-0.332859	1.06654	0.197926	-1.8201	1.31703	0.130986	-0.326644	-1.51128	0.0481915	-0.326644	-2.81255		+					36.5879	36.5749	36.4804	37.037	36.9242	36.662				6	6	6
Q8BFR5	Elongation factor Tu, mitochondrial	Tufm		0.824401	1.03371	0.0478369	0.261866		0.226305	0.593875	0.0478369	0.5786	4.09472	4.02965	4.08123	4.16255	4.01484	3.8847	0.531452	-0.158723	0.388343	1.2509	-0.31577	-1.6962	0.22298	0.845866	-0.0472234	-0.258508	0.598439	-0.0472234	-0.571179							35.6985	35.6334	35.685	35.8614	35.7137	35.5835				42	42	42
Q99NB1	Acetyl-coenzyme A synthetase 2-like, mitochondrial	Acss1		0.823899	1.03239	0.0459919	0.265119		0.247722	0.565298	0.0459919	0.625939	5.46086	5.25339	5.44905	5.38632	5.35312	5.28587	1.1393	-1.32059	0.999268	0.25557	-0.138069	-0.935478	1.1275	0.269032	0.176159	1.01546	0.0745598	0.176159	2.39748							34.1178	33.9104	34.106	33.9131	33.8799	33.8127				33	33	33
Q8VE38;E9Q690;E9Q8U8	Oxidoreductase NAD-binding domain-containing protein 1	Oxnad1		0.878964	1.0307	0.0436268	0.175593		0.105977	0.783472	0.0436268	0.293874	6.38158	6.33795	6.28261	6.52948	6.31509	6.02669	0.421894	0.156452	-0.180217	1.3217	0.0173771	-1.7372	0.456827	0.547539	0.157225	0.632812	0.349279	0.157225	1.05908							28.5104	28.4667	28.4114	28.5447	28.3303	28.0419				7	7	7
Q9CXW2	28S ribosomal protein S22, mitochondrial	Mrps22	KO_WT	0.914797	1.02911	0.0414015	0.109509	KO_WT	0.0511742	0.888844	0.0414015	0.148891	1.71601	1.19548	1.68428	1.87349	1.49092	1.10716	0.670453	-1.0337	0.566565	1.18601	-0.0664811	-1.32284	2.02587	0.0222342	1.30238	3.44485	0.00942169	1.30238	4.68371	+	+					28.8297	28.3092	28.798	27.7262	27.3437	26.9599				7	7	7
Q02566	Myosin-6	Myh6		0.903596	1.02778	0.0395317	0.13225		0.0694775	0.852163	0.0395317	0.198735	0.980587	1.02218	1.13747	0.67577	1.00059	1.34529	-0.211873	-0.0219181	0.504586	-1.60389	-0.120536	1.45363	0.734794	0.251807	0.318893	1.06683	0.184165	0.318893	1.60315							38.7433	38.7848	38.9001	38.1591	38.4839	38.8286				244	244	88
Q9CPY1	39S ribosomal protein L51, mitochondrial	Mrpl51	KO_WT	0.906843	1.02724	0.03877	0.123333	KO_WT	0.0628511	0.865265	0.03877	0.180869	3.61921	3.08714	3.20195	3.07541	3.53932	3.17727	1.42439	-0.832328	-0.345401	-0.882121	1.08552	-0.450059	1.98411	0.023791	0.976529	3.10647	0.0103727	0.976529	4.55569	+	+					30.141	29.609	29.7238	28.6595	29.1234	28.7613				4	4	4
Q9D023;A0A0A6YY89	Mitochondrial pyruvate carrier 2	Mpc2		0.851281	1.02479	0.0353317	0.208633		0.195698	0.637239	0.0353317	0.509478	4.5893	4.50266	4.47687	4.56781	4.52584	4.36919	1.07183	-0.033446	-0.362343	0.797652	0.262313	-1.73601	0.657241	0.573329	0.100687	0.594554	0.22017	0.100687	1.45189							31.0852	30.9986	30.9728	30.9984	30.9564	30.7998				3	3	2
Q9D6M3;E9PY45;E9Q6M6;E9PV90;A0A0J9YTY6	Mitochondrial glutamate carrier 1	Slc25a22		0.895993	1.0239	0.0340729	0.151045	KO_WT	0.0971431	0.799571	0.0340729	0.271321	6.76826	6.44423	6.50337	6.49046	6.68748	6.4357	1.53674	-0.797319	-0.371273	-0.464272	0.954896	-0.858773	1.36981	0.111033	0.368359	1.63293	0.0426762	0.368359	2.93323		+					30.8138	30.4898	30.5489	30.2017	30.3988	30.147				11	11	11
H7BX01;P58281	Dynamin-like 120 kDa protein, mitochondrial;Dynamin-like 120 kDa protein, form S1	Opa1		0.869879	1.02213	0.0315793	0.186032		0.171205	0.674209	0.0315793	0.452734	5.4607	5.37514	5.55119	5.43936	5.50887	5.34406	0.180542	-0.911475	1.33557	-0.0918414	0.795499	-1.30829	0.829809	0.45257	0.124847	0.735464	0.147976	0.124847	1.78985							30.1117	30.0262	30.2022	29.9971	30.0666	29.9018				27	27	27
Q9DCS9;D3YUK4	NADH dehydrogenase [ubiquinone] 1 beta subcomplex subunit 10	Ndufb10	KO_WT	0.889891	1.02187	0.0312125	0.16132	KO_WT	0.121919	0.755234	0.0312125	0.333889	3.71543	3.93295	3.76451	3.89216	3.76419	3.66289	-0.705621	1.3895	-0.232923	0.996662	-0.235954	-1.21166	3.38378	0.0225	-1.01188	-5.22987	0.000413254	-1.01188	-10.8244	+	+					34.4728	34.6904	34.5219	35.6927	35.5647	35.4634				21	21	21
P56135;F8WHP8	ATP synthase subunit f, mitochondrial	Atp5j2		0.881263	1.02162	0.0308596	0.169422		0.138921	0.726239	0.0308596	0.375666	4.47386	4.21523	4.26256	4.30659	4.24502	4.30746	1.87933	-0.945301	-0.42847	0.0524052	-0.619954	0.0619877	0.134825	0.903628	0.0300395	0.164919	0.73312	0.0300395	0.365682							35.6863	35.4277	35.475	35.5198	35.4583	35.5207				8	8	8
Q99MR8	Methylcrotonoyl-CoA carboxylase subunit alpha, mitochondrial	Mccc1	KO_WT	0.906937	1.01839	0.0262896	0.121497	KO_WT	0.0796905	0.832357	0.0262896	0.225894	2.62704	2.68379	2.75911	2.85705	2.65758	2.47644	-0.388099	0.0542229	0.641239	1.40466	-0.150087	-1.56194	2.22821	0.0232099	-0.621839	-2.87382	0.00591272	-0.621839	-5.34316	+	+					31.2136	31.2703	31.3456	32.0917	31.8922	31.7111				32	32	32
O08600	Endonuclease G, mitochondrial	Endog	KO_WT	0.944687	1.01802	0.02576	0.0661632	KO_WT	0.0299613	0.933337	0.02576	0.0890301	3.80412	3.59844	3.79759	3.1941	4.16365	3.76511	0.263548	-0.384728	0.24297	-1.65915	1.39676	0.140602	2.06243	0.0235048	-1.38825	-3.56564	0.00866099	-1.38825	-4.79797	+	+					27.2488	27.0431	27.2423	28.0528	29.0223	28.6238				5	5	5
P04247	Myoglobin	Mb	KO_WT	0.911664	1.01756	0.0251172	0.113097	KO_WT	0.0720934	0.847045	0.0251172	0.205734	-0.30448	-0.608807	-0.395281	-0.317139	-0.464703	-0.602077	1.07307	-1.19052	0.397687	0.978911	-0.118674	-1.14047	2.23637	0.0233907	-0.655749	-2.95268	0.00580265	-0.655749	-5.3712	+	+					29.3569	29.0526	29.2661	30.0251	29.8776	29.7402				11	11	11
Q91VD9	NADH-ubiquinone oxidoreductase 75 kDa subunit, mitochondrial	Ndufs1	KO_WT	0.904644	1.01698	0.0242882	0.128754	KO_WT	0.09819	0.797646	0.0242882	0.274009	4.85638	5.03238	5.13214	5.04881	4.97783	4.9214	-1.41258	0.383225	1.40109	0.550825	-0.173406	-0.749148	3.49058	0.0202308	-1.02199	-5.41766	0.00032316	-1.02199	-11.5296	+	+					36.5715	36.7475	36.8472	37.8102	37.7392	37.6828				67	67	67
Q9QXX4	Calcium-binding mitochondrial carrier protein Aralar2	Slc25a13		0.912463	1.01678	0.0240033	0.113769		0.0760559	0.839352	0.0240033	0.216279	4.42066	4.07742	4.33846	4.33462	4.22264	4.20726	1.25786	-1.54906	0.585633	0.554251	-0.361423	-0.487264	0.2106	0.821501	0.060304	0.285824	0.615744	0.060304	0.543362							33.0711	32.7279	32.9889	32.9488	32.8368	32.8214				31	25	25
Q8C3X2	Coiled-coil domain-containing protein 90B, mitochondrial	Ccdc90b		0.940264	1.01122	0.0160936	0.0822683		0.0582339	0.874513	0.0160936	0.168302	2.90047	2.84978	2.99115	2.73213	3.0222	2.93879	-0.0502391	-0.532484	0.812369	-1.65169	1.10776	0.314284	1.16416	0.195375	0.236738	1.21017	0.0685234	0.236738	2.47574							30.3422	30.2915	30.4329	29.9532	30.2433	30.1599				15	15	14
Q9DB60	Prostamide/prostaglandin F synthase	Fam213b	KO_WT	0.954244	1.00766	0.0110041	0.056745	KO_WT	0.0398247	0.912379	0.0110041	0.117162	6.5191	6.82713	6.7063	6.64079	6.72924	6.64949	-1.5483	1.44045	0.268006	-0.367621	0.490621	-0.283156	3.19524	0.0220588	-0.908956	-4.68721	0.000637913	-0.908956	-9.67772	+	+					29.3457	29.6537	29.5329	30.3873	30.4758	30.396				6	6	6
Q8K2M0	39S ribosomal protein L38, mitochondrial	Mrpl38		0.994292	1.00625	0.0089817	0.013821		0.00535306	0.98775	0.0089817	0.0163345	3.46785	2.38296	3.0314	3.75284	2.90862	2.1938	0.849331	-0.95173	0.124765	1.32246	-0.0790657	-1.26576	0.911078	0.106634	1.07314	1.65135	0.122722	1.07314	1.95167							26.3166	25.2317	25.8802	25.5374	24.6932	23.9784				8	8	8
Q6P8N8;Q9JHS4	ATP-dependent Clp protease ATP-binding subunit clpX-like, mitochondrial	Clpx	KO_WT	0.995514	1.00167	0.00240453	0.00677513	KO_WT	0.0030834	0.992925	0.00240453	0.00943303	2.32771	2.24845	2.10445	2.38984	2.54378	1.73977	0.365432	0.0815955	-0.434111	0.587924	1.13923	-1.74007	3.93397	0.0342222	3.81241	10.7421	0.000116422	3.81241	14.9562	+	+					31.552	31.4727	31.3287	27.8041	27.958	27.154				23	23	23
B1AU25;Q9Z0X1	Apoptosis-inducing factor 1, mitochondrial	Aifm1		0.996101	1.0011	0.00157992	0.00863518		0.00624715	0.985718	0.00157992	0.0190436	2.85185	2.61712	2.72937	2.66464	2.824	2.70496	1.3188	-1.26387	-0.0288525	-0.741061	1.0124	-0.297413	0.281352	0.795192	0.0579745	0.316864	0.523176	0.0579745	0.698797							31.9743	31.7395	31.8518	31.7306	31.89	31.771				24	24	24
O09174	Alpha-methylacyl-CoA racemase	Amacr	KO_WT	0.994572	1.00076	0.00110181	0.00579385	KO_WT	0.00399833	0.990836	0.00110181	0.0122194	4.5938	4.62889	4.78794	4.80385	4.59319	4.61029	-0.767978	-0.41272	1.19743	1.35847	-0.774196	-0.601008	3.78637	0.0214054	-1.23703	-6.50491	0.000163542	-1.23703	-13.719	+	+					28.6924	28.7274	28.8865	30.1405	29.9299	29.947				12	12	12
Q9EQI8	39S ribosomal protein L46, mitochondrial	Mrpl46	KO_WT	0.998232	-1.00022	-0.000319163	-0.00143279	KO_WT	0.000847686	0.99805	-0.000319163	-0.00259996	4.67405	4.34546	4.48276	4.56584	4.59045	4.34693	1.28753	-1.15605	-0.135039	0.482822	0.665807	-1.14507	2.28356	0.0234326	0.67954	3.05059	0.00520525	0.67954	5.53565	+	+					31.2589	30.9303	31.0676	30.4708	30.4954	30.2519				13	13	13
O35459;F7B227	Delta(3,5)-Delta(2,4)-dienoyl-CoA isomerase, mitochondrial	Ech1	KO_WT	0.992819	-1.00197	-0.00284259	-0.0129647	KO_WT	0.00783317	0.982125	-0.00284259	-0.023836	3.42578	3.42514	3.40358	3.27158	3.65622	3.33522	0.0474108	0.0424763	-0.122523	-1.13286	1.81124	-0.645743	3.57617	0.0232941	1.44611	6.59552	0.000265359	1.44611	12.1261	+	+					36.3783	36.3777	36.3561	34.7751	35.1598	34.8388				33	33	33
Q9CXT8	Mitochondrial-processing peptidase subunit beta	Pmpcb		0.99325	-1.00213	-0.00307592	-0.0165657		0.0118504	0.973082	-0.00307592	-0.0358999	3.31135	3.20215	3.2841	3.25531	3.41234	3.13918	0.4681	-0.695124	0.177873	-0.128832	1.54391	-1.36593	0.718556	0.460355	0.13464	0.725119	0.191181	0.13464	1.57143							29.6619	29.5527	29.6347	29.4682	29.6252	29.3521				15	14	14
D3Z041;P41216	Long-chain-fatty-acid--CoA ligase 1	Acsl1		0.983652	-1.00408	-0.00587845	-0.028006		0.0177708	0.959907	-0.00587845	-0.0534892	5.68726	5.49698	5.5547	5.42892	5.75505	5.5726	0.86919	-0.710825	-0.231582	-1.27591	1.43206	-0.0829306	0.408559	0.643639	0.10577	0.503908	0.390338	0.10577	0.962424							35.2786	35.0883	35.146	34.9086	35.2347	35.0523				56	56	56
P50171;G3UX44	Estradiol 17-beta-dehydrogenase 8	Hsd17b8;H2-Ke6	KO_WT	0.983898	-1.0043	-0.00618744	-0.0290144	KO_WT	0.0181585	0.959051	-0.00618744	-0.0546331	4.39949	4.4191	4.48309	4.62158	4.45825	4.24042	-0.302098	-0.144143	0.371459	1.48731	0.171304	-1.58384	2.78374	0.0197391	-0.855564	-4.01194	0.00164534	-0.855564	-7.55436	+	+					31.5495	31.5691	31.6331	32.621	32.4576	32.2398				10	10	10
Q7TQ48	Sarcalumenin	Srl		0.986619	-1.00463	-0.00666873	-0.0241086		0.0124727	0.971689	-0.00666873	-0.0377592	1.88865	1.46508	1.5857	1.45044	1.87752	1.63147	1.23429	-0.954647	-0.331333	-1.03034	1.17679	-0.0947565	0.867677	0.201068	0.329374	1.19074	0.13562	0.329374	1.86496							30.2323	29.8087	29.9293	29.458	29.8851	29.639				16	16	16
A2ASS6;E9Q8N1;E9Q8K5	Titin	Ttn		0.972335	-1.00852	-0.0122388	-0.0395766		0.0194679	0.956163	-0.0122388	-0.0584906	3.52968	3.33097	3.31943	3.01708	3.53531	3.66442	0.567771	-0.298745	-0.349083	-1.6676	0.592308	1.15535	0.839496	0.191601	0.378527	1.22404	0.144712	0.378527	1.80902							37.8329	37.6342	37.6227	36.9296	37.4478	37.5769				998	998	998
Q8BWT1	3-ketoacyl-CoA thiolase, mitochondrial	Acaa2		0.958185	-1.00869	-0.0124817	-0.0522224	KO_WT	0.0302252	0.932771	-0.0124817	-0.0897897	-0.104816	-0.101341	-0.218067	0.0954742	-0.115452	-0.366802	0.199112	0.221911	-0.543849	1.51309	0.129341	-1.5196	1.55479	0.0633077	-0.469372	-1.96381	0.0278748	-0.469372	-3.37653		+					33.9854	33.9889	33.8722	34.6426	34.4317	34.1803				35	35	35
P82349	Beta-sarcoglycan	Sgcb		0.943648	-1.0116	-0.0166429	-0.0718064		0.0430685	0.90559	-0.0166429	-0.126298	3.97191	3.66284	3.60925	3.67015	3.89602	3.72776	1.4905	-0.646299	-1.0168	-0.595806	0.965845	-0.197442	1.18795	0.146128	0.332995	1.43672	0.0648708	0.332995	2.52701							28.8849	28.5759	28.5223	28.2335	28.4594	28.2911				3	3	3
Q8R4N0	Citrate lyase subunit beta-like protein, mitochondrial	Clybl	KO_WT	0.94121	-1.0126	-0.0180581	-0.0826987	KO_WT	0.052505	0.886125	-0.0180581	-0.152569	3.84311	3.61818	3.8521	3.75176	3.96091	3.6549	0.484126	-1.24571	0.553271	-0.218429	1.39001	-0.963272	2.26776	0.0235467	-0.648633	-2.97047	0.0053981	-0.648633	-5.48014	+	+					32.4106	32.1857	32.4196	32.9498	33.159	32.853				24	24	24
Q9DB77	Cytochrome b-c1 complex subunit 2, mitochondrial	Uqcrc2		0.903672	-1.01484	-0.0212593	-0.135012	KO_WT	0.136582	0.73016	-0.0212593	-0.369972	3.50816	3.40468	3.59475	3.55447	3.52047	3.49644	-0.0781341	-1.69461	1.27459	0.645244	0.114167	-0.261258	1.42923	0.227245	-0.176525	-1.12107	0.0372191	-0.176525	-3.07203		+					36.1863	36.0828	36.2729	36.3879	36.3539	36.3298				33	33	33
Q6P8J7	Creatine kinase S-type, mitochondrial	Ckmt2		0.901478	-1.01752	-0.0250524	-0.134037		0.10377	0.787463	-0.0250524	-0.288267	3.5799	3.36391	3.3972	3.43726	3.58015	3.39875	1.25146	-0.99415	-0.648	-0.231494	1.25408	-0.631898	0.800464	0.400156	0.150519	0.805315	0.15832	0.150519	1.73196							36.5857	36.3697	36.403	36.2675	36.4104	36.229				54	54	49
Q9CPX7	28S ribosomal protein S16, mitochondrial	Mrps16	KO_WT	0.910749	-1.01798	-0.0257085	-0.115787	KO_WT	0.0739446	0.843442	-0.0257085	-0.210669	3.98299	3.64747	3.6136	3.72453	3.83246	3.76419	1.65242	-0.843656	-1.09565	-0.270343	0.532556	0.0246708	2.99984	0.0230769	1.05064	4.7319	0.00100037	1.05064	8.60947	+	+					26.8837	26.5481	26.5143	25.5489	25.6568	25.5885				4	4	4
Q91VB8;P01942	Hemoglobin subunit alpha	haemaglobin alpha 2;Hba		0.944021	-1.01804	-0.0257893	-0.0754759		0.0361362	0.920161	-0.0257893	-0.106704	3.31992	3.57407	3.0191	3.15724	3.69163	3.14158	0.0100343	0.968625	-1.12456	-0.603529	1.41201	-0.662576	0.9613	0.143805	-0.496181	-1.45215	0.10932	-0.496181	-2.05298							34.4243	34.6785	34.1235	34.732	35.2664	34.7164				13	13	11
Q8CHT0	Delta-1-pyrroline-5-carboxylate dehydrogenase, mitochondrial	Aldh4a1	KO_WT	0.879781	-1.01834	-0.0262133	-0.173302	KO_WT	0.196536	0.63601	-0.0262133	-0.511396	3.67312	3.54878	3.63144	3.59725	3.62005	3.71468	0.728716	-1.41666	0.00951086	-0.58036	-0.186959	1.44575	3.10271	0.0234412	-0.469397	-3.10328	0.000789384	-0.469397	-9.15747	+	+					33.0984	32.9741	33.0568	33.4658	33.4886	33.5832				24	24	24
P21550;Q5SX59	Beta-enolase;Enolase	Eno3	KO_WT	0.897594	-1.01909	-0.0272764	-0.1474	KO_WT	0.116631	0.764485	-0.0272764	-0.320712	3.89483	3.80079	3.82819	4.0285	3.77548	3.80165	0.423149	-0.573569	-0.283193	1.83975	-0.841729	-0.564412	2.06187	0.0459733	-0.407914	-2.20435	0.00867216	-0.407914	-4.7962	+	+					30.8136	30.7196	30.747	31.3279	31.0749	31.1011				19	19	19
Q9D6J5;Q3V406;F6VCY0;E9Q9J5	NADH dehydrogenase [ubiquinone] 1 beta subcomplex subunit 8, mitochondrial	Ndufb8	KO_WT	0.903406	-1.01931	-0.027586	-0.138886	KO_WT	0.100416	0.793567	-0.027586	-0.279711	4.19137	4.22631	4.23688	4.34766	4.33914	4.05051	-0.372243	-0.0519787	0.0449033	1.06044	0.982355	-1.66348	3.91137	0.0246957	-1.45568	-7.32885	0.000122639	-1.45568	-14.76	+	+					31.593	31.6279	31.6385	33.1774	33.1689	32.8802				9	9	9
Q9Z1J3	Cysteine desulfurase, mitochondrial	Nfs1	KO_WT	0.846677	-1.02278	-0.0324904	-0.21827	KO_WT	0.265678	0.542403	-0.0324904	-0.665048	3.84313	3.80658	3.70076	3.77537	3.85765	3.81491	0.769427	0.121315	-1.75487	-0.431968	1.02696	0.269139	3.21634	0.023125	0.47878	3.21644	0.000607653	0.47878	9.80018	+	+					31.8359	31.7993	31.6935	31.2569	31.3392	31.2964				17	17	17
Z4YJF5;Q62234	Myomesin-1	Myom1		0.943116	-1.02422	-0.0345287	-0.074941		0.032288	0.92835	-0.0345287	-0.0957149	1.15947	1.20432	1.92991	1.81223	0.955822	1.62924	-0.730548	-0.617185	1.21682	0.91938	-1.2453	0.456834	0.303381	0.583152	-0.268997	-0.58383	0.497301	-0.268997	-0.74567							23.1416	23.1865	23.9121	24.0288	23.1724	23.8458				1	1	1
Q9D881;P19536	Cytochrome c oxidase subunit 5B, mitochondrial	Cox5b		0.89559	-1.02445	-0.0348523	-0.149904		0.0939278	0.805512	-0.0348523	-0.263041	4.08278	3.83747	3.77633	3.96478	4.0783	3.75806	1.13729	-0.538349	-0.956054	0.331276	1.10668	-1.08085	0.765594	0.294052	-0.220403	-0.947979	0.171556	-0.220403	-1.66345							36.103	35.8577	35.7965	36.1705	36.284	35.9638				15	15	15
Q8BH95	Enoyl-CoA hydratase, mitochondrial	Echs1		0.89545	-1.02461	-0.0350749	-0.155789		0.100638	0.793162	-0.0350749	-0.280278	4.15596	4.22291	4.1185	4.41563	4.19143	3.99554	-0.197725	0.285936	-0.468284	1.67814	0.0585045	-1.35657	0.636199	0.414861	-0.176566	-0.784238	0.2311	-0.176566	-1.41091							36.3657	36.4326	36.3282	36.7669	36.5427	36.3468				29	29	29
Q99N84	28S ribosomal protein S18b, mitochondrial	Mrps18b	KO_WT	0.904414	-1.02592	-0.0369142	-0.135697	KO_WT	0.0754133	0.840595	-0.0369142	-0.214574	4.10454	3.56427	3.81411	4.00806	3.77754	3.80807	1.36356	-1.48692	-0.168786	0.854505	-0.361718	-0.200646	2.27843	0.0224364	0.949219	3.48933	0.00526704	0.949219	5.5176	+	+					28.0428	27.5025	27.7523	26.9601	26.7296	26.7601				3	3	3
P56382	ATP synthase subunit epsilon, mitochondrial	Atp5e		0.903082	-1.0272	-0.0387135	-0.134065		0.0718507	0.847519	-0.0387135	-0.205086	5.3599	5.29743	5.20374	5.49227	5.52518	4.95977	0.257449	-0.0430389	-0.493771	0.894256	1.05257	-1.66747	0.23762	0.727594	0.11396	0.394644	0.578602	0.11396	0.603709							36.0942	36.0317	35.938	36.0739	36.1068	35.5414				8	8	8
Q9ERS2	NADH dehydrogenase [ubiquinone] 1 alpha subcomplex subunit 13	Ndufa13	KO_WT	0.811805	-1.02771	-0.0394344	-0.281077	KO_WT	0.416577	0.383198	-0.0394344	-0.978575	0.131529	0.166862	0.118128	0.21413	0.10313	0.217562	-0.549968	0.169001	-0.822652	1.13081	-1.12782	1.20063	5.25072	0.0256667	-1.2936	-9.22036	5.61e-06	-1.2936	-32.1009	+	+					29.5722	29.6075	29.5588	30.9089	30.7979	30.9124				11	11	11
P50544;B1AR28	Very long-chain specific acyl-CoA dehydrogenase, mitochondrial	Acadvl		0.843812	-1.02843	-0.0404485	-0.224655		0.193879	0.639913	-0.0404485	-0.50531	4.64458	4.41527	4.4784	4.51697	4.63618	4.50646	1.23402	-1.30144	-0.60343	-0.177008	1.14106	-0.293209	0.531904	0.620094	-0.096639	-0.536744	0.29383	-0.096639	-1.20728							37.431	37.2017	37.2648	37.3596	37.4788	37.3491				56	56	56
Q9DC61;A2AIW9	Mitochondrial-processing peptidase subunit alpha	Pmpca		0.852551	-1.03128	-0.0444317	-0.211754		0.150888	0.706499	-0.0444317	-0.404561	4.21681	4.08763	4.09031	4.05696	4.37733	4.09374	0.513338	-0.539055	-0.517254	-0.788938	1.82115	-0.489237	0.328651	0.71257	-0.0877209	-0.418063	0.46919	-0.0877209	-0.79872							31.0208	30.8916	30.8943	30.9043	31.2246	30.941				15	15	15
Q61425	Hydroxyacyl-coenzyme A dehydrogenase, mitochondrial	Hadh		0.834532	-1.03181	-0.0451825	-0.24351	KO_WT	0.20389	0.625331	-0.0451825	-0.528161	4.05709	3.82736	3.90396	4.01322	4.03996	3.87077	1.08366	-1.2866	-0.496303	0.631011	0.906906	-0.838673	1.70906	0.0964474	-0.322835	-1.73991	0.0195405	-0.322835	-3.77378		+					36.0105	35.7808	35.8574	36.2443	36.271	36.1018				28	28	28
Q9D7P6;D3Z0K9;D3Z7W0	Iron-sulfur cluster assembly enzyme ISCU, mitochondrial	Iscu	KO_WT	0.862878	-1.0323	-0.0458647	-0.194108	KO_WT	0.122985	0.753382	-0.0458647	-0.336536	3.9808	3.8566	3.72643	3.67791	4.06065	3.96286	0.682054	-0.138316	-0.998171	-1.31863	1.20953	0.563538	2.2161	0.0237698	0.722551	3.05796	0.00607991	0.722551	5.30177	+	+					29.4757	29.3515	29.2213	28.4044	28.7871	28.6893				8	8	8
Q9QYA2	Mitochondrial import receptor subunit TOM40 homolog	Tomm40		0.851629	-1.03235	-0.045934	-0.209971		0.143499	0.718624	-0.045934	-0.386767	6.3679	6.31153	6.11256	6.48078	6.27379	6.17522	0.610785	0.185414	-1.31617	1.46264	-0.0994146	-0.843253	0.0518057	0.95267	-0.0178903	-0.0817789	0.887553	-0.0178903	-0.150637							30.0125	29.9562	29.7572	30.0974	29.8904	29.7918				4	4	4
Q8BMF3	NADP-dependent malic enzyme, mitochondrial	Me3		0.829168	-1.03621	-0.0513109	-0.250946		0.187725	0.649046	-0.0513109	-0.491155	3.77506	3.51209	3.43206	3.63824	3.63733	3.59757	1.49641	-0.735213	-1.41433	0.335328	0.327608	-0.00980047	0.0796416	0.940096	-0.0235856	-0.11535	0.83245	-0.0235856	-0.225765							28.7836	28.5206	28.4406	28.619	28.6181	28.5784				10	10	10
Q8BH59	Calcium-binding mitochondrial carrier protein Aralar1	Slc25a12		0.828198	-1.03694	-0.0523287	-0.250549		0.183209	0.65583	-0.0523287	-0.480715	4.76223	4.45054	4.6139	4.77016	4.65513	4.55837	1.03695	-1.50452	-0.172448	1.10165	0.163666	-0.625296	0.237482	0.796126	-0.065684	-0.314494	0.578786	-0.065684	-0.603402							33.6686	33.3569	33.5203	33.6899	33.5749	33.4781				38	38	32
Q9D0M3	Cytochrome c1, heme protein, mitochondrial	Cyc1		0.827608	-1.03812	-0.053978	-0.256499		0.186683	0.650605	-0.053978	-0.48875	3.36553	3.16685	3.21163	3.36575	3.4207	3.1195	0.726988	-0.868334	-0.508771	0.728734	1.16993	-1.24854	1.26789	0.148441	-0.298447	-1.4182	0.0539645	-0.298447	-2.70232							34.2365	34.0378	34.0826	34.4812	34.5361	34.2349				11	11	11
Q7TMF3;A0A0R4J275	NADH dehydrogenase [ubiquinone] 1 alpha subcomplex subunit 12	Ndufa12	KO_WT	0.843668	-1.03815	-0.0540148	-0.228958	KO_WT	0.147913	0.711356	-0.0540148	-0.397414	3.87287	4.15843	4.3022	4.1801	4.24431	4.07114	-1.74771	0.13341	1.08056	0.276174	0.69916	-0.441587	3.21005	0.02104	-1.32701	-5.62493	0.000616531	-1.32701	-9.76348	+	+					33.0816	33.3671	33.5109	34.6618	34.726	34.5528				21	21	21
P82350	Alpha-sarcoglycan	Sgca		0.905717	-1.03821	-0.0540988	-0.125629		0.0565256	0.877959	-0.0540988	-0.163627	2.47804	1.49802	2.17713	1.90213	2.41878	1.99457	1.10056	-1.59634	0.272473	-0.484271	0.937469	-0.229888	0.0877202	0.891393	-0.0816447	-0.189597	0.817109	-0.0816447	-0.246943							25.7056	24.7256	25.4047	25.1572	25.6739	25.2497				2	2	2
A2A6Q8;Q9CZ19;P09541	Myosin light chain 4	Myl4		0.942024	-1.03935	-0.05568	-0.0717395		0.0276468	0.938325	-0.05568	-0.0823496	4.07784	4.16969	3.05332	2.68096	4.49287	4.29406	0.38183	0.505728	-1.00022	-1.50253	0.941694	0.673504	0.753583	0.146691	1.10881	1.42862	0.176367	1.10881	1.63991							34.1407	34.2326	33.1162	31.5793	33.3913	33.1924				13	12	11
P97478;A0A140LIF0;Q3TYT1	5-demethoxyubiquinone hydroxylase, mitochondrial	Coq7	KO_WT	0.695489	-1.0448	-0.0632235	-0.432781	KO_WT	0.616144	0.242023	-0.0632235	-1.37184	5.23362	5.33265	5.2087	5.32146	5.36712	5.27605	-0.919929	0.697727	-1.32688	0.514969	1.26083	-0.226719	3.01904	0.0270476	-0.401385	-2.74758	0.000957115	-0.401385	-8.70938	+	+					32.1089	32.2079	32.084	32.5349	32.5805	32.4895				13	13	13
Q9CQ54;A0A0U1RPJ5	NADH dehydrogenase [ubiquinone] 1 subunit C2	Ndufc2	KO_WT	0.749035	-1.04941	-0.0695845	-0.368351	KO_WT	0.320963	0.47757	-0.0695845	-0.782656	4.74851	4.83571	4.77905	4.94471	4.94027	4.68704	-0.707951	0.125852	-0.415901	1.16805	1.12559	-1.29564	3.91491	0.0218462	-1.315	-6.96108	0.000121644	-1.315	-14.7906	+	+					33.9858	34.073	34.0164	35.4275	35.423	35.1698				11	11	11
P70404	Isocitrate dehydrogenase [NAD] subunit gamma 1, mitochondrial	Idh3g	KO_WT	0.696419	-1.054	-0.0758718	-0.43468	KO_WT	0.436123	0.366334	-0.0758718	-1.01778	4.72755	4.67612	4.63409	4.88235	4.73988	4.64314	0.113047	-0.448164	-0.906958	1.80259	0.247646	-0.808164	2.08572	0.0499836	-0.363176	-2.08069	0.00820888	-0.363176	-4.87182	+	+					34.7843	34.7329	34.6908	35.2264	35.0839	34.9872				23	23	23
A0A0R4J023;Q9JLZ3;F6RT60;F6R307	Methylglutaconyl-CoA hydratase, mitochondrial	Auh		0.768886	-1.05451	-0.0765718	-0.334153		0.232728	0.585156	-0.0765718	-0.59288	3.11512	3.05881	3.19713	3.43054	3.15882	3.01142	-0.317505	-0.699117	0.238267	1.81997	-0.021381	-1.02024	1.18559	0.149101	-0.32571	-1.42137	0.0652242	-0.32571	-2.52191							31.6263	31.57	31.7083	32.1909	31.9192	31.7718				16	16	16
Q8CC88	von Willebrand factor A domain-containing protein 8	Vwa8		0.765204	-1.05502	-0.0772769	-0.332671		0.228792	0.590484	-0.0772769	-0.584139	3.78565	3.53704	3.66089	3.85197	3.84723	3.51622	0.568445	-1.07828	-0.257951	1.00768	0.976285	-1.21618	1.29028	0.120694	0.364106	1.56745	0.0512534	0.364106	2.7523							32.1554	31.9068	32.0307	31.7803	31.7756	31.4446				62	62	62
G5E902;Q8VEM8	Phosphate carrier protein, mitochondrial	Slc25a3		0.761068	-1.05587	-0.0784302	-0.345256		0.243541	0.570767	-0.0784302	-0.616759	5.81341	5.49896	5.40988	5.72108	5.61151	5.62496	1.37274	-0.784342	-1.39542	0.739359	-0.0122991	0.0799703	0.00318717	0.996161	0.00123978	0.0054576	0.992688	0.00123978	0.00974935							36.3064	35.992	35.9029	36.1344	36.0249	36.0383				18	18	18
Q9D6R2;A0A1L1STE6	Isocitrate dehydrogenase [NAD] subunit alpha, mitochondrial	Idh3a	KO_WT	0.727841	-1.05658	-0.079408	-0.397305	KO_WT	0.326936	0.471047	-0.079408	-0.795142	4.42708	4.40155	4.18498	4.5409	4.32784	4.38309	0.420508	0.203668	-1.63594	1.38735	-0.422453	0.0468708	2.0026	0.0448804	-0.460588	-2.30448	0.00994042	-0.460588	-4.61204	+	+					35.1025	35.077	34.8604	35.5975	35.3845	35.4397				33	33	33
Q64433	10 kDa heat shock protein, mitochondrial	Hspe1		0.728671	-1.05947	-0.0833429	-0.398273		0.311499	0.488092	-0.0833429	-0.762791	-2.36802	-2.38639	-2.36275	-2.1562	-2.20573	-2.50521	-0.29123	-0.434603	-0.25009	1.36239	0.975735	-1.3622	0.0116997	0.99038	-0.00387319	-0.0185089	0.97342	-0.00387319	-0.0354491							29.5713	29.553	29.5766	29.7037	29.6542	29.3547				6	6	6
Q99LB2	Dehydrogenase/reductase SDR family member 4	Dhrs4	KO_WT	0.656096	-1.06104	-0.0854816	-0.482681	KO_WT	0.481865	0.329712	-0.0854816	-1.10874	4.6503	4.5426	4.4908	4.65913	4.74585	4.53517	0.479681	-0.635543	-1.17196	0.571191	1.46918	-0.712555	2.09613	0.0486949	-0.378174	-2.1354	0.00801443	-0.378174	-4.90513	+	+					34.1104	34.0027	33.9509	34.4119	34.4986	34.288				23	23	23
A0A1B0GRP7;Q9Z2Y8;Q6P8V7;A0A1B0GRR5;Q80ZV3	Proline synthase co-transcribed bacterial homolog protein	Prosc		0.739086	-1.0616	-0.0862376	-0.378713		0.270399	0.536539	-0.0862376	-0.67525	5.09959	4.89995	4.99388	5.09755	5.27432	4.88027	0.397301	-0.95471	-0.318631	0.383467	1.5806	-1.08803	0.853743	0.262377	0.234641	1.03043	0.140042	0.234641	1.83727							31.4886	31.289	31.3829	31.1657	31.3425	30.9484				9	9	9
Q9D051	Pyruvate dehydrogenase E1 component subunit beta, mitochondrial	Pdhb		0.654158	-1.06287	-0.0879587	-0.506461	KO_WT	0.525087	0.298478	-0.0879587	-1.1939	4.12541	4.23007	4.21514	4.1865	4.40632	4.24167	-1.15727	-0.0438428	-0.202614	-0.507312	1.8314	0.0796394	1.61874	0.131499	-0.260652	-1.50082	0.0240578	-0.260652	-3.53795		+					36.042	36.1467	36.1317	36.2758	36.4956	36.331				26	26	26
Q8R164	Valacyclovir hydrolase	Bphl		0.755738	-1.06347	-0.0887814	-0.360973		0.2397	0.575838	-0.0887814	-0.608298	4.76246	4.39713	4.63377	4.5259	4.86793	4.66589	0.719773	-1.46637	-0.0503016	-0.695831	1.35086	0.141869	0.992526	0.183771	-0.308912	-1.25599	0.101736	-0.308912	-2.11656							30.9564	30.591	30.8277	30.9399	31.282	31.0799				15	15	15
P14152	Malate dehydrogenase, cytoplasmic	Mdh1		0.76847	-1.06506	-0.0909398	-0.333551		0.203271	0.626223	-0.0909398	-0.526755	3.88798	3.35975	3.53193	3.7893	3.72407	3.53911	1.27468	-1.4263	-0.545882	0.770096	0.436569	-0.509162	0.950435	0.175981	-0.350629	-1.28604	0.11209	-0.350629	-2.03096							31.5776	31.0494	31.2216	31.7386	31.6734	31.4885				13	13	13
P17751;H7BXC3	Triosephosphate isomerase	Tpi1		0.76767	-1.06577	-0.0918941	-0.326079		0.193929	0.63984	-0.0918941	-0.505424	2.20137	1.75182	1.97994	2.24099	2.14704	1.82078	0.865088	-1.32326	-0.212811	1.05796	0.600606	-0.987577	1.17574	0.114714	-0.454657	-1.61331	0.0667207	-0.454657	-2.50064							29.0922	28.6426	28.8707	29.4946	29.4006	29.0743				11	11	11
P99029;G3UZJ4;H3BJQ7	Peroxiredoxin-5, mitochondrial	Prdx5		0.755951	-1.06654	-0.092933	-0.35469		0.224071	0.596937	-0.092933	-0.573617	4.13562	3.84465	4.03949	4.23265	4.24147	3.82445	0.447186	-1.12875	-0.0734558	0.972694	1.02048	-1.23816	0.751423	0.269972	-0.265001	-1.01141	0.177246	-0.265001	-1.63568							35.329	35.038	35.2328	35.5981	35.6069	35.1899				19	19	19
Q9D0K2;Q3UJQ9	Succinyl-CoA:3-ketoacid coenzyme A transferase 1, mitochondrial;Succinyl-CoA:3-ketoacid-coenzyme A transferase	Oxct1		0.724958	-1.06993	-0.09751	-0.401295	KO_WT	0.273505	0.532715	-0.09751	-0.681944	4.07248	3.81485	3.81305	4.20349	3.97999	3.80942	0.746873	-0.809909	-0.820789	1.53853	0.187983	-0.842687	1.40898	0.0903864	-0.432448	-1.77971	0.0389958	-0.432448	-3.02436		+					35.226	34.9683	34.9665	35.6919	35.4684	35.2979				36	36	36
A0A0R3P9C8;Q9DC69	NADH dehydrogenase [ubiquinone] 1 alpha subcomplex subunit 9, mitochondrial	Ndufa9	KO_WT	0.589786	-1.07292	-0.101537	-0.585539	KO_WT	0.621967	0.238799	-0.101537	-1.38319	4.41948	4.37939	4.58393	4.63425	4.50303	4.55013	-0.943203	-1.35326	0.738706	1.25341	-0.0886708	0.393023	4.29119	0.0233684	-1.35193	-7.79626	5.11e-05	-1.35193	-18.4167	+	+					33.3783	33.3382	33.5427	34.8434	34.7122	34.7593				23	23	23
Q8K2B3	Succinate dehydrogenase [ubiquinone] flavoprotein subunit, mitochondrial	Sdha		0.617912	-1.07316	-0.101863	-0.553952		0.535501	0.291406	-0.101863	-1.21434	5.12577	4.91669	4.97975	5.22103	5.06883	5.03793	0.627295	-1.31761	-0.731006	1.51343	0.0976788	-0.189786	0.165135	0.884422	0.0367788	0.200011	0.6837	0.0367788	0.438451							37.5523	37.3432	37.4063	37.5089	37.3567	37.3258				51	51	51
Q9CQA3	Succinate dehydrogenase [ubiquinone] iron-sulfur subunit, mitochondrial	Sdhb		0.628595	-1.07328	-0.102029	-0.538122		0.497029	0.318398	-0.102029	-1.1387	4.55625	4.49714	4.37164	4.71056	4.46754	4.55301	0.267579	-0.255719	-1.36686	1.63387	-0.51779	0.238922	0.0824852	0.938607	-0.0208995	-0.110228	0.827018	-0.0208995	-0.23325							36.2281	36.169	36.0435	36.3013	36.0583	36.1438				32	32	32
Q9D0Q7;F6QAU7	39S ribosomal protein L45, mitochondrial	Mrpl45		0.653429	-1.0742	-0.103269	-0.481902	KO_WT	0.379513	0.417337	-0.103269	-0.903534	3.90516	3.52084	3.70039	3.86385	3.80028	3.77207	1.05345	-1.74394	-0.437014	0.752761	0.29004	0.0846957	1.34607	0.127311	0.329014	1.53534	0.045074	0.329014	2.87866		+					29.7235	29.3392	29.5187	29.2499	29.1863	29.1581				7	7	7
P51660	Peroxisomal multifunctional enzyme type 2;(3R)-hydroxyacyl-CoA dehydrogenase;Enoyl-CoA hydratase 2	Hsd17b4		0.588924	-1.07462	-0.103833	-0.588607	KO_WT	0.609546	0.245728	-0.103833	-1.35899	6.62429	6.3985	6.45935	6.56199	6.66967	6.56199	0.774046	-1.45725	-0.855963	0.158341	1.22248	0.158341	1.35127	0.183867	-0.220853	-1.25197	0.0445375	-0.220853	-2.89057		+					30.5196	30.2938	30.3547	30.5743	30.682	30.5743				17	17	17
D3Z1M1;P62880;D3Z1T4;E9QKR0;D3YZX3	Guanine nucleotide-binding protein G(I)/G(S)/G(T) subunit beta-2	Gnb2		0.572432	-1.07562	-0.10517	-0.618145		0.681665	0.20813	-0.10517	-1.49947	4.27945	4.25455	4.37819	4.36231	4.52666	4.33873	-0.80389	-1.06327	0.224365	0.0589515	1.77047	-0.186627	1.1304	0.278532	-0.168587	-0.990886	0.0740626	-0.168587	-2.40365							28.9874	28.9625	29.0861	29.1337	29.298	29.1101				7	4	4
P08249	Malate dehydrogenase, mitochondrial	Mdh2		0.626835	-1.0765	-0.106345	-0.539949	KO_WT	0.475864	0.3343	-0.106345	-1.09687	4.46957	4.49218	4.4226	4.74848	4.52699	4.42791	-0.37193	-0.185243	-0.759726	1.93063	0.102093	-0.715826	1.67218	0.0880836	-0.356433	-1.80973	0.0212724	-0.356433	-3.67633		+					38.3976	38.4202	38.3506	38.9266	38.7051	38.606				48	48	48
Q9CQ91	NADH dehydrogenase [ubiquinone] 1 alpha subcomplex subunit 3	Ndufa3	KO_WT	0.695642	-1.07751	-0.107704	-0.433872	KO_WT	0.294362	0.507736	-0.107704	-0.726555	0.374249	0.176979	0.620977	0.5998	0.541203	0.354315	-0.407119	-1.54891	1.02095	0.898372	0.55921	-0.522495	3.21498	0.0201739	-1.45159	-5.84755	0.000609567	-1.45159	-9.79221	+	+					27.8506	27.6533	28.0973	29.42	29.3614	29.1745				1	1	1
Q8BMS4	Ubiquinone biosynthesis O-methyltransferase, mitochondrial	Coq3	KO_WT	0.637756	-1.0781	-0.108496	-0.525177	KO_WT	0.436174	0.366291	-0.108496	-1.01788	4.89297	4.85333	5.06793	5.20854	5.0026	4.92858	-0.758358	-1.06088	0.577061	1.65032	0.0784151	-0.486558	2.80757	0.0189167	-0.816981	-3.9546	0.00155749	-0.816981	-7.66471	+	+					31.7983	31.7586	31.9732	32.8223	32.6164	32.5424				8	8	8
Q8K1R3	Polyribonucleotide nucleotidyltransferase 1, mitochondrial	Pnpt1		0.635308	-1.07975	-0.110692	-0.530085		0.435837	0.366575	-0.110692	-1.01721	2.36901	2.00867	2.26567	2.29752	2.31607	2.36184	0.741846	-1.95253	-0.0308367	0.207309	0.345992	0.688221	1.14519	0.180702	0.264987	1.26898	0.0715838	0.264987	2.43513							28.9582	28.5979	28.8549	28.511	28.5296	28.5754				13	13	13
Q9JHI5	Isovaleryl-CoA dehydrogenase, mitochondrial	Ivd	KO_WT	0.653727	-1.08065	-0.111903	-0.488724	KO_WT	0.361982	0.434528	-0.111903	-0.867671	5.41067	5.25333	5.40601	5.69677	5.40767	5.30128	-0.0126495	-1.03436	-0.0429439	1.84509	-0.0321687	-0.72297	2.78824	0.0200494	-0.97695	-4.26673	0.0016284	-0.97695	-7.57506	+	+					34.9333	34.776	34.9287	36.0845	35.7954	35.689				30	30	30
Q9D8Y1;D6RG44	Transmembrane protein 126A	Tmem126a		0.42224	-1.08192	-0.113592	-0.802578	KO_WT	1.28251	0.0521784	-0.113592	-2.73491	4.87263	4.7873	4.81101	4.92897	4.9978	4.88495	-0.101337	-1.20843	-0.900819	0.629598	1.52254	0.058445	2.01117	0.157127	-0.19265	-1.36115	0.00974607	-0.19265	-4.63835		+					30.3916	30.3063	30.33	30.527	30.5958	30.483				3	3	3
Q06185	ATP synthase subunit e, mitochondrial	Atp5i		0.65224	-1.08202	-0.113733	-0.497069		0.369447	0.427123	-0.113733	-0.882973	-1.16751	-0.916868	-0.848366	-0.704353	-0.89393	-0.993261	-1.60007	0.0249384	0.469068	1.40276	0.173654	-0.47035	0.0442485	0.958836	-0.0166944	-0.0729629	0.903132	-0.0166944	-0.129608							30.2602	30.5109	30.5794	30.6264	30.4368	30.3375				4	4	4
D3YUM1;Q91YT0;D3Z1U9	NADH dehydrogenase [ubiquinone] flavoprotein 1, mitochondrial	Ndufv1	KO_WT	0.563535	-1.08213	-0.113873	-0.627368	KO_WT	0.629087	0.234916	-0.113873	-1.39706	4.57302	4.49678	4.44559	4.74115	4.62597	4.48989	0.100569	-0.599391	-1.06945	1.64421	0.586759	-0.662698	3.50574	0.0221053	-0.948214	-5.22405	0.000312073	-0.948214	-11.6332	+	+					35.5632	35.487	35.4358	36.5657	36.4505	36.3144				40	40	40
P09542;A0A0G2JDW2;A0A0G2JDM3	Myosin light chain 3	Myl3		0.690386	-1.08358	-0.1158	-0.443698		0.290954	0.511736	-0.1158	-0.719305	3.56879	3.68515	3.81125	3.54011	3.8326	4.03988	-0.947163	-0.326251	0.346585	-1.10017	0.460509	1.56649	1.26454	0.105222	0.433844	1.66231	0.0543827	0.433844	2.69487							37.827	37.9433	38.0694	37.2486	37.5411	37.7484				37	37	33
Q8K4F5;D3YYK0	Alpha/beta hydrolase domain-containing protein 11	Abhd11		0.625917	-1.08526	-0.118044	-0.544668	KO_WT	0.432877	0.369082	-0.118044	-1.01129	3.67426	3.33684	3.54557	3.52502	3.74274	3.64304	0.672427	-1.68247	-0.225723	-0.36913	1.15036	0.454542	1.63596	0.0682074	-0.418135	-1.92932	0.0231226	-0.418135	-3.58218		+					30.8659	30.5285	30.7372	31.0168	31.2345	31.1348				10	10	10
Q921S7	39S ribosomal protein L37, mitochondrial	Mrpl37		0.736414	-1.08682	-0.120115	-0.384263		0.220227	0.602244	-0.120115	-0.565019	6.64859	5.96955	6.18003	6.52585	6.32742	6.30526	1.33259	-1.47345	-0.603683	0.825382	0.00536625	-0.0862056	0.639383	0.290213	0.301258	0.96376	0.229413	0.301258	1.41711							28.7905	28.1115	28.322	28.2464	28.048	28.0258				6	6	6
Q9CQZ6	NADH dehydrogenase [ubiquinone] 1 beta subcomplex subunit 3	Ndufb3	KO_WT	0.767385	-1.08801	-0.121688	-0.32845	KO_WT	0.169988	0.676102	-0.121688	-0.449878	-0.380665	0.158377	-0.688841	0.0085659	-0.368784	-0.185848	-0.453717	1.32113	-1.46842	0.827865	-0.414598	0.187737	1.96395	0.0221935	-1.21581	-3.28163	0.0108654	-1.21581	-4.49484	+	+					27.7571	28.2961	27.4489	29.2405	28.8631	29.046				4	4	4
P52503;A0A1Y7VKP8;A0A1Y7VM38	NADH dehydrogenase [ubiquinone] iron-sulfur protein 6, mitochondrial	Ndufs6	KO_WT	0.374679	-1.08899	-0.122989	-0.881606	KO_WT	1.44659	0.0357608	-0.122989	-3.1132	3.98344	3.97681	3.94549	4.13589	4.1223	4.01651	-0.582481	-0.665239	-1.05639	1.32163	1.15187	-0.169386	4.65507	0.0198	-0.898607	-6.44137	2.21e-05	-0.898607	-22.7463	+	+			+	KO_WT	35.3529	35.3463	35.3149	36.281	36.2674	36.1616				12	12	12
Q3TFD0;Q9CZN7	Serine hydroxymethyltransferase	Shmt2	KO_WT	0.583321	-1.09106	-0.125736	-0.596417	KO_WT	0.494955	0.319922	-0.125736	-1.1346	4.6448	4.36603	4.72212	4.70314	4.74546	4.66155	0.0306934	-1.96667	0.584664	0.44869	0.75192	0.150706	3.52282	0.018	1.30223	6.17699	0.000300043	1.30223	11.7509	+	+					31.4156	31.1368	31.4929	30.046	30.0883	30.0044				25	25	25
P16332	Methylmalonyl-CoA mutase, mitochondrial	Mut		0.558846	-1.09184	-0.126758	-0.636282		0.567824	0.270506	-0.126758	-1.27759	2.15351	1.95256	2.21445	2.15577	2.35131	2.19373	-0.129591	-1.68768	0.342984	-0.11208	1.40411	0.182255	0.978351	0.259647	-0.207128	-1.03971	0.105111	-0.207128	-2.08764							30.8515	30.6505	30.9124	30.9341	31.1296	30.9721				24	24	24
Q8BKZ9	Pyruvate dehydrogenase protein X component, mitochondrial	Pdhx		0.626519	-1.09358	-0.129053	-0.546716	KO_WT	0.401695	0.396556	-0.129053	-0.948562	3.7888	3.55263	3.68647	3.9019	3.94222	3.57094	0.292852	-1.13893	-0.327492	0.97854	1.22296	-1.02793	1.48959	0.0784769	-0.437599	-1.85383	0.0323903	-0.437599	-3.21643		+					33.858	33.6218	33.7556	34.2796	34.3199	33.9486				26	26	26
Q8K370	Acyl-CoA dehydrogenase family member 10	Acad10		0.6502	-1.09452	-0.130294	-0.499795	KO_WT	0.334461	0.462955	-0.130294	-0.810817	2.42272	2.1381	2.54103	2.28728	2.64023	2.56522	-0.0511244	-1.54952	0.571727	-0.764168	1.09399	0.699093	1.40301	0.0784429	-0.483748	-1.85562	0.0395361	-0.483748	-3.01037		+					27.869	27.5844	27.9873	28.087	28.44	28.365				20	3	3
Q9EQ20	Methylmalonate-semialdehyde dehydrogenase [acylating], mitochondrial	Aldh6a1		0.600977	-1.09546	-0.131531	-0.571327		0.432268	0.3696	-0.131531	-1.01007	3.67423	3.5796	3.72145	4.01014	3.77626	3.58347	-0.312623	-0.904778	-0.0171788	1.78934	0.32584	-0.880597	0.237416	0.774185	-0.0785561	-0.341222	0.578874	-0.0785561	-0.603258							35.0187	34.9241	35.066	35.3017	35.0678	34.875				38	38	38
Q9DC70	NADH dehydrogenase [ubiquinone] iron-sulfur protein 7, mitochondrial	Ndufs7	KO_WT	0.654146	-1.09627	-0.132608	-0.489847	KO_WT	0.318162	0.48066	-0.132608	-0.776788	5.53337	6.00887	6.00822	6.10573	5.89262	5.94993	-1.90957	0.460651	0.457419	0.943477	-0.118808	0.166833	2.49638	0.0195269	-1.08055	-3.99149	0.00318875	-1.08055	-6.32962	+	+					33.8908	34.3663	34.3656	35.4111	35.198	35.2553				12	12	12
P97807	Fumarate hydratase, mitochondrial	Fh		0.380863	-1.09643	-0.13281	-0.864258	KO_WT	1.16363	0.0686073	-0.13281	-2.4746	3.0025	2.90024	3.00846	3.05802	3.18419	3.06742	-0.36677	-1.46015	-0.303022	0.226822	1.57576	0.327358	2.04903	0.10528	-0.255243	-1.66099	0.00893244	-0.255243	-4.75584		+					35.6865	35.5842	35.6924	35.8644	35.9906	35.8738				36	36	36
Q99KI0	Aconitate hydratase, mitochondrial	Aco2		0.431934	-1.09675	-0.133231	-0.7914	KO_WT	0.909893	0.123057	-0.133231	-1.94929	3.91353	3.71095	3.83942	4.02117	3.93451	3.90791	0.245025	-1.69266	-0.463834	1.27456	0.4457	0.191207	1.71566	0.127193	-0.259135	-1.53928	0.0192458	-0.259135	-3.79139		+					38.0998	37.8972	38.0257	38.3333	38.2467	38.22				86	86	86
Q9JHW2	Omega-amidase NIT2	Nit2		0.765595	-1.09811	-0.135027	-0.333173		0.166772	0.681127	-0.135027	-0.442312	3.59528	3.20229	3.59408	4.10686	3.53133	3.15854	0.186528	-0.960913	0.183014	1.68023	-0.000190275	-1.08867	1.24782	0.0596535	-0.811375	-2.00203	0.0565172	-0.811375	-2.65785							27.6852	27.2922	27.684	28.8731	28.2976	27.9248				11	11	11
P29758	Ornithine aminotransferase, mitochondrial	Oat	KO_WT	0.447337	-1.09922	-0.136486	-0.769524	KO_WT	0.816822	0.152468	-0.136486	-1.7642	5.3623	5.32574	5.24687	5.38758	5.58668	5.3701	-0.155576	-0.479059	-1.177	0.0681589	1.82998	-0.086511	5.15174	0.0653333	2.34546	13.2239	7.05e-06	2.34546	30.317	+	+					36.5451	36.5085	36.4297	34.0884	34.2875	34.071				42	42	42
P16125;D3Z7F0	L-lactate dehydrogenase B chain;L-lactate dehydrogenase	Ldhb		0.652126	-1.09981	-0.137255	-0.504787		0.328512	0.469341	-0.137255	-0.798429	5.52889	5.47714	5.44379	5.9562	5.50079	5.40461	-0.113475	-0.368706	-0.533192	1.9939	-0.252092	-0.726434	0.087965	0.910652	-0.0425606	-0.156527	0.816648	-0.0425606	-0.247581							31.6808	31.6291	31.5957	32.0134	31.558	31.4618				18	18	16
P07309	Transthyretin	Ttr		0.942884	-1.10002	-0.137535	-0.0776711		0.0276365	0.938347	-0.137535	-0.08232	2.56188	-0.669756	3.04026	2.76707	3.17921	-0.601299	0.463482	-1.30075	0.724642	0.575505	0.800499	-1.26338	0.0322186	0.947421	-0.159582	-0.0901219	0.928499	-0.159582	-0.095516							25.0526	21.821	25.531	25.2799	25.692	21.9115				3	3	3
Q9D404	3-oxoacyl-[acyl-carrier-protein] synthase, mitochondrial	Oxsm	KO_WT	0.559212	-1.10072	-0.138451	-0.637565	KO_WT	0.518907	0.302756	-0.138451	-1.18176	3.25948	3.24358	2.92729	3.32648	3.3273	3.19194	0.313982	0.207309	-1.91446	0.763385	0.768887	-0.139106	1.77835	0.0489021	-0.464095	-2.13715	0.0166591	-0.464095	-3.96133	+	+					27.5805	27.5646	27.2483	27.9732	27.974	27.8386				5	5	5
E9Q1X8;O08532	Voltage-dependent calcium channel subunit alpha-2/delta-1;Voltage-dependent calcium channel subunit alpha-2-1;Voltage-dependent calcium channel subunit delta-1	Cacna2d1		0.588389	-1.101	-0.138812	-0.585292	KO_WT	0.433229	0.368783	-0.138812	-1.01199	4.81135	4.80724	4.9916	5.25031	4.92872	4.8476	-0.760817	-0.785203	0.309568	1.84583	-0.0638278	-0.545549	1.54598	0.0663371	-0.460145	-1.94017	0.0284461	-0.460145	-3.35463		+					28.7909	28.7868	28.9712	29.5512	29.2297	29.1485				8	8	8
Q9CQC7	NADH dehydrogenase [ubiquinone] 1 beta subcomplex subunit 4	Ndufb4	KO_WT	0.789746	-1.1036	-0.142223	-0.301433	KO_WT	0.141737	0.721545	-0.142223	-0.382501	-2.82372	-2.34728	-2.73232	-1.83714	-2.64952	-2.98998	-0.627918	0.52098	-0.4075	1.75114	-0.207858	-1.02885	1.59479	0.0280237	-1.29281	-2.74004	0.0254221	-1.29281	-3.47696	+	+					25.6298	26.1063	25.7212	27.767	26.9546	26.6141				3	3	3
Q8K3J1	NADH dehydrogenase [ubiquinone] iron-sulfur protein 8, mitochondrial	Ndufs8	KO_WT	0.396775	-1.10397	-0.142696	-0.836956	KO_WT	0.947101	0.112953	-0.142696	-2.02422	2.48123	2.6538	2.62218	2.79353	2.75323	2.63854	-1.60055	-0.0298527	-0.31771	1.24184	0.875069	-0.168799	4.18494	0.0236667	-1.22047	-7.15844	6.53e-05	-1.22047	-17.3131	+	+					32.569	32.7415	32.7099	33.959	33.9187	33.8041				12	12	12
A0A0N4SVQ1;Q62425	Cytochrome c oxidase subunit NDUFA4	Ndufa4		0.47154	-1.10411	-0.142879	-0.741324	KO_WT	0.702826	0.198232	-0.142879	-1.54073	-1.00398	-0.925989	-1.03588	-0.793518	-0.728472	-1.01523	-0.676926	-0.0687003	-0.925678	0.964341	1.47159	-0.764623	1.82225	0.0635521	-0.378665	-1.9647	0.0150574	-0.378665	-4.08332		+					29.5734	29.6514	29.5415	30.0197	30.0847	29.798				7	7	7
Q91WD5;D3YXT0	NADH dehydrogenase [ubiquinone] iron-sulfur protein 2, mitochondrial	Ndufs2	KO_WT	0.377388	-1.10695	-0.146592	-0.872218	KO_WT	1.01061	0.0975856	-0.146592	-2.15361	5.28361	5.24387	5.19061	5.39983	5.48662	5.27142	-0.265097	-0.62782	-1.11382	0.795517	1.5876	-0.376379	4.14104	0.0211613	-1.14873	-6.83489	7.23e-05	-1.14873	-16.8762	+	+					34.825	34.7853	34.732	35.9434	36.0302	35.815				39	39	32
G3UVV4;P17710	Hexokinase;Hexokinase-1	Hk1		0.559127	-1.10728	-0.147018	-0.632978	KO_WT	0.483284	0.328637	-0.147018	-1.11155	3.79589	3.48529	3.56304	3.768	3.92091	3.59638	0.649374	-1.22441	-0.755354	0.481078	1.40355	-0.554241	1.46307	0.0890621	0.41697	1.79524	0.0344291	0.41697	3.15256		+					31.0375	30.7269	30.8046	30.4456	30.5985	30.274				21	21	18
Q8BWF0	Succinate-semialdehyde dehydrogenase, mitochondrial	Aldh5a1		0.506646	-1.10742	-0.147197	-0.702407	KO_WT	0.601609	0.25026	-0.147197	-1.34352	4.40414	4.08326	4.27082	4.51032	4.3745	4.31499	0.538113	-1.68125	-0.383982	1.27251	0.333096	-0.0784947	1.7671	0.0511613	-0.430627	-2.0549	0.0170961	-0.430627	-3.93048		+					31.0817	30.7608	30.9484	31.4713	31.3355	31.276				24	24	24
A0A0R4J1P2;P21107;D3Z6I8;E9Q7Q3;E9Q5J9;D3Z2H9	Tropomyosin alpha-3 chain	Tpm3;Tpm3-rs7		0.820241	-1.11155	-0.152579	-0.2709		0.120105	0.758394	-0.152579	-0.32938	0.372574	0.819086	1.1227	0.136452	1.12767	1.50798	-0.923954	-0.0557245	0.534651	-1.38309	0.544312	1.2838	0.344123	0.496923	0.384879	0.683343	0.452769	0.384879	0.83086							29.6403	30.0868	30.3904	28.8667	29.8579	30.2382				15	2	2
A0A0R4J174;Q9QZH6	Evolutionarily conserved signaling intermediate in Toll pathway, mitochondrial	Ecsit	KO_WT	0.661619	-1.1121	-0.153285	-0.471495	KO_WT	0.273043	0.533282	-0.153285	-0.68095	2.13459	2.17157	2.57918	2.13433	2.47438	2.73648	-0.910456	-0.768487	0.796273	-0.911466	0.393973	1.40017	1.73876	0.0284114	0.867428	2.66815	0.018249	0.867428	3.85344	+	+					27.4099	27.4469	27.8545	26.3889	26.729	26.9911				6	6	6
P38647	Stress-70 protein, mitochondrial	Hspa9	KO_WT	0.330213	-1.11265	-0.154004	-0.95366	KO_WT	1.17759	0.0664368	-0.154004	-2.50463	3.79863	3.81713	3.84803	4.06715	3.99556	3.86309	-0.923015	-0.75162	-0.465407	1.56455	0.901376	-0.325887	4.25817	0.0202857	1.11087	6.87899	5.52e-05	1.11087	18.0666	+	+					37.9471	37.9656	37.9965	36.9508	36.8792	36.7467				67	67	67
Q9CR68	Cytochrome b-c1 complex subunit Rieske, mitochondrial;Cytochrome b-c1 complex subunit 11	Uqcrfs1	KO_WT	0.375217	-1.11487	-0.156869	-0.879813	KO_WT	0.936831	0.115656	-0.156869	-2.00348	1.83281	1.59755	1.74664	1.90747	1.93138	1.80875	0.23645	-1.70133	-0.473293	0.851428	1.04841	0.0383392	2.62509	0.0246993	-0.536729	-3.01029	0.00237087	-0.536729	-6.85492	+	+					33.9072	33.672	33.8211	34.3618	34.3857	34.263				20	20	20
B1B1D8;Q9D773	39S ribosomal protein L2, mitochondrial	Mrpl2		0.565778	-1.11562	-0.157852	-0.624572	KO_WT	0.443986	0.359761	-0.157852	-1.03349	3.30483	3.39581	3.36936	3.79174	3.47668	3.27514	-0.694329	-0.211233	-0.351672	1.89107	0.218146	-0.851985	1.36483	0.0923624	0.446253	1.76569	0.0431685	0.446253	2.92174		+					26.9277	27.0187	26.9923	26.8105	26.4955	26.2939				4	4	4
Q9D1H8	39S ribosomal protein L53, mitochondrial	Mrpl53		0.579171	-1.11565	-0.157885	-0.60976		0.423968	0.376732	-0.157885	-0.993429	3.68598	3.3677	3.19823	3.56621	3.69965	3.4597	0.976045	-0.661278	-1.53306	0.3599	1.04638	-0.187984	0.582399	0.401986	0.207569	0.801645	0.261578	0.207569	1.30605							29.2186	28.9004	28.7309	28.7334	28.8669	28.6269				7	7	7
P68033	Actin, alpha cardiac muscle 1	Actc1		0.444929	-1.11578	-0.158048	-0.774895		0.692336	0.203079	-0.158048	-1.52027	4.63588	4.56011	4.52497	4.53601	4.80742	4.85168	-0.117424	-0.647111	-0.892741	-0.815566	1.08174	1.3911	0.681009	0.432132	0.155753	0.763642	0.208445	0.155753	1.49819							39.2182	39.1424	39.1072	38.8045	39.0759	39.1201				50	50	0
Q99L13	3-hydroxyisobutyrate dehydrogenase, mitochondrial	Hibadh		0.528484	-1.11587	-0.158166	-0.667338		0.505003	0.312605	-0.158166	-1.15441	1.93474	1.6506	1.75375	2.13891	1.91023	1.76446	0.438336	-1.20131	-0.606074	1.61646	0.296904	-0.544317	0.54458	0.472047	0.168813	0.712262	0.285378	0.168813	1.23213							31.532	31.2479	31.351	31.4092	31.1805	31.0347				19	19	19
Q3TF37;E9Q9T8;Q3UIK0;O70468	Myosin-binding protein C, cardiac-type	Mybpc3		0.529273	-1.1164	-0.158858	-0.664123		0.498312	0.317459	-0.158858	-1.14123	4.05576	3.93186	3.84096	3.85412	4.2026	4.24843	0.190655	-0.51508	-1.03284	-0.957882	1.02704	1.28811	0.00408341	0.995789	0.00173696	0.00726155	0.990642	0.00173696	0.0124782							35.6111	35.4872	35.3963	35.2488	35.5973	35.6432				78	78	78
A0A1Y7VJZ2;Q9WVL0;A0A1Y7VNC1	Maleylacetoacetate isomerase	Gstz1	KO_WT	0.376838	-1.11904	-0.162257	-0.873443	KO_WT	0.881167	0.131472	-0.162257	-1.89183	5.65615	5.4677	5.45776	5.73189	5.75893	5.57757	0.36975	-1.08743	-1.16427	0.955376	1.16445	-0.23788	2.2308	0.0353196	-0.459029	-2.47099	0.00587757	-0.459029	-5.35205	+	+					30.2327	30.0443	30.0343	30.6052	30.6323	30.4509				9	9	9
Q71RI9;A0A0G2JGE1	Kynurenine--oxoglutarate transaminase 3	Ccbl2		0.432738	-1.11946	-0.1628	-0.790561		0.700848	0.199137	-0.1628	-1.53687	5.19301	4.84772	4.92092	5.16573	5.16154	5.12278	0.850006	-1.50943	-1.00926	0.663602	0.634968	0.370104	1.24121	0.157306	-0.280001	-1.35969	0.0573837	-0.280001	-2.64327							31.4248	31.0795	31.1527	31.5147	31.5106	31.4718				16	16	16
Q9CZU6	Citrate synthase, mitochondrial	Cs		0.324229	-1.12249	-0.166706	-0.966305	KO_WT	1.08066	0.0830498	-0.166706	-2.29879	4.09739	3.86717	4.05528	4.20489	4.15931	4.15576	0.0613618	-1.84083	-0.286637	0.949561	0.572912	0.543631	1.84997	0.0946535	-0.3018	-1.74937	0.0141262	-0.3018	-4.16166		+					35.9288	35.6986	35.8867	36.1714	36.1258	36.1223				40	40	40
P19783	Cytochrome c oxidase subunit 4 isoform 1, mitochondrial	Cox4i1		0.353055	-1.1239	-0.168513	-0.915971	KO_WT	0.938465	0.115222	-0.168513	-2.00678	0.631126	0.429768	0.490875	0.799786	0.601452	0.656071	0.227255	-1.31798	-0.849038	1.52155	-0.000468386	0.418679	1.64361	0.109653	-0.302462	-1.64407	0.0227188	-0.302462	-3.60194		+					32.9317	32.7304	32.7915	33.2344	33.036	33.0906				17	17	17
Q8BIJ6;E9PWN2	Isoleucine--tRNA ligase, mitochondrial	Iars2		0.249552	-1.12493	-0.16983	-1.14885	KO_WT	1.62382	0.0237785	-0.16983	-3.55094	4.41401	4.30143	4.33414	4.56941	4.53551	4.45416	-0.194476	-1.24906	-0.942626	1.26107	0.943507	0.181583	1.90082	0.152675	0.206039	1.39379	0.0125656	0.206039	4.30803		+			+	KO_WT	30.3081	30.1955	30.2283	30.0877	30.0537	29.9724				12	12	12
Q8BWM0	Prostaglandin E synthase 2;Prostaglandin E synthase 2 truncated form	Ptges2		0.522429	-1.12743	-0.17304	-0.678559		0.48569	0.326821	-0.17304	-1.11631	3.83919	3.52464	3.47618	3.79577	3.96382	3.59954	0.716495	-0.901021	-1.15021	0.493223	1.35737	-0.515856	0.354251	0.635086	0.132034	0.517758	0.442333	0.132034	0.851772							28.9683	28.6538	28.6053	28.6199	28.7879	28.4236				7	7	7
F6ZFT1;F8WJ64;Q9CR21	Acyl carrier protein;Acyl carrier protein, mitochondrial	Ndufab1		0.652222	-1.12771	-0.173397	-0.494976		0.278517	0.526603	-0.173397	-0.692718	-0.0595036	-0.362825	-0.419472	0.292042	-0.130875	-0.482777	0.463143	-0.58212	-0.777327	1.67459	0.217195	-0.995479	0.369021	0.547238	-0.220802	-0.630298	0.427542	-0.220802	-0.882102							28.6186	28.3153	28.2586	29.0175	28.5946	28.2427				4	4	4
Q9CQX8	28S ribosomal protein S36, mitochondrial	Mrps36	KO_WT	0.2608	-1.12791	-0.17365	-1.11466	KO_WT	1.44637	0.0357788	-0.17365	-3.11269	-2.36467	-2.29142	-2.18495	-2.13796	-2.07017	-2.11197	-1.51388	-0.865961	0.0758418	0.491482	1.09112	0.721403	2.5608	0.041802	-0.367532	-2.35918	0.00274916	-0.367532	-6.58803	+	+			+	KO_WT	28.0664	28.1397	28.2461	28.487	28.5548	28.513				3	3	3
Q9CQ69	Cytochrome b-c1 complex subunit 8	Uqcrq		0.580587	-1.12975	-0.176004	-0.609808		0.394059	0.40359	-0.176004	-0.933102	-0.252239	-0.464701	-0.795351	-0.124138	-0.404951	-0.455189	0.71864	-0.213176	-1.66335	1.28047	0.0488741	-0.171459	1.00186	0.152719	-0.402832	-1.3957	0.0995736	-0.402832	-2.13565							29.8147	29.6022	29.2716	30.1696	29.8888	29.8386				4	4	4
Q922B1	O-acetyl-ADP-ribose deacetylase MACROD1	Macrod1		0.571163	-1.13032	-0.176729	-0.620966		0.406042	0.392607	-0.176729	-0.957345	1.32413	1.2952	1.69561	1.76142	1.7324	1.35132	-0.903431	-1.03249	0.753503	1.04702	0.917579	-0.782182	0.193075	0.786322	0.0929413	0.326564	0.641099	0.0929413	0.503464							29.2377	29.2088	29.6092	29.4053	29.3763	28.9952				10	10	10
Q8VDN2	Sodium/potassium-transporting ATPase subunit alpha-1	Atp1a1		0.366199	-1.13189	-0.178739	-0.902583	KO_WT	0.846703	0.14233	-0.178739	-1.8233	5.39012	5.30438	5.40551	5.70501	5.54781	5.38341	-0.453615	-1.04367	-0.347743	1.7133	0.631538	-0.499817	1.60816	0.0961311	-0.344179	-1.73801	0.024651	-0.344179	-3.51094		+					35.3018	35.2161	35.3172	35.7822	35.625	35.4606				70	70	50
Q8R035;A2A6T4	Peptidyl-tRNA hydrolase ICT1, mitochondrial	Ict1		0.502471	-1.1322	-0.179134	-0.707762		0.51295	0.306937	-0.179134	-1.17005	1.20562	1.23298	1.37061	1.71143	1.42151	1.21368	-0.790941	-0.650135	0.0581831	1.81223	0.320132	-0.749467	0.294915	0.696233	0.111415	0.440202	0.50709	0.111415	0.72773							27.4582	27.4855	27.6232	27.6734	27.3835	27.1757				5	5	5
P05202	Aspartate aminotransferase, mitochondrial	Got2		0.338314	-1.13494	-0.182614	-0.939105	KO_WT	0.901932	0.125334	-0.182614	-1.93334	5.19765	4.95902	5.0078	5.34498	5.1368	5.23054	0.358	-1.30019	-0.961212	1.38175	-0.0648565	0.586506	1.58776	0.104921	-0.326739	-1.68028	0.0258369	-0.326739	-3.45919		+					36.9649	36.7263	36.7751	37.2564	37.0482	37.142				49	49	49
P45952	Medium-chain specific acyl-CoA dehydrogenase, mitochondrial	Acadm		0.295055	-1.13574	-0.183628	-1.03921		1.12591	0.0748328	-0.183628	-2.39411	4.06207	4.02858	3.96505	4.32155	4.20987	4.07517	-0.368655	-0.624163	-1.10892	1.61131	0.759126	-0.268699	0.893371	0.377407	-0.146973	-0.831764	0.127829	-0.146973	-1.91621							37.4873	37.4539	37.3903	37.7102	37.5985	37.4638				48	48	48
Q8BGC4	Zinc-binding alcohol dehydrogenase domain-containing protein 2	Zadh2		0.52064	-1.14002	-0.189054	-0.676128		0.453553	0.351923	-0.189054	-1.05256	1.4044	0.831753	1.23492	1.39144	1.41671	1.23009	0.687462	-1.88809	-0.0748074	0.629153	0.74281	-0.0965282	0.985949	0.159446	-0.377748	-1.35097	0.103288	-0.377748	-2.10313							26.9175	26.3449	26.748	27.0933	27.1185	26.9319				6	6	6
Q9WV98;A0A1Y7VIZ6	Mitochondrial import inner membrane translocase subunit Tim9	Timm9		0.587272	-1.14032	-0.189439	-0.585209		0.351838	0.444797	-0.189439	-0.846799	3.63354	3.31985	3.0212	3.44101	3.77976	3.32214	0.803956	-0.374747	-1.49697	0.0805082	1.35342	-0.366161	0.218782	0.732158	-0.125676	-0.388236	0.604253	-0.125676	-0.561778							29	28.6863	28.3876	28.7437	29.0824	28.6248				2	2	2
Q9CQ73		Pkp2		0.577826	-1.1404	-0.189541	-0.606378		0.373678	0.422982	-0.189541	-0.891625	5.66889	6.09292	6.30121	6.37338	6.23798	6.02028	-1.75275	-0.0896647	0.727301	1.01037	0.479295	-0.374552	0.189888	0.775983	-0.105469	-0.337416	0.64582	-0.105469	-0.49614							28.9138	29.3378	29.5461	29.5342	29.3988	29.1811				10	10	10
Q8BMF4	Dihydrolipoyllysine-residue acetyltransferase component of pyruvate dehydrogenase complex, mitochondrial	Dlat	KO_WT	0.313814	-1.14087	-0.19013	-0.984896	KO_WT	0.95658	0.110515	-0.19013	-2.04341	4.18886	4.02896	4.03036	4.38981	4.29962	4.12914	0.0759268	-1.02135	-1.01174	1.45499	0.83605	-0.333874	1.9929	0.0461786	-0.426374	-2.20867	0.0101648	-0.426374	-4.58243	+	+					35.9063	35.7464	35.7478	36.3435	36.2533	36.0828				35	35	35
Q3U422		Ndufv3		0.737452	-1.14133	-0.190719	-0.384788		0.183782	0.654964	-0.190719	-0.482043	-1.25367	-1.029	-1.89761	-1.20601	-0.68498	-1.71712	0.0995864	0.603534	-1.34481	0.206479	1.37518	-0.939973	0.436139	0.393435	-0.402696	-0.812465	0.36632	-0.402696	-1.01782							26.4458	26.6705	25.8019	26.7054	27.2265	26.1943				4	4	3
P63017;Q504P4	Heat shock cognate 71 kDa protein	Hspa8		0.313368	-1.14187	-0.191399	-0.990747		0.961774	0.109201	-0.191399	-2.05394	3.69859	3.58168	3.51445	3.81753	3.90525	3.64613	0.0317668	-0.767213	-1.22664	0.844655	1.44414	-0.326714	0.95225	0.280683	-0.1896	-0.981437	0.111622	-0.1896	-2.03464							30.5888	30.4719	30.4047	30.7059	30.7937	30.5345				20	20	18
Q9Z2Z6	Mitochondrial carnitine/acylcarnitine carrier protein	Slc25a20		0.609483	-1.1427	-0.19245	-0.562248		0.326537	0.47148	-0.19245	-0.794309	6.92739	6.20357	6.31159	6.84502	6.62648	6.54839	1.22669	-1.30789	-0.929646	0.938281	0.173021	-0.100455	0.0335022	0.958467	-0.0240326	-0.0702121	0.925759	-0.0240326	-0.0991911							31.9771	31.2533	31.3613	31.7263	31.5078	31.4297				16	16	16
Q9D273;D3Z1G7	Cob(I)yrinic acid a,c-diamide adenosyltransferase, mitochondrial	Mmab		0.266742	-1.14467	-0.194935	-1.09335	KO_WT	1.17074	0.067494	-0.194935	-2.48987	4.36782	4.36351	4.54634	4.72085	4.57057	4.57106	-1.1357	-1.1672	0.167798	1.44205	0.344731	0.348324	1.79426	0.0934267	-0.313576	-1.75878	0.0160599	-0.313576	-4.00524		+					30.1266	30.1223	30.3051	30.5982	30.448	30.4485				12	12	12
Q9DCV4	Regulator of microtubule dynamics protein 1	Rmdn1		0.315423	-1.14488	-0.195198	-0.991581	KO_WT	0.942714	0.1141	-0.195198	-2.01536	7.23805	6.95704	7.0351	7.22338	7.36923	7.22316	0.423038	-1.4426	-0.924321	0.325686	1.29398	0.324217	1.52249	0.111832	0.3193	1.622	0.0300272	0.3193	3.29666		+					30.8092	30.5282	30.6063	30.2801	30.4259	30.2799				9	9	9
P67778;Q5SQG5	Prohibitin	Phb		0.258949	-1.14513	-0.195515	-1.117		1.22408	0.0596923	-0.195515	-2.60565	3.27641	3.21518	3.40586	3.59361	3.43686	3.45351	-0.892601	-1.34617	0.0663256	1.45714	0.295948	0.419349	1.05638	0.289662	-0.16869	-0.963749	0.0878249	-0.16869	-2.24815							34.0903	34.0291	34.2198	34.3807	34.224	34.2406				22	22	22
Q9CXI0	2-methoxy-6-polyprenyl-1,4-benzoquinol methylase, mitochondrial	Coq5	KO_WT	0.243598	-1.14532	-0.195749	-1.17369	KO_WT	1.36894	0.0427624	-0.195749	-2.9312	4.06177	3.87141	4.07181	4.19894	4.22171	4.17159	-0.290981	-1.75759	-0.213626	0.765826	0.941226	0.555144	3.31847	0.0191059	-0.695421	-4.16966	0.000480323	-0.695421	-10.4135	+	+			+	KO_WT	30.9415	30.7511	30.9515	31.5783	31.6011	31.551				20	20	20
Q99M87	DnaJ homolog subfamily A member 3, mitochondrial	Dnaja3	KO_WT	0.405949	-1.14565	-0.196161	-0.82388	KO_WT	0.641118	0.228498	-0.196161	-1.42049	4.7674	4.57317	4.459	4.81876	4.96495	4.60434	0.374387	-0.672448	-1.28774	0.651156	1.43907	-0.504418	3.05746	0.0217241	1.23077	5.16928	0.000876067	1.23077	8.91259	+	+					34.2819	34.0877	33.9735	32.9063	33.0525	32.6919				17	17	17
Q9CZP5	Mitochondrial chaperone BCS1	Bcs1l	KO_WT	0.739695	-1.14964	-0.201188	-0.379053	KO_WT	0.177328	0.664771	-0.201188	-0.467049	7.16465	7.35377	6.19347	7.579	6.89533	6.84113	0.330382	0.720656	-1.67382	1.18545	-0.225418	-0.337255	2.36147	0.0227273	-2.50539	-4.72033	0.00435041	-2.50539	-5.81612	+	+					25.7609	25.95	24.7897	28.4794	27.7958	27.7416				6	6	6
Q9CQB4;Q9D855	Cytochrome b-c1 complex subunit 7	Uqcrb		0.387397	-1.15068	-0.202489	-0.854953	KO_WT	0.671533	0.213043	-0.202489	-1.47973	-1.22213	-1.4007	-1.49076	-0.946468	-1.3008	-1.25886	0.256462	-0.701158	-1.18416	1.73478	-0.16543	0.0594985	1.35712	0.104591	-0.397385	-1.67785	0.0439424	-0.397385	-2.90398		+					31.4346	31.256	31.166	31.9052	31.5508	31.5928				13	13	13
Q505D7;A0A0U1RPB1	Optic atrophy 3 protein homolog	Opa3		0.396127	-1.15202	-0.204161	-0.840867		0.645855	0.226019	-0.204161	-1.42971	5.91551	5.83155	5.79735	6.32251	5.96931	5.86507	-0.180501	-0.617148	-0.794981	1.93613	0.0993019	-0.442806	0.0756784	0.933175	-0.0307414	-0.126613	0.840082	-0.0307414	-0.215278							30.7641	30.6802	30.646	30.9977	30.6445	30.5403				4	4	4
O08749	Dihydrolipoyl dehydrogenase, mitochondrial	Dld	KO_WT	0.265011	-1.1523	-0.204517	-1.09965	KO_WT	1.11856	0.07611	-0.204517	-2.37854	4.13871	3.99599	3.95742	4.3317	4.26494	4.10902	0.0392597	-0.935918	-1.19943	1.35793	0.901748	-0.163587	2.56797	0.023942	-0.568986	-3.05933	0.00270415	-0.568986	-6.61734	+	+					35.2316	35.0889	35.0503	35.7891	35.7223	35.5664				31	31	31
G3UX26		Vdac2		0.375797	-1.15264	-0.204945	-0.881819		0.706446	0.196587	-0.204945	-1.54779	4.57094	4.32257	4.26769	4.65184	4.71638	4.40781	0.443816	-0.910354	-1.20956	0.884911	1.23678	-0.445591	0.0657899	0.938798	-0.0250015	-0.107575	0.859429	-0.0250015	-0.188817							34.1549	33.9065	33.8516	34.0559	34.1204	33.8118				16	16	1
Q8CGK3	Lon protease homolog, mitochondrial	Lonp1		0.227081	-1.15358	-0.206123	-1.20856	KO_WT	1.36474	0.0431773	-0.206123	-2.92153	2.81529	2.76373	2.93974	3.13421	2.97193	3.03099	-0.930859	-1.30768	-0.0212805	1.40012	0.214025	0.645673	1.58376	0.146854	0.243344	1.42679	0.026076	0.243344	3.4491		+			+	KO_WT	32.1959	32.1443	32.3203	32.0653	31.903	31.9621				30	30	30
Q99JY0	Trifunctional enzyme subunit beta, mitochondrial;3-ketoacyl-CoA thiolase	Hadhb	KO_WT	0.298912	-1.15433	-0.207055	-1.03044	KO_WT	0.960477	0.109527	-0.207055	-2.05131	1.16024	1.09756	1.1355	1.51408	1.32993	1.17046	-0.469658	-0.865382	-0.625819	1.7643	0.601671	-0.405113	2.39489	0.0240272	-0.599569	-2.98385	0.0040282	-0.599569	-5.93996	+	+					34.5413	34.4786	34.5166	35.2877	35.1035	34.9441				36	36	36
Q3U3J1;P50136	2-oxoisovalerate dehydrogenase subunit alpha, mitochondrial	Bckdha		0.253748	-1.15478	-0.207621	-1.13649	KO_WT	1.18051	0.0659914	-0.207621	-2.51094	2.72367	2.79167	2.7243	3.10258	2.92961	2.83031	-0.871386	-0.403665	-0.867083	1.73485	0.545145	-0.137866	1.39249	0.159616	-0.246887	-1.35143	0.040505	-0.246887	-2.98582		+					31.1067	31.1747	31.1074	31.5249	31.3519	31.2527				17	17	17
Q9CR61	NADH dehydrogenase [ubiquinone] 1 beta subcomplex subunit 7	Ndufb7	KO_WT	0.314392	-1.15623	-0.209429	-0.991373	KO_WT	0.876475	0.1329	-0.209429	-1.88248	2.43819	2.78713	2.70941	2.8389	2.92031	2.80381	-1.86081	0.22408	-0.24029	0.533414	1.01986	0.323742	3.6021	0.0203077	-1.36979	-6.48415	0.00024998	-1.36979	-12.3125	+	+					29.8931	30.2421	30.1643	31.4542	31.5356	31.4191				11	11	11
Q61941;Q8C9V5;Q8BGK0;E9Q8F4	NAD(P) transhydrogenase, mitochondrial	Nnt		0.190474	-1.15648	-0.209745	-1.35702		1.7353	0.018395	-0.209745	-3.8441	3.00728	2.92873	2.97507	3.2013	3.25338	3.08563	-0.524737	-1.13132	-0.773414	0.973476	1.37568	0.0803096	1.00352	0.439087	0.116713	0.755119	0.099192	0.116713	2.13906					+	KO_WT	37.1515	37.073	37.1193	37.0191	37.0712	36.9034				61	61	61
Q925I1	ATPase family AAA domain-containing protein 3	Atad3		0.454973	-1.16114	-0.215536	-0.761134		0.516306	0.304575	-0.215536	-1.17665	-2.75572	-2.72396	-2.90511	-2.55443	-2.29048	-2.89327	-0.294459	-0.158068	-0.936164	0.570119	1.70386	-0.885288	0.873114	0.194369	0.343601	1.21338	0.133933	0.343601	1.87578							25.1971	25.2288	25.0477	24.8392	25.1032	24.5004				3	3	3
P23242	Gap junction alpha-1 protein	Gja1		0.694234	-1.16178	-0.216331	-0.432139		0.209117	0.61785	-0.216331	-0.54001	3.97094	3.0619	3.7294	3.2209	4.16562	4.02471	0.605778	-1.39406	0.0744059	-1.04427	1.03407	0.724078	0.599296	0.249731	0.536415	1.07153	0.251596	0.536415	1.33901							27.4073	26.4983	27.1658	25.9045	26.8492	26.7083				9	9	9
Q9CPU2	NADH dehydrogenase [ubiquinone] 1 beta subcomplex subunit 2, mitochondrial	Ndufb2		0.853212	-1.16285	-0.217664	-0.210208		0.0822678	0.827432	-0.217664	-0.232679	-3.95175	-3.87565	-1.53447	-1.9422	-3.59465	-3.17203	-0.911105	-0.837345	1.43198	1.03676	-0.564965	-0.155321	0.373796	0.400624	-0.834316	-0.805735	0.422867	-0.834316	-0.891867							21.2598	21.3359	23.6771	23.886	22.2335	22.6562				1	1	1
K3W4Q8;P18572;J3QP71	Basigin	Bsg		0.200472	-1.16388	-0.218941	-1.29959	KO_WT	1.48182	0.0329748	-0.218941	-3.19765	4.33271	4.46553	4.53908	4.67928	4.71189	4.60298	-1.57331	-0.63425	-0.1143	0.876919	1.10747	0.33747	1.42912	0.183584	-0.210322	-1.24843	0.0372291	-0.210322	-3.07176		+			+	KO_WT	31.634	31.7669	31.8404	31.972	32.0046	31.8957				11	11	11
E9Q7L0		Ogdhl		0.443573	-1.16475	-0.220015	-0.777426		0.529333	0.295574	-0.220015	-1.20224	5.65699	5.33145	5.41748	5.95513	5.69238	5.41845	0.334932	-1.05683	-0.689035	1.60955	0.486262	-0.684876	0.0799781	0.918953	0.0414785	0.146565	0.831806	0.0414785	0.226652							34.2971	33.9716	34.0576	34.3338	34.071	33.7971				70	59	59
Q8C2Q8	ATP synthase subunit gamma	Atp5c1		0.521995	-1.16683	-0.222595	-0.680548		0.417404	0.382469	-0.222595	-0.98024	-0.995169	-0.536583	-0.693916	-0.567917	-0.809029	-0.180937	-1.31603	0.339348	-0.228586	0.22624	-0.644112	1.62314	0.320216	0.615912	0.177372	0.542285	0.478392	0.177372	0.781091							29.8843	30.3429	30.1855	29.9116	29.6705	30.2985				23	2	0
Q78J03	Methionine-R-sulfoxide reductase B2, mitochondrial	Msrb2		0.180429	-1.16696	-0.222755	-1.43072		1.79222	0.0161353	-0.222755	-3.99961	4.88913	4.73643	4.88322	5.08048	5.0867	5.00986	-0.42891	-1.54832	-0.472213	0.973866	1.01946	0.456115	0.78908	0.559558	-0.0952123	-0.611534	0.162525	-0.0952123	-1.70956					+	KO_WT	31.4985	31.3458	31.4926	31.5623	31.5685	31.4917				9	9	9
Q9CRB9;Q9D9P1;D3Z0L4;S4R238	MICOS complex subunit Mic19	Chchd3		0.249203	-1.16719	-0.223037	-1.1514		1.11928	0.0759833	-0.223037	-2.38007	1.93419	2.11428	2.21618	2.38025	2.3256	2.22791	-1.66413	-0.535553	0.103039	1.1313	0.788811	0.17654	0.14256	0.888886	-0.0360311	-0.186005	0.720179	-0.0360311	-0.384495							32.7099	32.89	32.9919	32.9689	32.9143	32.8166				14	14	14
Q8K1Z0;F6SFF5	Ubiquinone biosynthesis protein COQ9, mitochondrial	Coq9	KO_WT	0.198152	-1.17155	-0.228418	-1.31535	KO_WT	1.44152	0.0361813	-0.228418	-3.10113	3.47482	3.26218	3.44849	3.59582	3.68501	3.58991	-0.232092	-1.66045	-0.408949	0.58069	1.17978	0.541024	2.44233	0.0286957	-0.450741	-2.59559	0.00361138	-0.450741	-6.1195	+	+			+	KO_WT	34.3057	34.093	34.2793	34.649	34.7382	34.6431				14	14	14
Q9D7J9	Enoyl-CoA hydratase domain-containing protein 3, mitochondrial	Echdc3	KO_WT	0.236272	-1.17213	-0.229138	-1.19528	KO_WT	1.17483	0.0668599	-0.229138	-2.49869	3.00154	2.94143	3.13838	3.24478	3.38423	3.13975	-0.871751	-1.24573	-0.0205795	0.641336	1.50875	-0.012025	2.27044	0.0284862	-0.503407	-2.62597	0.00536489	-0.503407	-5.48953	+	+					29.4657	29.4056	29.6025	29.9832	30.1226	29.8782				8	8	8
Q6PE15;F6X5P5	Mycophenolic acid acyl-glucuronide esterase, mitochondrial	Abhd10		0.516972	-1.17231	-0.229354	-0.690924		0.421662	0.378738	-0.229354	-0.988797	5.08883	4.47167	4.66895	4.68542	5.1316	5.10049	0.814973	-1.36235	-0.666354	-0.608248	0.965866	0.856114	0.760136	0.211528	-0.383359	-1.15486	0.173726	-0.383359	-1.65275							27.9793	27.3622	27.5595	27.7299	28.1761	28.145				6	6	6
P46656	Adrenodoxin, mitochondrial	Fdx1	KO_WT	0.518311	-1.17435	-0.231867	-0.690942	KO_WT	0.419391	0.380723	-0.231867	-0.984234	3.78008	3.88343	3.55907	4.32001	4.0195	3.57866	-0.266713	0.0925966	-1.03511	1.61051	0.565701	-0.96699	1.78086	0.0241446	0.934844	2.78574	0.016563	0.934844	3.96824	+	+					31.7228	31.8262	31.5018	31.096	30.7955	30.3547				7	7	7
Q9QVP4	Myosin regulatory light chain 2, atrial isoform	Myl7		0.900918	-1.17686	-0.23494	-0.142794		0.0523117	0.88652	-0.23494	-0.152035	1.38093	2.20065	0.263094	-1.34207	3.24479	2.64677	-0.0106596	0.472186	-0.66911	-1.61461	1.08723	0.734971	0.558473	0.203991	1.94602	1.18277	0.276393	1.94602	1.25931							26.4154	27.2352	25.2976	21.5115	26.0983	25.5003				6	6	6
P47738;A0A0G2JEU1	Aldehyde dehydrogenase, mitochondrial	Aldh2	KO_WT	0.181736	-1.1781	-0.236459	-1.38247	KO_WT	1.53541	0.0291471	-0.236459	-3.32848	5.39013	5.2855	5.348	5.46193	5.68373	5.58735	-0.458705	-1.15117	-0.737555	0.0164904	1.48444	0.846504	2.97172	0.0228519	0.601363	3.51589	0.0010673	0.601363	8.46498	+	+			+	KO_WT	34.8735	34.7689	34.8314	34.1075	34.3293	34.2329				45	45	43
F6YNX9;P08074	Carbonyl reductase [NADPH] 2	Cbr2	KO_WT	0.521964	-1.18356	-0.24313	-0.676923	KO_WT	0.396532	0.401299	-0.24313	-0.938113	-0.784618	-1.42519	-0.688446	-0.56328	-0.654518	-0.951071	0.191026	-1.85172	0.497712	0.896856	0.605905	-0.339778	1.79489	0.0236478	-1.03849	-2.89137	0.0160365	-1.03849	-4.007	+	+					21.1236	20.4831	21.2198	22.1403	22.0491	21.7525				1	1	1
A0A1B0GX27;O35855;O88374	Branched-chain-amino-acid aminotransferase, mitochondrial;Branched-chain-amino-acid aminotransferase	Bcat2	KO_WT	0.270091	-1.18358	-0.243155	-1.08403	KO_WT	0.913288	0.122099	-0.243155	-1.9561	2.60156	2.50301	2.52515	3.02691	2.68334	2.64893	-0.332107	-0.849511	-0.73327	1.90104	0.0972659	-0.0834134	2.94823	0.0217391	-1.03746	-4.62519	0.0011266	-1.03746	-8.34602	+	+					29.0945	28.996	29.0181	30.3142	29.9706	29.9362				7	7	7
Q9CQJ8	NADH dehydrogenase [ubiquinone] 1 beta subcomplex subunit 9	Ndufb9	KO_WT	0.25975	-1.18392	-0.243573	-1.12178	KO_WT	0.974355	0.106083	-0.243573	-2.0795	4.3887	4.6599	4.74679	4.9286	4.77326	4.82424	-1.7912	-0.326031	0.143378	1.12565	0.286394	0.561811	3.50333	0.0184186	-1.36066	-6.26657	0.000313813	-1.36066	-11.6166	+	+					33.5078	33.779	33.8659	35.1648	35.0095	35.0604				19	19	19
D6RG57;D3YW66;Q8R1S0;F6ZE40	Ubiquinone biosynthesis monooxygenase COQ6, mitochondrial	Coq6	KO_WT	0.39584	-1.18691	-0.247206	-0.8389	KO_WT	0.563845	0.272995	-0.247206	-1.26981	3.63343	3.21561	3.35091	3.94411	3.54485	3.45261	0.434822	-1.21917	-0.683551	1.66472	0.0841692	-0.280988	2.04679	0.0239699	-0.924498	-3.13731	0.00897856	-0.924498	-4.74884	+	+					29.7704	29.3526	29.4879	30.7584	30.3591	30.2668				6	6	6
P08228	Superoxide dismutase [Cu-Zn]	Sod1		0.324479	-1.18826	-0.248845	-0.964155		0.719879	0.190599	-0.248845	-1.57401	-0.359039	-0.318325	-0.768198	-0.239212	-0.344124	-0.115692	-0.00729434	0.177446	-1.86384	0.536419	0.0603842	1.09689	0.171849	0.828525	-0.0718142	-0.278246	0.67321	-0.0718142	-0.454244							27.8088	27.8495	27.3997	27.7516	27.6467	27.8751				4	4	4
Q9D125	28S ribosomal protein S25, mitochondrial	Mrps25	KO_WT	0.652556	-1.19163	-0.252942	-0.502263	KO_WT	0.248073	0.564842	-0.252942	-0.626707	5.04679	4.21448	4.30746	4.16759	5.02344	5.13654	0.857737	-0.93866	-0.737969	-1.03987	0.807333	1.05143	1.45233	0.0319792	1.26202	2.50597	0.0352918	1.26202	3.12687	+	+					28.2138	27.3815	27.4744	25.8196	26.6755	26.7886				5	5	5
Q9CZ13	Cytochrome b-c1 complex subunit 1, mitochondrial	Uqcrc1		0.218793	-1.19218	-0.253602	-1.23713		1.13594	0.0731243	-0.253602	-2.41542	3.53003	3.382	3.48717	3.89415	3.7002	3.56567	-0.350308	-1.17112	-0.587939	1.66877	0.593277	-0.152678	1.06305	0.210321	-0.237497	-1.15856	0.0864866	-0.237497	-2.26203							37.6744	37.5264	37.6316	38.0225	37.8285	37.694				46	46	45
Q99LP6	GrpE protein homolog 1, mitochondrial	Grpel1	KO_WT	0.269614	-1.19323	-0.254868	-1.08729	KO_WT	0.883372	0.130806	-0.254868	-1.89623	3.74942	3.73574	3.74932	4.24452	3.97308	3.78148	-0.60544	-0.672862	-0.605948	1.83477	0.496918	-0.447442	3.16311	0.0206275	1.27607	5.44383	0.000686887	1.27607	9.49407	+	+					34.7089	34.6952	34.7088	33.673	33.4016	33.21				19	19	19
Q9DCT2	NADH dehydrogenase [ubiquinone] iron-sulfur protein 3, mitochondrial	Ndufs3	KO_WT	0.205138	-1.19429	-0.256147	-1.26655	KO_WT	1.17791	0.0663875	-0.256147	-2.50533	3.27531	3.3633	3.54503	3.54925	3.77014	3.6327	-1.37761	-0.887472	0.124811	0.148323	1.37877	0.613177	3.67971	0.022	-1.31759	-6.51496	0.00020907	-1.31759	-12.8871	+	+					32.356	32.444	32.6257	33.6914	33.9122	33.7748				19	19	19
Q9QYR9	Acyl-coenzyme A thioesterase 2, mitochondrial	Acot2		0.243141	-1.19751	-0.260039	-1.17837		1.01121	0.0974526	-0.260039	-2.15483	-1.49994	-1.73401	-1.81153	-1.57304	-1.33145	-1.36087	0.266898	-0.937627	-1.33653	-0.109294	1.13397	0.982581	0.987912	0.21129	0.254283	1.15228	0.102823	0.254283	2.10713							29.6489	29.4148	29.3373	29.0614	29.303	29.2736				15	15	15
F8WIT2;P14824	Annexin;Annexin A6	Anxa6	KO_WT	0.577762	-1.19874	-0.261513	-0.609694	KO_WT	0.326894	0.471093	-0.261513	-0.795053	3.99426	3.3853	3.85156	4.54568	3.79882	3.67116	0.308956	-1.26155	-0.0590738	1.73107	-0.195086	-0.524314	1.78505	0.0236	-1.30906	-3.05194	0.016404	-1.30906	-3.97979	+	+					29.3122	28.7033	29.1695	30.9112	30.1643	30.0367				17	17	17
P82347;A2ACH6	Delta-sarcoglycan	Sgcd		0.402006	-1.20416	-0.268025	-0.828224		0.527482	0.296837	-0.268025	-1.1986	6.0798	5.61272	5.98694	5.82146	6.37914	6.28294	0.184307	-1.45124	-0.140861	-0.720328	1.2325	0.895622	0.0311265	0.960607	0.0206579	0.0638348	0.930837	0.0206579	0.0923816							29.4843	29.0173	29.3915	28.9373	29.495	29.3988				6	6	6
P63030;D3Z786;D3YWY6;D3Z5S0;E9Q0V4	Mitochondrial pyruvate carrier 1	Mpc1		0.321236	-1.20502	-0.269053	-0.970378		0.691064	0.203674	-0.269053	-1.51779	8.86739	8.43256	8.28658	8.85729	8.74987	8.78653	0.836935	-0.946835	-1.54566	0.795497	0.354832	0.505231	0.208578	0.772	0.0955098	0.34447	0.618617	0.0955098	0.538793							34.8535	34.4187	34.2727	34.4789	34.3715	34.4081				9	9	9
E9Q800;Q8CAQ8;E9QAY6	MICOS complex subunit Mic60	Immt		0.158486	-1.20581	-0.269999	-1.53516		1.62671	0.0236207	-0.269999	-3.55836	-0.150417	-0.36058	-0.126945	0.0839424	0.0578766	0.0302353	-0.428955	-1.66781	-0.290595	0.952534	0.798883	0.635944	1.07241	0.278938	-0.173117	-0.984307	0.0846425	-0.173117	-2.28154					+	KO_WT	32.6177	32.4076	32.6412	32.7552	32.7291	32.7015				39	39	39
J3QMN4;A0A0U1RPV8;A0A0U1RQA4;J3QMQ8;A0A0M3HEQ0;Q9JLT4;D3Z0K8;A0A0M3HEP9	Thioredoxin reductase 2, mitochondrial	Txnrd2		0.259897	-1.2071	-0.271547	-1.11806		0.885565	0.130147	-0.271547	-1.90061	5.71417	5.55207	5.61894	6.10662	5.94681	5.64639	-0.231573	-0.982325	-0.672639	1.58612	0.845933	-0.545517	0.808212	0.26362	-0.249631	-1.02782	0.15552	-0.249631	-1.74722							32.4369	32.2748	32.3417	32.8075	32.6477	32.3472				15	15	15
O55143	Sarcoplasmic/endoplasmic reticulum calcium ATPase 2	Atp2a2		0.224534	-1.20799	-0.272607	-1.21871	KO_WT	1.0351	0.0922356	-0.272607	-2.20405	1.94235	1.90284	2.01651	1.98917	2.32735	2.363	-0.733315	-0.929268	-0.365511	-0.501091	1.17619	1.353	1.36415	0.114379	-0.361179	-1.61468	0.0432368	-0.361179	-2.92016		+					31.5028	31.4633	31.577	31.6382	31.9764	32.012				26	26	26
I3ITR1;Q9D924	Iron-sulfur cluster assembly 1 homolog, mitochondrial	AK157302;Isca1	KO_WT	0.251405	-1.20887	-0.273654	-1.15545	KO_WT	0.935025	0.116138	-0.273654	-1.99984	1.86193	1.68696	1.69715	1.82453	2.25232	1.99016	-0.111207	-0.936654	-0.888552	-0.28768	1.7304	0.493687	3.53603	0.0218667	1.62055	6.84243	0.000291048	1.62055	11.8428	+	+					30.4938	30.3188	30.329	28.5622	28.99	28.7278				6	6	6
Q9R112;H3BLH2;F6ZKZ3	Sulfide:quinone oxidoreductase, mitochondrial	Sqrdl		0.396023	-1.20971	-0.274661	-0.839498		0.5328	0.293224	-0.274661	-1.20904	4.84252	4.38344	4.49461	5.19448	4.5883	4.76177	0.452777	-1.12592	-0.743638	1.66314	-0.421442	0.17509	1.013	0.132022	-0.490356	-1.49876	0.0970511	-0.490356	-2.15851							28.1056	27.6466	27.7577	28.6733	28.0671	28.2406				13	13	13
Q9DCW4;A0A0U1RNP5;A0A0N4SVE0;A0A0U1RNR3;A0A0N4SWE9	Electron transfer flavoprotein subunit beta	Etfb		0.203197	-1.21401	-0.279781	-1.27761		1.10568	0.0784003	-0.279781	-2.35134	3.68476	3.6389	3.73433	4.09819	4.06403	3.73511	-0.701491	-0.929449	-0.455122	1.35354	1.18374	-0.451216	1.292	0.131669	-0.32795	-1.49757	0.0510505	-0.32795	-2.75616							36.7714	36.7256	36.821	37.233	37.1988	36.8699				31	31	31
G5E8R3;E9QPD7;Q05920	Pyruvate carboxylase;Pyruvate carboxylase, mitochondrial	Pcx;Pc		0.097125	-1.21548	-0.281525	-1.87864	KO_WT	2.31481	0.00484383	-0.281525	-5.6468	3.61826	3.53926	3.52232	3.77325	3.91224	3.83892	-0.504019	-0.986966	-1.09049	0.443454	1.29314	0.844888	2.14711	0.103582	0.252805	1.68699	0.00712675	0.252805	5.07074		+			+	KO_WT	31.5401	31.4611	31.4442	31.1608	31.2998	31.2265				36	36	36
Q99JR6;Q3V3C7	Nicotinamide/nicotinic acid mononucleotide adenylyltransferase 3	Nmnat3	KO_WT	0.478496	-1.21871	-0.285353	-0.73598	KO_WT	0.423146	0.377445	-0.285353	-0.991779	5.96713	5.1219	5.22467	5.94037	5.63163	5.59776	1.09878	-1.30379	-1.01166	1.02271	0.145123	0.0488407	1.66772	0.0284211	-1.05439	-2.71947	0.0214921	-1.05439	-3.66465	+	+					27.8247	26.9795	27.0822	28.567	28.2582	28.2243				10	10	10
Q9DB20	ATP synthase subunit O, mitochondrial	Atp5o		0.106537	-1.22003	-0.286914	-1.82932		2.14007	0.00724324	-0.286914	-5.04761	3.92103	3.83021	3.88683	4.24736	4.17728	4.07418	-0.602137	-1.13945	-0.804454	1.32837	0.913809	0.303856	1.03724	0.401862	-0.125533	-0.80038	0.0917823	-0.125533	-2.20847					+	KO_WT	37.5302	37.4394	37.496	37.6951	37.6251	37.522				25	25	25
Q9D1P0;F7CXG9	39S ribosomal protein L13, mitochondrial	Mrpl13		0.203429	-1.22038	-0.287336	-1.28997		1.10072	0.0793009	-0.287336	-2.34089	5.81844	5.41339	5.55866	5.8597	5.94781	5.845	0.376521	-1.58024	-0.878439	0.575826	1.0015	0.50483	0.932475	0.237778	0.244841	1.09919	0.116822	0.244841	1.99469							29.2137	28.8086	28.9539	28.7228	28.8109	28.7081				8	8	8
A0A087WRE7;Q8R0N6	Hydroxyacid-oxoacid transhydrogenase, mitochondrial	Adhfe1		0.154851	-1.22064	-0.287642	-1.55291		1.55416	0.0279149	-0.287642	-3.37497	5.17658	5.04333	4.95389	5.43491	5.3579	5.24391	-0.137465	-0.865082	-1.35345	1.27314	0.852653	0.230208	0.153477	0.888104	-0.0350081	-0.189	0.702301	-0.0350081	-0.410759					+	KO_WT	31.5573	31.4241	31.3346	31.563	31.486	31.372				17	17	17
Q921G7;Q6PF96	Electron transfer flavoprotein-ubiquinone oxidoreductase, mitochondrial	Etfdh		0.155977	-1.2231	-0.290541	-1.55672	KO_WT	1.54553	0.0284751	-0.290541	-3.35354	4.79582	4.59162	4.63342	5.05356	4.98938	4.84955	-0.12452	-1.22657	-1.00099	1.26651	0.920115	0.165462	1.38983	0.15399	-0.258147	-1.38315	0.0407538	-0.258147	-2.97963		+			+	KO_WT	36.3456	36.1414	36.1832	36.5709	36.5067	36.3669				49	49	49
P09671	Superoxide dismutase [Mn], mitochondrial	Sod2	KO_WT	0.172272	-1.22353	-0.291047	-1.459	KO_WT	1.36649	0.0430037	-0.291047	-2.92557	3.77887	3.84237	3.86728	4.27412	4.14341	3.94414	-1.01585	-0.686977	-0.557979	1.54883	0.871954	-0.159972	2.07176	0.0393939	-0.480254	-2.40748	0.00847696	-0.480254	-4.82745	+	+			+	KO_WT	34.5283	34.5918	34.6167	35.2127	35.082	34.8828				16	16	16
Q02788;D3Z7D5	Collagen alpha-2(VI) chain	Col6a2		0.250621	-1.22529	-0.293124	-1.15211		0.884351	0.130512	-0.293124	-1.89819	5.90607	5.76549	5.38919	5.98623	5.96753	5.98636	0.31127	-0.291534	-1.90501	0.65497	0.574791	0.65551	0.657039	0.340233	-0.224145	-0.880991	0.220273	-0.224145	-1.4515							29.3385	29.1979	28.8216	29.3497	29.331	29.3498				17	17	17
Z4YK42;Q8C5H8	NAD kinase 2, mitochondrial	Nadk2		0.380129	-1.2279	-0.296189	-0.867884		0.542264	0.286904	-0.296189	-1.22759	5.92658	6.2356	6.03166	5.93271	6.68669	6.46301	-0.922621	0.0738088	-0.583794	-0.902872	1.52836	0.807116	0.742199	0.217125	-0.390298	-1.14364	0.181051	-0.390298	-1.61763							28.1035	28.4126	28.2086	28.2038	28.9578	28.7341				5	5	5
Q99LC3	NADH dehydrogenase [ubiquinone] 1 alpha subcomplex subunit 10, mitochondrial	Ndufa10	KO_WT	0.180136	-1.22849	-0.296886	-1.40019	KO_WT	1.24427	0.0569815	-0.296886	-2.65	4.66055	4.82033	4.73874	5.09688	5.1757	4.83771	-1.118	-0.333714	-0.734218	1.02373	1.41064	-0.248432	3.54228	0.0188571	-1.33167	-6.28051	0.000286891	-1.33167	-11.8865	+	+					34.4654	34.6252	34.5436	35.9365	36.0153	35.6773				40	40	40
Q14BI5		Myom2		0.123748	-1.22864	-0.297058	-1.6704		1.72501	0.0188359	-0.297058	-3.81643	3.43475	3.41483	3.4161	3.82929	3.56934	3.75823	-0.738611	-0.847002	-0.840097	1.40924	-0.00592195	1.02239	1.19126	0.232524	-0.197252	-1.10918	0.0643776	-0.197252	-2.53418					+	KO_WT	25.0436	25.0237	25.025	25.3383	25.0784	25.2673				2	2	2
Q9DCM0	Persulfide dioxygenase ETHE1, mitochondrial	Ethe1		0.332321	-1.23265	-0.301769	-0.946577		0.619919	0.239928	-0.301769	-1.3792	6.71883	6.67488	6.35882	7.23619	6.82502	6.59662	-0.0557446	-0.206709	-1.29226	1.72124	0.308983	-0.475501	1.16921	0.0992077	-0.544067	-1.70661	0.0677308	-0.544067	-2.4866							30.7208	30.6768	30.3608	31.4804	31.0693	30.8409				12	12	12
P52825	Carnitine O-palmitoyltransferase 2, mitochondrial	Cpt2	KO_WT	0.155477	-1.23273	-0.301854	-1.5407	KO_WT	1.46073	0.0346158	-0.301854	-3.14694	4.97275	4.83805	5.03387	5.40202	5.15832	5.18989	-0.64523	-1.33284	-0.333253	1.54608	0.302025	0.463223	3.80537	0.0198788	-1.33065	-6.79182	0.000156541	-1.33065	-13.8725	+	+			+	KO_WT	33.7288	33.5941	33.7899	35.1869	34.9432	34.9748				46	46	46
A0A140T8L3;A0A140T8L1;P12970	60S ribosomal protein L7a	Rpl7a		0.67656	-1.23406	-0.303415	-0.45685		0.208154	0.619222	-0.303415	-0.537831	5.92636	5.63902	6.16365	5.13017	6.67571	6.8334	-0.210991	-0.660004	0.159806	-1.45515	0.959966	1.20637	0.352246	0.465211	0.478192	0.720012	0.444379	0.478192	0.84764							28.1487	27.8614	28.386	26.5709	28.1164	28.2741				5	5	5
P58064	28S ribosomal protein S6, mitochondrial	Mrps6	KO_WT	0.220131	-1.237	-0.30684	-1.22711	KO_WT	0.957315	0.110328	-0.30684	-2.0449	4.22216	3.71743	3.95826	4.2866	4.32647	4.2053	0.437249	-1.70979	-0.685322	0.711372	0.880961	0.365533	2.72577	0.0210909	1.09415	4.37569	0.00188031	1.09415	7.29181	+	+					28.4434	27.9387	28.1795	27.1069	27.1468	27.0256				5	5	5
Q9DCX2;G3X9L6;B1ASE2	ATP synthase subunit d, mitochondrial	Atp5h;Gm10250		0.079616	-1.23744	-0.307357	-1.94398	KO_WT	2.2125	0.00613053	-0.307357	-5.28951	2.8774	2.8593	2.89102	3.18762	3.28039	3.08178	-0.845564	-0.946157	-0.769896	0.878085	1.39353	0.289998	1.63282	0.169323	-0.207678	-1.31353	0.0232906	-0.207678	-3.57408		+			+	KO_WT	36.7285	36.7104	36.7421	36.939	37.0318	36.8332				27	27	27
F7D432;E9PWE0;E0CYV0;P23506;F6V9F1	Protein-L-isoaspartate O-methyltransferase;Protein-L-isoaspartate(D-aspartate) O-methyltransferase	Pcmt1	KO_WT	0.185533	-1.23761	-0.30756	-1.3717	KO_WT	1.16427	0.0685069	-0.30756	-2.47597	1.51105	1.27238	1.64892	1.87873	1.67975	1.79656	-0.554987	-1.65711	0.08169	1.14292	0.224034	0.763445	1.80566	0.0441284	-0.501461	-2.23649	0.0156436	-0.501461	-4.03694	+	+					27.804	27.5654	27.9419	28.3656	28.1666	28.2834				6	6	6
Q9D8T7	SRA stem-loop-interacting RNA-binding protein, mitochondrial	Slirp	KO_WT	0.235839	-1.23783	-0.307812	-1.19681	KO_WT	0.91432	0.121809	-0.307812	-1.95818	1.22421	0.98856	1.16759	1.35894	1.70632	1.23854	-0.234372	-1.21222	-0.469334	0.324694	1.76615	-0.174925	2.0651	0.0232368	0.755533	2.9376	0.00860795	0.755533	4.80639	+	+					30.4589	30.2232	30.4022	29.5302	29.8776	29.4098				3	3	3
Q8BGH2	Sorting and assembly machinery component 50 homolog	Samm50		0.287258	-1.23876	-0.3089	-1.05146		0.730148	0.186145	-0.3089	-1.59407	2.77755	2.33897	2.72244	2.66904	3.13568	2.96093	0.0372541	-1.57842	-0.16576	-0.362458	1.35656	0.712824	0.0320236	0.960277	0.0184008	0.0626345	0.928916	0.0184008	0.0949568							29.5289	29.0903	29.4737	29.0931	29.5597	29.3849				15	15	15
D3YZN4;D3YXB7;Q3ULF4	Paraplegin	Spg7		0.654052	-1.2468	-0.318227	-0.479141		0.219804	0.602831	-0.318227	-0.564071	0.174969	0.982298	0.519344	1.77975	0.84959	0.0019474	-0.845664	0.411629	-0.309351	1.65355	0.204957	-1.11512	0.0243014	0.959795	0.04098	0.0617019	0.945581	0.04098	0.0726388							24.9055	25.7129	25.2499	26.1511	25.221	24.3733				6	6	6
Q9DCS3;A2A845	Trans-2-enoyl-CoA reductase, mitochondrial	Mecr	KO_WT	0.203485	-1.24746	-0.318995	-1.28204	KO_WT	1.0057	0.0986954	-0.318995	-2.14353	2.82529	3.06423	3.07548	3.55213	3.22396	3.14589	-1.34975	-0.349851	-0.302775	1.69191	0.3186	-0.00813477	2.22208	0.0233893	-0.792032	-3.18319	0.00599674	-0.792032	-5.32218	+	+					28.1333	28.3722	28.3834	29.3331	29.005	28.9269				11	11	11
Q9QZF2	Glypican-1;Secreted glypican-1	Gpc1		0.768976	-1.25004	-0.321977	-0.326227		0.133731	0.734969	-0.321977	-0.363007	3.17124	2.45519	3.87785	4.78976	2.0739	3.60654	-0.15984	-0.884951	0.555714	1.47917	-1.27107	0.280977	0.1054	0.842157	-0.259361	-0.262784	0.784512	-0.259361	-0.292412							27.492	26.7759	28.1986	29.0479	26.332	27.8647				6	6	6
P52196	Thiosulfate sulfurtransferase	Tst	KO_WT	0.315405	-1.25127	-0.323397	-0.985419	KO_WT	0.639467	0.229368	-0.323397	-1.41727	6.65741	6.37986	6.33279	7.08061	6.87001	6.38963	0.127388	-0.778579	-0.932227	1.50876	0.821353	-0.746697	1.52271	0.0446667	-0.752367	-2.29253	0.0300114	-0.752367	-3.29722	+	+					28.9349	28.6573	28.6102	29.787	29.5764	29.096				9	9	9
A0A1W2P6F6;A0A1W2P7Q9;Q60605;A0A1W2P6G5	Myosin light polypeptide 6	Myl6		0.18058	-1.25534	-0.328079	-1.41949		1.17639	0.066621	-0.328079	-2.50204	4.05377	4.01427	3.85896	4.24257	4.13896	4.5297	-0.373546	-0.545261	-1.22037	0.447139	-0.00321967	1.69526	0.191392	0.823808	-0.0655098	-0.283439	0.643588	-0.0655098	-0.4996							28.9939	28.9544	28.7991	28.9202	28.8166	29.2073				5	5	5
A0A0A6YW67;E9Q9J0;E9Q4P0;E9Q5F6;E9QNP0;Q5SX22;P62984;P62983;P0CG49;P0CG50;D3YYZ2	Ubiquitin-60S ribosomal protein L40;Ubiquitin;60S ribosomal protein L40;Ubiquitin-40S ribosomal protein S27a;Ubiquitin;40S ribosomal protein S27a;Polyubiquitin-B;Ubiquitin;Polyubiquitin-C;Ubiquitin;Ubiquitin-related 1;Ubiquitin-related 2	Gm8797;Uba52;Kxd1;Ubc;Ubb;Rps27a;Gm5239		0.316092	-1.25625	-0.329121	-0.992719		0.641623	0.228232	-0.329121	-1.42147	2.11543	1.70431	2.39347	2.59285	2.41689	2.19083	-0.386271	-1.70751	0.507243	1.14798	0.582527	-0.143967	0.0211185	0.973744	0.014665	0.0442335	0.952536	0.014665	0.063338							26.9429	26.5318	27.2209	27.0765	26.9006	26.6745				3	3	3
P51667;E9Q8Y0;D3YUI7;D3Z0I3;D3YW14;F6RBQ5	Myosin regulatory light chain 2, ventricular/cardiac muscle isoform	Myl2		0.109257	-1.25699	-0.329978	-1.78304	KO_WT	1.74826	0.0178544	-0.329978	-3.87914	8.15145	8.09125	8.12699	8.34129	8.40242	8.61592	-0.672577	-0.968654	-0.792902	0.260968	0.561594	1.61157	1.84334	0.0727473	0.352409	1.90425	0.0143435	0.352409	4.14283		+			+	KO_WT	32.0192	31.959	31.9947	31.5266	31.5878	31.8013				18	18	18
Q1XH17	Tripartite motif-containing protein 72	Trim72		0.767117	-1.26137	-0.334988	-0.333291		0.136641	0.730061	-0.334988	-0.370115	-0.136187	-0.207033	-1.14109	1.12111	0.155022	-1.75548	0.189515	0.119253	-0.807107	1.43645	0.478323	-1.41643	0.36179	0.415636	-0.784964	-0.780988	0.434721	-0.784964	-0.867277							27.1628	27.0919	26.1579	28.8701	27.904	25.9935				9	9	9
A0A0R4J083;P51174	Long-chain specific acyl-CoA dehydrogenase, mitochondrial	Acadl		0.0997538	-1.26864	-0.343286	-1.8592	KO_WT	1.81241	0.0154024	-0.343286	-4.05576	3.6557	3.63852	3.63631	4.02537	4.10986	3.82516	-0.760587	-0.842542	-0.853078	1.00274	1.40575	0.0477192	1.88779	0.0638327	-0.361436	-1.9575	0.0129481	-0.361436	-4.2702		+			+	KO_WT	37.2082	37.1911	37.1888	37.5961	37.6805	37.3958				47	47	47
F6QYE1;O09161;E9PZ67	Calsequestrin;Calsequestrin-2	Casq2		0.197823	-1.26971	-0.344505	-1.30731		0.987734	0.102865	-0.344505	-2.10677	-0.227121	-0.68778	-0.618151	-0.0108929	-0.264223	-0.224422	0.429105	-1.34145	-1.07382	1.26018	0.286504	0.439478	0.750659	0.268375	-0.267227	-1.01406	0.177558	-0.267227	-1.63419							27.9628	27.5022	27.5718	28.1018	27.8485	27.8883				7	7	7
D3YYN7;Q6PIE5	Sodium/potassium-transporting ATPase subunit alpha-2	Atp1a2		0.168856	-1.26972	-0.344509	-1.47406		1.21071	0.0615582	-0.344509	-2.57644	5.25108	4.92793	5.03296	5.53625	5.47901	5.23024	0.0341825	-1.31858	-0.878915	1.22799	0.988385	-0.0530583	0.0691246	0.940414	0.0264473	0.11316	0.852855	0.0264473	0.197788							32.3971	32.074	32.179	32.3114	32.2541	32.0053				51	32	28
Q08857	Platelet glycoprotein 4	Cd36		0.302703	-1.27218	-0.347307	-1.02078		0.654061	0.221789	-0.347307	-1.4457	3.25701	2.57933	2.92209	3.29523	3.4928	3.01232	0.504672	-1.58229	-0.526725	0.622396	1.23082	-0.248867	0.679245	0.255942	-0.359092	-1.05542	0.209293	-0.359092	-1.49475							28.4661	27.7884	28.1312	28.5161	28.7137	28.2332				8	8	8
P36552	Oxygen-dependent coproporphyrinogen-III oxidase, mitochondrial	Cpox		0.354838	-1.27227	-0.347409	-0.918211		0.552732	0.280071	-0.347409	-1.24808	5.34488	5.12276	5.07932	5.03501	5.94618	5.60798	-0.0310096	-0.64899	-0.76986	-0.893129	1.64197	0.701022	0.923198	0.143609	0.550033	1.45375	0.119344	0.550033	1.97602							28.8635	28.6413	28.5979	27.6562	28.5673	28.2291				5	5	5
Q3ULD5;Q6PD20	Methylcrotonoyl-CoA carboxylase beta chain, mitochondrial	Mccc2	KO_WT	0.119308	-1.27395	-0.349304	-1.69111	KO_WT	1.51496	0.030552	-0.349304	-3.27821	4.57617	4.45268	4.7264	5.05404	4.94188	4.80723	-0.81904	-1.37008	-0.148752	1.31318	0.812748	0.21194	2.84329	0.0201778	-0.83461	-4.04065	0.00143452	-0.83461	-7.8328	+	+			+	KO_WT	32.74	32.6165	32.8902	33.7032	33.591	33.4564				35	35	35
Q9D6Y7;A0A1B0GT40	Mitochondrial peptide methionine sulfoxide reductase	Msra		0.181723	-1.2745	-0.349934	-1.41303		1.11455	0.0768158	-0.349934	-2.37006	3.49416	3.67104	3.49644	3.74466	4.17341	3.79338	-0.935795	-0.230498	-0.926692	0.0630458	1.77263	0.257309	0.802141	0.261342	-0.256207	-1.03456	0.15771	-0.256207	-1.73526							27.9474	28.1243	27.9497	28.1041	28.5329	28.1529				6	6	6
Q91Z53;D6REG4	Glyoxylate reductase/hydroxypyruvate reductase	Grhpr	KO_WT	0.179513	-1.27466	-0.350107	-1.42914	KO_WT	1.13569	0.0731659	-0.350107	-2.4149	5.4618	5.51138	5.38767	6.07734	5.72194	5.61188	-0.670203	-0.471071	-0.96791	1.802	0.374616	-0.0674282	2.43795	0.0232941	-0.884768	-3.61162	0.00364792	-0.884768	-6.10277	+	+					29.8322	29.8817	29.758	30.9824	30.627	30.5169				10	10	10
Q99LC5	Electron transfer flavoprotein subunit alpha, mitochondrial	Etfa		0.156366	-1.2802	-0.356373	-1.54421	KO_WT	1.27807	0.0527145	-0.356373	-2.72499	2.70327	2.61453	2.83979	3.19742	3.17987	2.84943	-0.801706	-1.16822	-0.237863	1.23918	1.16669	-0.198081	1.47968	0.0877778	-0.417511	-1.80914	0.0331375	-0.417511	-3.19248		+					36.287	36.1983	36.4236	36.8423	36.8248	36.4943				42	42	42
Q8BW75	Amine oxidase [flavin-containing] B	Maob		0.049901	-1.2892	-0.366481	-2.25637	KO_WT	2.37639	0.00420346	-0.366481	-5.87116	6.87724	6.7857	6.67787	7.1006	7.18131	7.15834	-0.406817	-0.8385	-1.34702	0.646479	1.02707	0.918779	1.56517	0.169627	-0.212382	-1.30761	0.0272161	-0.212382	-3.40244		+	+	KO_WT	+	KO_WT	32.7422	32.6507	32.5428	32.8115	32.8922	32.8692				19	19	19
Q91YM4;E9PUT1	Protein TBRG4	Tbrg4	KO_WT	0.755837	-1.29305	-0.370782	-0.356864	KO_WT	0.146855	0.713091	-0.370782	-0.394869	4.01393	3.39392	3.37822	2.92764	5.79109	3.17969	0.222399	-0.36894	-0.383916	-0.813663	1.91738	-0.573262	1.34282	0.0285405	2.69608	2.59488	0.0454128	2.69608	2.87122	+	+					26.3586	25.7386	25.7229	22.2054	25.0689	22.4575				4	4	4
A0A0A0MQ68;Q60759	Glutaryl-CoA dehydrogenase, mitochondrial	Gcdh		0.0642202	-1.29587	-0.373926	-2.12046		2.09391	0.00805546	-0.373926	-4.89802	5.30863	5.24221	5.27061	5.72553	5.71764	5.50006	-0.687743	-0.988005	-0.859644	1.19675	1.16109	0.17755	0.596268	0.587394	-0.101772	-0.577129	0.253357	-0.101772	-1.3331					+	KO_WT	32.4554	32.389	32.4174	32.6002	32.5923	32.3747				18	18	18
Q3UFY8	Mitochondrial ribonuclease P protein 1	Trmt10c	KO_WT	0.118606	-1.29798	-0.376268	-1.69983	KO_WT	1.44125	0.0362032	-0.376268	-3.10051	4.61407	4.48992	4.6969	4.82177	4.93003	5.17789	-0.71095	-1.21719	-0.373223	0.135945	0.577373	1.58804	4.53563	0.0513333	2.57579	11.6364	2.91e-05	2.57579	21.2249	+	+			+	KO_WT	28.7267	28.6026	28.8096	25.9824	26.0906	26.3385				10	10	10
P54071	Isocitrate dehydrogenase [NADP], mitochondrial	Idh2		0.11062	-1.3009	-0.379514	-1.77116	KO_WT	1.53241	0.0293489	-0.379514	-3.32108	3.70985	3.52709	3.52412	4.14799	3.93206	3.81956	-0.275808	-1.02901	-1.04123	1.5298	0.639951	0.176294	1.37338	0.120649	-0.336133	-1.56871	0.0423275	-0.336133	-2.94146		+			+	KO_WT	37.2217	37.0389	37.036	37.6165	37.4005	37.288				50	50	50
Q8R086	Sulfite oxidase, mitochondrial	Suox	KO_WT	0.1792	-1.30232	-0.381084	-1.43697	KO_WT	1.08449	0.0823218	-0.381084	-2.30679	3.06396	3.04273	3.3026	3.37236	3.80281	3.37737	-0.952062	-1.02892	-0.0882115	0.164306	1.72245	0.182437	1.63838	0.0439269	-0.592808	-2.23532	0.0229945	-0.592808	-3.58841	+	+					27.0851	27.0638	27.3237	27.6052	28.0356	27.6102				7	7	7
P43023	Cytochrome c oxidase subunit 6A2, mitochondrial	Cox6a2		0.242195	-1.30417	-0.383136	-1.17798		0.784703	0.164171	-0.383136	-1.70095	2.7281	2.61825	2.55025	3.44888	2.74211	2.85502	-0.295355	-0.63448	-0.844401	1.92985	-0.252093	0.0964765	0.779137	0.206928	-0.380674	-1.17041	0.166289	-0.380674	-1.69002							33.3983	33.2884	33.2204	34.1166	33.4098	33.5227				4	4	4
A0A0R4J0L6;Q8BJZ4	28S ribosomal protein S35, mitochondrial	Mrps35	KO_WT	0.105748	-1.31119	-0.390877	-1.82331	KO_WT	1.57116	0.0268433	-0.390877	-3.41744	3.9253	3.80439	4.09524	4.4731	4.31771	4.20677	-0.853746	-1.34118	-0.168675	1.35456	0.72813	0.280912	2.1217	0.0286102	0.570477	2.66109	0.00755608	0.570477	4.98768	+	+			+	KO_WT	30.1183	29.9974	30.2882	29.7047	29.5493	29.4384				7	7	7
Q99KR7	Peptidyl-prolyl cis-trans isomerase F, mitochondrial	Ppif		0.155075	-1.31174	-0.391485	-1.55466		1.21176	0.0614098	-0.391485	-2.57873	3.66904	3.44461	3.2254	3.926	3.91253	3.67499	0.0992986	-0.727751	-1.53558	1.04623	0.996603	0.121208	0.722224	0.291993	-0.239651	-0.9517	0.189573	-0.239651	-1.57859							33.7956	33.5711	33.3519	33.9007	33.8872	33.6497				20	20	20
Q922Q1	Mitochondrial amidoxime reducing component 2	37316		0.197665	-1.32548	-0.406519	-1.31984		0.912421	0.122343	-0.406519	-1.95436	4.91229	4.32592	4.70755	4.88372	5.00221	5.27938	0.189726	-1.65081	-0.452928	0.100066	0.471974	1.34197	1.04616	0.131507	0.463213	1.50391	0.0899176	0.463213	2.22692							27.9333	27.3469	27.7285	27.035	27.1534	27.4306				7	7	7
Q91VA7	Isocitrate dehydrogenase [NAD] subunit, mitochondrial	Idh3b	KO_WT	0.0416889	-1.3263	-0.407404	-2.40763	KO_WT	2.38045	0.00416437	-0.407404	-5.88619	2.26352	2.11919	2.0552	2.59917	2.56805	2.4929	-0.365562	-0.977957	-1.2495	1.05865	0.926603	0.607764	2.66842	0.023354	-0.487267	-2.8796	0.00214574	-0.487267	-7.04005	+	+	+	KO_WT	+	KO_WT	33.5093	33.365	33.301	33.9249	33.8937	33.8186				27	27	27
Q7TSQ8;D6RD07	Pyruvate dehydrogenase phosphatase regulatory subunit, mitochondrial	Pdpr	KO_WT	0.126575	-1.32857	-0.409874	-1.66464	KO_WT	1.31283	0.0486602	-0.409874	-2.80305	6.55581	6.14742	6.31038	6.70758	6.91161	6.62404	0.0471355	-1.43368	-0.842772	0.59747	1.33728	0.294566	2.78576	0.0219459	1.10599	4.49179	0.00163772	1.10599	7.56364	+	+			+	KO_WT	31.7217	31.3133	31.4763	30.3576	30.5617	30.2741				26	26	26
Q8R5L1;O35658	Complement component 1 Q subcomponent-binding protein, mitochondrial	C1qbp		0.172917	-1.32911	-0.410459	-1.45249		1.0563	0.0878419	-0.410459	-2.24798	3.84704	4.20612	4.06911	4.66557	4.52492	4.16315	-1.32578	-0.132487	-0.587781	1.39435	0.926966	-0.275268	1.05818	0.143695	-0.411172	-1.45501	0.0874627	-0.411172	-2.25188							32.529	32.8881	32.7511	33.3482	33.2076	32.8458				8	8	8
Q9CPV4;E9Q197;F6ZTG3	Glyoxalase domain-containing protein 4	Glod4		0.110573	-1.33055	-0.412025	-1.76912		1.44117	0.0362101	-0.412025	-3.10031	4.86221	4.79793	4.74503	5.05722	5.46855	5.11547	-0.541874	-0.781224	-0.978217	0.184252	1.71588	0.40118	0.520437	0.503147	-0.157454	-0.676062	0.301692	-0.157454	-1.18477					+	KO_WT	29.772	29.7077	29.6548	29.7124	30.1237	29.7707				14	14	14
G3UZY2;P97493	Thioredoxin, mitochondrial	Txn2		0.180828	-1.33851	-0.420628	-1.41131		0.996141	0.100892	-0.420628	-2.12395	0.130241	-0.0136147	0.245626	0.419138	0.901806	0.303194	-0.634608	-1.0892	-0.269989	0.278312	1.80356	-0.0880735	0.880977	0.183962	-0.374585	-1.25682	0.131529	-0.374585	-1.89145							26.8625	26.7187	26.9779	27.1054	27.5881	26.9895				2	2	2
Q6GTN1;Q9D844	DnaJ homolog subfamily C member 4	Dnajc4		0.583923	-1.3431	-0.425571	-0.59739		0.279553	0.525348	-0.425571	-0.694941	0.666304	-1.24593	0.486153	0.411451	0.48568	0.286106	0.682473	-2.01015	0.428803	0.323616	0.428137	0.147117	0.234564	0.635736	-0.365562	-0.513153	0.582688	-0.365562	-0.596949							23.9121	21.9998	23.7319	23.5972	23.6714	23.4718				1	1	1
E9PYH2;Q91V12	Cytosolic acyl coenzyme A thioester hydrolase	Acot7		0.0771724	-1.34934	-0.432249	-1.99853		1.68773	0.0205246	-0.432249	-3.7172	3.79388	3.73798	3.58716	3.99924	4.32896	4.08757	-0.478285	-0.686213	-1.2472	0.285575	1.51201	0.614111	1.29675	0.135802	-0.321735	-1.48756	0.0504952	-0.321735	-2.76682					+	KO_WT	29.4274	29.3715	29.2207	29.5222	29.852	29.6106				3	3	3
E9Q705;E9PX89;Q8CEI1	BolA-like protein 3	Bola3		0.397875	-1.35178	-0.43486	-0.835127		0.444055	0.359704	-0.43486	-1.03363	-0.818983	-0.448204	-0.0263786	0.413473	0.296532	-0.698992	-1.16664	-0.451921	0.361197	1.20906	0.983644	-0.935343	0.420924	0.403838	-0.415374	-0.797706	0.379381	-0.415374	-0.987315							26.9308	27.3016	27.7234	28.1437	28.0268	27.0313				4	4	4
P42125	Enoyl-CoA delta isomerase 1, mitochondrial	Eci1		0.119238	-1.35179	-0.43487	-1.72817	KO_WT	1.34135	0.045567	-0.43487	-2.86786	3.35493	3.26042	3.36598	3.93922	3.87843	3.46829	-0.652985	-0.978416	-0.614915	1.35912	1.1498	-0.2626	1.38623	0.0891233	-0.45055	-1.79048	0.0410928	-0.45055	-2.97126		+			+	KO_WT	34.9484	34.8539	34.9594	35.5483	35.4876	35.0774				24	24	24
Q80XN0	D-beta-hydroxybutyrate dehydrogenase, mitochondrial	Bdh1	KO_WT	0.353751	-1.35249	-0.435617	-0.916277	KO_WT	0.508016	0.310444	-0.435617	-1.16034	4.24131	4.23562	4.20339	5.39893	4.41874	4.16949	-0.427528	-0.439494	-0.507295	2.00724	-0.0543456	-0.578577	1.52782	0.0283297	-1.24256	-2.6136	0.0296607	-1.24256	-3.30978	+	+					31.2853	31.2796	31.2473	33.2498	32.2696	32.0204				21	21	21
E9PYA3;A0A0R4J052;G5E8T9;Q99KB8;E9Q2H8	Hydroxyacylglutathione hydrolase, mitochondrial	Hagh		0.598061	-1.35804	-0.441529	-0.574646		0.263636	0.544959	-0.441529	-0.660626	5.89462	6.33974	6.33684	7.81502	6.51439	5.56639	-0.669928	-0.0926327	-0.0963927	1.82071	0.133868	-1.09563	0.474651	0.292539	-0.731484	-0.95202	0.335235	-0.731484	-1.09446							26.4461	26.8912	26.8883	28.6565	27.3558	26.4078				2	2	2
Q3URE1;A0A1D5RMC8	Acyl-CoA synthetase family member 3, mitochondrial	Acsf3		0.198982	-1.3673	-0.451328	-1.30984		0.857848	0.138724	-0.451328	-1.84542	2.02234	1.55601	2.21496	2.45476	2.59267	2.09986	-0.368756	-1.64802	0.159633	0.817465	1.1958	-0.156115	0.597494	0.293505	-0.326618	-0.947909	0.252642	-0.326618	-1.3355							27.486	27.0197	27.6786	27.7937	27.9316	27.4388				11	11	11
P00405	Cytochrome c oxidase subunit 2	Mtco2		0.0438776	-1.36939	-0.453529	-2.31645	KO_WT	2.0423	0.00907185	-0.453529	-4.73481	3.89921	3.9301	3.82536	4.39191	4.46161	4.16173	-0.787832	-0.673261	-1.06169	1.03931	1.29777	0.185703	1.61413	0.0966452	-0.337757	-1.72513	0.0243147	-0.337757	-3.52616		+	+	KO_WT	+	KO_WT	36.8167	36.8476	36.7428	37.1936	37.2633	36.9634				7	7	7
E0CZ27;P84244;P02301	Histone H3;Histone H3.3;Histone H3.3C	H3f3a;H3f3c	KO_WT	0.301684	-1.37049	-0.454695	-1.02005	KO_WT	0.587022	0.258808	-0.454695	-1.31507	3.63972	4.55157	3.42797	4.35001	4.35924	4.27409	-1.01636	0.995218	-1.48347	0.550578	0.570935	0.3831	2.13562	0.0185306	-1.74021	-3.90394	0.00731781	-1.74021	-5.03304	+	+					29.9693	30.8811	29.7575	31.9651	31.9743	31.8891				7	7	2
A0A0A6YXD3		Ndufs2	KO_WT	0.385442	-1.37082	-0.455044	-0.859523	KO_WT	0.457131	0.349035	-0.455044	-1.05968	-4.71138	-3.80898	-3.293	-3.27238	-3.65579	-3.52006	-1.88056	-0.185439	0.783823	0.822547	0.102325	0.357305	1.56156	0.0272096	-1.45718	-2.75243	0.0274436	-1.45718	-3.39341	+	+					24.83	25.7324	26.2484	27.2712	26.8877	27.0235				8	1	1
J3QQ16;A0A087WS16;E9PWQ3		Col6a3	KO_WT	0.0658246	-1.37721	-0.461746	-2.05256	KO_WT	1.67934	0.0209247	-0.461746	-3.69512	3.91113	3.87107	3.78483	4.42497	4.44806	4.07925	-0.609989	-0.749283	-1.04918	1.17679	1.25707	-0.0254034	2.1925	0.0233631	-0.652522	-2.9006	0.00641953	-0.652522	-5.22181	+	+			+	KO_WT	29.0047	28.9647	28.8784	29.7093	29.7324	29.3636				14	14	14
Q14C51	Pentatricopeptide repeat domain-containing protein 3, mitochondrial	Ptcd3	KO_WT	0.0375281	-1.37933	-0.463964	-2.44143	KO_WT	2.17195	0.00673048	-0.463964	-5.153	3.0923	3.05802	3.09592	3.38353	3.69114	3.56347	-0.813523	-0.939302	-0.800235	0.254845	1.38328	0.914933	3.12213	0.0213684	0.834151	4.3894	0.00075486	0.834151	9.26447	+	+	+	KO_WT	+	KO_WT	28.8784	28.8442	28.8821	27.8716	28.1792	28.0515				13	13	13
P12787	Cytochrome c oxidase subunit 5A, mitochondrial	Cox5a	KO_WT	0.0234386	-1.38364	-0.468464	-2.97351	KO_WT	2.90697	0.00123887	-0.468464	-8.14072	3.16452	3.20661	3.25938	3.77153	3.66687	3.5975	-1.05928	-0.899989	-0.700258	1.2381	0.841988	0.579439	2.66933	0.0287914	-0.40535	-2.5729	0.00214128	-0.40535	-7.04396	+	+	+	KO_WT	+	KO_WT	36.9464	36.9885	37.0413	37.4903	37.3857	37.3163				15	15	15
Q8QZT1	Acetyl-CoA acetyltransferase, mitochondrial	Acat1	KO_WT	0.0323684	-1.39578	-0.481077	-2.57538	KO_WT	2.28549	0.00518218	-0.481077	-5.54246	1.33803	1.24385	1.41375	1.87316	1.89528	1.67043	-0.83671	-1.17292	-0.566398	1.07359	1.15254	0.349899	3.09389	0.0195663	-0.790666	-4.23272	0.00080559	-0.790666	-9.10923	+	+	+	KO_WT	+	KO_WT	34.028	33.9339	34.1038	34.8728	34.8949	34.67				26	26	26
Q8JZN5	Acyl-CoA dehydrogenase family member 9, mitochondrial	Acad9		0.0317297	-1.40555	-0.491131	-2.61978	KO_WT	2.30588	0.00494452	-0.491131	-5.61484	3.15654	3.0263	2.96341	3.53168	3.65887	3.42908	-0.482483	-0.938568	-1.15879	0.831242	1.27664	0.471954	1.9503	0.0502531	-0.389588	-2.07813	0.0112125	-0.389588	-4.45395		+	+	KO_WT	+	KO_WT	28.753	28.6228	28.5599	29.0266	29.1538	28.924				18	18	18
P63038	60 kDa heat shock protein, mitochondrial	Hspd1	KO_WT	0.0237333	-1.41081	-0.496524	-2.89368	KO_WT	2.64414	0.00226915	-0.496524	-6.93576	0.757652	0.813663	0.924	1.4103	1.34358	1.23101	-1.139	-0.94111	-0.551282	1.16685	0.931127	0.533415	2.83351	0.02368	-0.557421	-3.24859	0.00146722	-0.557421	-7.78642	+	+	+	KO_WT	+	KO_WT	34.11	34.166	34.2763	34.8235	34.7568	34.6443				49	49	49
Q9D5T0	ATPase family AAA domain-containing protein 1	Atad1		0.245655	-1.4119	-0.497634	-1.16663		0.694186	0.202215	-0.497634	-1.52388	1.78849	1.60048	1.67851	1.62659	2.7419	2.19188	-0.332394	-0.750432	-0.576938	-0.692372	1.78757	0.564571	0.276553	0.627647	-0.224835	-0.527092	0.52899	-0.224835	-0.688501							22.0848	21.8968	21.9748	21.6501	22.7654	22.2154				1	1	1
Q2TPA8;B1AX78	Hydroxysteroid dehydrogenase-like protein 2	Hsdl2	KO_WT	0.0358025	-1.41564	-0.501458	-2.50326	KO_WT	2.12503	0.0074985	-0.501458	-4.99848	1.11052	1.05742	1.17537	1.50575	1.80365	1.53828	-0.86078	-1.04026	-0.641586	0.475221	1.48223	0.585182	3.34271	0.0210182	-1.05983	-5.29061	0.000454246	-1.05983	-10.5642	+	+	+	KO_WT	+	KO_WT	30.4769	30.4238	30.5418	31.4305	31.7284	31.463				20	20	20
Q07417	Short-chain specific acyl-CoA dehydrogenase, mitochondrial	Acads	KO_WT	0.043828	-1.4271	-0.513086	-2.37548	KO_WT	1.94005	0.0114802	-0.513086	-4.42344	4.29951	4.16567	4.09529	4.84781	4.74084	4.51109	-0.466425	-0.9004	-1.12858	1.31133	0.964498	0.219578	2.77877	0.0204045	-0.873596	-4.04457	0.00166431	-0.873596	-7.53149	+	+	+	KO_WT	+	KO_WT	34.3873	34.2535	34.1831	35.2961	35.1892	34.9594				31	31	31
Q9JKF7	39S ribosomal protein L39, mitochondrial	Mrpl39		0.0616226	-1.43097	-0.516991	-2.13482		1.65689	0.0220347	-0.516991	-3.6364	5.40465	5.08291	5.14395	5.90801	5.55359	5.72088	-0.199112	-1.19469	-1.00582	1.35845	0.26175	0.779419	0.663569	0.356682	0.208169	0.859595	0.216986	0.208169	1.46421					+	KO_WT	30.5271	30.2054	30.2664	30.3053	29.9509	30.1182				18	18	18
Q8BYM8;G3X975;A0A1B0GR87	Probable cysteine--tRNA ligase, mitochondrial	Cars2	KO_WT	0.144878	-1.43337	-0.519413	-1.61559	KO_WT	1.10266	0.0789482	-0.519413	-2.34497	4.87007	4.31469	4.5218	4.91395	5.38903	4.96183	0.111017	-1.3743	-0.8204	0.228356	1.49891	0.356412	1.52448	0.0442453	-0.731302	-2.27465	0.0298893	-0.731302	-3.30157	+	+					27.3134	26.758	26.9651	27.5691	28.0442	27.617				6	6	6
E9PV44;O35143	ATPase inhibitor, mitochondrial	Atpif1		0.151807	-1.43458	-0.520631	-1.59616		1.08214	0.0827679	-0.520631	-2.30188	0.486908	0.0698261	-0.0261517	0.700426	0.414846	0.977203	0.131648	-0.972438	-1.22651	0.696867	-0.0591112	1.42954	0.0998253	0.89023	0.0629222	0.192908	0.794648	0.0629222	0.278199							27.6253	27.2083	27.1123	27.2553	26.9697	27.5321				2	2	2
Q3UUI3	Acyl-coenzyme A thioesterase THEM4	Them4	KO_WT	0.119447	-1.44712	-0.53318	-1.70818	KO_WT	1.18167	0.0658163	-0.53318	-2.51343	1.55215	1.84607	1.61981	2.22345	2.53033	1.86378	-1.03727	-0.249716	-0.85597	0.761474	1.58375	-0.202268	1.53769	0.0443738	-0.707273	-2.26594	0.0289944	-0.707273	-3.33411	+	+					24.4108	24.7047	24.4785	25.2562	25.5631	24.8965				2	2	2
Q9WUM5	Succinyl-CoA ligase [ADP/GDP-forming] subunit alpha, mitochondrial	Suclg1	KO_WT	0.0575686	-1.4479	-0.53396	-2.17581	KO_WT	1.67059	0.0213507	-0.53396	-3.67215	-0.999285	-1.13497	-1.42247	-0.698677	-0.505297	-0.750872	-0.242292	-0.649722	-1.51303	0.660364	1.24104	0.503635	1.68243	0.0467257	-0.538481	-2.19423	0.0207764	-0.538481	-3.70324	+	+			+	KO_WT	30.1277	29.992	29.7045	30.4328	30.6262	30.3806				10	10	10
P52480	Pyruvate kinase PKM	Pkm		0.198819	-1.4484	-0.534456	-1.30549		0.79817	0.159159	-0.534456	-1.72744	0.818701	0.43364	0.774914	1.68107	1.25126	0.698294	-0.277506	-1.13732	-0.37528	1.64812	0.688361	-0.546368	0.297652	0.605002	-0.226951	-0.554361	0.503905	-0.226951	-0.733539							27.644	27.2589	27.6002	28.1988	27.769	27.216				7	7	7
A0A1Y7VLP0;P56379	6.8 kDa mitochondrial proteolipid	Mp68		0.0797705	-1.44957	-0.535622	-1.95562		1.43272	0.0369219	-0.535622	-3.08027	-0.196024	-0.595013	-0.597862	0.0245037	0.285215	-0.091753	-0.00248287	-1.14314	-1.15129	0.627978	1.37332	0.295615	1.03033	0.15228	-0.381542	-1.39306	0.0932554	-0.381542	-2.19419					+	KO_WT	27.4794	27.0804	27.0776	27.5458	27.8065	27.4296				1	1	1
Q9CZN8	Glutamyl-tRNA(Gln) amidotransferase subunit A, mitochondrial	Qrsl1	KO_WT	0.0247407	-1.44977	-0.535824	-3.03433	KO_WT	2.65826	0.00219653	-0.535824	-6.99626	6.16478	6.02876	6.00486	6.55848	6.71717	6.53021	-0.554531	-1.00016	-1.07845	0.735283	1.25517	0.642683	3.70296	0.0214694	1.00055	5.66606	0.000198171	1.00055	13.0642	+	+	+	KO_WT	+	KO_WT	29.6631	29.5271	29.5032	28.5204	28.6791	28.4922				11	11	11
Q7TNS2	MICOS complex subunit Mic10	Minos1		0.519373	-1.45334	-0.53937	-0.684474		0.321586	0.476885	-0.53937	-0.78396	4.66257	2.7188	4.52485	5.04389	4.40832	4.07212	0.523954	-1.87722	0.353828	0.995011	0.209876	-0.205445	0.0340836	0.946674	-0.0693874	-0.0880544	0.92452	-0.0693874	-0.100853							29.1477	27.204	29.01	29.0591	28.4235	28.0873				3	3	3
A2AQR0;Q64521	Glycerol-3-phosphate dehydrogenase;Glycerol-3-phosphate dehydrogenase, mitochondrial	Gpd2		0.321866	-1.45369	-0.539721	-0.97118		0.520188	0.301865	-0.539721	-1.18428	3.5183	4.97583	4.75727	4.9352	5.03748	4.89787	-2.01431	0.497824	0.121124	0.427805	0.60409	0.363467	0.303044	0.559818	-0.339505	-0.610909	0.497687	-0.339505	-0.744957							27.6895	29.1471	28.9285	28.9062	29.0085	28.8689				14	14	14
Q9CQ75	NADH dehydrogenase [ubiquinone] 1 alpha subcomplex subunit 2	Ndufa2	KO_WT	0.118252	-1.45393	-0.539958	-1.72006	KO_WT	1.18662	0.0650694	-0.539958	-2.52414	1.4822	1.58694	1.34495	2.20973	2.21713	1.60711	-0.686771	-0.409201	-1.05051	1.24131	1.26092	-0.355746	2.48034	0.0203	-1.34055	-4.27038	0.0033087	-1.34055	-6.26665	+	+					31.4363	31.541	31.299	32.9644	32.9718	32.3618				10	10	10
D3Z456;Q99N95;A0A1L1SU47;F6W7C7	39S ribosomal protein L3, mitochondrial	Mrpl3	KO_WT	0.0226032	-1.47086	-0.556663	-2.83688	KO_WT	2.353	0.00443607	-0.556663	-5.78509	3.18592	2.9348	3.2111	3.60289	3.663	3.73591	-0.629313	-1.40773	-0.551258	0.663207	0.849541	1.07555	1.97128	0.0455247	0.434632	2.21498	0.0106837	0.434632	4.51689	+	+	+	KO_WT	+	KO_WT	26.9672	26.7161	26.9924	26.3929	26.453	26.5259				3	3	3
Q9D2G2	Dihydrolipoyllysine-residue succinyltransferase component of 2-oxoglutarate dehydrogenase complex, mitochondrial	Dlst	KO_WT	0.0270725	-1.48337	-0.568874	-2.67556	KO_WT	2.1412	0.00722436	-0.568874	-5.05133	3.18971	3.10164	3.39565	3.84496	3.89103	3.65763	-0.966002	-1.2288	-0.351485	0.989262	1.12675	0.430283	2.28448	0.023085	-0.623787	-2.93383	0.00519416	-0.623787	-5.53892	+	+	+	KO_WT	+	KO_WT	33.2358	33.1477	33.4417	33.9459	33.992	33.7586				21	21	21
Q91ZA3	Propionyl-CoA carboxylase alpha chain, mitochondrial	Pcca		0.0349398	-1.50092	-0.585845	-2.49021	KO_WT	1.90878	0.0123372	-0.585845	-4.33129	9.90413	9.88576	9.9161	10.6713	10.5677	10.2246	-0.822735	-0.874715	-0.788893	1.34773	1.05461	0.0840055	1.56969	0.0630651	-0.46174	-1.96269	0.0269344	-0.46174	-3.41375		+	+	KO_WT	+	KO_WT	31.9855	31.9671	31.9975	32.6285	32.5249	32.1819				40	40	40
Q61102	ATP-binding cassette sub-family B member 7, mitochondrial	Abcb7		0.71292	-1.50625	-0.590958	-0.413232		0.167616	0.679804	-0.590958	-0.4443	2.45483	2.04229	2.04254	4.54714	0.18438	3.581	-0.0137582	-0.290158	-0.289989	1.38807	-1.53494	0.740769	0.0827918	0.873249	0.311313	0.217688	0.826434	0.311313	0.234055							25.4492	25.0366	25.0369	26.6392	22.2764	25.6731				5	5	5
Q99N92	39S ribosomal protein L27, mitochondrial	Mrpl27		0.179682	-1.51152	-0.596001	-1.41916		0.866541	0.135975	-0.596001	-1.8627	0.274488	-0.529354	-0.404243	0.55541	0.596569	-0.0230846	0.409603	-1.26864	-1.00744	0.996107	1.08204	-0.211664	0.0345453	0.954855	0.0326913	0.0778427	0.923538	0.0326913	0.102171							27.4187	26.6148	26.74	27.0709	27.1121	26.4924				2	2	2
Z4YKV1;P63094;Q6R0H7	Guanine nucleotide-binding protein G(s) subunit alpha isoforms short;Guanine nucleotide-binding protein G(s) subunit alpha isoforms XLas	Gnas		0.154272	-1.51912	-0.603237	-1.56443		0.990402	0.102235	-0.603237	-2.11222	6.14312	5.6567	5.87987	6.91417	6.52117	6.05406	-0.113686	-1.18269	-0.692217	1.58085	0.71716	-0.309417	1.09523	0.0969579	-0.665247	-1.72525	0.08031	-0.665247	-2.32934							27.1674	26.681	26.9041	28.0005	27.6075	27.1403				5	5	4
Q3TL44	NLR family member X1	Nlrx1	KO_WT	0.0328	-1.52127	-0.605278	-2.60673	KO_WT	1.99163	0.0101946	-0.605278	-4.57855	3.27646	3.03202	3.32055	3.939	3.88229	3.62358	-0.651946	-1.32762	-0.530063	1.17942	1.02265	0.30756	2.20564	0.0245278	-0.696186	-2.99824	0.00622813	-0.696186	-5.26622	+	+	+	KO_WT	+	KO_WT	27.9013	27.6568	27.9454	28.6547	28.598	28.3393				5	5	5
O35683	NADH dehydrogenase [ubiquinone] 1 alpha subcomplex subunit 1	Ndufa1	KO_WT	0.200386	-1.52291	-0.60683	-1.30054	KO_WT	0.761439	0.173205	-0.60683	-1.6553	5.88278	6.12404	6.9447	7.2727	6.79543	6.70388	-1.41535	-0.952533	0.62175	1.25095	0.335399	0.159787	2.27438	0.0208205	-2.01752	-4.3239	0.00531639	-2.01752	-5.50336	+	+					31.3043	31.5456	32.3662	34.1049	33.6277	33.5361				4	4	4
Q9CRD0;A0A0J9YUB6;A0A0J9YUK7	OCIA domain-containing protein 1	Ociad1		0.108551	-1.53183	-0.615257	-1.79846		1.19455	0.0638924	-0.615257	-2.5413	3.54928	3.13786	2.88632	3.6487	4.09781	3.67271	0.117756	-0.841628	-1.42821	0.349595	1.39689	0.405596	0.0757628	0.913414	0.0521736	0.152509	0.839919	0.0521736	0.215502							28.2641	27.8526	27.6011	27.696	28.1452	27.7201				6	6	6
Q8VDD5	Myosin-9	Myh9		0.312467	-1.53413	-0.617422	-1.0024		0.526502	0.297507	-0.617422	-1.19668	0.246729	0.317213	-1.06446	-0.0490036	0.777006	0.623743	0.159205	0.26622	-1.83156	-0.289802	0.964318	0.731621	0.803224	0.143716	-0.896399	-1.45532	0.157317	-0.896399	-1.73739							26.4921	26.5626	25.1809	26.4754	27.3014	27.1481				8	7	5
E9QQ96;Z4YJE4;H7BX05;A2AAJ9	Obscurin	Obscn		0.198098	-1.54033	-0.623244	-1.30885		0.762192	0.172905	-0.623244	-1.65678	5.715	5.41447	4.90944	5.38364	6.22584	6.29917	0.10666	-0.454962	-1.39875	-0.512585	1.0613	1.19834	0.0287976	0.959113	-0.0322291	-0.0676829	0.935842	-0.0322291	-0.0856751							29.9467	29.6462	29.1411	29.0243	29.8665	29.9399				28	28	11
Q7TMG8;O55126	Protein NipSnap homolog 2	Gbas	KO_WT	0.0134634	-1.54222	-0.625008	-3.75359	KO_WT	3.14596	0.000714566	-0.625008	-9.39731	2.42287	2.46881	2.49237	3.21236	3.03404	3.01268	-1.00282	-0.871556	-0.804248	1.25288	0.743384	0.682359	3.54106	0.0234375	-0.789993	-4.74444	0.000287698	-0.789993	-11.878	+	+	+	KO_WT	+	KO_WT	31.2925	31.3384	31.362	32.2469	32.0686	32.0473				20	20	20
A2AKU9;Q91VR2	ATP synthase subunit gamma;ATP synthase subunit gamma, mitochondrial	Atp5c1		0.0211064	-1.54922	-0.63154	-3.37892		2.72018	0.00190465	-0.63154	-7.26694	3.85155	3.70295	3.61114	4.44935	4.33764	4.27326	-0.518704	-0.932912	-1.18882	1.14755	0.836169	0.656721	1.25089	0.186507	-0.231572	-1.23898	0.0561187	-0.231572	-2.66463			+	KO_WT	+	KO_WT	34.731	34.5824	34.4906	34.9288	34.8171	34.7527				23	23	2
Q3U3G8;Q9EPB5;F6TMN2	Serine hydrolase-like protein	Serhl		0.0765128	-1.55718	-0.63894	-1.99498		1.35567	0.0440886	-0.63894	-2.90066	5.91598	5.78987	6.16736	6.21662	6.804	6.7694	-0.849767	-1.14645	-0.258411	-0.142517	1.23926	1.15788	0.267849	0.684545	-0.147527	-0.460628	0.539698	-0.147527	-0.669744					+	KO_WT	26.5759	26.4497	26.8272	26.3851	26.9725	26.9379				3	3	3
Q9JK42	[Pyruvate dehydrogenase (acetyl-transferring)] kinase isozyme 2, mitochondrial	Pdk2	KO_WT	0.0607308	-1.55851	-0.640163	-2.14179	KO_WT	1.4905	0.0323221	-0.640163	-3.21864	3.69459	3.50516	3.61685	4.47787	4.39262	3.86659	-0.559636	-1.01852	-0.747959	1.33781	1.13128	-0.142978	2.16623	0.0214609	1.0211	3.41629	0.00681982	1.0211	5.13395	+	+			+	KO_WT	29.5069	29.3174	29.4291	28.6289	28.5436	28.0176				9	9	8
A0A0R4J1C5;Q91YY4	ATP synthase mitochondrial F1 complex assembly factor 2	Atpaf2		0.203831	-1.56205	-0.64344	-1.27183		0.725587	0.18811	-0.64344	-1.58516	2.56238	1.76452	2.64705	2.38617	3.20218	3.31591	-0.148028	-1.55423	0.00119283	-0.458587	0.979608	1.18005	0.97159	0.105548	0.841818	1.66395	0.10676	0.841818	2.07388							26.7665	25.9686	26.8511	25.105	25.921	26.0348				5	5	5
Q9CQ62	2,4-dienoyl-CoA reductase, mitochondrial	Decr1	KO_WT	0.0252075	-1.56805	-0.648974	-3.04478	KO_WT	2.33949	0.00457624	-0.648974	-5.73585	4.08928	4.03052	3.83004	4.71521	4.7123	4.46925	-0.580403	-0.736478	-1.26904	1.08234	1.07461	0.428969	3.07364	0.0241935	-1.01823	-4.77718	0.000844041	-1.01823	-8.99942	+	+	+	KO_WT	+	KO_WT	35.3008	35.242	35.0415	36.2959	36.293	36.05				28	28	28
A0A0A0MQM0;Q8BGY2;P63242	Eukaryotic translation initiation factor 5A;Eukaryotic translation initiation factor 5A-2;Eukaryotic translation initiation factor 5A-1	Eif5a;Eif5a2	KO_WT	0.0592621	-1.57786	-0.657967	-2.15489	KO_WT	1.48459	0.032765	-0.657967	-3.20434	2.13574	2.70538	2.29675	3.15011	3.15606	2.8056	-1.34772	-0.0068155	-0.96869	1.04005	1.05406	0.229105	1.89323	0.0235	-0.88006	-2.88227	0.0127871	-0.88006	-4.28595	+	+			+	KO_WT	23.3893	23.9589	23.5503	24.6257	24.6317	24.2812				1	1	1
P35486	Pyruvate dehydrogenase E1 component subunit alpha, somatic form, mitochondrial	Pdha1	KO_WT	0.0319481	-1.58162	-0.661407	-2.57381	KO_WT	1.8681	0.0135489	-0.661407	-4.21342	2.4657	2.34745	2.0655	3.03548	3.07712	2.75027	-0.393733	-0.6886	-1.39171	1.02714	1.13099	0.315909	1.87942	0.0283871	-0.666523	-2.59371	0.0132	-0.666523	-4.24601	+	+	+	KO_WT	+	KO_WT	34.1662	34.048	33.766	34.7411	34.7828	34.4559				34	34	34
A2AFW6;Q9D050;Q791V5	Mitochondrial carrier homolog 2	Mtch2		0.0802581	-1.5872	-0.666482	-1.94703		1.28951	0.0513443	-0.666482	-2.75057	2.52334	2.07465	2.17138	2.88059	2.5991	3.28913	-0.147022	-1.14113	-0.926826	0.644493	0.0208351	1.54965	0.531268	0.360402	-0.29223	-0.853708	0.294261	-0.29223	-1.20603							29.1081	28.6595	28.7562	29.0911	28.8097	29.4997				7	7	7
D3Z6B9;Q8K009	Mitochondrial 10-formyltetrahydrofolate dehydrogenase	Aldh1l2	KO_WT	0.601574	-1.60284	-0.680627	-0.569713	KO_WT	0.245816	0.567785	-0.680627	-0.621757	4.27	4.36442	4.23319	5.4583	2.87858	6.57261	-0.286292	-0.211104	-0.3156	0.659976	-1.3943	1.54733	1.74304	0.023283	4.23097	3.5415	0.0180699	4.23097	3.86502	+	+					29.0541	29.1486	29.0173	25.3308	22.7511	26.4452				10	10	10
E9Q7K1;Q564G0;Q64520	Guanylate kinase	Guk1	KO_WT	0.0260299	-1.60309	-0.680859	-2.71497	KO_WT	1.97085	0.0106942	-0.680859	-4.5156	0.426046	0.451651	0.699188	1.01531	1.16778	1.43637	-1.07882	-1.01605	-0.409132	0.365937	0.739763	1.3983	3.36446	0.0193171	1.61353	6.43407	0.000432056	1.61353	10.7013	+	+	+	KO_WT	+	KO_WT	24.0407	24.0663	24.3138	22.3356	22.488	22.7566				1	1	1
Q3V384;F6VT60	Lactation elevated protein 1	Lace1	KO_WT	0.0443299	-1.61004	-0.687101	-2.31698	KO_WT	1.60222	0.024991	-0.687101	-3.4958	0.38101	0.255051	0.659832	0.977221	0.949369	1.4306	-0.90988	-1.20039	-0.266809	0.465212	0.400976	1.51089	2.25533	0.023068	-1.0686	-3.60345	0.00555478	-1.0686	-5.4368	+	+	+	KO_WT	+	KO_WT	25.4375	25.3115	25.7163	26.4152	26.3873	26.8686				3	3	3
Q9CZ57	5-methylcytosine rRNA methyltransferase NSUN4	Nsun4		0.651329	-1.62606	-0.701382	-0.502082		0.209463	0.617357	-0.701382	-0.540794	4.9198	1.04263	4.73764	4.75719	3.74006	4.30697	0.681102	-1.95328	0.557333	0.570617	-0.120483	0.264708	0.656511	0.158907	1.88118	1.34664	0.220541	1.88118	1.45047							26.221	22.3439	26.0389	23.4758	22.4587	23.0256				2	2	2
Q3TLZ6;Q8BW84;Q99JT1	Glutamyl-tRNA(Gln) amidotransferase subunit B, mitochondrial	Gatb	KO_WT	0.374781	-1.62901	-0.703992	-0.878594		0.429179	0.372238	-0.703992	-1.00388	-0.905724	0.981043	1.10559	0.736389	1.60588	0.950609	-1.9212	0.27388	0.418773	-0.0107515	1.00082	0.238473	1.16878	0.0481579	1.74312	2.17544	0.0677988	1.74312	2.48566	+						23.2512	25.138	25.2626	22.4463	23.3157	22.6605				2	2	2
E9Q2N5;E9Q8U3;E9PZ54;Q3UIJ9	Myocardial zonula adherens protein	Gcom1;Myzap		0.281448	-1.65507	-0.72689	-1.06373		0.551707	0.280733	-0.72689	-1.24608	0.54899	0.329369	1.59488	2.35797	1.42285	0.873091	-0.848545	-1.14025	0.540609	1.55414	0.312117	-0.418075	0.0858146	0.88197	0.141152	0.206561	0.820702	0.141152	0.241971							21.5739	21.3542	22.6197	22.5148	21.5797	21.0299				1	1	1
A0A087WST1;Q8CJ70	Interleukin-19	Il19	KO_WT	0.0706435	-1.66959	-0.739496	-2.02094	KO_WT	1.30302	0.0497715	-0.739496	-2.78092	3.40984	2.84431	3.64194	3.93305	3.90228	4.27925	-0.518334	-1.65187	-0.0531281	0.530374	0.468685	1.22428	2.68274	0.0213559	-1.8886	-5.16126	0.00207615	-1.8886	-7.10219	+	+			+	KO_WT	26.8715	26.306	27.1036	28.5438	28.513	28.89				1	1	1
Q9EP89;A0A1L1SVF9	Serine beta-lactamase-like protein LACTB, mitochondrial	Lactb		0.025	-1.68151	-0.749754	-3.16951		2.27075	0.00536105	-0.749754	-5.49062	4.79687	4.83453	5.17209	5.77763	5.71947	5.55566	-1.17263	-1.08647	-0.314118	1.07139	0.938309	0.563514	1.0623	0.16958	0.30867	1.30487	0.0866363	0.30867	2.26046			+	KO_WT	+	KO_WT	27.4739	27.5116	27.8491	27.3962	27.3381	27.1743				4	4	4
Q9CQV5	28S ribosomal protein S24, mitochondrial	Mrps24	KO_WT	0.0157333	-1.68229	-0.750429	-5.77292	KO_WT	4.81971	1.51456e-05	-0.750429	-25.0215	7.09587	7.08494	7.08369	7.82779	7.89465	7.79334	-0.891293	-0.917798	-0.920814	0.883756	1.04592	0.800226	5.50858	0.0236923	1.11727	8.59494	3.1e-06	1.11727	37.253	+	+	+	KO_WT	+	KO_WT	31.2595	31.2486	31.2473	30.1237	30.1906	30.0893				6	6	6
Q9CZR8	Elongation factor Ts, mitochondrial	Tsfm	KO_WT	0.113572	-1.6978	-0.763667	-1.75398	KO_WT	1.07021	0.0850733	-0.763667	-2.27694	-1.47436	-0.622948	-1.11768	-0.225241	0.037302	-0.73604	-1.40919	0.12013	-0.768512	0.834499	1.30608	-0.0830097	1.40117	0.0447729	-1.00822	-2.31565	0.0397032	-1.00822	-3.00608	+	+					24.7963	25.6477	25.153	26.29	26.5525	25.7792				6	6	6
O09111	NADH dehydrogenase [ubiquinone] 1 beta subcomplex subunit 11, mitochondrial	Ndufb11		0.588086	-1.71744	-0.780263	-0.590808		0.253789	0.557457	-0.780263	-0.639208	-4.36488	-1.94114	-0.184231	-1.6395	-1.37462	-1.13534	-1.84611	-0.11957	1.13196	0.0953013	0.283986	0.454439	0.632236	0.172818	-1.71284	-1.29694	0.233219	-1.71284	-1.40319							21.9684	24.3922	26.1491	25.6264	25.8913	26.1306				4	4	4
Q60932	Voltage-dependent anion-selective channel protein 1	Vdac1		0.0138065	-1.81332	-0.858632	-4.24607		2.95892	0.00109921	-0.858632	-8.39998	5.30721	5.0858	5.28716	6.07177	6.21947	5.96482	-0.721567	-1.17955	-0.763025	0.859953	1.16548	0.638712	1.21645	0.169818	-0.264638	-1.30868	0.0607511	-0.264638	-2.58895			+	KO_WT	+	KO_WT	33.9439	33.7225	33.9239	34.1145	34.2622	34.0075				32	32	6
Q9CY73	39S ribosomal protein L44, mitochondrial	Mrpl44		0.0850394	-1.82894	-0.871009	-1.92309		1.16055	0.0690954	-0.871009	-2.46799	3.36926	2.63464	2.16635	3.5057	3.6489	3.62867	0.342538	-0.853806	-1.61642	0.564747	0.797942	0.764998	0.21201	0.706036	0.192888	0.425874	0.613748	0.192888	0.546545							27.4082	26.6736	26.2053	26.4807	26.6239	26.6037				3	3	3
Q8BYL4;E9PX65	Tyrosine--tRNA ligase, mitochondrial;Tyrosine--tRNA ligase	Yars2		0.0205455	-1.87418	-0.906257	-3.59841		2.40241	0.00395902	-0.906257	-5.96814	3.64308	4.14989	3.84157	4.85352	4.76932	4.73047	-1.31464	-0.346548	-0.935496	0.997518	0.836691	0.762478	0.84405	0.238977	0.276068	1.09617	0.143202	0.276068	1.81804			+	KO_WT	+	KO_WT	27.8771	28.3839	28.0756	27.9052	27.821	27.7822				8	8	8
Z4YKM2;B2RWE3;B1AR13	CDGSH iron-sulfur domain-containing protein 3, mitochondrial	Cisd3	KO_WT	0.0429053	-1.89384	-0.921315	-2.37221	KO_WT	1.48065	0.0330639	-0.921315	-3.19482	2.14762	1.59126	1.44216	2.87587	2.80365	2.26546	-0.0672664	-1.00178	-1.25223	1.15596	1.03465	0.130667	1.34927	0.048188	-0.832249	-2.14288	0.0447439	-0.832249	-2.88597	+	+	+	KO_WT	+	KO_WT	28.5793	28.023	27.8738	29.2185	29.1463	28.6081				8	8	8
A2AKV3;A2AKV2;A2AKV1		Atp5c1		0.0249231	-1.90617	-0.930677	-2.76074		1.76512	0.0171743	-0.930677	-3.92506	-4.65038	-4.53973	-4.22091	-3.18264	-3.56538	-3.87097	-1.12806	-0.934654	-0.377393	1.43741	0.768422	0.234274	1.05161	0.120372	-0.53071	-1.57429	0.0887962	-0.53071	-2.23823			+	KO_WT	+	KO_WT	26.2291	26.3397	26.6585	27.2968	26.9141	26.6085				22	2	2
A0A0G2JDL9;Q99JI6;P62835;A0A1W2P777;A0A0G2JED9;A0A0G2JE52	Ras-related protein Rap-1b;Ras-related protein Rap-1A	Rap1b;Rap1a		0.482681	-1.97083	-0.978806	-0.727815		0.322695	0.475669	-0.978806	-0.786281	3.07073	3.03387	-0.580318	3.35047	2.75295	2.35729	0.50496	0.479803	-1.98677	0.695872	0.28808	0.0180542	0.681827	0.153261	-1.86702	-1.38827	0.208052	-1.86702	-1.49979							25.6235	25.5866	21.9724	26.7914	26.1939	25.7982				2	2	2
Q9JIK9	28S ribosomal protein S34, mitochondrial	Mrps34	KO_WT	0.0149189	-1.98269	-0.987462	-3.90765	KO_WT	2.53082	0.00294562	-0.987462	-6.46668	4.5067	4.35633	4.26016	5.3173	5.6144	5.15387	-0.638414	-0.904026	-1.0739	0.793408	1.3182	0.504731	2.29549	0.021479	0.851742	3.37057	0.00506417	0.851742	5.57788	+	+	+	KO_WT	+	KO_WT	30.4462	30.2958	30.1996	29.4176	29.7147	29.2542				6	6	6
Q9WV35	Probable C->U-editing enzyme APOBEC-2	Apobec2	KO_WT	0.0253125	-2.04127	-1.02947	-2.79975	KO_WT	1.73586	0.0183715	-1.02947	-3.8456	4.8447	4.93041	4.56512	5.32603	5.99507	6.10752	-0.708215	-0.573356	-1.1481	0.0491223	1.1018	1.27874	1.44632	0.0445822	0.833228	2.26605	0.0357836	0.833228	3.11255	+	+	+	KO_WT	+	KO_WT	27.8608	27.9465	27.5813	26.4795	27.1485	27.261				4	4	4
D3Z4C9;Q9CQY6;D3Z4D6	Ubiquinol-cytochrome-c reductase complex assembly factor 2	Uqcc2		0.349117	-2.06743	-1.04784	-0.927412		0.435964	0.366468	-1.04784	-1.01746	-1.63035	0.870073	-1.06424	-0.947899	0.996519	1.27037	-1.2215	0.753969	-0.774239	-0.682323	0.853868	1.07022	0.244396	0.595905	-0.637104	-0.563884	0.569645	-0.637104	-0.618638							22.097	24.5974	22.6631	22.3687	24.3131	24.587				2	2	2
Q61292	Laminin subunit beta-2	Lamb2		0.423966	-2.1019	-1.0717	-0.803375		0.362375	0.434135	-1.0717	-0.868478	-0.538652	-0.393206	-1.27656	1.11204	1.92005	-2.02542	-0.229596	-0.130903	-0.730309	0.890493	1.43877	-1.23845	0.28994	0.515635	-0.884953	-0.663387	0.512932	-0.884953	-0.717146							22.7895	22.9349	22.0516	24.2534	25.0614	21.116				4	4	4
Q9D3D9	ATP synthase subunit delta, mitochondrial	Atp5d	KO_WT	0.0973333	-2.13721	-1.09573	-1.87609		1.06384	0.0863295	-1.09573	-2.26367	-3.50659	-3.6657	-3.76601	-1.59469	-2.99983	-3.0566	-0.509903	-0.708583	-0.833839	1.87745	0.122886	0.0519903	1.20464	0.0486555	-1.24073	-2.12435	0.062425	-1.24073	-2.56322	+						28.032	27.8729	27.7726	30.0889	28.6838	28.627				3	3	3
Q64727	Vinculin	Vcl		0.208763	-2.15824	-1.10985	-1.2529		0.636934	0.23071	-1.10985	-1.41234	-2.58022	-0.227037	-0.261974	-0.0514069	0.0165234	0.295214	-2.00418	0.228797	0.195644	0.395456	0.459916	0.724371	0.710462	0.154195	-1.22245	-1.38001	0.194777	-1.22245	-1.55563							22.6632	25.0164	24.9815	25.3046	25.3726	25.6512				2	2	2
Q9JKL4	NADH dehydrogenase [ubiquinone] 1 alpha subcomplex assembly factor 3	Ndufaf3	KO_WT	0.0162	-2.17965	-1.1241	-5.152	KO_WT	3.16614	0.000682124	-1.1241	-9.5112	8.98715	8.6841	8.75894	9.85246	10.0845	9.86557	-0.611867	-1.09354	-0.974599	0.763474	1.13222	0.784312	2.03678	0.0302222	0.557558	2.55541	0.00918791	0.557558	4.71759	+	+	+	KO_WT	+	KO_WT	30.0618	29.7587	29.8335	29.2454	29.4774	29.2585				5	5	5
P62737;P63268;D3YZY0	Actin, aortic smooth muscle;Actin, gamma-enteric smooth muscle	Acta2;Actg2		0.251574	-2.18608	-1.12834	-1.15219		0.570706	0.268716	-1.12834	-1.28322	2.62213	-0.223309	1.04601	1.70841	2.34761	2.77384	0.794861	-1.69143	-0.58232	-0.00352988	0.554993	0.927429	0.104061	0.845576	0.254126	0.259496	0.786935	0.254126	0.289008							25.4343	22.5889	23.8582	23.1382	23.7774	24.2036				47	1	1
Q05793;B1B0C7;E9PZ16	Basement membrane-specific heparan sulfate proteoglycan core protein;Endorepellin;LG3 peptide	Hspg2		0.160022	-2.26646	-1.18044	-1.50572		0.797372	0.159451	-1.18044	-1.72587	3.41985	5.04057	5.71926	5.9894	5.81502	5.91658	-1.91677	-0.279099	0.406687	0.679658	0.503449	0.60607	0.486799	0.283023	-0.765018	-0.975828	0.325987	-0.765018	-1.1185							26.6542	28.2749	28.9536	28.8083	28.6339	28.7355				7	7	7
E9QAH1;E9PVZ8		Golgb1		0.0152857	-2.2829	-1.19087	-4.49463		2.70947	0.00195225	-1.19087	-7.21943	5.01801	4.66367	5.02975	6.32042	5.97069	5.99292	-0.711012	-1.23454	-0.693658	1.21326	0.696553	0.729394	0.0215119	0.972753	-0.0106379	-0.0401502	0.951674	-0.0106379	-0.0644907			+	KO_WT	+	KO_WT	32.1294	31.7751	32.1411	32.2516	31.9019	31.9241				2	2	2
P62918	60S ribosomal protein L8	Rpl8	KO_WT	0.0242909	-2.29097	-1.19596	-3.01942	KO_WT	1.80647	0.0156145	-1.19596	-4.03918	-2.27351	-2.1436	-1.87317	-0.55073	-0.716141	-1.43553	-1.05988	-0.882157	-0.512196	1.297	1.07071	0.086526	1.59425	0.0288525	-1.02909	-2.59812	0.0254536	-1.02909	-3.4756	+	+	+	KO_WT	+	KO_WT	21.083	21.2129	21.4833	22.6389	22.4735	21.7541				1	1	1
Q9CZD3	Glycine--tRNA ligase	Gars		0.249755	-2.34563	-1.22998	-1.14535		0.560336	0.27521	-1.22998	-1.26296	3.64775	3.62839	3.64848	6.16176	2.96279	5.49	-0.482487	-0.497835	-0.48191	1.51	-1.02536	0.97759	0.660602	0.167891	1.42035	1.32263	0.218473	1.42035	1.45844							25.3745	25.3551	25.3752	25.2382	22.0392	24.5664				1	1	1
Q9D1I5;A0A0U1RQ27	Methylmalonyl-CoA epimerase, mitochondrial	Mcee	KO_WT	0.0464646	-2.36593	-1.24241	-2.30084	KO_WT	1.32199	0.0476444	-1.24241	-2.82379	0.811554	0.0501423	1.2144	2.21847	2.20552	1.37933	-0.601618	-1.5147	-0.118522	1.08556	1.07003	0.0792562	1.38574	0.0390254	-1.30679	-2.42008	0.0411392	-1.30679	-2.97012	+	+	+	KO_WT	+	KO_WT	28.0939	27.3324	28.4967	29.5652	29.5522	28.726				6	6	6
P21981	Protein-glutamine gamma-glutamyltransferase 2	Tgm2		0.470231	-2.39996	-1.26301	-0.744845		0.325204	0.472929	-1.26301	-0.791525	6.66038	1.65855	2.19347	4.41063	4.93293	4.95785	1.34304	-1.31769	-1.03314	0.146286	0.424123	0.437378	0.857568	0.0965229	-2.94378	-1.73606	0.138814	-2.94378	-1.84486							26.5739	21.5721	22.107	26.0049	26.5272	26.5522				2	2	2
A0A0R4J0S3;Q924D0	Reticulon-4-interacting protein 1, mitochondrial	Rtn4ip1	KO_WT	0.0129697	-2.49461	-1.31882	-4.21925	KO_WT	2.46428	0.00343339	-1.31882	-6.20411	2.64749	2.28426	2.87183	3.86379	4.16089	3.73534	-0.807843	-1.28643	-0.512245	0.794768	1.18623	0.625528	4.18554	0.0616	-3.68154	-11.7783	6.52e-05	-3.68154	-17.3191	+	+	+	KO_WT	+	KO_WT	26.9171	26.5538	27.1414	30.4961	30.7932	30.3677				12	12	12
G3UXX3;Q91XH5;Q64105;G3UZ79	Sepiapterin reductase	Spr	KO_WT	0.064	-2.55721	-1.35457	-2.08904	KO_WT	1.16147	0.0689493	-1.35457	-2.46997	4.91526	5.30758	3.52888	6.11881	5.91622	5.78041	-0.362364	0.0485882	-1.81458	0.898347	0.686138	0.543875	2.82134	0.0226286	-4.23876	-6.53709	0.00150891	-4.23876	-7.72908	+	+					24.8394	25.2317	23.453	28.9271	28.7245	28.5887				8	8	8
P15089	Mast cell carboxypeptidase A	Cpa3		0.500546	-2.56404	-1.35842	-0.71186		0.306012	0.494297	-1.35842	-0.751227	6.50284	5.42908	0.628124	5.719	5.42629	5.49	0.773615	0.26616	-2.00275	0.403177	0.264844	0.294949	0.408675	0.319285	-1.74074	-0.91221	0.390234	-1.74074	-0.962657							26.9642	25.8905	21.0895	26.5627	26.27	26.3337				1	1	1
Q99M04;A0A0M3HEP3	Lipoyl synthase, mitochondrial	Lias	KO_WT	0.0122286	-2.58949	-1.37267	-4.14258	KO_WT	2.39306	0.00404516	-1.37267	-5.93314	4.52514	4.33803	4.22329	6.00708	5.88464	5.31274	-0.659615	-0.895452	-1.04007	1.2082	1.05388	0.333063	3.3649	0.0211429	2.47645	7.47368	0.000431618	2.47645	10.7041	+	+	+	KO_WT	+	KO_WT	31.1891	31.002	30.8872	28.8219	28.6995	28.1276				16	16	16
O88696	ATP-dependent Clp protease proteolytic subunit, mitochondrial	Clpp	KO_WT	0.0433617	-2.68301	-1.42385	-2.37326	KO_WT	1.33262	0.0464918	-1.42385	-2.84796	3.91915	2.71284	4.38428	5.10798	5.16445	5.0154	-0.487809	-1.75365	0.000276537	0.759688	0.818951	0.66254	4.31154	0	-9.31716	-15.5297	4.88e-05	-9.31716	-18.6359	+	+	+	KO_WT	+	KO_WT	22.7123	21.506	23.1774	31.7944	31.8509	31.7019				6	6	6
Q3TCD4;Q9WUR2;E9PYC6;E9Q858;E9PUY9;E9PYA9;E9PVM6	Enoyl-CoA delta isomerase 2, mitochondrial	Eci2		0.0154286	-2.78347	-1.47689	-5.13262		2.85036	0.00141136	-1.47689	-7.86645	2.93469	2.66033	2.56078	4.49665	4.03005	4.05976	-0.62583	-0.954537	-1.07381	1.24555	0.686516	0.722108	0.174817	0.807989	0.086586	0.300912	0.668625	0.086586	0.46119			+	KO_WT	+	KO_WT	26.6484	26.3741	26.2745	26.6469	26.1803	26.21				7	7	7
Q5SS83;Q60634	Flotillin-2	Flot2		0.208833	-2.79753	-1.48415	-1.25625		0.616435	0.24186	-1.48415	-1.37241	1.07975	0.741886	-2.31348	1.3897	1.3897	1.18121	0.349144	0.11398	-2.01264	0.564878	0.564878	0.419762	0.513332	0.250257	-1.26613	-1.0717	0.306668	-1.26613	-1.1708							25.1024	24.7645	21.7091	25.1943	25.1943	24.9858				2	2	2
Q14CH7	Alanine--tRNA ligase, mitochondrial	Aars2		0.653117	-2.80492	-1.48796	-0.505928		0.201944	0.62814	-1.48796	-0.523736	5.06239	1.17807	5.26624	7.99786	7.66653	0.306198	0.150084	-1.05729	0.213448	1.06252	0.959535	-1.3283	0.11563	0.802337	0.904044	0.307388	0.766249	0.904044	0.318207							27.0946	23.2102	27.2984	27.638	27.3067	19.9464				2	2	2
Q8BK30	NADH dehydrogenase [ubiquinone] flavoprotein 3, mitochondrial	Ndufv3		0.138733	-2.9051	-1.53859	-1.64101		0.853577	0.140095	-1.53859	-1.83694	-5.43751	-3.53993	-2.70751	-1.95625	-2.39281	-2.72012	-1.85568	-0.33251	0.33567	0.938702	0.588272	0.325548	0.979521	0.077147	-1.75057	-1.8671	0.104829	-1.75057	-2.09002							22.262	24.1595	24.992	25.9552	25.5186	25.1913				2	1	1
Q9DC71	28S ribosomal protein S15, mitochondrial	Mrps15		0.181538	-2.98849	-1.57941	-1.39039		0.694559	0.202042	-1.57941	-1.5246	0.651575	0.328566	0.668816	3.33247	2.97537	0.0793629	-0.481995	-0.708358	-0.469913	1.39676	1.1465	-0.882998	0.248253	0.587582	0.649647	0.571897	0.564608	0.649647	0.627102							24.7576	24.4346	24.7748	25.2094	24.8523	21.9563				1	1	1
Q923X4;B7ZC40	Glutaredoxin-2, mitochondrial	Glrx2		0.0118889	-3.08944	-1.62734	-4.08709		2.26137	0.00547805	-1.62734	-5.45784	1.24275	1.85985	0.930452	3.21012	2.87213	2.83284	-0.964163	-0.314097	-1.29314	1.10829	0.752249	0.710859	0.874739	0.150859	-0.560261	-1.4071	0.133432	-0.560261	-1.87902			+	KO_WT	+	KO_WT	23.4094	24.0265	23.0971	24.3097	23.9717	23.9324				4	4	4
P32261;A0A0A6YX70;A0A0A6YWH7	Antithrombin-III	Serpinc1		0.0989924	-3.23654	-1.69445	-1.85577		0.97657	0.105543	-1.69445	-2.08401	4.05388	3.36441	1.34756	4.55415	4.59772	4.69733	0.221332	-0.314668	-1.88257	0.610243	0.644115	0.72155	0.81281	0.120563	-1.42799	-1.56394	0.153883	-1.42799	-1.75629							24.4247	23.7352	21.7184	24.6585	24.7021	24.8017				4	4	4
Q8R0F8	Acylpyruvase FAHD1, mitochondrial	Fahd1		0.235697	-3.41428	-1.77158	-1.19462		0.569572	0.269419	-1.77158	-1.28101	-1.09227	-5.28481	-1.2496	-0.546793	-0.653172	-1.11198	0.313592	-2.01681	0.226137	0.616789	0.557659	0.302633	0.58654	0.19106	-1.81739	-1.22552	0.259096	-1.81739	-1.31413							25.9176	21.7251	25.7603	26.5089	26.4025	25.9437				3	3	3
P10922	Histone H1.0;Histone H1.0, N-terminally processed	H1f0	KO_WT	0.0634286	-3.41924	-1.77368	-2.08903	KO_WT	1.11354	0.076995	-1.77368	-2.36792	0.50135	1.76685	-0.403395	2.94946	2.6325	1.60387	-0.791963	0.203209	-1.50344	1.13321	0.883951	0.0750426	1.78974	0.0230654	-2.99074	-3.52248	0.0162277	-2.99074	-3.99275	+	+					22.5286	23.7941	21.6238	26.1937	25.8768	24.8481				4	4	4
Q8VCW8	Acyl-CoA synthetase family member 2, mitochondrial	Acsf2		0.141975	-3.43361	-1.77973	-1.63317		0.83402	0.146548	-1.77973	-1.79818	-4.1802	-1.64498	-0.96641	-0.57888	-0.186516	-0.687016	-1.92471	-0.185859	0.279557	0.545355	0.81447	0.471188	0.916525	0.0903401	-1.94246	-1.7825	0.121192	-1.94246	-1.9626							21.7788	24.314	24.9926	25.5428	25.9352	25.4347				5	5	5
E9Q326;Q8VI97		Oas1h		0.311452	-3.47808	-1.79829	-1.0047		0.45938	0.347232	-1.79829	-1.06416	0.287867	0.454704	-3.71132	-1.18562	1.66044	1.95131	0.180412	0.259976	-1.72679	-0.522289	0.834986	0.973699	0.198346	0.659671	-0.871186	-0.48673	0.633365	-0.871186	-0.515533							25.5965	25.7633	21.5973	23.1959	26.042	26.3328				1	1	1
E0CX19;Q8QZS1	3-hydroxyisobutyryl-CoA hydrolase, mitochondrial	Hibch		0.182415	-3.51659	-1.81418	-1.3908		0.685159	0.206462	-1.81418	-1.50628	-6.84155	-5.89306	-2.85317	-3.35972	-3.29205	-3.49347	-1.54551	-0.971261	0.86921	0.562522	0.603496	0.481544	0.790962	0.119813	-2.06346	-1.58191	0.161822	-2.06346	-1.71326							22.4958	23.4443	26.4842	26.2269	26.2946	26.0932				3	3	3
Q9CQJ1	HIG1 domain family member 2A	Higd2a		0.0799683	-3.5264	-1.81819	-1.93937		1.01904	0.0957105	-1.81819	-2.17093	2.61796	0.632515	3.3626	3.92009	4.39751	3.75005	-0.365935	-1.83222	0.183998	0.595718	0.948305	0.470137	0.951604	0.0871719	-1.70295	-1.81645	0.111788	-1.70295	-2.03333							26.2506	24.2652	26.9953	27.4375	27.915	27.2675				1	1	1
Q8BGA9	Mitochondrial inner membrane protein OXA1L	Oxa1l		0.014	-3.55664	-1.83051	-9.64612		4.46661	3.41502e-05	-1.83051	-20.3919	8.00451	7.91605	7.96049	9.94114	9.7884	9.64305	-0.864681	-0.952486	-0.908369	1.05768	0.906063	0.761792	1.23883	0.183181	0.236807	1.24788	0.0576998	0.236807	2.63802			+	KO_WT	+	KO_WT	29.8236	29.7352	29.7796	29.693	29.5402	29.3949				8	8	8
E9QPX3;Q9CXZ1	NADH dehydrogenase [ubiquinone] iron-sulfur protein 4, mitochondrial	Ndufs4	KO_WT	0.0158519	-3.61365	-1.85346	-4.54043	KO_WT	2.41449	0.00385048	-1.85346	-6.01359	-5.12947	-4.1019	-4.69624	-2.78417	-2.65432	-2.92875	-1.32136	-0.360885	-0.916416	0.870806	0.992184	0.735672	3.09186	0.0195862	-2.80417	-6.8694	0.000809356	-2.80417	-9.09819	+	+	+	KO_WT	+	KO_WT	24.7343	25.7619	25.1676	28.0303	28.1602	27.8858				7	7	7
D3YTT4;A0A0R4J0P1;Q9D7B6	Isobutyryl-CoA dehydrogenase, mitochondrial	Acad8	KO_WT	0.0241356	-3.62745	-1.85896	-2.9175	KO_WT	1.58833	0.025803	-1.85896	-3.46063	1.55589	2.9993	2.79351	4.84422	4.2428	3.83855	-1.5503	-0.322909	-0.497906	1.2459	0.734481	0.390735	3.53073	0.028	-6.34178	-9.953	0.000294625	-6.34178	-11.8058	+	+	+	KO_WT	+	KO_WT	22.0989	23.5423	23.3365	29.87	29.2686	28.8643				7	7	7
E9PV24	Fibrinogen alpha chain;Fibrinopeptide A;Fibrinogen alpha chain	Fga	KO_WT	0.222179	-4.06418	-2.02297	-1.22363	KO_WT	0.580532	0.262705	-2.02297	-1.30241	-0.390507	4.68576	1.52053	3.19318	4.81669	3.87481	-1.64522	0.854815	-0.704045	0.119725	0.919299	0.455428	1.44363	0.0238182	-4.82466	-2.91828	0.0360053	-4.82466	-3.10617	+	+					22.8723	27.9485	24.7833	29.2577	30.8812	29.9393				14	14	14
Q61578	NADPH:adrenodoxin oxidoreductase, mitochondrial	Fdxr		0.016	-4.2208	-2.07752	-9.78734	KO_WT	4.29944	5.01828e-05	-2.07752	-18.5053	6.80856	6.77701	6.55905	8.95299	8.70923	8.71496	-0.825733	-0.853292	-1.04373	1.0479	0.834924	0.839932	1.72812	0.054592	-0.429391	-2.02289	0.0187017	-0.429391	-3.82477		+	+	KO_WT	+	KO_WT	29.1475	29.1159	28.898	29.6438	29.4	29.4057				13	13	13
Q8BFZ3	Beta-actin-like protein 2	Actbl2		0.260491	-4.25361	-2.08869	-1.11117		0.514755	0.305665	-2.08869	-1.1736	3.73712	6.02783	3.30945	3.52669	6.92187	8.8919	-0.736731	0.276647	-0.92593	-0.829824	0.672159	1.54368	0.216691	0.628248	0.991456	0.527448	0.607169	0.991456	0.557084							32.505	34.7957	32.0773	29.2144	32.6096	34.5796				16	2	2
P13541	Myosin-3	Myh3		0.630438	-4.26763	-2.09344	-0.535254		0.213231	0.612025	-2.09344	-0.549299	1.88032	-6.75762	-6.12885	0.330187	-6.73013	1.67411	1.03993	-0.955228	-0.809999	0.681884	-0.94888	0.992297	0.214814	0.61846	-2.10702	-0.538728	0.609798	-2.10702	-0.552864							31.7316	23.0937	23.7224	30.1951	23.1348	31.539				41	1	0
Q3U276	Succinate dehydrogenase assembly factor 1, mitochondrial	Sdhaf1		0.035	-4.49377	-2.16793	-2.45975		1.30019	0.0500967	-2.16793	-2.77456	-2.92597	-3.15301	-3.04432	-1.45462	0.6686	-1.83349	-0.661879	-0.816986	-0.742732	0.343302	1.79383	0.0844712	0.934594	0.0921892	1.56191	1.77216	0.116253	1.56191	1.99897			+	KO_WT			25.3038	25.0767	25.1854	23.0453	25.1685	22.6664				2	2	2
A0A0N4SWI4;Q9CR98;A0A140T8T1	Protein FAM136A	Fam136a		0.277246	-4.64951	-2.21708	-1.07164		0.490634	0.323122	-2.21708	-1.12607	0.0194359	5.78162	-0.241703	3.85382	4.13165	4.22512	-1.18871	1.13932	-1.29421	0.360448	0.472699	0.510463	0.977564	0.0607059	-4.1071	-1.9852	0.105302	-4.1071	-2.08603							21.8573	27.6195	21.5961	27.5817	27.8595	27.953				2	2	2
P62631	Elongation factor 1-alpha 2	Eef1a2	KO_WT	0.0233443	-4.78568	-2.25872	-2.88336	KO_WT	1.526	0.0297852	-2.25872	-3.3053	0.452705	-1.64214	-1.42117	1.45899	1.62249	1.08409	0.133847	-1.31486	-1.16205	0.829754	0.942825	0.570486	1.43092	0.0280925	-2.10205	-2.68336	0.0370746	-2.10205	-3.07603	+	+	+	KO_WT	+	KO_WT	26.4857	24.3908	24.6118	27.3353	27.4988	26.9604				6	6	6
F2Z471		Vdac1	KO_WT	0.0101818	-4.88247	-2.28761	-7.23002	KO_WT	3.34379	0.000453119	-2.28761	-10.571	-0.980234	-1.19151	-0.79941	0.931316	1.44066	1.5197	-0.888999	-1.05468	-0.747199	0.610016	1.00944	1.07142	2.8419	0.0218113	-1.69362	-5.3527	0.00143914	-1.69362	-7.82616	+	+	+	KO_WT	+	KO_WT	27.6565	27.4452	27.8373	28.974	29.4834	29.5624				28	2	2
Q60936;F7B1B6	Atypical kinase ADCK3, mitochondrial	Adck3		0.0124444	-4.90652	-2.2947	-9.35631	KO_WT	4.02772	9.38172e-05	-2.2947	-15.7975	9.54844	9.78545	9.53424	12.1547	11.7649	11.8326	-0.964269	-0.777182	-0.975475	1.09297	0.785285	0.838675	1.56124	0.0587619	-0.492802	-2.00933	0.0274635	-0.492802	-3.39262		+	+	KO_WT	+	KO_WT	31.3282	31.5652	31.314	32.1326	31.7428	31.8105				23	23	23
A0A0R4J0X2;Q8VC19	5-aminolevulinate synthase, nonspecific, mitochondrial	Alas1	KO_WT	0.0112	-5.65298	-2.49901	-8.12307	KO_WT	3.56338	0.000273289	-2.49901	-12.0351	-0.276159	-0.244513	0.0676098	2.04664	2.65722	2.34011	-0.990709	-0.967901	-0.742954	0.683341	1.12339	0.894838	4.56453	0.046	4.48169	14.5678	2.73e-05	4.48169	21.5836	+	+	+	KO_WT	+	KO_WT	25.3823	25.414	25.7261	20.7244	21.335	21.0179				4	4	4
Q9DCT8	Cysteine-rich protein 2	Crip2	KO_WT	0.0266857	-5.93718	-2.56978	-2.67409	KO_WT	1.392	0.0405509	-2.56978	-2.98467	-0.0900135	-0.441402	-1.3342	0.419643	2.46546	2.95861	-0.444445	-0.651839	-1.17878	-0.143641	1.06382	1.35488	1.39095	0.0285747	-2.56767	-2.6719	0.0406493	-2.56767	-2.98222	+	+	+	KO_WT	+	KO_WT	22.7684	22.417	21.5242	23.2759	25.3217	25.8149				1	1	1
Q9JIW9;P63321	Ras-related protein Ral-B;Ras-related protein Ral-A	Ralb;Rala	KO_WT	0.0142667	-6.50847	-2.70232	-4.33417	KO_WT	2.17468	0.0066883	-2.70232	-5.1621	0.33247	-1.34833	-0.435162	2.38662	2.43951	1.82981	-0.337055	-1.39594	-0.820655	0.95704	0.990358	0.606251	2.37703	0.0223607	-3.07474	-4.93149	0.00419725	-3.07474	-5.87353	+	+	+	KO_WT	+	KO_WT	23.717	22.0362	22.9494	26.1436	26.1965	25.5868				2	2	2
O89023	Tripeptidyl-peptidase 1	Tpp1		0.008	-6.77127	-2.75943	-6.85445		3.09583	0.000801993	-2.75943	-9.11983	4.02882	3.80093	3.16986	6.41963	6.15232	6.70595	-0.657548	-0.804824	-1.21267	0.887584	0.714828	1.07263	0.63022	0.255925	0.423382	1.05169	0.234304	0.423382	1.39927			+	KO_WT	+	KO_WT	26.4697	26.2418	25.6108	25.6777	25.4104	25.964				2	2	2
P48758	Carbonyl reductase [NADPH] 1	Cbr1	KO_WT	0.0412308	-7.06498	-2.82069	-2.40175	KO_WT	1.23304	0.058474	-2.82069	-2.62529	0.543869	-2.28976	-0.768757	3.37392	1.29626	1.27722	-0.0145491	-1.47353	-0.690393	1.44259	0.372843	0.363038	1.47526	0.0235128	-3.41865	-2.9109	0.0334766	-3.41865	-3.18183	+	+	+	KO_WT			23.9505	21.1168	22.6378	27.3785	25.3008	25.2818				5	5	5
B1AW94;B1AW93;B1AW91;A6PWR1;Q99JB8;B1AW92	Protein kinase C and casein kinase II substrate protein 3	Pacsin3	KO_WT	0.0164615	-8.58653	-3.10208	-4.58415	KO_WT	2.23865	0.00577227	-3.10208	-5.37906	-0.174065	-1.60198	-0.646135	3.0066	2.23601	1.64144	-0.506261	-1.29398	-0.766682	1.24837	0.823273	0.495276	2.29263	0.0238095	-3.21087	-4.74493	0.0050977	-3.21087	-5.56772	+	+	+	KO_WT	+	KO_WT	23.9539	22.526	23.4818	27.2434	26.4728	25.8782				3	3	3
Q9CQL5	39S ribosomal protein L18, mitochondrial	Mrpl18	KO_WT	0.0224	-8.91011	-3.15544	-11.1177	KO_WT	4.17028	6.7565e-05	-3.15544	-17.1659	5.02487	4.7881	5.00258	8.34723	8.15751	7.77715	-0.857108	-0.993183	-0.869921	1.05229	0.943258	0.72466	1.84487	0.0282558	0.762332	2.68597	0.0142932	0.762332	4.14716	+	+	+	KO_WT	+	KO_WT	29.7934	29.5567	29.7712	29.198	29.0083	28.6279				4	4	4
F6YKG7;P82348	Gamma-sarcoglycan	Sgcg	KO_WT	0.0238571	-10.9677	-3.45519	-3.00342	KO_WT	1.5195	0.030234	-3.45519	-3.28935	-1.61041	-1.40362	-1.81684	-0.242186	2.8658	2.91107	-0.780059	-0.686695	-0.873264	-0.162307	1.24094	1.26138	1.47208	0.0232152	-3.3342	-2.89826	0.0337228	-3.3342	-3.17417	+	+	+	KO_WT	+	KO_WT	22.1836	22.3903	21.9771	23.4308	26.5388	26.5841				3	3	3
P51637;D3Z0J2;H3BKG0;D3Z148;P49817	Caveolin-3;Caveolin;Caveolin-1	Cav3;Cav1		0.117467	-13.3447	-3.73819	-1.72162		0.837331	0.145435	-3.73819	-1.80473	-1.10518	-1.41696	-0.373806	4.60677	5.028	-1.31615	-0.657329	-0.75934	-0.418024	1.21161	1.34944	-0.726356	1.00528	0.0514538	-4.43815	-2.04398	0.0987919	-4.43815	-2.14266							22.0497	21.7379	22.7811	28.4616	28.8829	22.5387				2	2	2
Q9CPR5	39S ribosomal protein L15, mitochondrial	Mrpl15		0	-13.5128	-3.75626	-16.5702		5.11323	7.70504e-06	-3.75626	-29.6499	6.2786	6.144	6.20035	10.1685	9.97207	9.75119	-0.876393	-0.941669	-0.914342	1.01	0.91476	0.807643	0.34791	0.677408	0.106251	0.468714	0.448839	0.106251	0.83869			+	KO_WT	+	KO_WT	29.3537	29.2191	29.2754	29.381	29.1846	28.9638				6	6	6
Q9ERI6	Retinol dehydrogenase 14	Rdh14	KO_WT	0.01475	-16.6184	-4.05471	-5.72623	KO_WT	2.58027	0.00262863	-4.05471	-6.66789	0.935089	0.394604	-1.08888	4.16245	4.22395	4.01853	-0.505707	-0.738815	-1.37863	0.886234	0.91276	0.824161	2.64353	0.0206222	-4.21602	-5.95404	0.00227232	-4.21602	-6.93317	+	+	+	KO_WT	+	KO_WT	23.595	23.0545	21.5711	26.9837	27.0452	26.8398				4	4	4
Q8R2Q4;E9Q7N5	Ribosome-releasing factor 2, mitochondrial	Gfm2	KO_WT	0	-17.413	-4.12209	-16.5701	KO_WT	4.99605	1.00913e-05	-4.12209	-27.7084	3.92618	3.80642	4.03802	8.18312	7.7799	8.17387	-0.909337	-0.96224	-0.85993	0.971241	0.793111	0.967154	2.27404	0.0225574	0.81854	3.29039	0.00532058	0.81854	5.50216	+	+	+	KO_WT	+	KO_WT	27.3269	27.2071	27.4387	26.6432	26.24	26.6339				8	8	8
Q91YP0	L-2-hydroxyglutarate dehydrogenase, mitochondrial	L2hgdh	KO_WT	0.0131111	-25.031	-4.64564	-5.47315	KO_WT	2.46427	0.00343348	-4.64564	-6.20406	-0.603069	-1.56707	-3.14545	3.06342	2.86717	2.69074	-0.431658	-0.79224	-1.38262	0.939775	0.86637	0.800378	2.55736	0.0193333	-4.92267	-5.79952	0.002771	-4.92267	-6.57402	+	+	+	KO_WT	+	KO_WT	23.2072	22.2432	20.6648	27.1507	26.9545	26.7781				5	5	5
Q9Z110	Delta-1-pyrroline-5-carboxylate synthase;Glutamate 5-kinase;Gamma-glutamyl phosphate reductase	Aldh18a1		0.02672	-31.7075	-4.98675	-3.09062		1.52174	0.0300791	-4.98675	-3.29482	-0.698912	-3.70622	-0.543339	5.39505	3.02784	1.5889	-0.482852	-1.42405	-0.434162	1.42439	0.683513	0.233168	0.223069	0.620417	0.864786	0.535965	0.598317	0.864786	0.571377			+	KO_WT	+	KO_WT	24.8711	21.8638	25.0266	25.1135	22.7463	21.3074				2	2	2
Q3UW66;Q99J99	Sulfurtransferase;3-mercaptopyruvate sulfurtransferase	Mpst	KO_WT	0.0138	-41.7756	-5.38459	-3.81365	KO_WT	1.82973	0.0148004	-5.38459	-4.10434	-0.689621	-0.950068	3.10838	5.93397	5.85646	5.83203	-1.18005	-1.25943	-0.0223968	0.838859	0.815235	0.807786	2.65682	0.0208421	-9.17041	-6.49497	0.00220385	-9.17041	-6.99004	+	+	+	KO_WT	+	KO_WT	19.6811	19.4207	23.4791	30.0906	30.0131	29.9886				8	8	8
Q8K4Z3	NAD(P)H-hydrate epimerase	Apoa1bp	KO_WT	0.0347179	-78.0841	-6.28696	-2.55735		1.25142	0.0560511	-6.28696	-2.66579	-1.63385	5.10583	-2.23427	6.84324	6.8732	6.38215	-1.20558	0.360005	-1.34505	0.763593	0.770553	0.656484	1.02306	0.0503967	-5.13942	-2.09057	0.094828	-5.13942	-2.17921	+		+	KO_WT			22.3584	29.0981	21.758	29.6879	29.7179	29.2268				4	4	4
[truncated: 94 more columns]
